# Supplementary material for: Imperceptible, designable, and scalable braided electronic cord
Source: Nat Commun. 2022 Nov 19;13:7097. doi: 10.1038/s41467-022-34918-x (PMC9675780; doi:10.1038/s41467-022-34918-x)
Supplement: Supplementary file 6 — Source Data [file 41467_2022_34918_MOESM6_ESM.zip]

Archive with 49 entries (36 files):
- Supplementary Source Data/
- Supplementary Source Data/figure 2a.repeated compress release/
- Supplementary Source Data/figure 2a.repeated compress release/203050-a triple compress release cycles of compression under forces, and.xlsx
- Supplementary Source Data/figure 2a.repeated compress release/a triple compress release cycles of compression under forces .opj
- Supplementary Source Data/figure 2b.capacitance vs applied pressure/
- Supplementary Source Data/figure 2b.capacitance vs applied pressure/capacitance change vs applied pressure(N).opj
- Supplementary Source Data/figure 2b.capacitance vs applied pressure/capacitance change vs applied pressure(Pa).opj
- Supplementary Source Data/figure 2b.capacitance vs applied pressure/capacitance under 0-400N pressure.xlsx
- Supplementary Source Data/figure 2b.capacitance vs applied pressure/Sensitivity calculation - fitting.opj
- Supplementary Source Data/figure 2c.capacitance change vs applied pressure area/
- Supplementary Source Data/figure 2c.capacitance change vs applied pressure area/1cm.xlsx
- Supplementary Source Data/figure 2c.capacitance change vs applied pressure area/2cm.xlsx
- Supplementary Source Data/figure 2c.capacitance change vs applied pressure area/3cm.xlsx
- Supplementary Source Data/figure 2c.capacitance change vs applied pressure area/4cm.xlsx
- Supplementary Source Data/figure 2c.capacitance change vs applied pressure area/5cm.xlsx
- Supplementary Source Data/figure 2c.capacitance change vs applied pressure area/capacitance change vs applied area.opj
- Supplementary Source Data/figure 2c.capacitance change vs applied pressure area/capacitance change vs applied area.xlsx
- Supplementary Source Data/figure 2d.repeated compress release over 10,000 cycles/
- Supplementary Source Data/figure 2d.repeated compress release over 10,000 cycles/10000 cycles.xlsx
- Supplementary Source Data/figure 2d.repeated compress release over 10,000 cycles/cycle1.xlsx
- Supplementary Source Data/figure 2d.repeated compress release over 10,000 cycles/cycle2.xlsx
- Supplementary Source Data/figure 2d.repeated compress release over 10,000 cycles/cycle3.xlsx
- Supplementary Source Data/figure 2d.repeated compress release over 10,000 cycles/pressure data.xlsx
- Supplementary Source Data/figure 2d.repeated compress release over 10,000 cycles/repeated compress release over 10,000 cycles .opj
- Supplementary Source Data/figure 3e/
- Supplementary Source Data/figure 3e/figure 3e.opj
- Supplementary Source Data/figure 3e/figure 3e.xlsx
- Supplementary Source Data/figure 4d/
- Supplementary Source Data/figure 4d/figure 4d.opj
- Supplementary Source Data/figure 4g/
- Supplementary Source Data/figure 4g/figure 4g.opj
- Supplementary Source Data/figure4j pillow/
- Supplementary Source Data/figure4j pillow/lamp off.jpg
- Supplementary Source Data/figure4j pillow/lamp on.jpg
- Supplementary Source Data/figure4j pillow/lamp-hust.opj
- Supplementary Source Data/SI/
- Supplementary Source Data/SI/figure S4/
- Supplementary Source Data/SI/figure S4/figureS4a.opju
- Supplementary Source Data/SI/figure S4/figureS4a.xlsx
- Supplementary Source Data/SI/figure S4/figureS4b.opju
- Supplementary Source Data/SI/figure S4/figureS4b.xlsx
- Supplementary Source Data/SI/figureS1-2/
- Supplementary Source Data/SI/figureS1-2/different area.opj
- Supplementary Source Data/SI/figureS1-2/different position.opj
- Supplementary Source Data/SI/figureS1-2/gesture.opj
- Supplementary Source Data/SI/figureS3/
- Supplementary Source Data/SI/figureS3/cycles(6500).opj
- Supplementary Source Data/SI/figureS3/different frequencies.opj
- Supplementary Source Data/SI/figureS3/different pressure.opj
