# Supplementary material for: Imperceptible, designable, and scalable braided electronic cord
Source: Nat Commun. 2022 Nov 19;13:7097. doi: 10.1038/s41467-022-34918-x (PMC9675780; doi:10.1038/s41467-022-34918-x)
Supplement: Supplementary file 6 — Source Data [file 41467_2022_34918_MOESM6_ESM.zip › Supplementary Source Data/figure 2a.repeated compress release/203050-a triple compress release cycles of compression under forces, and.xlsx]

## Sheet: 203050
	Ch1	Ch2	Ch3	Ch4	ChT
Time (s)	C (pF)	C (pF)	C (pF)	C (pF)	C(pF)
0.007	3.7442	3.7739	3.6022	3.2162	14.3365
0.01	3.7461	3.7758	3.6042	3.2143	14.3404
0.012	3.7461	3.7768	3.5975	3.2143	14.3347
0.044	3.7432	3.7778	3.6022	3.2162	14.3394
0.047	3.7432	3.7758	3.6032	3.2162	14.3384
0.05	3.7432	3.7797	3.6022	3.2153	14.3404
0.058	3.7442	3.7749	3.6003	3.2134	14.3328
0.06	3.7442	3.7778	3.6022	3.2162	14.3404
0.089	3.7451	3.7768	3.6032	3.2162	14.3413
0.092	3.7461	3.7778	3.5984	3.2172	14.3395
0.096	3.7422	3.7787	3.5984	3.2172	14.3365
0.098	3.7432	3.7778	3.6013	3.2162	14.3385
0.129	3.7413	3.7768	3.5965	3.2153	14.3299
0.132	3.7442	3.7768	3.6032	3.2153	14.3395
0.134	3.7442	3.7749	3.6042	3.2162	14.3395
0.138	3.7432	3.7778	3.5927	3.2172	14.3309
0.169	3.7432	3.7758	3.6022	3.2143	14.3355
0.172	3.7451	3.7768	3.5936	3.2162	14.3317
0.175	3.7432	3.7768	3.6013	3.2162	14.3375
0.181	3.7403	3.7768	3.5984	3.2143	14.3298
0.212	3.7442	3.7797	3.6042	3.2181	14.3462
0.215	3.7422	3.7768	3.6032	3.2143	14.3365
0.217	3.7432	3.7778	3.607	3.2096	14.3376
0.219	3.7432	3.7768	3.5994	3.2105	14.3299
0.25	3.7432	3.7758	3.6003	3.2162	14.3355
0.254	3.7422	3.7778	3.5965	3.2143	14.3308
0.256	3.7432	3.7768	3.6042	3.2153	14.3395
0.258	3.7432	3.7758	3.6022	3.2162	14.3374
0.288	3.7422	3.7778	3.5994	3.2162	14.3356
0.292	3.7432	3.7768	3.5927	3.2191	14.3318
0.295	3.7442	3.7778	3.5994	3.2172	14.3386
0.301	3.7432	3.7768	3.5984	3.2153	14.3337
0.305	3.7442	3.7787	3.5975	3.2162	14.3366
0.316	3.7442	3.7758	3.6013	3.2191	14.3404
0.346	3.7422	3.7768	3.5994	3.2172	14.3356
0.35	3.7442	3.7768	3.6032	3.2162	14.3404
0.352	3.7442	3.7758	3.6013	3.2162	14.3375
0.367	3.7461	3.7778	3.5994	3.2162	14.3395
0.385	3.7442	3.7758	3.609	3.2124	14.3414
0.401	3.7432	3.7778	3.6042	3.2172	14.3424
0.417	3.7451	3.7778	3.6032	3.2181	14.3442
0.446	3.7461	3.7768	3.6051	3.2162	14.3442
0.452	3.7442	3.7749	3.6013	3.2162	14.3366
0.468	3.7442	3.7768	3.6013	3.2153	14.3376
0.47	3.7432	3.7778	3.6042	3.2162	14.3414
0.477	3.7451	3.7758	3.6013	3.2153	14.3375
0.505	3.7442	3.7749	3.6042	3.2172	14.3405
0.508	3.7432	3.7768	3.6032	3.2162	14.3394
0.511	3.7432	3.773	3.6042	3.2162	14.3366
0.513	3.7442	3.7749	3.6022	3.2153	14.3366
0.544	3.7442	3.7768	3.6022	3.2172	14.3404
0.547	3.7432	3.7797	3.5927	3.2191	14.3347
0.55	3.7432	3.7768	3.6022	3.2162	14.3384
0.552	3.7432	3.7768	3.6042	3.2172	14.3414
0.582	3.7461	3.7758	3.5994	3.2143	14.3356
0.586	3.7422	3.7778	3.6013	3.2162	14.3375
0.588	3.7442	3.7758	3.6051	3.2162	14.3413
0.596	3.7422	3.7778	3.6003	3.2172	14.3375
0.6	3.7442	3.7758	3.6013	3.2181	14.3394
0.631	3.7442	3.7778	3.608	3.2162	14.3462
0.635	3.7442	3.7758	3.6032	3.2162	14.3394
0.637	3.7432	3.7758	3.6022	3.2162	14.3374
0.639	3.7442	3.7778	3.5984	3.2181	14.3385
0.671	3.7442	3.7778	3.6032	3.2162	14.3414
0.673	3.7451	3.7778	3.6013	3.2162	14.3404
0.676	3.747	3.7749	3.6013	3.2181	14.3413
0.68	3.7422	3.7797	3.6003	3.2191	14.3413
0.71	3.7442	3.7768	3.5975	3.2172	14.3357
0.713	3.7442	3.7778	3.5965	3.2162	14.3347
0.716	3.7442	3.7778	3.6022	3.2172	14.3414
0.722	3.7432	3.7758	3.5994	3.2143	14.3327
0.728	3.7432	3.7778	3.5994	3.2143	14.3347
0.759	3.7432	3.7778	3.5984	3.2162	14.3356
0.762	3.7432	3.7778	3.5955	3.2134	14.3299
0.765	3.7442	3.7768	3.6013	3.2134	14.3357
0.768	3.7442	3.7749	3.6022	3.2134	14.3347
0.799	3.7442	3.7758	3.6022	3.2143	14.3365
0.803	3.7413	3.7768	3.6032	3.2153	14.3366
0.805	3.7442	3.7778	3.6013	3.2162	14.3395
0.809	3.7442	3.7768	3.5994	3.2143	14.3347
0.839	3.7442	3.7768	3.6022	3.2172	14.3404
0.842	3.7451	3.7749	3.6042	3.2172	14.3414
0.845	3.7413	3.7768	3.6013	3.2134	14.3328
0.851	3.7422	3.7768	3.6022	3.2162	14.3374
0.881	3.7432	3.7768	3.6051	3.2162	14.3413
0.886	3.7461	3.7749	3.5994	3.2153	14.3357
0.887	3.7461	3.7768	3.6022	3.2162	14.3413
0.89	3.7442	3.7778	3.6051	3.2181	14.3452
0.92	3.7422	3.7758	3.6003	3.2181	14.3364
0.924	3.7442	3.7797	3.6042	3.2162	14.3443
0.926	3.7442	3.7768	3.6003	3.2124	14.3337
0.929	3.7442	3.7758	3.6032	3.2134	14.3366
0.959	3.7442	3.7778	3.5994	3.2162	14.3376
0.962	3.7432	3.7778	3.6099	3.2134	14.3443
0.965	3.7422	3.7768	3.6013	3.2181	14.3384
0.981	3.7442	3.7739	3.609	3.2162	14.3433
0.983	3.7432	3.7778	3.6003	3.2162	14.3375
0.989	3.7432	3.7778	3.6003	3.2162	14.3375
0.992	3.7442	3.7787	3.5965	3.2153	14.3347
1.045	3.7442	3.7768	3.5994	3.2153	14.3357
1.048	3.7442	3.7778	3.6013	3.2162	14.3395
1.054	3.7451	3.7778	3.5994	3.2153	14.3376
1.056	3.7442	3.7778	3.5955	3.2153	14.3328
1.071	3.7442	3.7758	3.6042	3.2162	14.3404
1.089	3.7432	3.7768	3.6013	3.2172	14.3385
1.092	3.7432	3.7768	3.5965	3.2153	14.3318
1.107	3.7451	3.7758	3.6042	3.2191	14.3442
1.108	3.7432	3.7768	3.6022	3.2191	14.3413
1.137	3.7432	3.7787	3.5994	3.2172	14.3385
1.141	3.7432	3.7778	3.6013	3.2172	14.3395
1.143	3.7432	3.7749	3.6042	3.2172	14.3395
1.146	3.7442	3.7749	3.6051	3.2172	14.3414
1.176	3.7432	3.7768	3.6051	3.2143	14.3394
1.18	3.7422	3.7778	3.6013	3.2153	14.3366
1.182	3.7432	3.7758	3.6013	3.2162	14.3365
1.185	3.7461	3.7787	3.608	3.2153	14.3481
1.215	3.7442	3.7768	3.6099	3.2162	14.3471
1.218	3.7432	3.7778	3.6003	3.2172	14.3385
1.221	3.7432	3.7749	3.6022	3.2181	14.3384
1.223	3.7442	3.7758	3.5994	3.2153	14.3347
1.254	3.7432	3.7758	3.5994	3.2153	14.3337
1.258	3.7432	3.7758	3.6022	3.2143	14.3355
1.26	3.7451	3.7768	3.6013	3.2181	14.3413
1.262	3.7422	3.7758	3.5994	3.2172	14.3346
1.293	3.7442	3.7758	3.5994	3.2153	14.3347
1.296	3.7432	3.7797	3.5984	3.2134	14.3347
1.298	3.7432	3.7768	3.6003	3.2162	14.3365
1.328	3.7451	3.7787	3.6022	3.2162	14.3422
1.332	3.7413	3.7778	3.5994	3.2162	14.3347
1.334	3.7442	3.7758	3.6003	3.2172	14.3375
1.336	3.7442	3.7787	3.5994	3.2162	14.3385
1.34	3.7442	3.7768	3.5984	3.2162	14.3356
1.37	3.7442	3.7758	3.5965	3.2162	14.3327
1.374	3.7442	3.7787	3.6003	3.2172	14.3404
1.376	3.7442	3.7758	3.6051	3.2172	14.3423
1.378	3.7442	3.7778	3.6051	3.2115	14.3386
1.408	3.7451	3.7758	3.6022	3.2162	14.3393
1.412	3.7442	3.7778	3.6051	3.2143	14.3414
1.415	3.7442	3.7778	3.6013	3.2172	14.3405
1.418	3.7461	3.7768	3.5984	3.2153	14.3366
1.449	3.7432	3.7768	3.5965	3.2153	14.3318
1.453	3.7432	3.7778	3.6022	3.2172	14.3404
1.455	3.7432	3.7749	3.5984	3.2153	14.3318
1.459	3.7442	3.7778	3.6051	3.2191	14.3462
1.489	3.7442	3.7768	3.5984	3.2172	14.3366
1.492	3.7432	3.7768	3.5984	3.2153	14.3337
1.494	3.7442	3.7768	3.6013	3.2153	14.3376
1.497	3.7432	3.7787	3.6013	3.2191	14.3423
1.528	3.7422	3.7768	3.6051	3.2172	14.3413
1.532	3.7432	3.7797	3.6013	3.2153	14.3395
1.534	3.7451	3.7778	3.6042	3.2143	14.3414
1.538	3.7413	3.7797	3.6013	3.2143	14.3366
1.568	3.7442	3.7758	3.5984	3.2181	14.3365
1.571	3.7451	3.7758	3.5975	3.2181	14.3365
1.574	3.7432	3.7758	3.6032	3.2153	14.3375
1.589	3.7442	3.7749	3.5994	3.2162	14.3347
1.591	3.7442	3.7778	3.5965	3.2162	14.3347
1.606	3.7442	3.7758	3.6022	3.2191	14.3413
1.608	3.7451	3.7768	3.6051	3.2181	14.3451
1.624	3.7442	3.7758	3.6051	3.2181	14.3432
1.626	3.7442	3.7778	3.6003	3.2172	14.3395
1.656	3.7451	3.7749	3.6042	3.2162	14.3404
1.661	3.7432	3.7778	3.6022	3.2143	14.3375
1.663	3.7432	3.7768	3.6051	3.2172	14.3423
1.673	3.7442	3.7739	3.5975	3.2162	14.3318
1.706	3.7442	3.7778	3.6032	3.2201	14.3453
1.711	3.7432	3.7739	3.6022	3.2172	14.3365
1.746	3.7432	3.7758	3.5984	3.2143	14.3317
1.747	3.7403	3.7778	3.6042	3.2181	14.3404
1.75	3.7451	3.7778	3.6051	3.2172	14.3452
1.752	3.7461	3.7758	3.6003	3.2172	14.3394
1.782	3.7442	3.7768	3.6003	3.2153	14.3366
1.786	3.7442	3.7768	3.5955	3.2153	14.3318
1.789	3.7422	3.773	3.5994	3.2162	14.3308
1.795	3.7432	3.7758	3.6022	3.2172	14.3384
1.825	3.7432	3.7758	3.6051	3.2162	14.3403
1.829	3.7442	3.7758	3.6042	3.2143	14.3385
1.831	3.7442	3.7758	3.6022	3.2172	14.3394
1.834	3.7442	3.7758	3.6051	3.2162	14.3413
1.864	3.7442	3.7758	3.6013	3.2153	14.3366
1.867	3.7432	3.7768	3.6022	3.2162	14.3384
1.87	3.7451	3.7739	3.6013	3.2162	14.3365
1.872	3.7442	3.7778	3.5994	3.2172	14.3386
1.903	3.7442	3.7778	3.6003	3.2162	14.3385
1.906	3.7442	3.7778	3.6032	3.2124	14.3376
1.91	3.7442	3.7778	3.6013	3.2162	14.3395
1.915	3.7442	3.7778	3.6022	3.2153	14.3395
1.945	3.7451	3.7749	3.6013	3.2153	14.3366
1.949	3.7461	3.7768	3.6051	3.2172	14.3452
1.951	3.7442	3.7758	3.6013	3.2153	14.3366
1.954	3.7442	3.7758	3.6032	3.2181	14.3413
1.984	3.7432	3.7768	3.6013	3.2172	14.3385
1.987	3.7451	3.7768	3.6032	3.2172	14.3423
1.99	3.7442	3.7758	3.6013	3.2172	14.3385
1.992	3.7442	3.7797	3.6022	3.2162	14.3423
2.022	3.7442	3.7739	3.6013	3.2162	14.3356
2.026	3.7442	3.7778	3.6013	3.2162	14.3395
2.029	3.7451	3.7778	3.6003	3.2191	14.3423
2.035	3.7413	3.7768	3.6022	3.2172	14.3375
2.065	3.7461	3.7778	3.6013	3.2172	14.3424
2.068	3.7442	3.7787	3.6003	3.2172	14.3404
2.071	3.7442	3.7768	3.6013	3.2172	14.3395
2.073	3.7422	3.7768	3.6013	3.2181	14.3384
2.077	3.7422	3.7749	3.5994	3.2181	14.3346
2.109	3.7451	3.7768	3.6022	3.2172	14.3413
2.113	3.7451	3.7778	3.6022	3.2172	14.3423
2.115	3.7451	3.7758	3.6032	3.2153	14.3394
2.119	3.7461	3.7739	3.6022	3.2172	14.3394
2.149	3.7451	3.7787	3.6042	3.2153	14.3433
2.153	3.7442	3.7758	3.6032	3.2162	14.3394
2.155	3.7442	3.7758	3.6042	3.2162	14.3404
2.161	3.7442	3.7787	3.6042	3.2181	14.3452
2.192	3.7432	3.773	3.6013	3.2162	14.3337
2.195	3.7422	3.7758	3.6003	3.2172	14.3355
2.198	3.7442	3.7749	3.6032	3.2191	14.3414
2.212	3.7422	3.7749	3.6013	3.2181	14.3365
2.215	3.7451	3.7758	3.6061	3.2162	14.3432
2.23	3.7442	3.7758	3.6003	3.2153	14.3356
2.233	3.7432	3.7739	3.6022	3.2143	14.3336
2.27	3.7442	3.7768	3.6042	3.2172	14.3424
2.273	3.7442	3.7739	3.6032	3.2143	14.3356
2.276	3.7442	3.7768	3.6013	3.2172	14.3395
2.283	3.7432	3.7749	3.6032	3.2172	14.3385
2.285	3.7451	3.7749	3.6042	3.2172	14.3414
2.296	3.7442	3.7778	3.6022	3.2153	14.3395
2.33	3.7432	3.7768	3.5975	3.2172	14.3347
2.333	3.7442	3.7778	3.5975	3.2172	14.3367
2.366	3.7451	3.7749	3.5994	3.2181	14.3375
2.369	3.7432	3.7778	3.5955	3.2162	14.3327
2.371	3.7422	3.7768	3.6022	3.2162	14.3374
2.373	3.7432	3.7787	3.6032	3.2162	14.3413
2.405	3.7451	3.7768	3.6022	3.2162	14.3403
2.409	3.7442	3.7768	3.5994	3.2143	14.3347
2.412	3.7432	3.7758	3.6032	3.2181	14.3403
2.416	3.7413	3.7778	3.5994	3.2172	14.3357
2.445	3.7422	3.7758	3.6061	3.2162	14.3403
2.449	3.7422	3.7778	3.6051	3.2181	14.3432
2.451	3.7451	3.7778	3.6013	3.2143	14.3385
2.454	3.7432	3.7768	3.6003	3.2172	14.3375
2.484	3.7422	3.7778	3.6051	3.2153	14.3404
2.487	3.7461	3.7778	3.6013	3.2162	14.3414
2.49	3.7432	3.7768	3.6042	3.2181	14.3423
2.492	3.7451	3.7778	3.6003	3.2172	14.3404
2.524	3.7461	3.7778	3.6022	3.2172	14.3433
2.527	3.7442	3.7787	3.6022	3.2153	14.3404
2.53	3.7413	3.7797	3.6032	3.2172	14.3414
2.536	3.7451	3.7768	3.5984	3.2172	14.3375
2.54	3.7442	3.7778	3.6051	3.2162	14.3433
2.568	3.7451	3.7797	3.6013	3.2181	14.3442
2.572	3.7461	3.7778	3.6042	3.2181	14.3462
2.575	3.747	3.7797	3.5994	3.2153	14.3414
2.578	3.7442	3.7778	3.6051	3.2181	14.3452
2.609	3.747	3.7758	3.6032	3.2172	14.3432
2.612	3.7461	3.7778	3.6032	3.2191	14.3462
2.615	3.747	3.7778	3.5994	3.2191	14.3433
2.619	3.7442	3.7787	3.6051	3.2162	14.3442
2.648	3.7442	3.7778	3.6022	3.2143	14.3385
2.651	3.7461	3.7758	3.6051	3.2201	14.3471
2.653	3.7442	3.7749	3.6042	3.2143	14.3376
2.66	3.747	3.7778	3.6042	3.2181	14.3471
2.69	3.7461	3.7778	3.608	3.2172	14.3491
2.694	3.747	3.7797	3.6032	3.2172	14.3471
2.696	3.7451	3.7778	3.6032	3.2181	14.3442
2.699	3.749	3.7758	3.5994	3.2181	14.3423
2.73	3.749	3.7787	3.6042	3.2162	14.3481
2.732	3.7461	3.7778	3.6051	3.2201	14.3491
2.735	3.749	3.7797	3.6032	3.2172	14.3491
2.738	3.749	3.7758	3.6051	3.2191	14.349
2.769	3.748	3.7758	3.6061	3.221	14.3509
2.772	3.7461	3.7797	3.608	3.2181	14.3519
2.775	3.7509	3.7778	3.6051	3.221	14.3548
2.79	3.7499	3.7797	3.607	3.2201	14.3567
2.793	3.7499	3.7806	3.6051	3.2229	14.3585
2.799	3.7499	3.7797	3.6061	3.2201	14.3558
2.828	3.7499	3.7806	3.6061	3.2229	14.3595
2.831	3.7518	3.7826	3.607	3.2239	14.3653
2.834	3.7528	3.7797	3.6099	3.2239	14.3663
2.849	3.7509	3.7816	3.609	3.2239	14.3654
2.851	3.7518	3.7826	3.607	3.2239	14.3653
2.855	3.7566	3.7797	3.6147	3.2258	14.3768
2.869	3.7547	3.7816	3.6137	3.2267	14.3767
2.898	3.7557	3.7816	3.6128	3.2258	14.3759
2.901	3.7576	3.7845	3.6157	3.2248	14.3826
2.904	3.7586	3.7845	3.6137	3.2277	14.3845
2.906	3.7547	3.7854	3.6185	3.2277	14.3863
2.938	3.7595	3.7864	3.6205	3.2277	14.3941
2.941	3.7586	3.7864	3.6128	3.2305	14.3883
2.943	3.7624	3.7854	3.6157	3.2315	14.395
2.947	3.7614	3.7883	3.6224	3.2296	14.4017
2.98	3.7643	3.7893	3.6214	3.2324	14.4074
2.982	3.7672	3.7912	3.6243	3.2343	14.417
3.015	3.7672	3.7931	3.6252	3.2353	14.4208
3.018	3.7653	3.7922	3.6243	3.2353	14.4171
3.021	3.7682	3.795	3.6272	3.2382	14.4286
3.023	3.773	3.7941	3.63	3.2401	14.4372
3.056	3.7739	3.796	3.632	3.241	14.4429
3.059	3.7758	3.7989	3.6358	3.2448	14.4553
3.061	3.7768	3.796	3.6348	3.2429	14.4505
3.064	3.7778	3.7979	3.631	3.2467	14.4534
3.094	3.7797	3.8027	3.6387	3.2477	14.4688
3.097	3.7806	3.8046	3.6396	3.2496	14.4744
3.1	3.7854	3.8037	3.6415	3.2496	14.4802
3.103	3.7826	3.8056	3.6425	3.2505	14.4812
3.132	3.7874	3.8104	3.6502	3.2534	14.5014
3.136	3.7893	3.8133	3.6502	3.2572	14.51
3.139	3.7922	3.8142	3.653	3.2582	14.5176
3.142	3.7902	3.8133	3.6559	3.2591	14.5185
3.172	3.796	3.8171	3.6569	3.2629	14.5329
3.176	3.795	3.82	3.6578	3.2639	14.5367
3.178	3.8008	3.821	3.6607	3.2677	14.5502
3.181	3.8037	3.8229	3.6674	3.2696	14.5636
3.212	3.8056	3.8258	3.6674	3.2725	14.5713
3.215	3.8114	3.8296	3.6703	3.2744	14.5857
3.217	3.8162	3.8344	3.6713	3.2801	14.602
3.22	3.8162	3.8383	3.6808	3.2791	14.6144
3.25	3.8219	3.8411	3.6799	3.2849	14.6278
3.254	3.8248	3.844	3.6856	3.2925	14.6469
3.256	3.8296	3.8498	3.6895	3.2915	14.6604
3.26	3.8315	3.8527	3.6856	3.2944	14.6642
3.292	3.8373	3.8584	3.6962	3.3011	14.693
3.295	3.8411	3.8565	3.6981	3.3011	14.6968
3.297	3.8431	3.8623	3.7	3.3058	14.7112
3.301	3.8507	3.868	3.7058	3.3125	14.737
3.332	3.8584	3.8709	3.7096	3.3163	14.7552
3.335	3.8613	3.8757	3.7135	3.3173	14.7678
3.338	3.8671	3.8824	3.7221	3.3249	14.7965
3.34	3.869	3.8834	3.725	3.3297	14.8071
3.37	3.8738	3.8882	3.724	3.3326	14.8186
3.373	3.8767	3.8901	3.7336	3.3345	14.8349
3.376	3.8805	3.8892	3.7365	3.3373	14.8435
3.378	3.8844	3.8959	3.7374	3.3421	14.8598
3.395	3.8853	3.8978	3.7442	3.3459	14.8732
3.398	3.8882	3.9007	3.748	3.3478	14.8847
3.43	3.894	3.9017	3.7509	3.3507	14.8973
3.434	3.8988	3.9055	3.7547	3.3555	14.9145
3.436	3.9036	3.9103	3.7586	3.3593	14.9318
3.451	3.9055	3.9122	3.7653	3.3612	14.9442
3.454	3.9074	3.9161	3.7701	3.3622	14.9558
3.469	3.9113	3.919	3.7691	3.3717	14.9711
3.471	3.9084	3.919	3.7758	3.3755	14.9787
3.485	3.9142	3.9219	3.7806	3.3774	14.9941
3.487	3.919	3.9257	3.7835	3.3793	15.0075
3.501	3.9219	3.9276	3.7893	3.3803	15.0191
3.505	3.9228	3.9305	3.7912	3.386	15.0305
3.536	3.9257	3.9315	3.795	3.3879	15.0401
3.538	3.9305	3.9353	3.797	3.3889	15.0517
3.541	3.9315	3.9363	3.8037	3.3946	15.0661
3.547	3.9343	3.9411	3.8046	3.3994	15.0794
3.577	3.9372	3.9449	3.8066	3.4032	15.0919
3.582	3.9363	3.9449	3.8114	3.4042	15.0968
3.584	3.9401	3.9478	3.8114	3.409	15.1083
3.586	3.9401	3.9488	3.8142	3.4061	15.1092
3.62	3.943	3.9497	3.8171	3.409	15.1188
3.623	3.9468	3.9545	3.82	3.4128	15.1341
3.655	3.9468	3.9545	3.82	3.4166	15.1379
3.659	3.9488	3.9536	3.819	3.4185	15.1399
3.663	3.9507	3.9584	3.8248	3.4176	15.1515
3.694	3.9497	3.9555	3.821	3.4195	15.1457
3.697	3.9517	3.9613	3.8248	3.4214	15.1592
3.699	3.9536	3.9593	3.8248	3.4214	15.1591
3.703	3.9545	3.9574	3.8267	3.4214	15.16
3.705	3.9545	3.9603	3.8306	3.4243	15.1697
3.734	3.9555	3.9622	3.8277	3.4252	15.1706
3.738	3.9536	3.9603	3.8286	3.4262	15.1687
3.74	3.9584	3.9651	3.8325	3.4223	15.1783
3.742	3.9565	3.9622	3.8334	3.4243	15.1764
3.772	3.9574	3.9651	3.8334	3.4281	15.184
3.776	3.9603	3.9651	3.8325	3.4281	15.186
3.779	3.9584	3.9642	3.8315	3.4281	15.1822
3.785	3.9584	3.9642	3.8267	3.429	15.1783
3.815	3.9593	3.9651	3.8354	3.4271	15.1869
3.818	3.9603	3.9661	3.8344	3.43	15.1908
3.821	3.9574	3.9661	3.8373	3.429	15.1898
3.823	3.9603	3.9661	3.8325	3.4281	15.187
3.854	3.9603	3.967	3.8354	3.43	15.1927
3.858	3.9593	3.967	3.8383	3.4309	15.1955
3.86	3.9603	3.9699	3.8383	3.43	15.1985
3.862	3.9622	3.9661	3.8363	3.429	15.1936
3.893	3.9632	3.9661	3.8373	3.4309	15.1975
3.896	3.9613	3.9661	3.8373	3.4319	15.1966
3.898	3.9642	3.9709	3.8363	3.43	15.2014
3.905	3.9603	3.969	3.8383	3.4329	15.2005
3.908	3.9622	3.9699	3.8392	3.43	15.2013
3.92	3.9651	3.9728	3.8383	3.4319	15.2081
3.95	3.9632	3.9699	3.8373	3.4319	15.2023
3.954	3.9661	3.9699	3.8402	3.4329	15.2091
3.957	3.9651	3.9709	3.8411	3.43	15.2071
3.958	3.9622	3.9709	3.8431	3.4357	15.2119
3.989	3.9642	3.9738	3.8402	3.4338	15.212
3.992	3.9632	3.9718	3.8392	3.4357	15.2099
3.995	3.9632	3.9709	3.8383	3.4329	15.2053
4.01	3.9613	3.968	3.8373	3.4319	15.1985
4.013	3.9632	3.9709	3.8373	3.4271	15.1985
4.027	3.9622	3.969	3.8383	3.43	15.1995
4.03	3.9613	3.968	3.8363	3.4319	15.1975
4.036	3.9574	3.9661	3.8334	3.4262	15.1831
4.065	3.9574	3.9613	3.8354	3.4252	15.1793
4.069	3.9574	3.9622	3.8277	3.4233	15.1706
4.071	3.9497	3.9584	3.8267	3.4204	15.1552
4.086	3.9468	3.9497	3.8229	3.4147	15.1341
4.09	3.9401	3.9478	3.8152	3.4071	15.1102
4.104	3.9382	3.9449	3.8094	3.4023	15.0948
4.134	3.9315	3.9382	3.7998	3.3985	15.068
4.136	3.9286	3.9324	3.797	3.3927	15.0507
4.138	3.9228	3.9286	3.7893	3.3841	15.0248
4.141	3.917	3.919	3.7816	3.3765	14.9941
4.145	3.9094	3.9122	3.7768	3.3698	14.9682
4.176	3.9055	3.9065	3.7662	3.3622	14.9404
4.18	3.8978	3.9007	3.7557	3.3517	14.9059
4.182	3.8796	3.8873	3.747	3.344	14.8579
4.186	3.868	3.8786	3.7259	3.3345	14.807
4.191	3.8565	3.8719	3.7183	3.3154	14.7621
4.222	3.844	3.8584	3.7154	3.3068	14.7246
4.225	3.8334	3.8517	3.6991	3.2982	14.6824
4.228	3.8248	3.8411	3.6856	3.2887	14.6402
4.257	3.8152	3.8334	3.6741	3.2791	14.6018
4.26	3.8056	3.8229	3.6684	3.2715	14.5684
4.263	3.7989	3.8171	3.6598	3.2648	14.5406
4.297	3.7922	3.8142	3.653	3.2563	14.5157
4.301	3.7778	3.8037	3.6348	3.2477	14.464
4.302	3.7739	3.796	3.6367	3.2439	14.4505
4.305	3.7701	3.7941	3.6252	3.2401	14.4295
4.335	3.7662	3.7883	3.6224	3.2324	14.4093
4.339	3.7595	3.7883	3.6137	3.2286	14.3901
4.341	3.7595	3.7893	3.6147	3.2286	14.3921
4.344	3.7576	3.7864	3.6128	3.2267	14.3835
4.374	3.7538	3.7835	3.6109	3.2229	14.3711
4.377	3.7518	3.7826	3.608	3.2258	14.3682
4.38	3.7557	3.7845	3.607	3.2248	14.372
4.382	3.7528	3.7845	3.6032	3.2248	14.3653
4.414	3.7518	3.7835	3.6099	3.222	14.3672
4.417	3.7518	3.7826	3.607	3.222	14.3634
4.42	3.7518	3.7797	3.6022	3.2191	14.3528
4.422	3.7499	3.7787	3.6022	3.2191	14.3499
4.455	3.7499	3.7806	3.6013	3.2229	14.3547
4.456	3.7499	3.7806	3.5994	3.2181	14.348
4.459	3.747	3.7797	3.6051	3.2201	14.3519
4.461	3.749	3.7787	3.6022	3.2181	14.348
4.491	3.748	3.7778	3.6003	3.2191	14.3452
4.495	3.749	3.7797	3.6051	3.2191	14.3529
4.497	3.747	3.7816	3.6022	3.2162	14.347
4.5	3.749	3.7797	3.6042	3.221	14.3539
4.532	3.748	3.7806	3.6051	3.2191	14.3528
4.535	3.749	3.7826	3.6051	3.2191	14.3558
4.538	3.748	3.7826	3.6051	3.221	14.3567
4.54	3.748	3.7816	3.608	3.2191	14.3567
4.57	3.7461	3.7816	3.608	3.2201	14.3558
4.574	3.747	3.7806	3.607	3.2248	14.3594
4.576	3.748	3.7826	3.6042	3.2181	14.3529
4.579	3.748	3.7797	3.5994	3.2191	14.3462
4.609	3.7499	3.7797	3.6042	3.2191	14.3529
4.612	3.748	3.7806	3.6042	3.2172	14.35
4.615	3.7442	3.7797	3.6042	3.2172	14.3453
4.63	3.7461	3.7778	3.607	3.2191	14.35
4.632	3.7461	3.7797	3.6013	3.2181	14.3452
4.639	3.7461	3.7797	3.6061	3.2162	14.3481
4.668	3.747	3.7806	3.6042	3.2191	14.3509
4.671	3.7442	3.7797	3.6013	3.2172	14.3424
4.674	3.747	3.7806	3.6051	3.2181	14.3508
4.689	3.747	3.7797	3.6042	3.2172	14.3481
4.692	3.7461	3.7797	3.5994	3.2162	14.3414
4.706	3.7461	3.7797	3.6051	3.2181	14.349
4.709	3.747	3.7778	3.6032	3.2172	14.3452
4.722	3.7442	3.7787	3.6022	3.221	14.3461
4.726	3.7451	3.7797	3.5955	3.2181	14.3384
4.757	3.7461	3.7797	3.6022	3.2201	14.3481
4.761	3.748	3.7806	3.6051	3.2172	14.3509
4.764	3.7442	3.7778	3.6042	3.2181	14.3443
4.77	3.747	3.7787	3.607	3.2172	14.3499
4.8	3.748	3.7787	3.6032	3.2191	14.349
4.804	3.7461	3.7787	3.6042	3.2201	14.3491
4.807	3.7451	3.7768	3.6061	3.2181	14.3461
4.809	3.7451	3.7778	3.6013	3.2181	14.3423
4.839	3.747	3.7787	3.6022	3.2201	14.348
4.842	3.7442	3.7778	3.5994	3.2134	14.3348
4.845	3.7461	3.7797	3.5984	3.2181	14.3423
4.848	3.7451	3.7797	3.6022	3.2201	14.3471
4.878	3.7451	3.7797	3.607	3.2162	14.348
4.881	3.7451	3.7768	3.608	3.2134	14.3433
4.884	3.7461	3.7778	3.5984	3.2201	14.3424
4.89	3.7442	3.7787	3.6032	3.2172	14.3433
4.894	3.747	3.7778	3.6013	3.2191	14.3452
4.927	3.747	3.7739	3.6013	3.2172	14.3394
4.929	3.7451	3.7778	3.6051	3.2153	14.3433
4.933	3.7461	3.7778	3.6013	3.2172	14.3424
4.961	3.7442	3.7778	3.6013	3.2172	14.3405
4.965	3.7442	3.7797	3.5994	3.2162	14.3395
4.967	3.7442	3.7787	3.6032	3.2181	14.3442
4.971	3.7442	3.7787	3.6042	3.2172	14.3443
5.005	3.7442	3.7768	3.6022	3.2191	14.3423
5.008	3.7432	3.7797	3.6013	3.2181	14.3423
5.011	3.7461	3.7749	3.6032	3.2162	14.3404
5.018	3.7461	3.7787	3.6022	3.2201	14.3471
5.021	3.7461	3.7797	3.6061	3.2201	14.352
5.05	3.7461	3.7787	3.6042	3.2172	14.3462
5.054	3.7461	3.7797	3.6051	3.2181	14.349
5.056	3.7461	3.7797	3.6022	3.2201	14.3481
5.06	3.7461	3.7768	3.6022	3.2153	14.3404
5.09	3.7461	3.7768	3.607	3.2191	14.349
5.093	3.7461	3.7797	3.6013	3.221	14.3481
5.096	3.7461	3.7768	3.6013	3.2181	14.3423
5.1	3.7442	3.7797	3.6022	3.2172	14.3433
5.13	3.747	3.7778	3.6032	3.2172	14.3452
5.133	3.7442	3.7778	3.6013	3.2172	14.3405
5.162	3.7461	3.7797	3.6013	3.2181	14.3452
5.166	3.7461	3.7797	3.6099	3.2162	14.3519
5.168	3.7442	3.7787	3.6051	3.2181	14.3461
5.171	3.7461	3.7768	3.6022	3.2172	14.3423
5.174	3.7442	3.7797	3.6051	3.2172	14.3462
5.202	3.7442	3.7758	3.6042	3.2191	14.3433
5.206	3.7451	3.7768	3.6013	3.2162	14.3394
5.208	3.7451	3.7768	3.5994	3.2162	14.3375
5.211	3.7461	3.7797	3.6051	3.2181	14.349
5.243	3.7451	3.7787	3.6042	3.2172	14.3452
5.246	3.7442	3.7778	3.6051	3.2201	14.3472
5.249	3.747	3.7797	3.6013	3.2191	14.3471
5.264	3.747	3.7787	3.6051	3.2162	14.347
5.266	3.7461	3.7787	3.6032	3.2201	14.3481
5.272	3.7461	3.7768	3.6022	3.2201	14.3452
5.29	3.7451	3.7797	3.6042	3.2172	14.3462
5.292	3.7451	3.7816	3.6013	3.2153	14.3433
5.298	3.7413	3.7806	3.6042	3.2172	14.3433
5.327	3.747	3.7778	3.6042	3.2201	14.3491
5.331	3.7461	3.7768	3.6051	3.2181	14.3461
5.334	3.7451	3.7797	3.6022	3.2191	14.3461
5.349	3.7451	3.7778	3.6032	3.2162	14.3423
5.351	3.7451	3.7758	3.6022	3.2191	14.3422
5.365	3.747	3.7768	3.6022	3.2181	14.3441
5.367	3.7432	3.7778	3.6022	3.2191	14.3423
5.397	3.7461	3.7787	3.6003	3.2201	14.3452
5.401	3.7442	3.7768	3.6032	3.2181	14.3423
5.404	3.747	3.7768	3.6022	3.2162	14.3422
5.41	3.7461	3.7768	3.5994	3.2181	14.3404
5.44	3.747	3.7787	3.6042	3.2201	14.35
5.444	3.7461	3.7768	3.6013	3.2153	14.3395
5.446	3.7451	3.7768	3.5994	3.2143	14.3356
5.449	3.7442	3.7778	3.6022	3.2191	14.3433
5.481	3.7461	3.7768	3.6061	3.2191	14.3481
5.485	3.747	3.7797	3.5965	3.2181	14.3413
5.488	3.7461	3.7778	3.6022	3.2191	14.3452
5.49	3.7403	3.7749	3.6042	3.2172	14.3366
5.494	3.7461	3.7797	3.6042	3.2162	14.3462
5.527	3.7442	3.7768	3.6003	3.2162	14.3375
5.531	3.7442	3.7787	3.607	3.2172	14.3471
5.566	3.7432	3.7787	3.6022	3.2162	14.3403
5.57	3.7432	3.7768	3.6032	3.2191	14.3423
5.572	3.7442	3.7797	3.6061	3.2172	14.3472
5.575	3.7461	3.7758	3.6051	3.2181	14.3451
5.605	3.7432	3.7768	3.6032	3.2162	14.3394
5.609	3.7451	3.7778	3.6032	3.2191	14.3452
5.612	3.7442	3.7787	3.607	3.2162	14.3461
5.614	3.7461	3.7778	3.5994	3.2162	14.3395
5.644	3.7461	3.7778	3.6013	3.2181	14.3433
5.648	3.7461	3.7768	3.5994	3.2162	14.3385
5.65	3.7451	3.7778	3.6051	3.2172	14.3452
5.656	3.7442	3.7778	3.6032	3.2172	14.3424
5.66	3.7461	3.7787	3.6051	3.2143	14.3442
5.689	3.7442	3.7787	3.6042	3.2191	14.3462
5.692	3.7451	3.7778	3.6013	3.2172	14.3414
5.695	3.7451	3.7778	3.6032	3.2181	14.3442
5.724	3.7442	3.7768	3.6013	3.2181	14.3404
5.727	3.7442	3.7768	3.608	3.2172	14.3462
5.73	3.7461	3.7778	3.6003	3.2162	14.3404
5.733	3.7461	3.7778	3.6022	3.2172	14.3433
5.763	3.7432	3.7778	3.5936	3.2172	14.3318
5.766	3.747	3.7768	3.6003	3.2172	14.3413
5.769	3.7442	3.7768	3.6042	3.2162	14.3414
5.776	3.7451	3.7768	3.6032	3.2172	14.3423
5.78	3.7422	3.7787	3.6032	3.2162	14.3403
5.809	3.7451	3.7778	3.6032	3.2172	14.3433
5.812	3.7451	3.7778	3.6013	3.2153	14.3395
5.815	3.7442	3.7739	3.6013	3.2201	14.3395
5.818	3.7442	3.7768	3.5994	3.2181	14.3385
5.849	3.7451	3.7749	3.607	3.2153	14.3423
5.852	3.7461	3.7778	3.6032	3.2172	14.3443
5.855	3.7451	3.7797	3.6042	3.2162	14.3452
5.87	3.7442	3.7758	3.6022	3.2191	14.3413
5.873	3.7461	3.7768	3.6022	3.2172	14.3423
5.888	3.7461	3.7797	3.6022	3.2181	14.3461
5.89	3.7442	3.7787	3.5984	3.2143	14.3356
5.922	3.7442	3.7768	3.6013	3.2191	14.3414
5.926	3.7451	3.7768	3.5975	3.2143	14.3337
5.929	3.7461	3.7768	3.6003	3.2172	14.3404
5.944	3.7442	3.7787	3.6013	3.2143	14.3385
5.946	3.7461	3.7758	3.5994	3.2124	14.3337
5.948	3.7432	3.7787	3.5975	3.2172	14.3366
5.979	3.7461	3.7778	3.6003	3.2143	14.3385
5.982	3.7442	3.7739	3.6013	3.2162	14.3356
5.985	3.7442	3.7787	3.6022	3.2181	14.3432
5.988	3.7442	3.7778	3.6003	3.2162	14.3385
6.018	3.7432	3.7778	3.6003	3.2191	14.3404
6.021	3.747	3.7778	3.6022	3.2172	14.3442
6.023	3.7451	3.7749	3.6022	3.2162	14.3384
6.03	3.7461	3.7768	3.6032	3.2172	14.3433
6.06	3.7442	3.7787	3.6022	3.2153	14.3404
6.064	3.7461	3.7787	3.5965	3.2181	14.3394
6.066	3.7451	3.7806	3.6051	3.2153	14.3461
6.068	3.747	3.7758	3.6022	3.2172	14.3422
6.099	3.7442	3.7787	3.5994	3.2134	14.3357
6.102	3.7442	3.7768	3.6003	3.2172	14.3385
6.105	3.7451	3.7778	3.6013	3.2162	14.3404
6.107	3.7432	3.7778	3.6022	3.2172	14.3404
6.138	3.7422	3.7768	3.6013	3.2162	14.3365
6.141	3.7442	3.7778	3.6022	3.2162	14.3404
6.144	3.7432	3.7749	3.5984	3.2172	14.3337
6.15	3.7461	3.7778	3.6042	3.2191	14.3472
6.154	3.747	3.7787	3.608	3.2172	14.3509
6.195	3.7442	3.7758	3.5994	3.2162	14.3356
6.199	3.7432	3.7778	3.6022	3.2191	14.3423
6.201	3.7432	3.7787	3.6022	3.2181	14.3422
6.204	3.7451	3.7778	3.5994	3.2191	14.3414
6.234	3.7442	3.7787	3.6013	3.2172	14.3414
6.237	3.7432	3.7778	3.6042	3.2181	14.3433
6.24	3.7451	3.7778	3.6013	3.2191	14.3433
6.269	3.7432	3.7768	3.6022	3.2153	14.3375
6.272	3.7422	3.7768	3.5936	3.2162	14.3288
6.275	3.7442	3.7758	3.5994	3.2162	14.3356
6.277	3.7451	3.7797	3.6022	3.2172	14.3442
6.281	3.7461	3.7797	3.5975	3.2162	14.3395
6.31	3.7461	3.7797	3.6022	3.2172	14.3452
6.313	3.7442	3.7787	3.6051	3.2172	14.3452
6.316	3.7461	3.7778	3.6032	3.2181	14.3452
6.32	3.7451	3.7768	3.6013	3.2172	14.3404
6.35	3.7461	3.7806	3.6013	3.2172	14.3452
6.354	3.747	3.7778	3.6042	3.2191	14.3481
6.356	3.748	3.7806	3.6032	3.2191	14.3509
6.36	3.7442	3.7758	3.6013	3.2172	14.3385
6.39	3.7461	3.7787	3.6042	3.2162	14.3452
6.393	3.7461	3.7797	3.6022	3.2162	14.3442
6.396	3.747	3.7787	3.6003	3.2191	14.3451
6.403	3.7461	3.7797	3.6032	3.2201	14.3491
6.433	3.747	3.7787	3.6042	3.2181	14.348
6.436	3.7461	3.7797	3.6061	3.2181	14.35
6.439	3.747	3.7787	3.6032	3.2172	14.3461
6.441	3.747	3.7778	3.5994	3.2191	14.3433
6.471	3.749	3.7797	3.6022	3.2172	14.3481
6.475	3.747	3.7787	3.6061	3.2181	14.3499
6.478	3.7499	3.7778	3.6042	3.2172	14.3491
6.493	3.749	3.7768	3.6061	3.2191	14.351
6.495	3.748	3.7797	3.6061	3.2201	14.3539
6.51	3.749	3.7797	3.6022	3.2201	14.351
6.514	3.748	3.7806	3.6051	3.2201	14.3538
6.528	3.7499	3.7806	3.6051	3.221	14.3566
6.53	3.7518	3.7797	3.607	3.2201	14.3586
6.538	3.7499	3.7816	3.6032	3.222	14.3567
6.578	3.7499	3.7797	3.6061	3.2201	14.3558
6.581	3.748	3.7797	3.608	3.222	14.3577
6.584	3.7518	3.7806	3.6042	3.222	14.3586
6.598	3.7518	3.7797	3.6061	3.222	14.3596
6.6	3.7518	3.7806	3.6051	3.2248	14.3623
6.602	3.7528	3.7826	3.6128	3.2248	14.373
6.606	3.7528	3.7826	3.6099	3.2248	14.3701
6.636	3.7547	3.7806	3.6128	3.2248	14.3729
6.642	3.7557	3.7826	3.6118	3.2277	14.3778
6.642	3.7547	3.7845	3.6118	3.2267	14.3777
6.646	3.7566	3.7845	3.6147	3.2258	14.3816
6.675	3.7576	3.7835	3.6137	3.2277	14.3825
6.678	3.7595	3.7854	3.6137	3.2286	14.3872
6.681	3.7586	3.7854	3.6128	3.2286	14.3854
6.685	3.7624	3.7845	3.6205	3.2296	14.397
6.716	3.7624	3.7864	3.6147	3.2324	14.3959
6.72	3.7643	3.7902	3.6262	3.2324	14.4131
6.722	3.7624	3.7854	3.6195	3.2334	14.4007
6.726	3.7643	3.7864	3.6243	3.2353	14.4103
6.756	3.7662	3.7922	3.6243	3.2353	14.418
6.76	3.7662	3.7922	3.6205	3.2343	14.4132
6.762	3.7682	3.7922	3.6214	3.2372	14.419
6.799	3.771	3.7922	3.6291	3.2391	14.4314
6.802	3.772	3.796	3.6281	3.2382	14.4343
6.805	3.7768	3.7998	3.6339	3.2439	14.4544
6.808	3.7778	3.7979	3.6348	3.2429	14.4534
6.844	3.7797	3.8008	3.6396	3.2458	14.4659
6.847	3.7806	3.8018	3.6377	3.2486	14.4687
6.851	3.7797	3.8046	3.6406	3.2496	14.4745
6.852	3.7826	3.8066	3.6435	3.2515	14.4842
6.884	3.7854	3.8075	3.6444	3.2524	14.4897
6.886	3.7883	3.8075	3.6387	3.2544	14.4889
6.889	3.7912	3.8123	3.6492	3.2544	14.5071
6.895	3.7931	3.8123	3.6502	3.2582	14.5138
6.925	3.795	3.8162	3.6578	3.261	14.53
6.929	3.795	3.819	3.6559	3.2629	14.5328
6.931	3.8008	3.821	3.6598	3.2639	14.5455
6.933	3.7998	3.8219	3.6559	3.2639	14.5415
6.964	3.8066	3.8258	3.6617	3.2706	14.5647
6.967	3.8075	3.8286	3.6655	3.2725	14.5741
6.97	3.8085	3.8267	3.6703	3.2744	14.5799
6.972	3.8133	3.8354	3.6741	3.2763	14.5991
7.003	3.821	3.8354	3.6789	3.2772	14.6125
7.006	3.8248	3.8459	3.677	3.2849	14.6326
7.009	3.8248	3.8459	3.6866	3.2839	14.6412
7.015	3.8315	3.8517	3.6933	3.2944	14.6709
7.019	3.8344	3.8555	3.6943	3.2954	14.6796
7.047	3.8334	3.8584	3.6981	3.302	14.6919
7.051	3.8459	3.8594	3.7019	3.3039	14.7111
7.054	3.8488	3.8652	3.7048	3.3078	14.7266
7.081	3.8527	3.868	3.7067	3.3125	14.7399
7.085	3.8575	3.8719	3.7135	3.3154	14.7583
7.087	3.8613	3.8767	3.7192	3.3221	14.7793
7.102	3.87	3.8776	3.7173	3.3259	14.7908
7.105	3.8738	3.8863	3.725	3.3259	14.811
7.12	3.8776	3.8853	3.7278	3.3326	14.8233
7.122	3.8776	3.8911	3.7336	3.3373	14.8396
7.138	3.8824	3.8949	3.7384	3.3421	14.8578
7.14	3.8863	3.8969	3.7432	3.3431	14.8695
7.147	3.8901	3.8997	3.7451	3.3459	14.8808
7.178	3.8921	3.9007	3.749	3.345	14.8868
7.181	3.894	3.9065	3.7547	3.3545	14.9097
7.184	3.8978	3.9055	3.7586	3.3574	14.9193
7.197	3.9007	3.9113	3.7605	3.3602	14.9327
7.2	3.9084	3.9103	3.7662	3.3612	14.9461
7.214	3.9103	3.9199	3.7691	3.366	14.9653
7.217	3.9132	3.9199	3.7739	3.366	14.973
7.249	3.9151	3.9247	3.7806	3.3765	14.9969
7.252	3.9199	3.9257	3.7826	3.3803	15.0085
7.255	3.919	3.9276	3.7883	3.3813	15.0162
7.258	3.9247	3.9295	3.7893	3.3813	15.0248
7.292	3.9257	3.9324	3.7912	3.387	15.0363
7.296	3.9295	3.9343	3.795	3.3899	15.0487
7.299	3.9305	3.9372	3.7989	3.3927	15.0593
7.301	3.9334	3.9411	3.8008	3.3975	15.0728
7.331	3.9343	3.9411	3.8037	3.4004	15.0795
7.335	3.9372	3.9459	3.8123	3.4051	15.1005
7.337	3.9411	3.9449	3.8133	3.408	15.1073
7.34	3.943	3.9497	3.8171	3.4109	15.1207
7.346	3.942	3.9517	3.8171	3.4109	15.1217
7.376	3.944	3.9517	3.8162	3.408	15.1199
7.38	3.9449	3.9517	3.82	3.4118	15.1284
7.382	3.9449	3.9545	3.82	3.4147	15.1341
7.388	3.944	3.9517	3.821	3.4166	15.1333
7.392	3.9488	3.9555	3.8248	3.4157	15.1448
7.423	3.9488	3.9574	3.8258	3.4195	15.1515
7.426	3.9517	3.9603	3.8286	3.4185	15.1591
7.429	3.9497	3.9574	3.8286	3.4214	15.1571
7.462	3.9517	3.9603	3.8286	3.4214	15.162
7.466	3.9536	3.9593	3.8306	3.4223	15.1658
7.468	3.9574	3.9622	3.8334	3.4195	15.1725
7.472	3.9565	3.9622	3.8334	3.4271	15.1792
7.502	3.9584	3.9632	3.8315	3.4252	15.1783
7.506	3.9593	3.9632	3.8315	3.4252	15.1792
7.509	3.9555	3.9651	3.8315	3.4271	15.1792
7.515	3.9574	3.9661	3.8354	3.4271	15.186
7.522	3.9555	3.967	3.8325	3.4281	15.1831
7.553	3.9584	3.9651	3.8363	3.4309	15.1907
7.556	3.9613	3.967	3.8315	3.4243	15.1841
7.559	3.9574	3.9642	3.8344	3.4243	15.1803
7.561	3.9574	3.9642	3.8373	3.4271	15.186
7.591	3.9603	3.9699	3.8431	3.43	15.2033
7.595	3.9593	3.967	3.8363	3.43	15.1926
7.598	3.9622	3.967	3.8354	3.4319	15.1965
7.601	3.9613	3.968	3.8363	3.4309	15.1965
7.631	3.9593	3.969	3.8383	3.4319	15.1985
7.635	3.9613	3.967	3.8373	3.43	15.1956
7.638	3.9613	3.9699	3.8373	3.4309	15.1994
7.644	3.9622	3.9699	3.8373	3.4271	15.1965
7.675	3.9622	3.9632	3.8421	3.4329	15.2004
7.678	3.9622	3.9709	3.8363	3.4281	15.1975
7.68	3.9651	3.9728	3.8383	3.43	15.2062
7.696	3.9632	3.9728	3.8344	3.4319	15.2023
7.698	3.9632	3.9718	3.8392	3.4338	15.208
7.713	3.9642	3.9718	3.8402	3.4338	15.21
7.715	3.9642	3.9728	3.8383	3.4338	15.2091
7.73	3.9651	3.9728	3.8431	3.4338	15.2148
7.733	3.9642	3.9709	3.8402	3.4348	15.2101
7.738	3.9651	3.969	3.845	3.4338	15.2129
7.755	3.9613	3.9699	3.8411	3.43	15.2023
7.759	3.9593	3.967	3.8344	3.4262	15.1869
7.79	3.9593	3.969	3.8344	3.4281	15.1908
7.794	3.9545	3.9613	3.8363	3.4252	15.1773
7.796	3.9565	3.9622	3.8315	3.4243	15.1745
7.799	3.9536	3.9574	3.8296	3.4204	15.161
7.814	3.9517	3.9584	3.8258	3.4185	15.1544
7.817	3.9478	3.9526	3.8181	3.4137	15.1322
7.849	3.9459	3.9517	3.8152	3.409	15.1218
7.852	3.9401	3.9459	3.8133	3.4023	15.1016
7.855	3.9276	3.942	3.8066	3.4004	15.0766
7.858	3.9247	3.9315	3.7922	3.3946	15.043
7.889	3.919	3.9276	3.7835	3.3832	15.0133
7.892	3.9142	3.918	3.7787	3.3717	14.9826
7.895	3.9074	3.9103	3.771	3.366	14.9547
7.901	3.9007	3.9055	3.7624	3.3602	14.9288
7.931	3.893	3.9007	3.7518	3.3478	14.8933
7.935	3.8834	3.8873	3.7422	3.3392	14.8521
7.937	3.8757	3.8834	3.7365	3.3326	14.8282
7.94	3.8623	3.8728	3.7259	3.3221	14.7831
7.97	3.8431	3.8661	3.7144	3.3125	14.7361
7.974	3.8325	3.8479	3.7058	3.3039	14.6901
7.976	3.821	3.8373	3.677	3.2925	14.6278
7.978	3.8094	3.8286	3.6732	3.2734	14.5846
8.009	3.8018	3.82	3.6626	3.2667	14.5511
8.012	3.795	3.8133	3.6569	3.2591	14.5243
8.015	3.7893	3.8104	3.6482	3.2524	14.5003
8.048	3.7806	3.8018	3.6387	3.2486	14.4697
8.051	3.7758	3.7989	3.632	3.241	14.4477
8.052	3.773	3.7941	3.6291	3.2401	14.4363
8.055	3.7672	3.7922	3.6252	3.2353	14.4199
8.057	3.7595	3.7931	3.6185	3.2353	14.4064
8.086	3.7566	3.7893	3.6176	3.2324	14.3959
8.09	3.7547	3.7854	3.6147	3.2286	14.3834
8.092	3.7538	3.7854	3.6128	3.2258	14.3778
8.125	3.7518	3.7826	3.6128	3.2258	14.373
8.129	3.7518	3.7835	3.6128	3.2248	14.3729
8.131	3.7547	3.7835	3.6099	3.2258	14.3739
8.139	3.7528	3.7845	3.6042	3.2229	14.3644
8.169	3.7518	3.7854	3.607	3.2248	14.369
8.172	3.7518	3.7806	3.6099	3.222	14.3643
8.175	3.747	3.7826	3.609	3.2201	14.3587
8.177	3.7499	3.7806	3.6032	3.2229	14.3566
8.181	3.749	3.7806	3.6032	3.2201	14.3529
8.211	3.7461	3.7806	3.6051	3.2201	14.3519
8.215	3.748	3.7797	3.6042	3.2201	14.352
8.217	3.748	3.7797	3.607	3.221	14.3557
8.221	3.749	3.7787	3.5984	3.221	14.3471
8.252	3.748	3.7797	3.607	3.2181	14.3528
8.257	3.749	3.7826	3.6022	3.2239	14.3577
8.259	3.7499	3.7826	3.6042	3.222	14.3587
8.265	3.749	3.7826	3.607	3.2172	14.3558
8.295	3.747	3.7797	3.6032	3.2201	14.35
8.299	3.748	3.7778	3.6051	3.2181	14.349
8.301	3.748	3.7797	3.6042	3.2191	14.351
8.318	3.747	3.7826	3.5994	3.2191	14.3481
8.319	3.749	3.7806	3.6061	3.221	14.3567
8.334	3.749	3.7806	3.6042	3.2191	14.3529
8.336	3.748	3.7806	3.6013	3.2201	14.35
8.352	3.748	3.7797	3.6042	3.221	14.3529
8.353	3.747	3.7778	3.6022	3.2201	14.3471
8.363	3.747	3.7787	3.6042	3.2191	14.349
8.391	3.747	3.7778	3.6042	3.2191	14.3481
8.395	3.7461	3.7797	3.6022	3.2201	14.3481
8.397	3.7451	3.7778	3.6042	3.2191	14.3462
8.4	3.748	3.7797	3.6051	3.2191	14.3519
8.438	3.747	3.7787	3.608	3.2181	14.3518
8.441	3.747	3.7778	3.6042	3.2162	14.3452
8.444	3.7461	3.7806	3.6003	3.2181	14.3451
8.457	3.747	3.7797	3.6032	3.2191	14.349
8.46	3.747	3.7806	3.6032	3.2191	14.3499
8.462	3.7461	3.7758	3.6032	3.2181	14.3432
8.468	3.7461	3.7816	3.5994	3.2181	14.3452
8.499	3.7451	3.7787	3.6042	3.221	14.349
8.502	3.7432	3.7797	3.6022	3.2201	14.3452
8.505	3.7461	3.7806	3.6032	3.2181	14.348
8.511	3.7461	3.7778	3.607	3.2201	14.351
8.541	3.747	3.7778	3.5994	3.2181	14.3423
8.545	3.747	3.7758	3.6042	3.2201	14.3471
8.547	3.7451	3.7797	3.6032	3.2201	14.3481
8.55	3.7461	3.7778	3.6051	3.2191	14.3481
8.58	3.747	3.7778	3.6013	3.2172	14.3433
8.583	3.747	3.7768	3.6003	3.2162	14.3403
8.586	3.7461	3.7768	3.6022	3.2172	14.3423
8.588	3.7461	3.7806	3.6032	3.2181	14.348
8.62	3.747	3.7778	3.6013	3.2191	14.3452
8.623	3.747	3.7797	3.6051	3.2201	14.3519
8.626	3.747	3.7778	3.6032	3.2201	14.3481
8.631	3.7461	3.7797	3.6022	3.2201	14.3481
8.635	3.7422	3.7797	3.6032	3.2181	14.3432
8.666	3.7461	3.7797	3.6032	3.2181	14.3471
8.67	3.7461	3.7778	3.6109	3.2201	14.3549
8.672	3.7461	3.7797	3.6042	3.2191	14.3491
8.675	3.7432	3.7787	3.6022	3.2201	14.3442
8.706	3.7432	3.7806	3.6003	3.2172	14.3413
8.709	3.7461	3.7778	3.6013	3.2191	14.3443
8.711	3.7461	3.7797	3.6003	3.2172	14.3433
8.714	3.7461	3.7749	3.5994	3.2181	14.3385
8.748	3.7442	3.7768	3.6051	3.2162	14.3423
8.75	3.748	3.7797	3.5946	3.2153	14.3376
8.756	3.7451	3.7806	3.6022	3.2172	14.3451
8.762	3.7432	3.7787	3.6032	3.2201	14.3452
8.792	3.747	3.7778	3.6003	3.2191	14.3442
8.796	3.7461	3.7787	3.6042	3.2172	14.3462
8.798	3.7442	3.7778	3.6013	3.2201	14.3434
8.802	3.7461	3.7778	3.5994	3.2201	14.3434
8.832	3.7461	3.7787	3.6003	3.2181	14.3432
8.836	3.7461	3.7758	3.6013	3.2191	14.3423
8.839	3.7461	3.7768	3.6022	3.2172	14.3423
8.841	3.7461	3.7797	3.607	3.2191	14.3519
8.871	3.747	3.7787	3.5927	3.2172	14.3356
8.875	3.747	3.7787	3.6051	3.2162	14.347
8.877	3.7451	3.7797	3.5994	3.2191	14.3433
8.894	3.7461	3.7778	3.6013	3.2162	14.3414
8.896	3.7461	3.7797	3.5965	3.2201	14.3424
8.902	3.7432	3.7797	3.6042	3.2172	14.3443
8.931	3.747	3.7768	3.6042	3.2191	14.3471
8.935	3.748	3.7806	3.6013	3.2162	14.3461
8.937	3.7451	3.7787	3.607	3.2191	14.3499
8.952	3.7451	3.7787	3.5994	3.2191	14.3423
8.955	3.7432	3.7787	3.6013	3.2181	14.3413
8.97	3.748	3.7797	3.6051	3.2172	14.35
8.972	3.7442	3.7778	3.6042	3.2191	14.3453
9.001	3.747	3.7797	3.6003	3.2162	14.3432
9.005	3.7442	3.7787	3.6022	3.2191	14.3442
9.007	3.7461	3.7797	3.6022	3.2162	14.3442
9.014	3.7451	3.7787	3.5965	3.2191	14.3394
9.057	3.7461	3.7787	3.6061	3.2172	14.3481
9.061	3.7432	3.7778	3.6032	3.2172	14.3414
9.063	3.7451	3.7787	3.6051	3.2181	14.347
9.077	3.7442	3.7797	3.6061	3.2181	14.3481
9.08	3.7442	3.7778	3.5994	3.2191	14.3405
9.083	3.7432	3.7768	3.6022	3.2181	14.3403
9.085	3.7461	3.7758	3.6013	3.2181	14.3413
9.114	3.7461	3.7797	3.6022	3.2201	14.3481
9.117	3.7451	3.7778	3.6051	3.2181	14.3461
9.12	3.7461	3.7787	3.6022	3.2191	14.3461
9.122	3.7461	3.7758	3.6003	3.2134	14.3356
9.131	3.7461	3.7797	3.6042	3.2191	14.3491
9.161	3.747	3.7787	3.6013	3.2162	14.3432
9.165	3.7442	3.7778	3.5994	3.2191	14.3405
9.167	3.7461	3.7778	3.6032	3.2143	14.3414
9.17	3.7442	3.7787	3.6032	3.2181	14.3442
9.201	3.747	3.7806	3.6061	3.2162	14.3499
9.205	3.7422	3.7816	3.607	3.2153	14.3461
9.207	3.7461	3.7797	3.6032	3.2143	14.3433
9.21	3.7461	3.7778	3.6032	3.2191	14.3462
9.24	3.7451	3.7778	3.5984	3.2181	14.3394
9.244	3.7422	3.7797	3.6022	3.2153	14.3394
9.246	3.7461	3.7768	3.6022	3.2162	14.3413
9.252	3.7451	3.7778	3.6032	3.2172	14.3433
9.282	3.7451	3.7778	3.6022	3.2172	14.3423
9.286	3.747	3.7787	3.6032	3.2191	14.348
9.288	3.7461	3.7768	3.6013	3.2172	14.3414
9.291	3.7442	3.7778	3.6032	3.2162	14.3414
9.295	3.7461	3.7787	3.6032	3.2181	14.3461
9.325	3.7451	3.7768	3.6051	3.2181	14.3451
9.328	3.7451	3.7797	3.6022	3.2181	14.3451
9.331	3.7451	3.7778	3.6003	3.2162	14.3394
9.334	3.7451	3.7758	3.5965	3.2191	14.3365
9.364	3.7451	3.7778	3.5975	3.2191	14.3395
9.368	3.7442	3.7778	3.6022	3.2172	14.3414
9.37	3.7461	3.7758	3.6022	3.2181	14.3422
9.406	3.7451	3.7768	3.6042	3.2181	14.3442
9.41	3.7442	3.7797	3.607	3.2191	14.35
9.412	3.7461	3.7787	3.6051	3.2143	14.3442
9.415	3.747	3.7778	3.5994	3.2162	14.3404
9.445	3.747	3.7787	3.6013	3.2201	14.3471
9.449	3.7461	3.7778	3.6013	3.2162	14.3414
9.451	3.7442	3.7797	3.5965	3.2191	14.3395
9.454	3.7461	3.7787	3.6022	3.2162	14.3432
9.484	3.7451	3.7797	3.6032	3.2172	14.3452
9.487	3.7461	3.7797	3.5984	3.2191	14.3433
9.49	3.7451	3.7797	3.6051	3.2172	14.3471
9.505	3.7451	3.7778	3.607	3.2181	14.348
9.507	3.7451	3.7768	3.6013	3.2172	14.3404
9.514	3.7461	3.7749	3.6013	3.2201	14.3424
9.542	3.7451	3.7778	3.6032	3.2162	14.3423
9.546	3.7451	3.7768	3.6051	3.2172	14.3442
9.549	3.7442	3.7787	3.6022	3.2172	14.3423
9.564	3.7432	3.7778	3.6013	3.2181	14.3404
9.566	3.7461	3.7778	3.6042	3.2162	14.3443
9.581	3.7461	3.7778	3.6022	3.2181	14.3442
9.584	3.747	3.7778	3.6051	3.2172	14.3471
9.599	3.7422	3.7768	3.6022	3.2181	14.3393
9.601	3.7461	3.7768	3.5984	3.2162	14.3375
9.63	3.7442	3.7797	3.5994	3.2153	14.3386
9.633	3.7451	3.7778	3.607	3.2181	14.348
9.636	3.7442	3.7768	3.5984	3.2172	14.3366
9.642	3.7442	3.7778	3.5994	3.2181	14.3395
9.648	3.7461	3.7758	3.6013	3.2172	14.3404
9.657	3.7451	3.7768	3.6042	3.2162	14.3423
9.692	3.7442	3.7749	3.6013	3.2143	14.3347
9.695	3.7451	3.7787	3.6042	3.2153	14.3433
9.697	3.7451	3.7768	3.6032	3.2172	14.3423
9.7	3.7451	3.7778	3.6022	3.2162	14.3413
9.731	3.7442	3.7797	3.6013	3.2143	14.3395
9.735	3.7432	3.7768	3.6003	3.2172	14.3375
9.737	3.7461	3.7778	3.6032	3.2153	14.3424
9.74	3.7461	3.7778	3.6013	3.2162	14.3414
9.77	3.7442	3.7758	3.5984	3.2191	14.3375
9.773	3.7451	3.7797	3.6022	3.2143	14.3413
9.776	3.7461	3.7778	3.6032	3.2172	14.3443
9.783	3.7442	3.7768	3.6051	3.2143	14.3404
9.812	3.7442	3.7778	3.6003	3.2172	14.3395
9.816	3.7461	3.7787	3.6013	3.2181	14.3442
9.819	3.7432	3.7778	3.5994	3.2162	14.3366
9.821	3.7451	3.7778	3.5955	3.2162	14.3346
9.827	3.7461	3.7787	3.6051	3.2172	14.3471
9.857	3.7442	3.7787	3.5955	3.2181	14.3365
9.861	3.7442	3.7768	3.6061	3.2153	14.3424
9.863	3.7461	3.7778	3.6032	3.2172	14.3443
9.867	3.7451	3.7768	3.6022	3.2162	14.3403
9.898	3.7451	3.7778	3.6042	3.2181	14.3452
9.901	3.7461	3.7768	3.6013	3.2162	14.3404
9.904	3.7461	3.7797	3.6013	3.2172	14.3443
9.91	3.7442	3.7768	3.5994	3.2172	14.3376
9.941	3.7442	3.7787	3.5955	3.2172	14.3356
9.943	3.7461	3.7778	3.5975	3.2153	14.3367
9.946	3.7442	3.7768	3.5994	3.2172	14.3376
9.949	3.7451	3.7806	3.6013	3.2162	14.3432
9.952	3.7442	3.7758	3.6051	3.2191	14.3442
9.983	3.7461	3.7768	3.6022	3.2172	14.3423
9.986	3.7451	3.7778	3.6003	3.2181	14.3413
9.989	3.7442	3.7797	3.6022	3.2172	14.3433
10.024	3.7451	3.7778	3.6042	3.2172	14.3443
10.027	3.7442	3.7778	3.6013	3.2181	14.3414
10.031	3.7461	3.7768	3.6013	3.2191	14.3433
10.036	3.7442	3.7778	3.6032	3.2143	14.3395
10.066	3.7432	3.7758	3.5994	3.2172	14.3356
10.07	3.7442	3.7778	3.607	3.2181	14.3471
10.073	3.7442	3.7778	3.6013	3.2191	14.3424
10.075	3.7442	3.7787	3.6042	3.2172	14.3443
10.105	3.7451	3.7758	3.5994	3.2172	14.3375
10.109	3.7442	3.7778	3.6022	3.2172	14.3414
10.111	3.747	3.7787	3.5994	3.2172	14.3423
10.126	3.7461	3.7768	3.6032	3.2143	14.3404
10.128	3.7442	3.7797	3.6003	3.2162	14.3404
10.144	3.7461	3.7797	3.6013	3.2172	14.3443
10.146	3.7442	3.7758	3.6013	3.2201	14.3414
10.153	3.7451	3.7797	3.6042	3.2162	14.3452
10.184	3.7442	3.7749	3.607	3.2172	14.3433
10.187	3.7432	3.7758	3.6003	3.2153	14.3346
10.19	3.7461	3.7797	3.6003	3.2162	14.3423
10.205	3.7442	3.7787	3.6022	3.2162	14.3413
10.207	3.7442	3.7768	3.6022	3.2162	14.3394
10.222	3.7442	3.7768	3.607	3.2172	14.3452
10.225	3.7451	3.7768	3.6003	3.2162	14.3384
10.253	3.7451	3.7758	3.6032	3.2143	14.3384
10.257	3.7461	3.7787	3.5946	3.2153	14.3347
10.26	3.7432	3.7758	3.6042	3.2172	14.3404
10.262	3.7442	3.7778	3.6003	3.2172	14.3395
10.304	3.7461	3.7758	3.6042	3.2181	14.3442
10.307	3.7461	3.7787	3.6042	3.2191	14.3481
10.31	3.7442	3.7778	3.6003	3.2172	14.3395
10.316	3.7451	3.7768	3.6022	3.2172	14.3413
10.318	3.7442	3.7768	3.5994	3.2162	14.3366
10.321	3.7451	3.7749	3.6013	3.2172	14.3385
10.33	3.7432	3.7778	3.5994	3.2181	14.3385
10.36	3.7451	3.7787	3.6032	3.2153	14.3423
10.363	3.7432	3.7778	3.6032	3.2172	14.3414
10.366	3.7442	3.7758	3.6003	3.2172	14.3375
10.395	3.7442	3.7758	3.6032	3.2181	14.3413
10.398	3.7442	3.7778	3.607	3.2172	14.3462
10.401	3.7461	3.7768	3.5965	3.2172	14.3366
10.403	3.7461	3.7758	3.6042	3.2134	14.3395
10.407	3.7422	3.7768	3.6022	3.2172	14.3384
10.439	3.7461	3.7758	3.6013	3.2181	14.3413
10.442	3.7451	3.7778	3.6022	3.2143	14.3394
10.445	3.7451	3.7778	3.6022	3.2181	14.3432
10.451	3.7422	3.7768	3.6042	3.2162	14.3394
10.481	3.7442	3.7768	3.5965	3.2162	14.3337
10.485	3.747	3.7778	3.6032	3.2181	14.3461
10.487	3.7442	3.7768	3.5984	3.2172	14.3366
10.49	3.7451	3.7787	3.607	3.2181	14.3489
10.52	3.7442	3.7758	3.5955	3.2172	14.3327
10.523	3.7461	3.7768	3.5994	3.2172	14.3395
10.526	3.7442	3.7778	3.6013	3.2153	14.3386
10.529	3.7461	3.7758	3.6042	3.2143	14.3404
10.56	3.7451	3.7758	3.5994	3.2172	14.3375
10.563	3.7451	3.7778	3.6032	3.2172	14.3433
10.566	3.7442	3.7787	3.607	3.2172	14.3471
10.572	3.7461	3.7787	3.5984	3.2162	14.3394
10.576	3.747	3.7768	3.6022	3.2191	14.3451
10.606	3.747	3.7778	3.6032	3.2191	14.3471
10.61	3.7451	3.7787	3.6042	3.2201	14.3481
10.613	3.7461	3.7768	3.6013	3.2191	14.3433
10.645	3.747	3.7768	3.6032	3.2181	14.3451
10.648	3.747	3.7778	3.6003	3.2172	14.3423
10.653	3.7461	3.7778	3.6022	3.2172	14.3433
10.684	3.7499	3.7778	3.607	3.2201	14.3548
10.69	3.748	3.7797	3.6051	3.2201	14.3529
10.696	3.748	3.7797	3.607	3.2201	14.3548
10.726	3.747	3.7787	3.5984	3.2172	14.3413
10.73	3.748	3.7787	3.6051	3.221	14.3528
10.732	3.7499	3.7787	3.6051	3.222	14.3557
10.747	3.748	3.7787	3.6061	3.2201	14.3529
10.75	3.7499	3.7797	3.6099	3.221	14.3605
10.765	3.7499	3.7787	3.6061	3.222	14.3567
10.768	3.7509	3.7768	3.6003	3.2201	14.3481
10.783	3.7518	3.7768	3.607	3.222	14.3576
10.788	3.7499	3.7806	3.6109	3.2229	14.3643
10.8	3.749	3.7787	3.6099	3.2172	14.3548
10.802	3.7518	3.7816	3.608	3.2229	14.3643
10.81	3.749	3.7826	3.6099	3.2229	14.3644
10.84	3.7518	3.7806	3.6137	3.2239	14.37
10.844	3.7528	3.7816	3.607	3.2239	14.3653
10.846	3.7538	3.7797	3.6099	3.2248	14.3682
10.85	3.7557	3.7797	3.6137	3.2248	14.3739
10.88	3.7547	3.7816	3.6099	3.2248	14.371
10.884	3.7528	3.7826	3.6128	3.2258	14.374
10.886	3.7586	3.7854	3.6147	3.2277	14.3864
10.89	3.7595	3.7835	3.6118	3.2277	14.3825
10.924	3.7605	3.7826	3.6166	3.2277	14.3874
10.927	3.7614	3.7826	3.6176	3.2305	14.3921
10.93	3.7595	3.7854	3.6147	3.2296	14.3892
10.932	3.7605	3.7874	3.6147	3.2305	14.3931
10.938	3.7605	3.7883	3.6195	3.2315	14.3998
10.971	3.7624	3.7864	3.6166	3.2324	14.3978
10.975	3.7634	3.7893	3.6224	3.2343	14.4094
10.984	3.7653	3.7883	3.6176	3.2353	14.4065
10.985	3.7653	3.7893	3.6205	3.2343	14.4094
11.01	3.7691	3.7931	3.6272	3.2353	14.4247
11.014	3.7691	3.7931	3.6252	3.2362	14.4236
11.016	3.771	3.7912	3.63	3.2391	14.4313
11.019	3.7739	3.7941	3.6281	3.2401	14.4362
11.049	3.772	3.7998	3.6377	3.2401	14.4496
11.052	3.7778	3.7989	3.6367	3.2448	14.4582
11.055	3.7787	3.7989	3.6339	3.2448	14.4563
11.061	3.7806	3.8018	3.6396	3.2458	14.4678
11.067	3.7806	3.8027	3.6406	3.2486	14.4725
11.076	3.7854	3.8037	3.6425	3.2515	14.4831
11.106	3.7864	3.8046	3.6435	3.2524	14.4869
11.11	3.7874	3.8123	3.6463	3.2515	14.4975
11.112	3.7893	3.8094	3.6473	3.2553	14.5013
11.116	3.7902	3.8142	3.6473	3.2591	14.5108
11.148	3.7931	3.8123	3.654	3.2582	14.5176
11.151	3.7931	3.8152	3.6559	3.261	14.5252
11.153	3.7979	3.8171	3.6598	3.262	14.5368
11.156	3.7979	3.821	3.6607	3.2677	14.5473
11.186	3.8018	3.8229	3.6607	3.2677	14.5531
11.19	3.8056	3.8248	3.6674	3.2706	14.5684
11.192	3.8104	3.8296	3.6665	3.2753	14.5818
11.199	3.8114	3.8363	3.6684	3.2772	14.5933
11.228	3.8162	3.8402	3.677	3.281	14.6144
11.232	3.8219	3.8411	3.678	3.2849	14.6259
11.235	3.8229	3.8431	3.6847	3.2877	14.6384
11.237	3.8286	3.8498	3.6895	3.2925	14.6604
11.244	3.8325	3.8536	3.6914	3.2963	14.6738
11.274	3.8363	3.8546	3.6924	3.3001	14.6834
11.277	3.8411	3.8594	3.6972	3.3049	14.7026
11.281	3.845	3.8613	3.6972	3.3068	14.7103
11.314	3.8469	3.8652	3.701	3.3087	14.7218
11.317	3.8575	3.87	3.7115	3.3116	14.7506
11.32	3.8594	3.8738	3.7135	3.3183	14.765
11.326	3.8642	3.8815	3.7173	3.3211	14.7841
11.355	3.869	3.8844	3.7278	3.3287	14.8099
11.358	3.8738	3.8863	3.7317	3.3316	14.8234
11.361	3.8748	3.8892	3.7288	3.3345	14.8273
11.376	3.8824	3.8921	3.7336	3.3383	14.8464
11.378	3.8834	3.8949	3.7403	3.3412	14.8598
11.394	3.8873	3.8969	3.7422	3.3431	14.8695
11.396	3.8892	3.8988	3.748	3.3478	14.8838
11.411	3.894	3.9036	3.747	3.3497	14.8943
11.413	3.8988	3.9055	3.7547	3.3545	14.9135
11.445	3.9007	3.9074	3.7586	3.3593	14.926
11.448	3.9046	3.9122	3.7662	3.3622	14.9452
11.451	3.9046	3.9161	3.7691	3.3669	14.9567
11.453	3.9094	3.918	3.772	3.3688	14.9682
11.484	3.9142	3.919	3.7787	3.3746	14.9865
11.488	3.917	3.9257	3.7835	3.3774	15.0036
11.49	3.919	3.9228	3.7845	3.3793	15.0056
11.492	3.9199	3.9276	3.7874	3.3822	15.0171
11.522	3.9247	3.9324	3.7922	3.386	15.0353
11.526	3.9276	3.9343	3.796	3.3899	15.0478
11.529	3.9315	3.9343	3.7998	3.3937	15.0593
11.542	3.9324	3.9401	3.8037	3.3965	15.0727
11.545	3.9334	3.9392	3.8066	3.3994	15.0786
11.551	3.9363	3.9449	3.8075	3.4051	15.0938
11.581	3.9392	3.9468	3.8094	3.4061	15.1015
11.585	3.9401	3.9488	3.8104	3.408	15.1073
11.587	3.9411	3.9497	3.8171	3.4071	15.115
11.59	3.944	3.9497	3.8162	3.4118	15.1217
11.621	3.943	3.9517	3.8162	3.4118	15.1227
11.625	3.9478	3.9545	3.82	3.4109	15.1332
11.627	3.9488	3.9574	3.819	3.4137	15.1389
11.63	3.9497	3.9565	3.8267	3.4128	15.1457
11.66	3.9517	3.9622	3.8267	3.4195	15.1601
11.663	3.9517	3.9593	3.8334	3.4214	15.1658
11.666	3.9536	3.9584	3.8258	3.4157	15.1535
11.674	3.9526	3.9613	3.8258	3.4214	15.1611
11.704	3.9526	3.9622	3.8334	3.4214	15.1696
11.707	3.9517	3.9603	3.8315	3.4214	15.1649
11.71	3.9565	3.9613	3.8315	3.4243	15.1736
11.712	3.9584	3.9622	3.8354	3.4214	15.1774
11.716	3.9574	3.9651	3.8286	3.4243	15.1754
11.747	3.9545	3.9613	3.8315	3.4271	15.1744
11.751	3.9593	3.9642	3.8334	3.4233	15.1802
11.752	3.9574	3.9642	3.8334	3.4281	15.1831
11.756	3.9574	3.9642	3.8306	3.429	15.1812
11.786	3.9574	3.9613	3.8334	3.4262	15.1783
11.79	3.9584	3.9651	3.8325	3.4233	15.1793
11.793	3.9613	3.968	3.8344	3.4309	15.1946
11.798	3.9603	3.967	3.8363	3.4271	15.1907
11.828	3.9603	3.967	3.8344	3.429	15.1907
11.832	3.9593	3.967	3.8363	3.4309	15.1935
11.835	3.9574	3.968	3.8344	3.43	15.1898
11.837	3.9632	3.967	3.8363	3.429	15.1955
11.867	3.9622	3.9718	3.8363	3.43	15.2003
11.871	3.9622	3.969	3.8402	3.4329	15.2043
11.874	3.9603	3.969	3.8373	3.43	15.1966
11.876	3.9622	3.968	3.8373	3.4281	15.1956
11.91	3.9613	3.9661	3.8411	3.4319	15.2004
11.913	3.9632	3.9738	3.8363	3.4338	15.2071
11.922	3.9622	3.9699	3.8402	3.4329	15.2052
11.951	3.9632	3.9738	3.8421	3.43	15.2091
11.957	3.9651	3.9718	3.8383	3.4329	15.2081
11.973	3.9642	3.9728	3.8402	3.4329	15.2101
11.975	3.9651	3.9728	3.8411	3.43	15.209
11.99	3.9632	3.9699	3.8373	3.4319	15.2023
11.992	3.9603	3.967	3.8402	3.4319	15.1994
12.007	3.9584	3.9651	3.8402	3.429	15.1927
12.011	3.9565	3.9642	3.8344	3.4262	15.1813
12.042	3.9584	3.9622	3.8325	3.4243	15.1774
12.046	3.9536	3.9603	3.8258	3.4204	15.1601
12.048	3.9526	3.9574	3.8248	3.4176	15.1524
12.055	3.9488	3.9526	3.8219	3.4147	15.138
12.085	3.9411	3.9478	3.82	3.4032	15.1121
12.088	3.9353	3.942	3.8046	3.4071	15.089
12.091	3.9334	3.9372	3.8037	3.3899	15.0642
12.093	3.9257	3.9315	3.797	3.3879	15.0421
12.129	3.9199	3.9247	3.7854	3.3832	15.0132
12.13	3.9094	3.9122	3.771	3.365	14.9576
12.132	3.9026	3.9055	3.7643	3.3593	14.9317
12.147	3.8949	3.9007	3.7566	3.3526	14.9048
12.151	3.8873	3.894	3.7432	3.3431	14.8676
12.181	3.8671	3.8853	3.7346	3.3326	14.8196
12.185	3.8565	3.8709	3.7278	3.3268	14.782
12.187	3.844	3.8594	3.7048	3.3135	14.7217
12.194	3.8373	3.8488	3.6924	3.2963	14.6748
12.224	3.8238	3.8411	3.6837	3.2896	14.6382
12.227	3.8162	3.8344	3.6751	3.2753	14.601
12.23	3.8046	3.8238	3.6645	3.2696	14.5625
12.233	3.795	3.8142	3.6569	3.262	14.5281
12.263	3.7902	3.8066	3.6492	3.2544	14.5004
12.266	3.7835	3.8037	3.6415	3.2486	14.4773
12.269	3.7778	3.7979	3.6339	3.242	14.4516
12.271	3.7682	3.7931	3.6281	3.241	14.4304
12.301	3.7643	3.7912	3.6252	3.2362	14.4169
12.305	3.7605	3.7912	3.6137	3.2362	14.4016
12.307	3.7586	3.7864	3.6157	3.2277	14.3884
12.314	3.7547	3.7864	3.6109	3.2277	14.3797
12.317	3.7538	3.7835	3.6128	3.2277	14.3778
12.348	3.7528	3.7845	3.607	3.2248	14.3691
12.351	3.7518	3.7845	3.6051	3.2229	14.3643
12.353	3.7528	3.7826	3.6099	3.2229	14.3682
12.357	3.7518	3.7854	3.607	3.2201	14.3643
12.389	3.7509	3.7826	3.607	3.2229	14.3634
12.392	3.7509	3.7845	3.607	3.222	14.3644
12.395	3.749	3.7806	3.6061	3.222	14.3577
12.397	3.749	3.7797	3.607	3.2172	14.3529
12.427	3.749	3.7797	3.6099	3.221	14.3596
12.431	3.748	3.7797	3.6013	3.222	14.351
12.433	3.747	3.7768	3.6042	3.2191	14.3471
12.44	3.748	3.7778	3.6032	3.221	14.35
12.47	3.747	3.7787	3.607	3.221	14.3537
12.474	3.748	3.7787	3.6032	3.222	14.3519
12.476	3.7499	3.7778	3.6042	3.221	14.3529
12.478	3.7499	3.7797	3.6051	3.2201	14.3548
12.51	3.747	3.7806	3.6042	3.2201	14.3519
12.514	3.747	3.7806	3.6061	3.2201	14.3538
12.516	3.749	3.7768	3.6051	3.2201	14.351
12.518	3.747	3.7797	3.6022	3.2181	14.347
12.552	3.749	3.7768	3.6051	3.221	14.3519
12.557	3.7461	3.7768	3.6051	3.2201	14.3481
12.562	3.747	3.7778	3.6042	3.2201	14.3491
12.593	3.747	3.7778	3.6042	3.2201	14.3491
12.599	3.7442	3.7778	3.5984	3.2191	14.3395
12.614	3.7451	3.7758	3.6042	3.2162	14.3413
12.616	3.7461	3.7787	3.6042	3.2181	14.3471
12.631	3.748	3.7758	3.6003	3.2172	14.3413
12.633	3.7461	3.7806	3.6032	3.2181	14.348
12.648	3.7461	3.7749	3.6051	3.2201	14.3462
12.652	3.748	3.7778	3.5994	3.2181	14.3433
12.683	3.7461	3.7778	3.6022	3.2201	14.3462
12.687	3.7461	3.7787	3.6042	3.2191	14.3481
12.69	3.747	3.7768	3.6051	3.2201	14.349
12.697	3.7442	3.7758	3.6051	3.2191	14.3442
12.701	3.7442	3.7768	3.6042	3.2124	14.3376
12.731	3.7461	3.7797	3.607	3.2181	14.3509
12.737	3.7461	3.7778	3.6013	3.2191	14.3443
12.741	3.7442	3.7778	3.6013	3.2162	14.3395
12.771	3.747	3.7797	3.6051	3.2181	14.3499
12.775	3.7451	3.7787	3.5898	3.2162	14.3298
12.778	3.7442	3.7749	3.6032	3.2153	14.3376
12.791	3.7451	3.7778	3.6042	3.2162	14.3433
12.794	3.7461	3.7768	3.6022	3.2162	14.3413
12.802	3.7451	3.7778	3.6051	3.2191	14.3471
12.832	3.7432	3.7758	3.6042	3.2172	14.3404
12.836	3.747	3.7787	3.5984	3.2181	14.3422
12.839	3.7461	3.7797	3.6013	3.2162	14.3433
12.842	3.7451	3.7768	3.6032	3.2172	14.3423
12.847	3.747	3.7778	3.6022	3.2191	14.3461
12.878	3.7461	3.7778	3.6051	3.221	14.35
12.881	3.7451	3.7778	3.6042	3.2181	14.3452
12.883	3.747	3.7778	3.6022	3.2191	14.3461
12.887	3.7451	3.7778	3.6022	3.2162	14.3413
12.919	3.7442	3.7787	3.6051	3.2191	14.3471
12.922	3.747	3.7768	3.6032	3.2191	14.3461
12.925	3.747	3.7768	3.6022	3.2201	14.3461
12.931	3.7461	3.7768	3.6013	3.2153	14.3395
12.961	3.7461	3.7749	3.6013	3.2162	14.3385
12.965	3.7461	3.7787	3.6051	3.2162	14.3461
12.967	3.7442	3.7778	3.6032	3.2172	14.3424
12.97	3.747	3.7768	3.6013	3.2162	14.3413
13	3.7461	3.7787	3.5965	3.2162	14.3375
13.003	3.7432	3.7768	3.6022	3.2162	14.3384
13.006	3.7451	3.7778	3.6042	3.2162	14.3433
13.008	3.7461	3.7749	3.6022	3.2143	14.3375
13.04	3.7451	3.7768	3.6003	3.2162	14.3384
13.043	3.7451	3.7778	3.6022	3.2191	14.3442
13.046	3.7432	3.7778	3.6042	3.2191	14.3443
13.053	3.7451	3.7739	3.5994	3.2153	14.3337
13.057	3.7442	3.7778	3.6013	3.2172	14.3405
13.087	3.7422	3.7768	3.6022	3.2181	14.3393
13.09	3.7451	3.7787	3.5955	3.2191	14.3384
13.093	3.7461	3.7758	3.6022	3.2143	14.3384
13.096	3.7461	3.7787	3.6003	3.2181	14.3432
13.126	3.7432	3.7787	3.6013	3.2181	14.3413
13.13	3.7461	3.7797	3.5994	3.2162	14.3414
13.132	3.7461	3.7768	3.5984	3.2191	14.3404
13.136	3.747	3.7768	3.6051	3.2143	14.3432
13.165	3.7461	3.7749	3.6013	3.2191	14.3414
13.168	3.7442	3.7778	3.6022	3.2181	14.3423
13.172	3.7432	3.7749	3.6022	3.2172	14.3375
13.177	3.7432	3.7778	3.6051	3.2153	14.3414
13.206	3.7461	3.7787	3.6003	3.2181	14.3432
13.212	3.7442	3.7787	3.607	3.2181	14.348
13.227	3.7461	3.7778	3.6013	3.2172	14.3424
13.245	3.747	3.7778	3.6022	3.2134	14.3404
13.247	3.7442	3.7768	3.6051	3.2162	14.3423
13.262	3.7461	3.7778	3.6032	3.2172	14.3443
13.265	3.7461	3.7758	3.6003	3.2172	14.3394
13.28	3.7451	3.7797	3.5965	3.2162	14.3375
13.282	3.7442	3.7778	3.6032	3.2162	14.3414
13.311	3.747	3.7778	3.6022	3.2191	14.3461
13.315	3.7461	3.7797	3.608	3.2172	14.351
13.317	3.7461	3.7768	3.5984	3.2191	14.3404
13.324	3.747	3.7778	3.6022	3.2191	14.3461
13.353	3.747	3.7768	3.6013	3.2172	14.3423
13.357	3.7461	3.7778	3.6051	3.2172	14.3462
13.36	3.7442	3.7778	3.5965	3.2172	14.3357
13.362	3.7451	3.7787	3.5955	3.2172	14.3365
13.405	3.7432	3.7778	3.5984	3.2172	14.3366
13.408	3.7451	3.7768	3.6013	3.2162	14.3394
13.411	3.7451	3.7758	3.6022	3.2162	14.3393
13.413	3.7442	3.7778	3.5946	3.2181	14.3347
13.416	3.7442	3.7778	3.5888	3.2153	14.3261
13.42	3.7432	3.7778	3.5917	3.2172	14.3299
13.451	3.747	3.7797	3.6022	3.2172	14.3461
13.455	3.7432	3.7768	3.5936	3.2153	14.3289
13.457	3.7432	3.7787	3.6022	3.2162	14.3403
13.46	3.7461	3.7768	3.6013	3.2172	14.3414
13.49	3.7432	3.7768	3.6013	3.2172	14.3385
13.494	3.7442	3.7768	3.6032	3.2172	14.3414
13.496	3.747	3.7768	3.5994	3.2172	14.3404
13.5	3.7461	3.7778	3.5984	3.2181	14.3404
13.53	3.7461	3.7768	3.5984	3.2143	14.3356
13.534	3.747	3.7758	3.6013	3.2124	14.3365
13.536	3.7451	3.7768	3.6013	3.2143	14.3375
13.539	3.7432	3.7768	3.6042	3.2162	14.3404
13.569	3.7461	3.7787	3.6051	3.2134	14.3433
13.572	3.7461	3.7768	3.6013	3.2153	14.3395
13.575	3.7461	3.7778	3.6022	3.2143	14.3404
13.578	3.7442	3.7768	3.6032	3.2153	14.3395
13.608	3.7442	3.7768	3.6061	3.2162	14.3433
13.612	3.7432	3.7768	3.5946	3.2181	14.3327
13.615	3.7461	3.7768	3.6013	3.2143	14.3385
13.618	3.747	3.773	3.6051	3.2162	14.3413
13.649	3.7461	3.7778	3.6061	3.2181	14.3481
13.652	3.7422	3.7778	3.6003	3.2181	14.3384
13.655	3.7451	3.7778	3.5994	3.2181	14.3404
13.657	3.7461	3.7787	3.6022	3.2172	14.3442
13.667	3.7432	3.7758	3.6022	3.2181	14.3393
13.697	3.7442	3.7768	3.6003	3.2162	14.3375
13.701	3.7461	3.7778	3.6013	3.2191	14.3443
13.703	3.7461	3.7768	3.5994	3.2162	14.3385
13.706	3.7442	3.7778	3.5994	3.2181	14.3395
13.736	3.7442	3.7806	3.6013	3.2191	14.3452
13.74	3.7451	3.7768	3.6003	3.2162	14.3384
13.742	3.7442	3.7778	3.6137	3.2153	14.351
13.746	3.7451	3.7768	3.5975	3.2172	14.3366
13.776	3.7442	3.7778	3.6003	3.2162	14.3385
13.78	3.7442	3.7768	3.5975	3.2162	14.3347
13.783	3.7442	3.7758	3.6042	3.2162	14.3404
13.789	3.7442	3.7778	3.6032	3.2181	14.3433
13.792	3.7451	3.7778	3.6022	3.2181	14.3432
13.824	3.7461	3.7778	3.5994	3.2181	14.3414
13.827	3.7442	3.7778	3.6013	3.2143	14.3376
13.83	3.7461	3.7778	3.6032	3.2172	14.3443
13.847	3.7432	3.7758	3.6003	3.2162	14.3355
13.862	3.7451	3.7749	3.608	3.2172	14.3452
13.865	3.7451	3.7768	3.6013	3.2172	14.3404
13.88	3.7451	3.7749	3.6013	3.2172	14.3385
13.882	3.7442	3.7778	3.6022	3.2172	14.3414
13.897	3.7451	3.7768	3.5994	3.2162	14.3375
13.901	3.7422	3.7749	3.5927	3.2172	14.327
13.931	3.7451	3.7768	3.6032	3.2172	14.3423
13.935	3.7451	3.7758	3.5994	3.2143	14.3346
13.937	3.7442	3.7778	3.6013	3.2162	14.3395
13.943	3.7442	3.7739	3.5994	3.2153	14.3328
13.974	3.7442	3.7778	3.5994	3.2162	14.3376
13.977	3.7442	3.7787	3.6003	3.2181	14.3413
13.98	3.7432	3.7768	3.6032	3.2162	14.3394
13.982	3.7442	3.7758	3.6013	3.2153	14.3366
14.018	3.7422	3.7768	3.6061	3.2191	14.3442
14.021	3.7442	3.7778	3.6013	3.2172	14.3405
14.024	3.7442	3.7778	3.6022	3.2191	14.3433
14.026	3.7432	3.7768	3.5984	3.2181	14.3365
14.03	3.7413	3.7758	3.5965	3.2181	14.3317
14.06	3.7451	3.7768	3.6003	3.2143	14.3365
14.063	3.7442	3.7778	3.5994	3.2162	14.3376
14.066	3.7461	3.7787	3.6042	3.2153	14.3443
14.072	3.7422	3.7797	3.6013	3.2181	14.3413
14.103	3.7442	3.7739	3.6042	3.2162	14.3385
14.107	3.7442	3.7778	3.6061	3.2181	14.3462
14.11	3.7442	3.7758	3.6022	3.2162	14.3384
14.112	3.7442	3.7739	3.6013	3.2162	14.3356
14.143	3.7432	3.7778	3.5994	3.2181	14.3385
14.146	3.7442	3.7749	3.6003	3.2181	14.3375
14.148	3.7461	3.7749	3.5975	3.2153	14.3338
14.151	3.7461	3.7749	3.6022	3.2162	14.3394
14.181	3.7403	3.7778	3.608	3.2162	14.3423
14.185	3.7442	3.7778	3.6061	3.2172	14.3453
14.187	3.7461	3.7768	3.5994	3.2134	14.3357
14.194	3.7432	3.7758	3.6022	3.2162	14.3374
14.197	3.747	3.7768	3.6003	3.2172	14.3413
14.227	3.7442	3.7739	3.6013	3.2162	14.3356
14.231	3.7442	3.7768	3.6013	3.2172	14.3395
14.233	3.747	3.7778	3.6032	3.2162	14.3442
14.237	3.7432	3.7768	3.6042	3.2162	14.3404
14.268	3.7451	3.7778	3.6003	3.2181	14.3413
14.271	3.7451	3.7787	3.6051	3.2181	14.347
14.274	3.7451	3.7768	3.608	3.2181	14.348
14.277	3.7451	3.7778	3.5927	3.2153	14.3309
14.307	3.7451	3.7739	3.6013	3.2172	14.3375
14.311	3.7442	3.7758	3.6042	3.2162	14.3404
14.314	3.7451	3.7768	3.6051	3.2143	14.3413
14.32	3.7451	3.7768	3.6003	3.2172	14.3394
14.35	3.7461	3.7758	3.6013	3.2191	14.3423
14.353	3.7413	3.7768	3.5975	3.2162	14.3318
14.356	3.7442	3.7758	3.6003	3.2153	14.3356
14.358	3.7461	3.7768	3.5975	3.2172	14.3376
14.389	3.7413	3.7778	3.5994	3.2143	14.3328
14.392	3.7461	3.7768	3.5994	3.2172	14.3395
14.395	3.7451	3.7768	3.6003	3.2181	14.3403
14.41	3.7451	3.7768	3.6042	3.2162	14.3423
14.412	3.7442	3.7778	3.6003	3.2153	14.3376
14.427	3.7451	3.7758	3.5994	3.2172	14.3375
14.43	3.7442	3.7768	3.6022	3.2181	14.3413
14.436	3.7451	3.7768	3.6051	3.2162	14.3432
14.466	3.7442	3.7778	3.6013	3.2124	14.3357
14.469	3.7432	3.7758	3.6022	3.2162	14.3374
14.471	3.7442	3.7749	3.5965	3.2115	14.3271
14.488	3.7442	3.7758	3.6032	3.2172	14.3404
14.504	3.7442	3.7787	3.5984	3.2162	14.3375
14.535	3.7461	3.7758	3.5984	3.2153	14.3356
14.538	3.7432	3.7778	3.6013	3.2143	14.3366
14.541	3.7442	3.7768	3.5994	3.2172	14.3376
14.543	3.7442	3.7749	3.5984	3.2172	14.3347
14.575	3.7442	3.7768	3.6022	3.2162	14.3394
14.578	3.7451	3.7739	3.6032	3.2143	14.3365
14.581	3.7451	3.7758	3.5965	3.2162	14.3336
14.583	3.7432	3.7758	3.6061	3.2172	14.3423
14.618	3.7442	3.7758	3.6032	3.2143	14.3375
14.621	3.7432	3.7739	3.6013	3.2162	14.3346
14.622	3.7442	3.7758	3.6022	3.2153	14.3375
14.636	3.7432	3.7768	3.6022	3.2162	14.3384
14.638	3.7442	3.7758	3.6003	3.2162	14.3365
14.641	3.7442	3.7739	3.5975	3.2143	14.3299
14.671	3.7432	3.7768	3.5994	3.2172	14.3366
14.675	3.7442	3.7739	3.5994	3.2162	14.3337
14.677	3.7442	3.7739	3.6022	3.2162	14.3365
14.684	3.7451	3.7758	3.6022	3.2143	14.3374
14.714	3.7461	3.7768	3.6022	3.2162	14.3413
14.717	3.7442	3.7768	3.6022	3.2172	14.3404
14.721	3.7442	3.7758	3.6032	3.2162	14.3394
14.722	3.7432	3.7768	3.607	3.2143	14.3413
14.754	3.7432	3.7768	3.6042	3.2172	14.3414
14.757	3.7442	3.7768	3.5955	3.2162	14.3327
14.761	3.7442	3.7778	3.6022	3.2162	14.3404
14.762	3.7442	3.7768	3.608	3.2143	14.3433
14.792	3.7422	3.7778	3.5946	3.2162	14.3308
14.796	3.7451	3.7749	3.6032	3.2162	14.3394
14.798	3.7461	3.7778	3.5965	3.2143	14.3347
14.805	3.7451	3.7787	3.5955	3.2143	14.3336
14.808	3.7461	3.7749	3.5888	3.2181	14.3279
14.837	3.7451	3.7778	3.6022	3.2172	14.3423
14.841	3.7442	3.7778	3.6013	3.2162	14.3395
14.843	3.7442	3.7749	3.6022	3.2172	14.3385
14.847	3.7432	3.7787	3.6003	3.2201	14.3423
14.877	3.747	3.7778	3.6022	3.2162	14.3432
14.881	3.7461	3.7758	3.6051	3.2172	14.3442
14.883	3.7432	3.7758	3.5994	3.2172	14.3356
14.887	3.7451	3.7768	3.5984	3.2134	14.3337
14.917	3.7394	3.7758	3.5917	3.2162	14.3231
14.921	3.7451	3.7758	3.6013	3.2172	14.3394
14.924	3.7451	3.7768	3.6099	3.2162	14.348
14.93	3.7451	3.7768	3.6042	3.2153	14.3414
14.96	3.7451	3.7739	3.6022	3.2162	14.3374
14.963	3.7442	3.7787	3.6013	3.2191	14.3433
14.966	3.747	3.7758	3.6003	3.2153	14.3384
14.968	3.7432	3.7768	3.6013	3.2153	14.3366
14.999	3.7432	3.7778	3.5984	3.2162	14.3356
15.002	3.7451	3.7739	3.6032	3.2153	14.3375
15.005	3.7442	3.7749	3.6061	3.2162	14.3414
15.02	3.7403	3.7758	3.6061	3.2191	14.3413
15.023	3.7442	3.7758	3.6051	3.2143	14.3394
15.037	3.7432	3.7797	3.6032	3.2191	14.3452
15.04	3.7451	3.7749	3.6042	3.2181	14.3423
15.055	3.7442	3.7758	3.6051	3.2162	14.3413
15.058	3.7442	3.7749	3.6022	3.2153	14.3366
15.09	3.7442	3.7758	3.6003	3.2162	14.3365
15.12	3.7442	3.7768	3.5994	3.2172	14.3376
15.124	3.7461	3.7768	3.6042	3.2162	14.3433
15.125	3.7461	3.7778	3.5994	3.2162	14.3395
15.127	3.7451	3.7758	3.6013	3.2153	14.3375
15.13	3.7451	3.7768	3.6042	3.2162	14.3423
15.158	3.7413	3.7787	3.6032	3.2162	14.3394
15.165	3.7442	3.7768	3.6051	3.2153	14.3414
15.167	3.7442	3.7758	3.6013	3.2134	14.3347
15.171	3.7432	3.7758	3.5994	3.2153	14.3337
15.201	3.7451	3.7768	3.5975	3.2153	14.3347
15.205	3.7432	3.772	3.6042	3.2162	14.3356
15.207	3.7442	3.7768	3.6042	3.2201	14.3453
15.25	3.7442	3.7758	3.6013	3.2172	14.3385
15.254	3.7442	3.7778	3.5994	3.2153	14.3367
15.256	3.7461	3.7758	3.5965	3.2172	14.3356
15.258	3.7432	3.7797	3.6003	3.2172	14.3404
15.261	3.7432	3.773	3.6013	3.2143	14.3318
15.263	3.7432	3.7758	3.5965	3.222	14.3375
15.295	3.7451	3.7749	3.6013	3.2162	14.3375
15.298	3.7442	3.7768	3.6013	3.2162	14.3385
15.301	3.7442	3.7768	3.6022	3.2181	14.3413
15.303	3.7403	3.7749	3.6032	3.2191	14.3375
15.334	3.747	3.7739	3.6051	3.2143	14.3403
15.337	3.7461	3.7768	3.6013	3.2143	14.3385
15.34	3.7432	3.7749	3.5984	3.2172	14.3337
15.343	3.7403	3.7768	3.6003	3.2153	14.3327
15.372	3.7442	3.7768	3.6099	3.2172	14.3481
15.376	3.7432	3.7758	3.5898	3.2162	14.325
15.378	3.7451	3.7768	3.6013	3.2143	14.3375
15.381	3.7442	3.7768	3.6042	3.2181	14.3433
15.412	3.7442	3.7768	3.6022	3.2172	14.3404
15.416	3.7461	3.7758	3.5994	3.2143	14.3356
15.418	3.7413	3.7778	3.6032	3.2172	14.3395
15.421	3.7442	3.7758	3.5984	3.2172	14.3356
15.451	3.7451	3.7778	3.5936	3.2172	14.3337
15.455	3.7442	3.7749	3.6022	3.2143	14.3356
15.457	3.7461	3.7778	3.6061	3.2162	14.3462
15.46	3.7442	3.7768	3.608	3.2143	14.3433
15.49	3.7432	3.7758	3.5965	3.2181	14.3336
15.493	3.747	3.7768	3.6003	3.2153	14.3394
15.496	3.7432	3.7768	3.6013	3.2172	14.3385
15.499	3.7442	3.7768	3.6022	3.2172	14.3404
15.53	3.7442	3.7758	3.5975	3.2153	14.3328
15.533	3.7451	3.7758	3.6061	3.2172	14.3442
15.537	3.7432	3.7778	3.6051	3.2134	14.3395
15.541	3.7442	3.7768	3.5965	3.2162	14.3337
15.545	3.7432	3.7739	3.6013	3.2153	14.3337
15.579	3.7451	3.7778	3.5994	3.2172	14.3395
15.582	3.7461	3.7739	3.6061	3.2153	14.3414
15.585	3.7451	3.7739	3.6013	3.2162	14.3365
15.588	3.7442	3.7758	3.6022	3.2162	14.3384
15.617	3.7442	3.7768	3.6032	3.2134	14.3376
15.621	3.7451	3.7768	3.6022	3.2162	14.3403
15.624	3.7451	3.7749	3.6051	3.2162	14.3413
15.639	3.7461	3.7758	3.6042	3.2162	14.3423
15.641	3.7432	3.7739	3.5994	3.2181	14.3346
15.656	3.7442	3.773	3.5975	3.2134	14.3281
15.659	3.7403	3.7739	3.5994	3.2143	14.3279
15.674	3.7461	3.7758	3.6042	3.2162	14.3423
15.677	3.7451	3.7758	3.5975	3.2115	14.3299
15.709	3.7432	3.7778	3.6003	3.2153	14.3366
15.712	3.7442	3.7749	3.5994	3.2162	14.3347
15.715	3.7451	3.7768	3.6051	3.2172	14.3442
15.73	3.7451	3.7768	3.5965	3.2172	14.3356
15.733	3.7442	3.7768	3.6032	3.2134	14.3376
15.736	3.7442	3.7758	3.5936	3.2153	14.3289
15.77	3.7432	3.772	3.6013	3.2143	14.3308
15.772	3.7451	3.7758	3.6032	3.2134	14.3375
15.775	3.7451	3.7778	3.6013	3.2134	14.3376
15.805	3.7422	3.7758	3.5908	3.2153	14.3241
15.809	3.7442	3.7749	3.5975	3.2153	14.3319
15.811	3.7432	3.7768	3.6042	3.2153	14.3395
15.817	3.7413	3.7758	3.6042	3.2172	14.3385
15.849	3.7451	3.7768	3.6042	3.2153	14.3414
15.852	3.7432	3.7749	3.6051	3.2172	14.3404
15.855	3.7432	3.7749	3.6051	3.2181	14.3413
15.869	3.7442	3.7749	3.6013	3.2143	14.3347
15.871	3.7413	3.7758	3.6051	3.2162	14.3384
15.874	3.7451	3.7749	3.6032	3.2181	14.3413
15.904	3.7451	3.7768	3.5994	3.2172	14.3385
15.907	3.7461	3.7739	3.5984	3.2191	14.3375
15.91	3.7432	3.7749	3.5888	3.2143	14.3212
15.912	3.7422	3.7768	3.6013	3.2143	14.3346
15.944	3.7432	3.7768	3.6032	3.2153	14.3385
15.947	3.7461	3.7749	3.6022	3.2162	14.3394
15.95	3.7442	3.7778	3.6013	3.2134	14.3367
15.956	3.7442	3.7758	3.5984	3.2153	14.3337
15.986	3.747	3.7768	3.6013	3.2162	14.3413
15.99	3.7432	3.7778	3.6003	3.2162	14.3375
15.992	3.7451	3.773	3.6003	3.2153	14.3337
15.995	3.7442	3.7768	3.6051	3.2153	14.3414
15.998	3.7432	3.7768	3.6022	3.2134	14.3356
16.029	3.7432	3.7768	3.6051	3.2181	14.3432
16.032	3.7451	3.7758	3.6022	3.2134	14.3365
16.035	3.7442	3.7768	3.6042	3.2134	14.3386
16.038	3.7413	3.7758	3.6013	3.2134	14.3318
16.069	3.7451	3.7749	3.6013	3.2181	14.3394
16.072	3.7442	3.7768	3.5936	3.2143	14.3289
16.075	3.7451	3.7768	3.5994	3.2153	14.3366
16.081	3.7432	3.7749	3.6061	3.2162	14.3404
16.111	3.7442	3.7758	3.6051	3.2153	14.3404
16.115	3.7451	3.7739	3.6013	3.2172	14.3375
16.117	3.7442	3.7768	3.6032	3.2162	14.3404
16.12	3.7422	3.7739	3.6042	3.2162	14.3365
16.15	3.7461	3.7768	3.6022	3.2153	14.3404
16.153	3.7432	3.7778	3.6042	3.2172	14.3424
16.156	3.747	3.7778	3.6042	3.2162	14.3452
16.158	3.7413	3.7749	3.6022	3.2162	14.3346
16.189	3.7461	3.7758	3.6032	3.2153	14.3404
16.192	3.7442	3.7749	3.6022	3.2134	14.3347
16.195	3.7442	3.7778	3.6032	3.2172	14.3424
16.201	3.7422	3.7758	3.607	3.2162	14.3412
16.231	3.7442	3.7758	3.6013	3.2143	14.3356
16.235	3.7442	3.7758	3.5965	3.2153	14.3318
16.237	3.7442	3.7768	3.6013	3.2172	14.3395
16.252	3.7461	3.7768	3.6013	3.2162	14.3404
16.255	3.7432	3.7758	3.6003	3.2153	14.3346
16.27	3.7442	3.7768	3.5955	3.2162	14.3327
16.272	3.7422	3.7749	3.6042	3.2172	14.3385
16.288	3.7442	3.7739	3.6003	3.2162	14.3346
16.29	3.7442	3.7758	3.5955	3.2172	14.3327
16.305	3.7442	3.7758	3.6051	3.2162	14.3413
16.309	3.7461	3.7768	3.607	3.2134	14.3433
16.313	3.7461	3.7758	3.5994	3.2162	14.3375
16.347	3.7432	3.7778	3.5984	3.2191	14.3385
16.351	3.7461	3.7758	3.6051	3.2162	14.3432
16.354	3.7422	3.773	3.5994	3.2162	14.3308
16.356	3.7451	3.7749	3.5955	3.2153	14.3308
16.387	3.7451	3.7758	3.6042	3.2153	14.3404
16.39	3.7432	3.7778	3.5975	3.2143	14.3328
16.395	3.7432	3.7749	3.6042	3.2162	14.3385
16.429	3.7432	3.7768	3.6118	3.2172	14.349
16.431	3.7442	3.7778	3.6042	3.2172	14.3434
16.438	3.7413	3.7739	3.6022	3.2172	14.3346
16.442	3.7451	3.7758	3.6032	3.2153	14.3394
16.452	3.7461	3.7739	3.5936	3.2162	14.3298
16.486	3.7403	3.7778	3.6042	3.2172	14.3395
16.49	3.747	3.7768	3.6042	3.2153	14.3433
16.492	3.7413	3.7768	3.6051	3.2143	14.3375
16.495	3.7442	3.7778	3.6032	3.2172	14.3424
16.525	3.7422	3.7768	3.6042	3.2115	14.3347
16.528	3.7422	3.7768	3.6003	3.2153	14.3346
16.531	3.7442	3.7758	3.5984	3.2162	14.3346
16.533	3.7432	3.7768	3.6022	3.2181	14.3403
16.564	3.7461	3.7749	3.608	3.2172	14.3462
16.567	3.7432	3.7768	3.6061	3.2162	14.3423
16.57	3.7422	3.7758	3.5994	3.2162	14.3336
16.576	3.7442	3.7758	3.6013	3.2153	14.3366
16.58	3.7432	3.7758	3.5984	3.2162	14.3336
16.61	3.7451	3.7768	3.6022	3.2153	14.3394
16.613	3.7451	3.7758	3.6042	3.2143	14.3394
16.616	3.7432	3.7768	3.6042	3.2172	14.3414
16.621	3.7442	3.7768	3.6051	3.2162	14.3423
16.654	3.7451	3.7768	3.6051	3.2162	14.3432
16.657	3.7451	3.7768	3.5994	3.2162	14.3375
16.66	3.7442	3.7768	3.6022	3.2153	14.3385
16.662	3.7442	3.7749	3.6051	3.2162	14.3404
16.692	3.7451	3.7749	3.6051	3.2162	14.3413
16.696	3.7451	3.7758	3.6013	3.2172	14.3394
16.698	3.7422	3.7768	3.6013	3.2162	14.3365
16.705	3.7442	3.7787	3.5984	3.2191	14.3404
16.708	3.7461	3.7749	3.6022	3.2191	14.3423
16.739	3.7451	3.7749	3.5994	3.2162	14.3356
16.742	3.7442	3.7768	3.6022	3.2153	14.3385
16.745	3.7442	3.7778	3.6051	3.2172	14.3443
16.748	3.7432	3.7749	3.6042	3.2181	14.3404
16.779	3.7432	3.7739	3.6032	3.2134	14.3337
16.782	3.7422	3.7778	3.5965	3.2143	14.3308
16.785	3.7422	3.7749	3.5994	3.2162	14.3327
16.788	3.7451	3.7758	3.6022	3.2162	14.3393
16.819	3.7451	3.7758	3.6042	3.2162	14.3413
16.822	3.7461	3.7749	3.6032	3.2162	14.3404
16.825	3.747	3.7768	3.6013	3.2162	14.3413
16.841	3.7442	3.7768	3.6022	3.2115	14.3347
16.844	3.7442	3.7778	3.5927	3.2172	14.3319
16.85	3.7442	3.7739	3.6042	3.2143	14.3366
16.878	3.7461	3.7787	3.6032	3.2181	14.3461
16.882	3.7442	3.7778	3.5955	3.2172	14.3347
16.885	3.7422	3.7749	3.6013	3.2162	14.3346
16.9	3.7451	3.7768	3.6013	3.2134	14.3366
16.902	3.7432	3.7758	3.6022	3.2153	14.3365
16.917	3.7451	3.7768	3.6022	3.2162	14.3403
16.92	3.7422	3.7758	3.608	3.2162	14.3422
16.926	3.7442	3.7758	3.6042	3.2162	14.3404
16.955	3.7413	3.7778	3.5994	3.2153	14.3338
16.958	3.7461	3.7739	3.6032	3.2172	14.3404
16.961	3.7432	3.7758	3.6032	3.2181	14.3403
16.988	3.7413	3.7787	3.608	3.2162	14.3442
16.992	3.7442	3.7758	3.5955	3.2162	14.3317
16.995	3.7461	3.7768	3.5994	3.2172	14.3395
16.998	3.7442	3.7778	3.5965	3.2162	14.3347
17.031	3.7442	3.7739	3.6013	3.2172	14.3366
17.036	3.7451	3.7768	3.5994	3.2153	14.3366
17.042	3.7442	3.7758	3.6013	3.2172	14.3385
17.085	3.7432	3.7768	3.5965	3.2162	14.3327
17.091	3.7422	3.7749	3.6022	3.2143	14.3336
17.105	3.7432	3.7768	3.607	3.2143	14.3413
17.107	3.7442	3.7758	3.5965	3.2153	14.3318
17.114	3.7442	3.7749	3.6042	3.2153	14.3386
17.116	3.7442	3.7768	3.6022	3.2162	14.3394
17.145	3.7451	3.7758	3.6051	3.2162	14.3422
17.149	3.7413	3.7749	3.6022	3.2191	14.3375
17.154	3.7442	3.7768	3.6003	3.2143	14.3356
17.185	3.7442	3.7749	3.6032	3.2143	14.3366
17.189	3.7403	3.7778	3.6061	3.2153	14.3395
17.191	3.7451	3.7739	3.6003	3.2134	14.3327
17.193	3.7442	3.7749	3.6003	3.2162	14.3356
17.224	3.7442	3.7758	3.5975	3.2143	14.3318
17.228	3.7442	3.773	3.5994	3.2172	14.3338
17.23	3.7461	3.7768	3.6022	3.2134	14.3385
17.236	3.7442	3.7768	3.6042	3.2162	14.3414
17.266	3.7461	3.7739	3.6022	3.2162	14.3384
17.27	3.7442	3.7758	3.5965	3.2181	14.3346
17.272	3.7432	3.7768	3.6022	3.2134	14.3356
17.275	3.7442	3.7749	3.5898	3.2172	14.3261
17.278	3.7442	3.7768	3.5975	3.2143	14.3328
17.309	3.7422	3.7739	3.6042	3.2162	14.3365
17.312	3.7442	3.7778	3.5994	3.2181	14.3395
17.315	3.7422	3.7739	3.6022	3.2153	14.3336
17.318	3.7442	3.7758	3.6022	3.2172	14.3394
17.349	3.7422	3.7758	3.6003	3.2172	14.3355
17.352	3.7432	3.7758	3.6003	3.2153	14.3346
17.355	3.7403	3.7749	3.6013	3.2162	14.3327
17.361	3.7432	3.7739	3.6013	3.2162	14.3346
17.391	3.7442	3.7749	3.6013	3.2162	14.3366
17.395	3.7461	3.7768	3.6013	3.2143	14.3385
17.397	3.7451	3.7768	3.5984	3.2201	14.3404
17.4	3.7451	3.7749	3.6032	3.2172	14.3404
17.43	3.7442	3.7749	3.5927	3.2143	14.3261
17.434	3.7442	3.7768	3.6051	3.2162	14.3423
17.436	3.7442	3.7739	3.6042	3.2153	14.3376
17.451	3.7432	3.7768	3.6003	3.2153	14.3356
17.453	3.7442	3.7739	3.6032	3.2115	14.3328
17.469	3.7442	3.7749	3.5965	3.2162	14.3318
17.471	3.7451	3.7758	3.6051	3.2181	14.3441
17.477	3.7432	3.7749	3.5984	3.2172	14.3337
17.507	3.7442	3.7739	3.5994	3.2153	14.3328
17.51	3.7442	3.7758	3.6051	3.2172	14.3423
17.512	3.7432	3.7758	3.6013	3.2172	14.3375
17.528	3.7432	3.7768	3.5984	3.2172	14.3356
17.53	3.7442	3.7749	3.5955	3.2191	14.3337
17.545	3.7422	3.7758	3.5994	3.2153	14.3327
17.547	3.7413	3.7768	3.6022	3.2153	14.3356
17.576	3.7461	3.7758	3.6022	3.2191	14.3432
17.58	3.7432	3.7758	3.6051	3.2115	14.3356
17.582	3.7442	3.7749	3.6032	3.2153	14.3376
17.586	3.7442	3.7758	3.6013	3.2124	14.3337
17.616	3.7442	3.7768	3.5975	3.2143	14.3328
17.62	3.747	3.7778	3.6051	3.2153	14.3452
17.622	3.7432	3.7739	3.5994	3.2115	14.328
17.625	3.7461	3.7758	3.6003	3.2172	14.3394
17.657	3.7432	3.7768	3.5965	3.2172	14.3337
17.662	3.7461	3.7768	3.5936	3.2143	14.3308
17.664	3.7461	3.7739	3.5936	3.2172	14.3308
17.707	3.7461	3.7749	3.6032	3.2143	14.3385
17.711	3.7432	3.7749	3.6022	3.2172	14.3375
17.725	3.7432	3.7739	3.6042	3.2153	14.3366
17.727	3.7451	3.7768	3.6042	3.2181	14.3442
17.733	3.7432	3.7739	3.5994	3.2153	14.3318
17.736	3.7451	3.7758	3.5984	3.2153	14.3346
17.765	3.7442	3.7749	3.6013	3.2153	14.3357
17.768	3.7442	3.7749	3.6022	3.2162	14.3375
17.771	3.7442	3.7768	3.6013	3.2172	14.3395
17.773	3.7422	3.7768	3.5984	3.2172	14.3346
17.804	3.7432	3.7758	3.6022	3.2162	14.3374
17.807	3.7442	3.7739	3.6032	3.2201	14.3414
17.81	3.7432	3.773	3.5984	3.2172	14.3318
17.812	3.7442	3.7768	3.5975	3.2143	14.3328
17.842	3.7451	3.7758	3.6013	3.2172	14.3394
17.846	3.7451	3.7739	3.6013	3.2162	14.3365
17.848	3.7442	3.7768	3.6051	3.2143	14.3404
17.855	3.7461	3.771	3.6042	3.2162	14.3375
17.885	3.7461	3.7758	3.6013	3.2153	14.3385
17.888	3.7461	3.7768	3.6042	3.2143	14.3414
17.891	3.7432	3.7768	3.6003	3.2153	14.3356
17.893	3.7432	3.7758	3.5994	3.2181	14.3365
17.924	3.7432	3.7749	3.6022	3.2153	14.3356
17.927	3.747	3.7758	3.5994	3.2181	14.3403
17.93	3.7451	3.7739	3.5994	3.2181	14.3365
17.932	3.7442	3.7758	3.6022	3.2153	14.3375
17.962	3.7422	3.7749	3.5936	3.2162	14.3269
17.966	3.7432	3.7768	3.6013	3.2153	14.3366
17.969	3.7422	3.7768	3.5984	3.2181	14.3355
17.976	3.7451	3.7758	3.6022	3.2172	14.3403
17.979	3.7442	3.7758	3.5994	3.2143	14.3337
17.99	3.7442	3.7758	3.6042	3.2143	14.3385
18.02	3.7442	3.7778	3.5994	3.2181	14.3395
18.023	3.7432	3.7749	3.6013	3.2172	14.3366
18.026	3.7432	3.773	3.6013	3.2115	14.329
18.028	3.7442	3.7758	3.5984	3.2162	14.3346
18.059	3.7442	3.7758	3.6013	3.2143	14.3356
18.062	3.7403	3.7778	3.6022	3.2162	14.3365
18.065	3.7413	3.7749	3.6051	3.2191	14.3404
18.08	3.7432	3.7768	3.6013	3.2162	14.3375
18.082	3.7403	3.7739	3.5975	3.2162	14.3279
18.097	3.7422	3.7758	3.6051	3.2134	14.3365
18.1	3.7442	3.7749	3.5994	3.2162	14.3347
18.107	3.7422	3.7768	3.6061	3.2134	14.3385
18.137	3.7442	3.7758	3.6032	3.2181	14.3413
18.141	3.7442	3.7749	3.6032	3.2172	14.3395
18.143	3.7442	3.7768	3.608	3.2134	14.3424
18.151	3.7442	3.7749	3.6013	3.2134	14.3338
18.178	3.7442	3.773	3.5984	3.2162	14.3318
18.181	3.7461	3.7758	3.6099	3.2153	14.3471
18.184	3.7461	3.7749	3.6013	3.2162	14.3385
18.186	3.7432	3.7768	3.6022	3.2172	14.3394
18.216	3.7432	3.7758	3.5955	3.2134	14.3279
18.219	3.7442	3.7758	3.5994	3.2153	14.3347
18.222	3.7432	3.7758	3.6003	3.2143	14.3336
18.226	3.7413	3.7778	3.6013	3.2143	14.3347
18.256	3.7432	3.7778	3.5994	3.2153	14.3357
18.26	3.7451	3.7768	3.6109	3.2153	14.3481
18.262	3.7413	3.7778	3.6003	3.2153	14.3347
18.265	3.7451	3.7758	3.6042	3.2162	14.3413
18.295	3.7461	3.7768	3.6013	3.2162	14.3404
18.299	3.7422	3.7758	3.6003	3.2134	14.3317
18.302	3.7432	3.7739	3.6013	3.2153	14.3337
18.34	3.7422	3.7768	3.6003	3.2134	14.3327
18.345	3.7432	3.7758	3.6051	3.2172	14.3413
18.347	3.7422	3.7778	3.6061	3.2172	14.3433
18.356	3.7442	3.7768	3.6022	3.2172	14.3404
18.386	3.7432	3.7749	3.6042	3.2153	14.3376
18.39	3.7451	3.7758	3.6022	3.2162	14.3393
18.392	3.7442	3.7768	3.6042	3.2153	14.3405
18.395	3.7442	3.7749	3.6013	3.2162	14.3366
18.401	3.7451	3.7758	3.6042	3.2143	14.3394
18.431	3.7442	3.7778	3.6022	3.2143	14.3385
18.435	3.7432	3.7758	3.6022	3.2162	14.3374
18.437	3.7451	3.7768	3.6013	3.2162	14.3394
18.441	3.7451	3.7749	3.5994	3.2172	14.3366
18.471	3.7451	3.7758	3.5994	3.2162	14.3365
18.475	3.7461	3.7758	3.6003	3.2172	14.3394
18.478	3.7432	3.7768	3.5994	3.2124	14.3318
18.484	3.7403	3.7778	3.5994	3.2172	14.3347
18.514	3.7432	3.7758	3.5984	3.2134	14.3308
18.517	3.7451	3.7758	3.6042	3.2134	14.3385
18.52	3.7442	3.7778	3.5984	3.2181	14.3385
18.522	3.7442	3.7768	3.6013	3.2143	14.3366
18.552	3.7442	3.7758	3.6003	3.2153	14.3356
18.557	3.7422	3.7758	3.6003	3.2134	14.3317
18.559	3.7432	3.7739	3.6003	3.2181	14.3355
18.561	3.7432	3.7739	3.6061	3.2172	14.3404
18.592	3.7422	3.7768	3.6013	3.2153	14.3356
18.595	3.7422	3.7749	3.6042	3.2172	14.3385
18.597	3.7442	3.7768	3.5965	3.2153	14.3328
18.603	3.7442	3.7778	3.6013	3.2143	14.3376
18.633	3.7442	3.7768	3.5965	3.2172	14.3347
18.637	3.7432	3.7758	3.6003	3.2172	14.3365
18.64	3.7442	3.7758	3.5975	3.2162	14.3337
18.642	3.7442	3.7758	3.6061	3.2172	14.3433
18.672	3.7432	3.7758	3.6061	3.2181	14.3432
18.676	3.7432	3.7768	3.6042	3.2162	14.3404
18.678	3.7432	3.7758	3.6003	3.2162	14.3355
18.693	3.7442	3.7778	3.6099	3.2162	14.3481
18.696	3.7451	3.7749	3.6022	3.2162	14.3384
18.711	3.7413	3.7739	3.6003	3.2162	14.3317
18.713	3.7432	3.7749	3.5946	3.2134	14.3261
18.729	3.7422	3.7749	3.6003	3.2172	14.3346
18.731	3.7442	3.7778	3.6013	3.2181	14.3414
18.737	3.7432	3.773	3.6013	3.2143	14.3318
18.766	3.7413	3.7739	3.6022	3.2172	14.3346
18.77	3.7432	3.7739	3.6051	3.2134	14.3356
18.772	3.7442	3.7778	3.6032	3.2124	14.3376
18.776	3.7432	3.7758	3.6022	3.2162	14.3374
18.806	3.7432	3.7739	3.6051	3.2143	14.3365
18.81	3.7432	3.7758	3.5994	3.2153	14.3337
18.812	3.7451	3.7768	3.6032	3.2172	14.3423
18.816	3.7442	3.7768	3.6099	3.2172	14.3481
18.846	3.7442	3.7758	3.6013	3.2143	14.3356
18.85	3.7442	3.7778	3.6042	3.2162	14.3424
18.852	3.7461	3.772	3.5994	3.2143	14.3318
18.857	3.7442	3.7768	3.6051	3.2153	14.3414
18.889	3.7442	3.7778	3.5994	3.2153	14.3367
18.892	3.7442	3.7758	3.6013	3.2172	14.3385
18.895	3.7432	3.771	3.6003	3.2153	14.3298
18.897	3.7442	3.7758	3.5975	3.2143	14.3318
18.939	3.7442	3.771	3.6013	3.2162	14.3327
18.941	3.7442	3.7768	3.6003	3.2162	14.3375
18.944	3.7442	3.7758	3.6022	3.2172	14.3394
18.96	3.7451	3.7749	3.6022	3.2153	14.3375
18.962	3.7442	3.7749	3.6022	3.2181	14.3394
18.965	3.7451	3.7787	3.6032	3.2143	14.3413
18.994	3.7422	3.7758	3.6022	3.2162	14.3364
18.997	3.7451	3.7739	3.6013	3.2181	14.3384
19	3.7432	3.7768	3.6003	3.2162	14.3365
19.003	3.7432	3.7768	3.5975	3.2143	14.3318
19.032	3.7442	3.7749	3.6003	3.2143	14.3337
19.037	3.7422	3.7758	3.6003	3.2162	14.3345
19.038	3.7451	3.7768	3.6042	3.2162	14.3423
19.042	3.7442	3.7778	3.6032	3.2172	14.3424
19.074	3.7442	3.7758	3.6003	3.2172	14.3375
19.077	3.7413	3.7749	3.6022	3.2162	14.3346
19.08	3.7422	3.7749	3.6042	3.2143	14.3356
19.083	3.7432	3.7768	3.6032	3.2162	14.3394
19.113	3.7432	3.7749	3.6003	3.2153	14.3337
19.116	3.7413	3.7768	3.6013	3.2162	14.3356
19.118	3.7422	3.7758	3.6032	3.2162	14.3374
19.121	3.7413	3.7768	3.5994	3.2181	14.3356
19.151	3.7432	3.7749	3.607	3.2162	14.3413
19.155	3.7422	3.7758	3.6013	3.2153	14.3346
19.157	3.7442	3.7768	3.6013	3.2191	14.3414
19.16	3.7451	3.7758	3.6022	3.2153	14.3384
19.191	3.7432	3.7749	3.6013	3.2143	14.3337
19.195	3.7432	3.7758	3.5994	3.2172	14.3356
19.197	3.7432	3.7768	3.6051	3.2162	14.3413
19.2	3.7413	3.7778	3.6013	3.2172	14.3376
19.23	3.7451	3.7768	3.6022	3.2172	14.3413
19.233	3.7413	3.7778	3.6051	3.2162	14.3404
19.237	3.7422	3.7768	3.5994	3.2162	14.3346
19.24	3.7432	3.7758	3.6042	3.2153	14.3385
19.27	3.7413	3.7758	3.6032	3.2143	14.3346
19.273	3.7432	3.7749	3.6032	3.2143	14.3356
19.276	3.7422	3.7758	3.6022	3.2172	14.3374
19.291	3.7451	3.7749	3.6013	3.2162	14.3375
19.293	3.7432	3.7749	3.6032	3.2162	14.3375
19.309	3.7413	3.7749	3.6022	3.2134	14.3318
19.311	3.7432	3.7758	3.6022	3.2162	14.3374
19.326	3.7442	3.7768	3.5984	3.2162	14.3356
19.329	3.7451	3.7749	3.5994	3.2172	14.3366
19.336	3.7432	3.7797	3.6032	3.2172	14.3433
19.367	3.7442	3.7787	3.6022	3.2162	14.3413
19.371	3.7442	3.7749	3.6013	3.2181	14.3385
19.373	3.7432	3.7758	3.6013	3.2143	14.3346
19.377	3.7432	3.7768	3.6013	3.2153	14.3366
19.407	3.7461	3.7768	3.6013	3.2172	14.3414
19.412	3.7451	3.7758	3.6013	3.2162	14.3384
19.413	3.7442	3.7758	3.6013	3.2162	14.3375
19.417	3.7432	3.7768	3.6013	3.2162	14.3375
19.446	3.7461	3.7749	3.5975	3.2162	14.3347
19.45	3.7442	3.7768	3.6042	3.2162	14.3414
19.452	3.7442	3.7758	3.5984	3.2162	14.3346
19.456	3.7432	3.7778	3.5984	3.2134	14.3328
19.487	3.7451	3.7758	3.6022	3.2162	14.3393
19.491	3.7442	3.7739	3.6013	3.2153	14.3347
19.493	3.7413	3.7768	3.6013	3.2143	14.3337
19.496	3.7451	3.7758	3.6013	3.2162	14.3384
19.526	3.7432	3.7768	3.5984	3.2172	14.3356
19.53	3.7432	3.7768	3.6042	3.2162	14.3404
19.532	3.7442	3.7758	3.6032	3.2153	14.3385
19.535	3.7432	3.7768	3.5984	3.2162	14.3346
19.571	3.7422	3.7749	3.6013	3.2153	14.3337
19.575	3.7432	3.7768	3.5994	3.2143	14.3337
19.578	3.7432	3.7749	3.5994	3.2162	14.3337
19.583	3.7432	3.7758	3.6022	3.2172	14.3384
19.612	3.7442	3.7749	3.6013	3.2143	14.3347
19.618	3.7413	3.7768	3.6022	3.2143	14.3346
19.622	3.7461	3.7768	3.6013	3.2162	14.3404
19.653	3.7451	3.7768	3.6003	3.2172	14.3394
19.656	3.7432	3.7758	3.5994	3.2172	14.3356
19.659	3.7413	3.7768	3.5994	3.2162	14.3337
19.662	3.7442	3.7758	3.6051	3.2191	14.3442
19.692	3.7413	3.7758	3.6022	3.2162	14.3355
19.696	3.7442	3.7778	3.6003	3.2162	14.3385
19.698	3.7432	3.7778	3.5994	3.2172	14.3376
19.701	3.7451	3.7739	3.6013	3.2181	14.3384
19.736	3.7451	3.7758	3.6022	3.2172	14.3403
19.74	3.7422	3.7739	3.6003	3.2124	14.3288
19.742	3.7422	3.7758	3.6042	3.2134	14.3356
19.745	3.7413	3.773	3.6022	3.2172	14.3337
19.775	3.7432	3.7758	3.5994	3.2172	14.3356
19.778	3.7432	3.7758	3.6051	3.2181	14.3422
19.782	3.7442	3.7749	3.6022	3.2172	14.3385
19.812	3.7442	3.7768	3.5955	3.2143	14.3308
19.816	3.7432	3.773	3.6013	3.2143	14.3318
19.82	3.7442	3.7758	3.6013	3.2134	14.3347
19.826	3.7442	3.7778	3.6022	3.2134	14.3376
19.83	3.7413	3.7768	3.5984	3.2162	14.3327
19.86	3.7432	3.7768	3.6051	3.2172	14.3423
19.863	3.7432	3.7739	3.5994	3.2153	14.3318
19.866	3.7422	3.7758	3.5975	3.2162	14.3317
19.87	3.7432	3.7739	3.5994	3.2153	14.3318
19.901	3.7451	3.773	3.6022	3.2172	14.3375
19.905	3.7442	3.7749	3.6013	3.2134	14.3338
19.907	3.7413	3.7739	3.6042	3.2153	14.3347
19.923	3.7432	3.7768	3.6013	3.2153	14.3366
19.925	3.7422	3.7749	3.5994	3.2105	14.327
19.94	3.7442	3.7758	3.6013	3.2181	14.3394
19.942	3.7394	3.7749	3.6042	3.2181	14.3366
19.949	3.7442	3.7758	3.6032	3.2162	14.3394
19.977	3.7451	3.7749	3.6032	3.2162	14.3394
19.981	3.7461	3.7758	3.5994	3.2162	14.3375
19.983	3.7442	3.7749	3.6022	3.2143	14.3356
19.987	3.7432	3.7739	3.6022	3.2162	14.3355
20.019	3.7442	3.7749	3.5984	3.2162	14.3337
20.022	3.7442	3.7758	3.6013	3.2172	14.3385
20.025	3.7451	3.7758	3.5984	3.2162	14.3355
20.028	3.7413	3.7739	3.6013	3.2162	14.3327
20.059	3.7432	3.7768	3.6003	3.2162	14.3365
20.063	3.7432	3.7768	3.6042	3.2134	14.3376
20.065	3.7442	3.7768	3.6003	3.2143	14.3356
20.067	3.7442	3.773	3.6022	3.2172	14.3366
20.101	3.7422	3.7758	3.5965	3.2162	14.3307
20.105	3.7432	3.7739	3.6042	3.2143	14.3356
20.107	3.7422	3.7739	3.6003	3.2172	14.3336
20.11	3.7413	3.7778	3.6022	3.2153	14.3366
20.116	3.7451	3.7758	3.6003	3.2153	14.3365
20.146	3.7451	3.7739	3.5994	3.2143	14.3327
20.15	3.7432	3.7749	3.6042	3.2162	14.3385
20.152	3.7442	3.7778	3.6003	3.2115	14.3338
20.156	3.7422	3.7749	3.5975	3.2134	14.328
20.17	3.7442	3.7768	3.6013	3.2134	14.3357
20.174	3.7403	3.7768	3.6003	3.2143	14.3317
20.205	3.7432	3.7778	3.5994	3.2143	14.3347
20.208	3.7432	3.7768	3.5994	3.2153	14.3347
20.212	3.7442	3.7768	3.5936	3.2153	14.3299
20.221	3.7451	3.7758	3.6003	3.2162	14.3374
20.252	3.7432	3.7778	3.5946	3.2134	14.329
20.259	3.7442	3.7758	3.6022	3.2172	14.3394
20.262	3.7451	3.7768	3.6022	3.2172	14.3413
20.292	3.7461	3.7758	3.6013	3.2162	14.3394
20.296	3.7432	3.7758	3.6032	3.2191	14.3413
[truncated: 3,280 more rows]
