# Supplementary material for: Imperceptible, designable, and scalable braided electronic cord
Source: Nat Commun. 2022 Nov 19;13:7097. doi: 10.1038/s41467-022-34918-x (PMC9675780; doi:10.1038/s41467-022-34918-x)
Supplement: Supplementary file 6 — Source Data [file 41467_2022_34918_MOESM6_ESM.zip › Supplementary Source Data/figure 2b.capacitance vs applied pressure/capacitance under 0-400N pressure.xlsx]

## Sheet: 400
	Ch1		Ch2		Ch3		Ch4			Ch
Time (s)	C (pF)	ΔC/C0 (%)	C (pF)	ΔC/C0 (%)	C (pF)	ΔC/C0 (%)	C (pF)	ΔC/C0 (%)		C (pF)	ΔC/C0 (%)	压力
0.007	3.6137	0	2.9284	0	3.3517	0	2.9815	0		12.8753	0	0	12.8764		C (pF)平均值处理	ΔC/C0 (%)	压力	Δ	压强kPa
0.01	3.6118	0	2.9284	0	3.3526	0	2.9777	0		12.8705	-0.000372807				12.8764	0	0		0
0.022	3.6157	0	2.9275	0	3.3517	0	2.9805	0		12.8754	7.76681e-06				12.9547	0.00608713	0.01	0.00608713	0.0483092
0.025	3.6109	0	2.9265	0	3.3478	0	2.9853	0		12.8705	-0.000372807				12.9795	0.00801081	0.05	0.00192368	0.241546
0.038	3.6118	0	2.9275	0	3.3574	0	2.9824	0		12.8791	0.000295139				12.9897	0.00880374	0.08	0.000792927	0.386473
0.04	3.6118	0	2.9275	0	3.3488	0	2.9834	0		12.8715	-0.000295139				12.9936	0.00910429	0.1	0.000300551	0.483092
0.054	3.6176	0	2.9275	0	3.3583	0	2.9843	0		12.8877	0.000963084				13.0115	0.0104991	0.2	0.00139481	0.966184
0.067	3.6128	0	2.9275	0	3.3574	0	2.9834	0		12.8811	0.000450475				13.0303	0.0119576	0.3	0.00145849	1.44928
0.07	3.6128	0	2.9294	0	3.3602	0	2.9881	0		12.8905	0.00118056				13.0464	0.0132079	0.4	0.00125035	1.93237
0.082	3.6118	0	2.9256	0	3.3526	0	2.9843	0		12.8743	-7.76681e-05				13.0594	0.0142121	0.5	0.00100417	2.41546
0.114	3.6137	0	2.9275	0	3.3517	0	2.9824	0		12.8753	1.37966e-16				13.0744	0.0153786	0.6	0.00116648	2.89855
0.127	3.6099	0	2.9284	0	3.3583	0	2.9843	0		12.8809	0.000434941				13.0886	0.0164868	0.7	0.00110823	3.38164
0.13	3.6128	0	2.9256	0	3.3536	0	2.9834	0		12.8754	7.76681e-06				13.1006	0.0174133	0.8	0.000926505	3.86473
0.142	3.6176	0	2.9294	0	3.3574	0	2.9843	0		12.8887	0.00104075				13.1266	0.0194356	1	0.00202231	4.83092
0.145	3.6118	0	2.9218	0	3.3459	0	2.9853	0		12.8648	-0.000815515				13.19	0.0243563	1.5	0.00492065	7.24638
0.158	3.6109	0	2.9284	0	3.3412	0	2.9824	0		12.8629	-0.000963084				13.2398	0.0282254	2	0.00386911	9.66184
0.16	3.608	0	2.9265	0	3.3517	0	2.9834	0		12.8696	-0.000442708				13.3176	0.0342675	3	0.00604208	14.4928
0.172	3.6118	0	2.9265	0	3.3536	0	2.9834	0		12.8753	0				13.3893	0.0398335	4	0.00556602	19.3237
0.175	3.6128	0	2.9265	0	3.3364	0	2.9834	0		12.8591	-0.00125822				13.4478	0.0443775	5	0.00454399	24.1546
0.188	3.6137	0	2.9265	0	3.3517	0	2.9834	0		12.8753	0				13.5046	0.0487933	6	0.00441585	28.9855
0.19	3.6109	0	2.9265	0	3.3497	0	2.9843	0		12.8714	-0.000302906				13.5495	0.052278	7	0.00348468	33.8164
0.203	3.6109	0	2.9275	0	3.3545	0	2.9853	0		12.8782	0.000225237				13.5952	0.055824	8	0.00354604	38.6473
0.232	3.6118	0	2.9284	0	3.3536	0	2.9834	0		12.8772	0.000147569				13.6416	0.0594322	9	0.00360817	43.4783
0.236	3.6109	0	2.9284	0	3.3497	0	2.9843	0		12.8733	-0.000155336				13.6812	0.0625053	10	0.00307308	48.3092
0.238	3.607	0	2.9256	0	3.3555	0	2.9824	0		12.8705	-0.000372807				13.7252	0.0659201	11	0.00341479	53.1401
0.244	3.608	0	2.9284	0	3.345	0	2.9834	0		12.8648	-0.000815515				13.7567	0.0683695	12	0.00244945	57.971
0.248	3.6109	0	2.9246	0	3.3517	0	2.9881	0		12.8753	0				13.7945	0.0713051	13	0.00293561	62.8019
0.26	3.6166	0	2.9284	0	3.3469	0	2.9824	0		12.8743	-7.76681e-05				13.8248	0.0736614	14	0.00235626	67.6329
0.29	3.6128	0	2.9265	0	3.3488	0	2.9777	0		12.8658	-0.000737847				13.8595	0.0763516	15	0.0026902	72.4638
0.294	3.6128	0	2.9265	0	3.3555	0	2.991	0		12.8858	0.000815515				13.9213	0.081155	17	0.00480338	82.1256
0.296	3.6128	0	2.9275	0	3.3536	0	2.9843	0		12.8782	0.000225237				13.997	0.0870317	20	0.00587667	96.6184
0.298	3.6137	0	2.9284	0	3.3593	0	2.9815	0		12.8829	0.000590278				14.1041	0.0953508	25	0.00831913	120.773
0.305	3.6118	0	2.9265	0	3.3545	0	2.9843	0		12.8771	0.000139803				14.2051	0.103197	30	0.00784617	144.928
0.337	3.6147	0	2.9275	0	3.3555	0	2.9843	0		12.882	0.000520376				14.298	0.110412	35	0.00721478	169.082
0.349	3.6185	0	2.9265	0	3.3526	0	2.9843	0		12.8819	0.000512609				14.3839	0.117081	40	0.00666959	193.237
0.352	3.6128	0	2.9284	0	3.3555	0	2.9824	0		12.8791	0.000295139				14.4637	0.123275	45	0.00619353	217.391
0.355	3.6137	0	2.9284	0	3.3574	0	2.9834	0		12.8829	0.000590278				14.6124	0.134823	55	0.0115483	265.7
0.357	3.6109	0	2.9265	0	3.3641	0	2.9815	0		12.883	0.000598044				14.7428	0.144949	65	0.0101263	314.01
0.385	3.6128	0	2.9256	0	3.3469	0	2.9843	0		12.8696	-0.000442708				14.9148	0.15831	80	0.0133602	386.473
0.395	3.6099	0	2.9265	0	3.3402	0	2.9891	0		12.8657	-0.000745614				15.1154	0.173891	100	0.0155813	483.092
0.397	3.6128	0	2.9237	0	3.3574	0	2.9824	0		12.8763	7.76681e-05				15.2878	0.187277	120	0.0133866	579.71
0.4	3.6128	0	2.9265	0	3.3545	0	2.9815	0		12.8753	0				15.4348	0.198691	140	0.0114139	676.329
0.409	3.6128	0	2.9275	0	3.3574	0	2.9843	0		12.882	0.000520376				15.6348	0.214228	170	0.015537	821.256
0.414	3.6137	0	2.9265	0	3.3517	0	2.9834	0		12.8753	0				15.776	0.225194	200	0.0109658	966.184
0.424	3.6118	0	2.9275	0	3.3555	0	2.9843	0		12.8791	0.000295139				16.0063	0.24308	250	0.0178855	1207.73
0.456	3.609	0	2.9275	0	3.3574	0	2.9862	0		12.8801	0.000372807				16.2365	0.260953	300	0.0178731	1449.28
0.47	3.6118	0	2.9284	0	3.3602	0	2.9853	0		12.8857	0.000807748				16.4648	0.278688	350	0.0177348	1690.82
0.472	3.6147	0	2.9265	0	3.3526	0	2.9824	0		12.8762	6.99013e-05				16.6874	0.295975	400	0.0172875	1932.37
0.475	3.6137	0	2.9265	0	3.3536	0	2.9862	0		12.88	0.00036504
0.477	3.6137	0	2.9265	0	3.3555	0	2.9853	0		12.881	0.000442708
0.505	3.6137	0	2.9265	0	3.3412	0	2.9853	0		12.8667	-0.000667946
0.519	3.6099	0	2.9275	0	3.3555	0	2.9862	0		12.8791	0.000295139
0.52	3.6137	0	2.9275	0	3.3536	0	2.9815	0		12.8763	7.76681e-05
0.535	3.6137	0	2.9265	0	3.3526	0	2.9834	0		12.8762	6.99013e-05
0.547	3.6147	0	2.9294	0	3.3545	0	2.9843	0		12.8829	0.000590278
0.562	3.6118	0	2.9275	0	3.3507	0	2.9834	0		12.8734	-0.000147569
0.574	3.6109	0	2.9275	0	3.3459	0	2.9853	0		12.8696	-0.000442708
0.606	3.6099	0	2.9265	0	3.3517	0	2.9815	0		12.8696	-0.000442708
0.619	3.6147	0	2.9303	0	3.3564	0	2.9834	0		12.8848	0.000737847
0.622	3.6128	0	2.9265	0	3.3698	0	2.9891	0		12.8982	0.0017786
0.625	3.6118	0	2.9275	0	3.3555	0	2.9862	0		12.881	0.000442708
0.636	3.6147	0	2.9275	0	3.3555	0	2.9853	0		12.883	0.000598044
0.639	3.6099	0	2.9284	0	3.3507	0	2.9843	0		12.8733	-0.000155336
0.651	3.6118	0	2.9265	0	3.3478	0	2.9824	0		12.8685	-0.000528143
0.654	3.6137	0	2.9284	0	3.3517	0	2.9834	0		12.8772	0.000147569
0.666	3.609	0	2.9294	0	3.3536	0	2.9843	0		12.8763	7.76681e-05
0.67	3.6118	0	2.9284	0	3.3517	0	2.9834	0		12.8753	0
0.681	3.6147	0	2.9275	0	3.3517	0	2.9805	0		12.8744	-6.99013e-05
0.711	3.6118	0	2.9275	0	3.3526	0	2.9843	0		12.8762	6.99013e-05
0.726	3.6128	0	2.9265	0	3.3507	0	2.9834	0		12.8734	-0.000147569
0.729	3.6118	0	2.9256	0	3.3526	0	2.9843	0		12.8743	-7.76681e-05
0.741	3.6118	0	2.9275	0	3.3545	0	2.9824	0		12.8762	6.99013e-05
0.744	3.6128	0	2.9265	0	3.3526	0	2.9834	0		12.8753	0
0.756	3.6118	0	2.9275	0	3.3555	0	2.9843	0		12.8791	0.000295139
0.759	3.6118	0	2.9284	0	3.3478	0	2.9853	0		12.8733	-0.000155336
0.771	3.6118	0	2.9284	0	3.3545	0	2.9834	0		12.8781	0.000217471
0.774	3.6137	0	2.9265	0	3.3497	0	2.9824	0		12.8723	-0.000233004
0.786	3.6128	0	2.9265	0	3.3469	0	2.9843	0		12.8705	-0.000372807
0.789	3.6109	0	2.9256	0	3.3545	0	2.9815	0		12.8725	-0.000217471
0.801	3.6099	0	2.9237	0	3.3459	0	2.9862	0		12.8657	-0.000745614
0.831	3.6128	0	2.9265	0	3.3545	0	2.9862	0		12.88	0.00036504
0.835	3.6157	0	2.9294	0	3.366	0	2.9805	0		12.8916	0.00126599
0.837	3.609	0	2.9246	0	3.3526	0	2.9853	0		12.8715	-0.000295139
0.843	3.6137	0	2.9294	0	3.3517	0	2.9834	0		12.8782	0.000225237
0.846	3.6147	0	2.9294	0	3.3517	0	2.9805	0		12.8763	7.76681e-05
0.874	3.6128	0	2.9284	0	3.3536	0	2.9853	0		12.8801	0.000372807
0.888	3.6109	0	2.9303	0	3.3536	0	2.9843	0		12.8791	0.000295139
0.891	3.6032	0	2.9218	0	3.3583	0	2.9862	0		12.8695	-0.000450475
0.894	3.6128	0	2.9237	0	3.3564	0	2.9805	0		12.8734	-0.000147569
0.896	3.6061	0	2.9284	0	3.3583	0	2.9824	0		12.8752	-7.76681e-06
0.934	3.6128	0	2.9284	0	3.3574	0	2.9824	0		12.881	0.000442708
0.948	3.6137	0	2.9265	0	3.3555	0	2.9843	0		12.88	0.00036504
0.951	3.6109	0	2.9265	0	3.3526	0	2.9853	0		12.8753	1.37966e-16
0.954	3.6137	0	2.9284	0	3.3507	0	2.9843	0		12.8771	0.000139803
0.956	3.6128	0	2.9246	0	3.3574	0	2.9853	0		12.8801	0.000372807
0.958	3.607	0	2.9265	0	3.3517	0	2.9834	0		12.8686	-0.000520376
0.964	3.6166	0	2.9246	0	3.3536	0	2.9843	0		12.8791	0.000295139
0.994	3.6137	0	2.9275	0	3.3526	0	2.9853	0		12.8791	0.000295139
1.009	3.6147	0	2.9284	0	3.3526	0	2.9862	0		12.8819	0.000512609
1.011	3.6128	0	2.9256	0	3.3517	0	2.9796	0		12.8697	-0.000434941
1.014	3.6166	0	2.9246	0	3.3583	0	2.9853	0		12.8848	0.000737847
1.016	3.6147	0	2.9256	0	3.3488	0	2.9805	0		12.8696	-0.000442708
1.025	3.6118	0	2.9246	0	3.3545	0	2.9862	0		12.8771	0.000139803
1.055	3.6118	0	2.9284	0	3.3564	0	2.9843	-0.0635		12.8809	0.000434941
1.069	3.6109	-0.0265	2.9265	-0.0647	3.3517	-0.1422	2.9805	-0.1905		12.8696	-0.000442708
1.071	3.6137	0.0531	2.9275	-0.0323	3.3526	-0.1138	2.9834	-0.0953		12.8772	0.000147569
1.074	3.6147	0.0796	2.9275	-0.0323	3.3526	-0.1138	2.9834	-0.0953		12.8782	0.000225237
1.076	3.6137	0.0531	2.9275	-0.0323	3.3536	-0.0853	2.9834	-0.0953		12.8782	0.000225237
1.086	3.609	-0.0796	2.9303	0.0647	3.3526	-0.1138	2.9843	-0.0635		12.8762	6.99013e-05
1.115	3.6109	-0.0265	2.9275	-0.0323	3.3555	-0.0284	2.9843	-0.0635		12.8782	0.000225237
1.129	3.6118	0	2.9265	-0.0647	3.3545	-0.0569	2.9805	-0.1905		12.8733	-0.000155336
1.131	3.6128	0.0265	2.9275	-0.0323	3.3555	-0.0284	2.9843	-0.0635		12.8801	0.000372807
1.135	3.6157	0.1061	2.9284	0	3.3555	-0.0284	2.9843	-0.0635		12.8839	0.000667946
1.137	3.6137	0.0531	2.9284	0	3.3497	-0.1991	2.9824	-0.127		12.8742	-8.54349e-05
1.144	3.6051	-0.1857	2.9275	-0.0323	3.3545	-0.0569	2.9891	0.0953		12.8762	6.99013e-05
1.177	3.6128	0.0265	2.9284	0	3.3536	-0.0853	2.9834	-0.0953		12.8782	0.000225237
1.191	3.6137	0.0531	2.9265	-0.0647	3.3526	-0.1138	2.9834	-0.0953		12.8762	6.99013e-05
1.195	3.608	-0.1061	2.9246	-0.1294	3.3536	-0.0853	2.9843	-0.0635		12.8705	-0.000372807
1.197	3.6109	-0.0265	2.9265	-0.0647	3.3526	-0.1138	2.9843	-0.0635		12.8743	-7.76681e-05
1.204	3.609	-0.0796	2.9284	0	3.3526	-0.1138	2.9834	-0.0953		12.8734	-0.000147569
1.236	3.6224	0.2918	2.9256	-0.097	3.3536	-0.0853	2.9853	-0.0318		12.8869	0.00090095
1.254	3.6032	-0.2388	2.9256	-0.097	3.3574	0.0284	2.9853	-0.0318		12.8715	-0.000295139
1.269	3.6109	-0.0265	2.9294	0.0323	3.3431	-0.3982	2.9834	-0.0953		12.8668	-0.000660179
1.27	3.6137	0.0531	2.9265	-0.0647	3.3392	-0.512	2.9834	-0.0953		12.8628	-0.000970851
1.279	3.6042	-0.2122	2.9275	-0.0323	3.3526	-0.1138	2.9862	0		12.8705	-0.000372807
1.282	3.607	-0.1326	2.9265	-0.0647	3.3536	-0.0853	2.9834	-0.0953		12.8705	-0.000372807
1.285	3.6128	0.0265	2.9265	-0.0647	3.3517	-0.1422	2.9834	-0.0953		12.8744	-6.99013e-05
1.309	3.6118	0	2.9275	-0.0323	3.3507	-0.1707	2.9824	-0.127		12.8724	-0.000225237
1.312	3.6147	0.0796	2.9256	-0.097	3.3536	-0.0853	2.9843	-0.0635		12.8782	0.000225237
1.326	3.6118	0	2.9265	-0.0647	3.3478	-0.256	2.9843	-0.0635		12.8704	-0.000380574
1.329	3.6147	0.0796	2.9284	0	3.3583	0.0569	2.9843	-0.0635		12.8857	0.000807748
1.34	3.608	-0.1061	2.9275	-0.0323	3.3526	-0.1138	2.9891	0.0953		12.8772	0.000147569
1.341	3.6205	0.2388	2.9313	0.097	3.3507	-0.1707	2.9834	-0.0953		12.8859	0.000823282
1.353	3.6128	0.0265	2.9227	-0.194	3.3574	0.0284	2.9862	0		12.8791	0.000295139
1.357	3.6118	0	2.9275	-0.0323	3.3564	0	2.9843	-0.0635		12.88	0.00036504
1.37	3.6118	0	2.9265	-0.0647	3.3574	0.0284	2.9805	-0.1905		12.8762	6.99013e-05
1.386	3.6109	-0.0265	2.9275	-0.0323	3.3517	-0.1422	2.9815	-0.1588		12.8716	-0.000287372
1.389	3.6109	-0.0265	2.9294	0.0323	3.3536	-0.0853	2.9824	-0.127		12.8763	7.76681e-05
1.398	3.609	-0.0796	2.9275	-0.0323	3.3545	-0.0569	2.9834	-0.0953		12.8744	-6.99013e-05
1.431	3.6109	-0.0265	2.9256	-0.097	3.3545	-0.0569	2.9843	-0.0635		12.8753	0
1.446	3.6137	0.0531	2.9265	-0.0647	3.3536	-0.0853	2.9824	-0.127		12.8762	6.99013e-05
1.449	3.6042	-0.2122	2.9265	-0.0647	3.3555	-0.0284	2.9862	0		12.8724	-0.000225237
1.451	3.6109	-0.0265	2.9284	0	3.3497	-0.1991	2.9853	-0.0318		12.8743	-7.76681e-05
1.459	3.6137	0.0531	2.9265	-0.0647	3.3564	0	2.9815	-0.1588		12.8781	0.000217471
1.461	3.6137	0.0531	2.9246	-0.1294	3.3536	-0.0853	2.9862	0		12.8781	0.000217471
1.473	3.6128	0.0265	2.9256	-0.097	3.3545	-0.0569	2.9824	-0.127		12.8753	1.37966e-16
1.476	3.6128	0.0265	2.9275	-0.0323	3.3507	-0.1707	2.9815	-0.1588		12.8725	-0.000217471
1.505	3.6109	-0.0265	2.9275	-0.0323	3.3555	-0.0284	2.9824	-0.127		12.8763	7.76681e-05
1.509	3.6157	0.1061	2.9284	0	3.3536	-0.0853	2.9824	-0.127		12.8801	0.000372807
1.512	3.6137	0.0531	2.9265	-0.0647	3.3497	-0.1991	2.9853	-0.0318		12.8752	-7.76681e-06
1.539	3.6109	-0.0265	2.9284	0	3.3536	-0.0853	2.9843	-0.0635		12.8772	0.000147569
1.549	3.6099	-0.0531	2.9256	-0.097	3.3555	-0.0284	2.9843	-0.0635		12.8753	2.75932e-16
1.551	3.6137	0.0531	2.9284	0	3.345	-0.3413	2.9815	-0.1588		12.8686	-0.000520376
1.554	3.6099	-0.0531	2.9265	-0.0647	3.345	-0.3413	2.9881	0.0635		12.8695	-0.000450475
1.556	3.6137	0.0531	2.9246	-0.1294	3.3517	-0.1422	2.9834	-0.0953		12.8734	-0.000147569
1.584	3.6099	-0.0531	2.9265	-0.0647	3.3545	-0.0569	2.9805	-0.1905		12.8714	-0.000302906
1.594	3.6128	0.0265	2.9284	0	3.3564	0	2.9815	-0.1588		12.8791	0.000295139
1.599	3.6128	0.0265	2.9246	-0.1294	3.3488	-0.2276	2.9834	-0.0953		12.8696	-0.000442708
1.609	3.6128	0.0265	2.9265	-0.0647	3.3497	-0.1991	2.9834	-0.0953		12.8724	-0.000225237
1.615	3.6109	-0.0265	2.9237	-0.1617	3.3517	-0.1422	2.9824	-0.127		12.8687	-0.000512609
1.644	3.6109	-0.0265	2.9265	-0.0647	3.3497	-0.1991	2.9834	-0.0953		12.8705	-0.000372807
1.653	3.609	-0.0796	2.9294	0.0323	3.3507	-0.1707	2.9834	-0.0953		12.8725	-0.000217471
1.656	3.6147	0.0796	2.9265	-0.0647	3.3574	0.0284	2.9843	-0.0635		12.8829	0.000590278
1.659	3.6157	0.1061	2.9294	0.0323	3.3488	-0.2276	2.9872	0.0318		12.8811	0.000450475
1.668	3.6051	-0.1857	2.9284	0	3.3488	-0.2276	2.9824	-0.127		12.8647	-0.000823282
1.672	3.6157	0.1061	2.9275	-0.0323	3.345	-0.3413	2.9824	-0.127		12.8706	-0.00036504
1.701	3.608	-0.1061	2.9265	-0.0647	3.3545	-0.0569	2.9853	-0.0318		12.8743	-7.76681e-05
1.716	3.608	-0.1061	2.9284	0	3.3517	-0.1422	2.9824	-0.127		12.8705	-0.000372807
1.719	3.6128	0.0265	2.9256	-0.097	3.3526	-0.1138	2.9834	-0.0953		12.8744	-6.99013e-05
1.731	3.609	-0.0796	2.9256	-0.097	3.3574	0.0284	2.9853	-0.0318		12.8773	0.000155336
1.734	3.6109	-0.0265	2.9284	0	3.3517	-0.1422	2.9853	-0.0318		12.8763	7.76681e-05
1.746	3.6166	0.1326	2.9284	0	3.3517	-0.1422	2.9834	-0.0953		12.8801	0.000372807
1.749	3.6137	0.0531	2.9265	-0.0647	3.3536	-0.0853	2.9824	-0.127		12.8762	6.99013e-05
1.761	3.6157	0.1061	2.9227	-0.194	3.3545	-0.0569	2.9872	0.0318		12.8801	0.000372807
1.765	3.6118	0	2.9209	-0.2587	3.3574	0.0284	2.9872	0.0318		12.8773	0.000155336
1.776	3.6137	0.0531	2.9294	0.0323	3.3564	0	2.9834	-0.0953		12.8829	0.000590278
1.779	3.6128	0.0265	2.9265	-0.0647	3.3316	-0.7394	2.9862	0		12.8571	-0.00141356
1.792	3.6147	0.0796	2.9275	-0.0323	3.3517	-0.1422	2.99	0.127		12.8839	0.000667946
1.81	3.6118	0	2.9284	0	3.3517	-0.1422	2.9834	-0.0953		12.8753	0
1.821	3.6099	-0.0531	2.9265	-0.0647	3.3517	-0.1422	2.9824	-0.127		12.8705	-0.000372807
1.852	3.6128	0.0265	2.9256	-0.097	3.3488	-0.2276	2.9815	-0.1588		12.8687	-0.000512609
1.866	3.6137	0.0531	2.9284	0	3.3536	-0.0853	2.9853	-0.0318		12.881	0.000442708
1.869	3.6109	-0.0265	2.9265	-0.0647	3.3526	-0.1138	2.9853	-0.0318		12.8753	1.37966e-16
1.882	3.6137	0.0531	2.9246	-0.1294	3.3469	-0.2844	2.9824	-0.127		12.8676	-0.000598044
1.884	3.6157	0.1061	2.9227	-0.194	3.3469	-0.2844	2.9824	-0.127		12.8677	-0.000590278
1.896	3.608	-0.1061	2.9275	-0.0323	3.3631	0.1991	2.9862	0		12.8848	0.000737847
1.899	3.6137	0.0531	2.9284	0	3.3497	-0.1991	2.9796	-0.2223		12.8714	-0.000302906
1.912	3.6137	0.0531	2.9256	-0.097	3.345	-0.3413	2.9805	-0.1905		12.8648	-0.000815515
1.914	3.6109	-0.0265	2.9265	-0.0647	3.3574	0.0284	2.9824	-0.127		12.8772	0.000147569
1.927	3.6118	0	2.9246	-0.1294	3.3507	-0.1707	2.9862	0		12.8733	-0.000155336
1.929	3.6147	0.0796	2.9275	-0.0323	3.3526	-0.1138	2.9834	-0.0953		12.8782	0.000225237
1.941	3.6109	-0.0265	2.9265	-0.0647	3.3526	-0.1138	2.9834	-0.0953		12.8734	-0.000147569
1.972	3.6137	0.0531	2.9284	0	3.3517	-0.1422	2.9853	-0.0318		12.8791	0.000295139
1.986	3.6147	0.0796	2.9265	-0.0647	3.3488	-0.2276	2.9824	-0.127		12.8724	-0.000225237
1.99	3.6099	-0.0531	2.9275	-0.0323	3.3373	-0.5688	2.9805	-0.1905		12.8552	-0.00156113
2.001	3.608	-0.1061	2.9284	0	3.3593	0.0853	2.9834	-0.0953		12.8791	0.000295139
2.005	3.6128	0.0265	2.9209	-0.2587	3.3526	-0.1138	2.9843	-0.0635		12.8706	-0.00036504
2.006	3.607	-0.1326	2.9209	-0.2587	3.3507	-0.1707	2.9824	-0.127		12.861	-0.00111065
2.031	3.6137	0.0531	2.9246	-0.1294	3.3421	-0.4266	2.9824	-0.127		12.8628	-0.000970851
2.035	3.6109	-0.0265	2.9275	-0.0323	3.3545	-0.0569	2.9853	-0.0318		12.8782	0.000225237
2.044	3.6109	-0.0265	2.9265	-0.0647	3.3526	-0.1138	2.9843	-0.0635		12.8743	-7.76681e-05
2.046	3.6147	0.0796	2.9284	0	3.3555	-0.0284	2.9815	-0.1588		12.8801	0.000372807
2.05	3.6109	-0.0265	2.9275	-0.0323	3.3478	-0.256	2.9834	-0.0953		12.8696	-0.000442708
2.064	3.6166	0.1326	2.9275	-0.0323	3.3526	-0.1138	2.9853	-0.0318		12.882	0.000520376
2.067	3.6118	0	2.9237	-0.1617	3.3517	-0.1422	2.9824	-0.127		12.8696	-0.000442708
2.091	3.6128	0.0265	2.9265	-0.0647	3.3545	-0.0569	2.9853	-0.0318		12.8791	0.000295139
2.095	3.6109	-0.0265	2.9275	-0.0323	3.3488	-0.2276	2.9834	-0.0953		12.8706	-0.00036504
2.097	3.6118	0	2.9237	-0.1617	3.3497	-0.1991	2.9834	-0.0953		12.8686	-0.000520376
2.105	3.6109	-0.0265	2.9284	0	3.3612	0.1422	2.9824	-0.127		12.8829	0.000590278
2.134	3.6147	0.0796	2.9284	0	3.3555	-0.0284	2.9843	-0.0635		12.8829	0.000590278
2.149	3.6118	0	2.9256	-0.097	3.3497	-0.1991	2.9824	-0.127		12.8695	-0.000450475
2.151	3.6109	-0.0265	2.9256	-0.097	3.3526	-0.1138	2.9834	-0.0953		12.8725	-0.000217471
2.154	3.6109	-0.0265	2.9275	-0.0323	3.3507	-0.1707	2.9824	-0.127		12.8715	-0.000295139
2.157	3.6118	0	2.9227	-0.194	3.3526	-0.1138	2.9815	-0.1588		12.8686	-0.000520376
2.184	3.6109	-0.0265	2.9256	-0.097	3.3507	-0.1707	2.9824	-0.127		12.8696	-0.000442708
2.194	3.6118	0	2.9256	-0.097	3.3507	-0.1707	2.9824	-0.127		12.8705	-0.000372807
2.199	3.6137	0.0531	2.9294	0.0323	3.3478	-0.256	2.9824	-0.127		12.8733	-0.000155336
2.209	3.6109	-0.0265	2.9256	-0.097	3.3478	-0.256	2.9853	-0.0318		12.8696	-0.000442708
2.211	3.6109	-0.0265	2.9265	-0.0647	3.3564	0	2.9815	-0.1588		12.8753	0
2.215	3.6109	-0.0265	2.9237	-0.1617	3.3507	-0.1707	2.9777	-0.2858		12.863	-0.000955318
2.254	3.6118	0	2.9246	-0.1294	3.3517	-0.1422	2.9824	-0.127		12.8705	-0.000372807
2.269	3.6022	-0.2653	2.9265	-0.0647	3.3507	-0.1707	2.9834	-0.0953		12.8628	-0.000970851
2.271	3.6137	0.0531	2.9256	-0.097	3.3517	-0.1422	2.9815	-0.1588		12.8725	-0.000217471
2.275	3.6109	-0.0265	2.9284	0	3.3526	-0.1138	2.9853	-0.0318		12.8772	0.000147569
2.278	3.6128	0.0265	2.9275	-0.0323	3.3555	-0.0284	2.9805	-0.1905		12.8763	7.76681e-05
2.285	3.6118	0	2.9256	-0.097	3.3545	-0.0569	2.9824	-0.127		12.8743	-7.76681e-05
2.32	3.6128	0.0265	2.9284	0	3.3469	-0.2844	2.9815	-0.1588		12.8696	-0.000442708
2.331	3.6051	-0.1857	2.9284	0	3.3593	0.0853	2.9824	-0.127		12.8752	-7.76681e-06
2.334	3.6176	0.1592	2.9256	-0.097	3.3517	-0.1422	2.9834	-0.0953		12.8783	0.000233004
2.347	3.6109	-0.0265	2.9265	-0.0647	3.3536	-0.0853	2.9843	-0.0635		12.8753	0
2.349	3.6109	-0.0265	2.9275	-0.0323	3.3517	-0.1422	2.9824	-0.127		12.8725	-0.000217471
2.361	3.6128	0.0265	2.9284	0	3.3517	-0.1422	2.9824	-0.127		12.8753	1.37966e-16
2.364	3.6118	0	2.9284	0	3.3526	-0.1138	2.9805	-0.1905		12.8733	-0.000155336
2.376	3.6109	-0.0265	2.9265	-0.0647	3.3488	-0.2276	2.9815	-0.1588		12.8677	-0.000590278
2.379	3.6118	0	2.9275	-0.0323	3.3507	-0.1707	2.9805	-0.1905		12.8705	-0.000372807
2.391	3.6109	-0.0265	2.9275	-0.0323	3.3507	-0.1707	2.9834	-0.0953		12.8725	-0.000217471
2.394	3.6118	0	2.9237	-0.1617	3.3469	-0.2844	2.9843	-0.0635		12.8667	-0.000667946
2.407	3.6099	-0.0531	2.9218	-0.2264	3.3507	-0.1707	2.9824	-0.127		12.8648	-0.000815515
2.411	3.608	-0.1061	2.9294	0.0323	3.3517	-0.1422	2.9834	-0.0953		12.8725	-0.000217471
2.421	3.6128	0.0265	2.9303	0.0647	3.3526	-0.1138	2.9815	-0.1588		12.8772	0.000147569
2.452	3.6099	-0.0531	2.9303	0.0647	3.3574	0.0284	2.9843	-0.0635		12.8819	0.000512609
2.469	3.6109	-0.0265	2.9246	-0.1294	3.3488	-0.2276	2.9777	-0.2858		12.862	-0.00103299
2.481	3.6061	-0.1592	2.9265	-0.0647	3.3497	-0.1991	2.9824	-0.127		12.8647	-0.000823282
2.484	3.6128	0.0265	2.9275	-0.0323	3.3507	-0.1707	2.9853	-0.0318		12.8763	7.76681e-05
2.496	3.6109	-0.0265	2.9265	-0.0647	3.3536	-0.0853	2.9824	-0.127		12.8734	-0.000147569
2.499	3.6137	0.0531	2.9256	-0.097	3.3507	-0.1707	2.9805	-0.1905		12.8705	-0.000372807
2.514	3.6032	-0.2388	2.9256	-0.097	3.3517	-0.1422	2.9824	-0.127		12.8629	-0.000963084
2.526	3.6157	0.1061	2.9284	0	3.3555	-0.0284	2.9843	-0.0635		12.8839	0.000667946
2.529	3.607	-0.1326	2.9284	0	3.3526	-0.1138	2.9805	-0.1905		12.8685	-0.000528143
2.541	3.6166	0.1326	2.9275	-0.0323	3.3431	-0.3982	2.9853	-0.0318		12.8725	-0.000217471
2.571	3.608	-0.1061	2.9275	-0.0323	3.3497	-0.1991	2.9843	-0.0635		12.8695	-0.000450475
2.586	3.6118	0	2.9275	-0.0323	3.3431	-0.3982	2.9881	0.0635		12.8705	-0.000372807
2.589	3.6109	-0.0265	2.9284	0	3.3517	-0.1422	2.9834	-0.0953		12.8744	-6.99013e-05
2.601	3.6099	-0.0531	2.9246	-0.1294	3.3517	-0.1422	2.9805	-0.1905		12.8667	-0.000667946
2.604	3.6118	0	2.9256	-0.097	3.3526	-0.1138	2.9834	-0.0953		12.8734	-0.000147569
2.616	3.6109	-0.0265	2.9284	0	3.3507	-0.1707	2.9834	-0.0953		12.8734	-0.000147569
2.619	3.6128	0.0265	2.9237	-0.1617	3.3507	-0.1707	2.9824	-0.127		12.8696	-0.000442708
2.629	3.607	-0.1326	2.9246	-0.1294	3.3536	-0.0853	2.9834	-0.0953		12.8686	-0.000520376
2.632	3.6128	0.0265	2.9237	-0.1617	3.3478	-0.256	2.9834	-0.0953		12.8677	-0.000590278
2.661	3.6137	0.0531	2.9284	0	3.3536	-0.0853	2.9834	-0.0953		12.8791	0.000295139
2.665	3.6109	-0.0265	2.9246	-0.1294	3.3488	-0.2276	2.9853	-0.0318		12.8696	-0.000442708
2.667	3.608	-0.1061	2.9265	-0.0647	3.3459	-0.3129	2.9834	-0.0953		12.8638	-0.000893183
2.674	3.6128	0.0265	2.9284	0	3.3507	-0.1707	2.9824	-0.127		12.8743	-7.76681e-05
2.678	3.6128	0.0265	2.9256	-0.097	3.3478	-0.256	2.9853	-0.0318		12.8715	-0.000295139
2.689	3.6128	0.0265	2.9256	-0.097	3.3497	-0.1991	2.9834	-0.0953		12.8715	-0.000295139
2.721	3.6118	0	2.9246	-0.1294	3.3517	-0.1422	2.9862	0		12.8743	-7.76681e-05
2.725	3.6147	0.0796	2.9256	-0.097	3.3507	-0.1707	2.9834	-0.0953		12.8744	-6.99013e-05
2.727	3.6118	0	2.9284	0	3.3517	-0.1422	2.9805	-0.1905		12.8724	-0.000225237
2.734	3.6051	-0.1857	2.9256	-0.097	3.3526	-0.1138	2.9824	-0.127		12.8657	-0.000745614
2.736	3.6118	0	2.9284	0	3.3517	-0.1422	2.9815	-0.1588		12.8734	-0.000147569
2.749	3.6109	-0.0265	2.9227	-0.194	3.3507	-0.1707	2.9834	-0.0953		12.8677	-0.000590278
2.779	3.6118	0	2.9209	-0.2587	3.3488	-0.2276	2.9805	-0.1905		12.862	-0.00103299
2.782	3.6118	0	2.9256	-0.097	3.3583	0.0569	2.9805	-0.1905		12.8762	6.99013e-05
2.785	3.6118	0	2.9265	-0.0647	3.3517	-0.1422	2.9853	-0.0318		12.8753	1.37966e-16
2.787	3.6128	0.0265	2.9246	-0.1294	3.3517	-0.1422	2.9834	-0.0953		12.8725	-0.000217471
2.795	3.6099	-0.0531	2.9265	-0.0647	3.3488	-0.2276	2.9815	-0.1588		12.8667	-0.000667946
2.825	3.6118	0	2.9246	-0.1294	3.3517	-0.1422	2.9815	-0.1588		12.8696	-0.000442708
2.829	3.6137	0.0531	2.9256	-0.097	3.3497	-0.1991	2.9824	-0.127		12.8714	-0.000302906
2.831	3.6109	-0.0265	2.9284	0	3.3526	-0.1138	2.9834	-0.0953		12.8753	0
2.859	3.6147	0.0796	2.9256	-0.097	3.3545	-0.0569	2.9805	-0.1905		12.8753	0
2.869	3.609	-0.0796	2.9284	0	3.344	-0.3698	2.9815	-0.1588		12.8629	-0.000963084
2.871	3.6109	-0.0265	2.9256	-0.097	3.3507	-0.1707	2.9862	0		12.8734	-0.000147569
2.874	3.6147	0.0796	2.9265	-0.0647	3.3574	0.0284	2.9834	-0.0953		12.882	0.000520376
2.884	3.6109	-0.0265	2.9265	-0.0647	3.3507	-0.1707	2.9862	0		12.8743	-7.76681e-05
2.886	3.6128	0.0265	2.9237	-0.1617	3.3488	-0.2276	2.9805	-0.1905		12.8658	-0.000737847
2.899	3.6118	0	2.9294	0.0323	3.3497	-0.1991	2.9834	-0.0953		12.8743	-7.76681e-05
2.903	3.6099	-0.0531	2.9265	-0.0647	3.3497	-0.1991	2.9824	-0.127		12.8685	-0.000528143
2.946	3.607	-0.1326	2.9265	-0.0647	3.3517	-0.1422	2.9843	-0.0635		12.8695	-0.000450475
2.961	3.608	-0.1061	2.9265	-0.0647	3.3526	-0.1138	2.9815	-0.1588		12.8686	-0.000520376
2.964	3.6128	0.0265	2.9265	-0.0647	3.3536	-0.0853	2.9824	-0.127		12.8753	1.37966e-16
2.976	3.6128	0.0265	2.9284	0	3.3478	-0.256	2.9834	-0.0953		12.8724	-0.000225237
2.979	3.6109	-0.0265	2.9237	-0.1617	3.3536	-0.0853	2.9805	-0.1905		12.8687	-0.000512609
2.991	3.6137	0.0531	2.9284	0	3.3459	-0.3129	2.9862	0		12.8742	-8.54349e-05
2.994	3.6109	-0.0265	2.9227	-0.194	3.3517	-0.1422	2.9872	0.0318		12.8725	-0.000217471
3.006	3.6109	-0.0265	2.9256	-0.097	3.3478	-0.256	2.9815	-0.1588		12.8658	-0.000737847
3.009	3.6118	0	2.9265	-0.0647	3.3555	-0.0284	2.9805	-0.1905		12.8743	-7.76681e-05
3.021	3.6118	0	2.9265	-0.0647	3.3517	-0.1422	2.9834	-0.0953		12.8734	-0.000147569
3.024	3.6109	-0.0265	2.9265	-0.0647	3.3478	-0.256	2.9824	-0.127		12.8676	-0.000598044
3.034	3.6137	0.0531	2.9256	-0.097	3.3478	-0.256	2.9805	-0.1905		12.8676	-0.000598044
3.036	3.609	-0.0796	2.9275	-0.0323	3.3526	-0.1138	2.9843	-0.0635		12.8734	-0.000147569
3.049	3.6128	0.0265	2.9284	0	3.3517	-0.1422	2.9834	-0.0953		12.8763	7.76681e-05
3.052	3.6137	0.0531	2.9265	-0.0647	3.3583	0.0569	2.9796	-0.2223		12.8781	0.000217471
3.063	3.6166	0.1326	2.9265	-0.0647	3.3478	-0.256	2.9815	-0.1588		12.8724	-0.000225237
3.097	3.608	-0.1061	2.9246	-0.1294	3.3478	-0.256	2.9815	-0.1588		12.8619	-0.00104075
3.111	3.6118	0	2.9275	-0.0323	3.3564	0	2.9824	-0.127		12.8781	0.000217471
3.115	3.6099	-0.0531	2.9256	-0.097	3.3459	-0.3129	2.9768	-0.3175		12.8582	-0.00132812
3.117	3.6137	0.0531	2.9237	-0.1617	3.3536	-0.0853	2.9834	-0.0953		12.8744	-6.99013e-05
3.123	3.6128	0.0265	2.9284	0	3.3517	-0.1422	2.9777	-0.2858		12.8706	-0.00036504
3.154	3.6109	-0.0265	2.9284	0	3.3517	-0.1422	2.9815	-0.1588		12.8725	-0.000217471
3.171	3.6109	-0.0265	2.9265	-0.0647	3.3478	-0.256	2.9815	-0.1588		12.8667	-0.000667946
3.174	3.6166	0.1326	2.9284	0	3.3497	-0.1991	2.9777	-0.2858		12.8724	-0.000225237
3.183	3.6109	-0.0265	2.9284	0	3.3459	-0.3129	2.9805	-0.1905		12.8657	-0.000745614
3.186	3.609	-0.0796	2.9227	-0.194	3.3536	-0.0853	2.9824	-0.127		12.8677	-0.000590278
3.189	3.6137	0.0531	2.9246	-0.1294	3.3431	-0.3982	2.9815	-0.1588		12.8629	-0.000963084
3.199	3.6137	0.0531	2.9256	-0.097	3.3602	0.1138	2.9796	-0.2223		12.8791	0.000295139
3.229	3.6109	-0.0265	2.9256	-0.097	3.3478	-0.256	2.9853	-0.0318		12.8696	-0.000442708
3.235	3.609	-0.0796	2.9237	-0.1617	3.3526	-0.1138	2.9853	-0.0318		12.8706	-0.00036504
3.236	3.6051	-0.1857	2.9275	-0.0323	3.3497	-0.1991	2.9815	-0.1588		12.8638	-0.000893183
3.238	3.6128	0.0265	2.9256	-0.097	3.3478	-0.256	2.9824	-0.127		12.8686	-0.000520376
3.274	3.6109	-0.0265	2.9265	-0.0647	3.3507	-0.1707	2.9815	-0.1588		12.8696	-0.000442708
3.289	3.6118	0	2.9275	-0.0323	3.3478	-0.256	2.9834	-0.0953		12.8705	-0.000372807
3.293	3.607	-0.1326	2.9246	-0.1294	3.3555	-0.0284	2.9805	-0.1905		12.8676	-0.000598044
3.294	3.6118	0	2.9237	-0.1617	3.3488	-0.2276	2.9815	-0.1588		12.8658	-0.000737847
3.298	3.6109	-0.0265	2.9256	-0.097	3.3517	-0.1422	2.9834	-0.0953		12.8716	-0.000287372
3.298	3.6109	-0.0265	2.9265	-0.0647	3.3421	-0.4266	2.9824	-0.127		12.8619	-0.00104075
3.334	3.6128	0.0265	2.9246	-0.1294	3.3545	-0.0569	2.9796	-0.2223		12.8715	-0.000295139
3.35	3.6118	0	2.9256	-0.097	3.3517	-0.1422	2.9787	-0.254		12.8678	-0.000582511
3.353	3.6128	0.0265	2.9256	-0.097	3.3517	-0.1422	2.9834	-0.0953		12.8735	-0.000139803
3.36	3.609	-0.0796	2.9265	-0.0647	3.3526	-0.1138	2.9824	-0.127		12.8705	-0.000372807
3.364	3.6109	-0.0265	2.9256	-0.097	3.3536	-0.0853	2.9834	-0.0953		12.8735	-0.000139803
3.368	3.6137	0.0531	2.9246	-0.1294	3.3517	-0.1422	2.9824	-0.127		12.8724	-0.000225237
3.379	3.6099	-0.0531	2.9265	-0.0647	3.3526	-0.1138	2.9834	-0.0953		12.8724	-0.000225237
3.381	3.6109	-0.0265	2.9265	-0.0647	3.3488	-0.2276	2.9824	-0.127		12.8686	-0.000520376
3.396	3.6128	0.0265	2.9265	-0.0647	3.3526	-0.1138	2.9805	-0.1905		12.8724	-0.000225237
3.399	3.6128	0.0265	2.9256	-0.097	3.3507	-0.1707	2.9834	-0.0953		12.8725	-0.000217471
3.408	3.6109	-0.0265	2.9284	0	3.3459	-0.3129	2.9768	-0.3175		12.862	-0.00103299
3.439	3.6137	0.0531	2.9265	-0.0647	3.3555	-0.0284	2.9853	-0.0318		12.881	0.000442708
3.442	3.6109	-0.0265	2.9265	-0.0647	3.3469	-0.2844	2.9853	-0.0318		12.8696	-0.000442708
3.445	3.6118	0	2.9275	-0.0323	3.3497	-0.1991	2.9824	-0.127		12.8714	-0.000302906
3.454	3.6128	0.0265	2.9284	0	3.3507	-0.1707	2.9843	-0.0635		12.8762	6.99013e-05
3.456	3.6109	-0.0265	2.9265	-0.0647	3.3497	-0.1991	2.9834	-0.0953		12.8705	-0.000372807
3.483	3.6109	-0.0265	2.9265	-0.0647	3.3497	-0.1991	2.9834	-0.0953		12.8705	-0.000372807
3.487	3.6147	0.0796	2.9284	0	3.3478	-0.256	2.9824	-0.127		12.8733	-0.000155336
3.49	3.6166	0.1326	2.9275	-0.0323	3.3526	-0.1138	2.9834	-0.0953		12.8801	0.000372807
3.493	3.6022	-0.2653	2.9227	-0.194	3.3545	-0.0569	2.9796	-0.2223		12.859	-0.00126599
3.529	3.6118	0	2.9284	0	3.3497	-0.1991	2.9853	-0.0318		12.8752	-7.76681e-06
3.544	3.6109	-0.0265	2.9237	-0.1617	3.3459	-0.3129	2.9805	-0.1905		12.861	-0.00111065
3.546	3.6128	0.0265	2.9256	-0.097	3.3536	-0.0853	2.9862	0		12.8782	0.000225237
3.55	3.6099	-0.0531	2.9284	0	3.3507	-0.1707	2.99	0.127		12.879	0.000287372
3.552	3.6109	-0.0265	2.9246	-0.1294	3.3507	-0.1707	2.9824	-0.127		12.8686	-0.000520376
3.561	3.6109	-0.0265	2.9275	-0.0323	3.3431	-0.3982	2.9805	-0.1905		12.862	-0.00103299
3.564	3.6147	0.0796	2.9265	-0.0647	3.3526	-0.1138	2.9824	-0.127		12.8762	6.99013e-05
3.576	3.6099	-0.0531	2.9265	-0.0647	3.3497	-0.1991	2.9834	-0.0953		12.8695	-0.000450475
3.606	3.6128	0.0265	2.9284	0	3.3507	-0.1707	2.9843	-0.0635		12.8762	6.99013e-05
3.621	3.6118	0	2.9275	-0.0323	3.3469	-0.2844	2.9824	-0.127		12.8686	-0.000520376
3.624	3.6137	0.0531	2.9265	-0.0647	3.3488	-0.2276	2.9824	-0.127		12.8714	-0.000302906
3.636	3.6176	0.1592	2.9265	-0.0647	3.345	-0.3413	2.9824	-0.127		12.8715	-0.000295139
3.639	3.6099	-0.0531	2.9265	-0.0647	3.3392	-0.512	2.9805	-0.1905		12.8561	-0.00149123
3.651	3.609	-0.0796	2.9275	-0.0323	3.3555	-0.0284	2.9834	-0.0953		12.8754	7.76681e-06
3.654	3.609	-0.0796	2.9265	-0.0647	3.3507	-0.1707	2.9805	-0.1905		12.8667	-0.000667946
3.666	3.6118	0	2.9265	-0.0647	3.3517	-0.1422	2.9796	-0.2223		12.8696	-0.000442708
3.669	3.6109	-0.0265	2.9284	0	3.3536	-0.0853	2.9834	-0.0953		12.8763	7.76681e-05
3.681	3.6118	0	2.9246	-0.1294	3.3507	-0.1707	2.9805	-0.1905		12.8676	-0.000598044
3.684	3.6118	0	2.9256	-0.097	3.3497	-0.1991	2.9824	-0.127		12.8695	-0.000450475
3.696	3.609	-0.0796	2.9246	-0.1294	3.3488	-0.2276	2.9815	-0.1588		12.8639	-0.000885416
3.699	3.6128	0.0265	2.9256	-0.097	3.3497	-0.1991	2.9834	-0.0953		12.8715	-0.000295139
3.741	3.6137	0.0531	2.9275	-0.0323	3.345	-0.3413	2.9853	-0.0318		12.8715	-0.000295139
3.761	3.6109	-0.0265	2.9265	-0.0647	3.3545	-0.0569	2.9834	-0.0953		12.8753	0
3.771	3.6099	-0.0531	2.9265	-0.0647	3.3478	-0.256	2.9891	0.0953		12.8733	-0.000155336
3.777	3.6109	-0.0265	2.9265	-0.0647	3.3497	-0.1991	2.9834	-0.0953		12.8705	-0.000372807
3.786	3.6128	0.0265	2.9265	-0.0647	3.3517	-0.1422	2.9815	-0.1588		12.8725	-0.000217471
3.789	3.6109	-0.0265	2.9265	-0.0647	3.3526	-0.1138	2.9853	-0.0318		12.8753	1.37966e-16
3.801	3.6128	0.0265	2.9284	0	3.3478	-0.256	2.9824	-0.127		12.8714	-0.000302906
3.804	3.6137	0.0531	2.9275	-0.0323	3.3517	-0.1422	2.9824	-0.127		12.8753	1.37966e-16
3.816	3.6147	0.0796	2.9275	-0.0323	3.3507	-0.1707	2.9824	-0.127		12.8753	1.37966e-16
3.819	3.6118	0	2.9246	-0.1294	3.3545	-0.0569	2.9834	-0.0953		12.8743	-7.76681e-05
3.831	3.6099	-0.0531	2.9275	-0.0323	3.3526	-0.1138	2.9843	-0.0635		12.8743	-7.76681e-05
3.86	3.6118	0	2.9256	-0.097	3.3459	-0.3129	2.9815	-0.1588		12.8648	-0.000815515
3.864	3.6128	0.0265	2.9275	-0.0323	3.3545	-0.0569	2.9805	-0.1905		12.8753	0
3.866	3.6128	0.0265	2.9284	0	3.3459	-0.3129	2.9834	-0.0953		12.8705	-0.000372807
3.868	3.6109	-0.0265	2.9246	-0.1294	3.3507	-0.1707	2.9834	-0.0953		12.8696	-0.000442708
3.904	3.6118	0	2.9256	-0.097	3.3517	-0.1422	2.9853	-0.0318		12.8744	-6.99013e-05
3.907	3.6118	0	2.9265	-0.0647	3.3526	-0.1138	2.9834	-0.0953		12.8743	-7.76681e-05
3.91	3.6137	0.0531	2.9284	0	3.3545	-0.0569	2.9796	-0.2223		12.8762	6.99013e-05
3.918	3.6099	-0.0531	2.9265	-0.0647	3.3497	-0.1991	2.9824	-0.127		12.8685	-0.000528143
3.921	3.6099	-0.0531	2.9237	-0.1617	3.3497	-0.1991	2.9815	-0.1588		12.8648	-0.000815515
3.95	3.6128	0.0265	2.9265	-0.0647	3.3517	-0.1422	2.9824	-0.127		12.8734	-0.000147569
3.954	3.6147	0.0796	2.9256	-0.097	3.3517	-0.1422	2.9824	-0.127		12.8744	-6.99013e-05
3.956	3.6099	-0.0531	2.9275	-0.0323	3.3564	0	2.9834	-0.0953		12.8772	0.000147569
3.958	3.6118	0	2.9256	-0.097	3.3536	-0.0853	2.9796	-0.2223		12.8706	-0.00036504
3.994	3.6099	-0.0531	2.9265	-0.0647	3.3488	-0.2276	2.9853	-0.0318		12.8705	-0.000372807
4.009	3.6128	0.0265	2.9246	-0.1294	3.3497	-0.1991	2.9824	-0.127		12.8695	-0.000450475
4.011	3.6137	0.0531	2.9265	-0.0647	3.3536	-0.0853	2.9796	-0.2223		12.8734	-0.000147569
4.016	3.6137	0.0531	2.9284	0	3.3507	-0.1707	2.9843	-0.0635		12.8771	0.000139803
4.024	3.6137	0.0531	2.9265	-0.0647	3.3507	-0.1707	2.9834	-0.0953		12.8743	-7.76681e-05
4.026	3.6157	0.1061	2.9275	-0.0323	3.3507	-0.1707	2.9843	-0.0635		12.8782	0.000225237
4.03	3.6128	0.0265	2.9284	0	3.3517	-0.1422	2.9824	-0.127		12.8753	1.37966e-16
4.042	3.607	-0.1326	2.9265	-0.0647	3.3517	-0.1422	2.9843	-0.0635		12.8695	-0.000450475
4.053	3.6118	0	2.9294	0.0323	3.3536	-0.0853	2.9824	-0.127		12.8772	0.000147569
4.056	3.6128	0.0265	2.9265	-0.0647	3.3507	-0.1707	2.9834	-0.0953		12.8734	-0.000147569
4.086	3.6109	-0.0265	2.9265	-0.0647	3.3526	-0.1138	2.9824	-0.127		12.8724	-0.000225237
4.09	3.6128	0.0265	2.9227	-0.194	3.3497	-0.1991	2.9796	-0.2223		12.8648	-0.000815515
4.093	3.6109	-0.0265	2.9265	-0.0647	3.3507	-0.1707	2.9843	-0.0635		12.8724	-0.000225237
4.099	3.6128	0.0265	2.9246	-0.1294	3.3507	-0.1707	2.9853	-0.0318		12.8734	-0.000147569
4.129	3.6137	0.0531	2.9256	-0.097	3.3478	-0.256	2.9824	-0.127		12.8695	-0.000450475
4.146	3.6099	-0.0531	2.9256	-0.097	3.3507	-0.1707	2.9834	-0.0953		12.8696	-0.000442708
4.149	3.6099	-0.0531	2.9265	-0.0647	3.3526	-0.1138	2.9824	-0.127		12.8714	-0.000302906
4.161	3.609	-0.0796	2.9265	-0.0647	3.3555	-0.0284	2.9843	-0.0635		12.8753	0
4.164	3.6195	0.2122	2.9275	-0.0323	3.3564	0	2.9834	-0.0953		12.8868	0.000893183
4.176	3.6157	0.1061	2.9265	-0.0647	3.3526	-0.1138	2.9805	-0.1905		12.8753	0
4.179	3.6128	0.0265	2.9246	-0.1294	3.3574	0.0284	2.9805	-0.1905		12.8753	0
4.194	3.6128	0.0265	2.9265	-0.0647	3.3526	-0.1138	2.9805	-0.1905		12.8724	-0.000225237
4.206	3.6157	0.1061	2.9256	-0.097	3.3536	-0.0853	2.9843	-0.0635		12.8792	0.000302906
4.209	3.6118	0	2.9275	-0.0323	3.3526	-0.1138	2.9805	-0.1905		12.8724	-0.000225237
4.221	3.6118	0	2.9246	-0.1294	3.3536	-0.0853	2.9834	-0.0953		12.8734	-0.000147569
4.224	3.609	-0.0796	2.9237	-0.1617	3.3488	-0.2276	2.9834	-0.0953		12.8649	-0.000807748
4.237	3.6109	-0.0265	2.9275	-0.0323	3.3507	-0.1707	2.9843	-0.0635		12.8734	-0.000147569
4.239	3.6128	0.0265	2.9237	-0.1617	3.3497	-0.1991	2.9834	-0.0953		12.8696	-0.000442708
4.254	3.6147	0.0796	2.9275	-0.0323	3.3526	-0.1138	2.9824	-0.127		12.8772	0.000147569
4.266	3.6147	0.0796	2.9294	0.0323	3.3536	-0.0853	2.9834	-0.0953		12.8811	0.000450475
4.269	3.6176	0.1592	2.9256	-0.097	3.3555	-0.0284	2.9843	-0.0635		12.883	0.000598044
4.282	3.6137	0.0531	2.9209	-0.2587	3.3526	-0.1138	2.9843	-0.0635		12.8715	-0.000295139
4.284	3.6137	0.0531	2.9284	0	3.3469	-0.2844	2.9872	0.0318		12.8762	6.99013e-05
4.296	3.6118	0	2.9265	-0.0647	3.3488	-0.2276	2.9853	-0.0318		12.8724	-0.000225237
4.326	3.6128	0.0265	2.9275	-0.0323	3.3545	-0.0569	2.9843	-0.0635		12.8791	0.000295139
4.341	3.6137	0.0531	2.9294	0.0323	3.3517	-0.1422	2.9815	-0.1588		12.8763	7.76681e-05
4.344	3.6128	0.0265	2.9294	0.0323	3.3469	-0.2844	2.9815	-0.1588		12.8706	-0.00036504
4.356	3.6109	-0.0265	2.9294	0.0323	3.3488	-0.2276	2.9843	-0.0635		12.8734	-0.000147569
4.359	3.6176	0.1592	2.9265	-0.0647	3.3507	-0.1707	2.9843	-0.0635		12.8791	0.000295139
4.375	3.608	-0.1061	2.9265	-0.0647	3.3488	-0.2276	2.9843	-0.0635		12.8676	-0.000598044
4.386	3.6099	-0.0531	2.9284	0	3.3602	0.1138	2.9815	-0.1588		12.88	0.00036504
4.389	3.6118	0	2.9284	0	3.3469	-0.2844	2.9796	-0.2223		12.8667	-0.000667946
4.404	3.6118	0	2.9284	0	3.3507	-0.1707	2.9843	-0.0635		12.8752	-7.76681e-06
4.416	3.6128	0.0265	2.9275	-0.0323	3.3497	-0.1991	2.9824	-0.127		12.8724	-0.000225237
4.428	3.6099	-0.0531	2.9284	0	3.3478	-0.256	2.9834	-0.0953		12.8695	-0.000450475
4.459	3.6118	0	2.9256	-0.097	3.3478	-0.256	2.9834	-0.0953		12.8686	-0.000520376
4.462	3.6157	0.1061	2.9294	0.0323	3.3526	-0.1138	2.9843	-0.0635		12.882	0.000520376
4.465	3.6157	0.1061	2.9284	0	3.3555	-0.0284	2.9815	-0.1588		12.8811	0.000450475
4.468	3.6128	0.0265	2.9275	-0.0323	3.3497	-0.1991	2.9834	-0.0953		12.8734	-0.000147569
4.504	3.6166	0.1326	2.9265	-0.0647	3.3478	-0.256	2.9824	-0.127		12.8733	-0.000155336
4.507	3.6109	-0.0265	2.9265	-0.0647	3.3526	-0.1138	2.9805	-0.1905		12.8705	-0.000372807
4.51	3.608	-0.1061	2.9256	-0.097	3.3526	-0.1138	2.9796	-0.2223		12.8658	-0.000737847
4.512	3.6118	0	2.9246	-0.1294	3.3631	0.1991	2.9805	-0.1905		12.88	0.00036504
4.519	3.6137	0.0531	2.9275	-0.0323	3.3517	-0.1422	2.9824	-0.127		12.8753	1.37966e-16
4.549	3.6137	0.0531	2.9284	0	3.3555	-0.0284	2.9853	-0.0318		12.8829	0.000590278
4.552	3.6118	0	2.9265	-0.0647	3.3497	-0.1991	2.9834	-0.0953		12.8714	-0.000302906
4.555	3.6147	0.0796	2.9275	-0.0323	3.3478	-0.256	2.9843	-0.0635		12.8743	-7.76681e-05
4.564	3.6147	0.0796	2.9237	-0.1617	3.3555	-0.0284	2.9824	-0.127		12.8763	7.76681e-05
4.567	3.6118	0	2.9265	-0.0647	3.3536	-0.0853	2.9862	0		12.8781	0.000217471
4.579	3.6099	-0.0531	2.9284	0	3.3545	-0.0569	2.9824	-0.127		12.8752	-7.76681e-06
4.609	3.6099	-0.0531	2.9275	-0.0323	3.3507	-0.1707	2.9834	-0.0953		12.8715	-0.000295139
4.612	3.6157	0.1061	2.9246	-0.1294	3.344	-0.3698	2.9824	-0.127		12.8667	-0.000667946
4.615	3.6128	0.0265	2.9256	-0.097	3.3517	-0.1422	2.9824	-0.127		12.8725	-0.000217471
4.617	3.6109	-0.0265	2.9237	-0.1617	3.3583	0.0569	2.9824	-0.127		12.8753	1.37966e-16
4.625	3.6109	-0.0265	2.9265	-0.0647	3.3526	-0.1138	2.9834	-0.0953		12.8734	-0.000147569
4.655	3.6128	0.0265	2.9275	-0.0323	3.3497	-0.1991	2.9843	-0.0635		12.8743	-7.76681e-05
4.668	3.6128	0.0265	2.9275	-0.0323	3.3545	-0.0569	2.9834	-0.0953		12.8782	0.000225237
4.671	3.6128	0.0265	2.9265	-0.0647	3.3517	-0.1422	2.9834	-0.0953		12.8744	-6.99013e-05
4.674	3.6042	-0.2122	2.9265	-0.0647	3.3517	-0.1422	2.9843	-0.0635		12.8667	-0.000667946
4.676	3.6118	0	2.9265	-0.0647	3.3469	-0.2844	2.9787	-0.254		12.8639	-0.000885416
4.716	3.6099	-0.0531	2.9284	0	3.3478	-0.256	2.9824	-0.127		12.8685	-0.000528143
4.729	3.6166	0.1326	2.9275	-0.0323	3.3583	0.0569	2.9834	-0.0953		12.8858	0.000815515
4.731	3.6137	0.0531	2.9237	-0.1617	3.3517	-0.1422	2.9796	-0.2223		12.8687	-0.000512609
4.735	3.6157	0.1061	2.9275	-0.0323	3.3574	0.0284	2.9872	0.0318		12.8878	0.000970851
4.75	3.6099	-0.0531	2.9256	-0.097	3.3517	-0.1422	2.9805	-0.1905		12.8677	-0.000590278
4.753	3.6128	0.0265	2.9284	0	3.3564	0	2.9862	0		12.8838	0.000660179
4.759	3.6128	0.0265	2.9275	-0.0323	3.3507	-0.1707	2.9843	-0.0635		12.8753	0
4.761	3.6137	0.0531	2.9246	-0.1294	3.3517	-0.1422	2.9815	-0.1588		12.8715	-0.000295139
4.774	3.608	-0.1061	2.9275	-0.0323	3.3517	-0.1422	2.9843	-0.0635		12.8715	-0.000295139
4.776	3.6128	0.0265	2.9246	-0.1294	3.3517	-0.1422	2.9824	-0.127		12.8715	-0.000295139
4.794	3.609	-0.0796	2.9265	-0.0647	3.3526	-0.1138	2.9843	-0.0635		12.8724	-0.000225237
4.795	3.6099	-0.0531	2.9246	-0.1294	3.3517	-0.1422	2.9853	-0.0318		12.8715	-0.000295139
4.807	3.6195	0.2122	2.9265	-0.0647	3.345	-0.3413	2.9843	-0.0635		12.8753	0
4.836	3.609	-0.0796	2.9237	-0.1617	3.3583	0.0569	2.9787	-0.254		12.8697	-0.000434941
4.851	3.6109	-0.0265	2.9275	-0.0323	3.3526	-0.1138	2.9815	-0.1588		12.8725	-0.000217471
4.854	3.6137	0.0531	2.9265	-0.0647	3.3555	-0.0284	2.9805	-0.1905		12.8762	6.99013e-05
4.866	3.6128	0.0265	2.9284	0	3.3517	-0.1422	2.9843	-0.0635		12.8772	0.000147569
4.869	3.6118	0	2.9265	-0.0647	3.3517	-0.1422	2.9815	-0.1588		12.8715	-0.000295139
4.881	3.6118	0	2.9284	0	3.3536	-0.0853	2.9824	-0.127		12.8762	6.99013e-05
4.884	3.6128	0.0265	2.9275	-0.0323	3.345	-0.3413	2.9824	-0.127		12.8677	-0.000590278
4.896	3.6128	0.0265	2.9265	-0.0647	3.345	-0.3413	2.9834	-0.0953		12.8677	-0.000590278
4.899	3.6137	0.0531	2.9294	0.0323	3.3507	-0.1707	2.9834	-0.0953		12.8772	0.000147569
4.911	3.6166	0.1326	2.9265	-0.0647	3.3478	-0.256	2.9824	-0.127		12.8733	-0.000155336
4.914	3.6166	0.1326	2.9265	-0.0647	3.3574	0.0284	2.9843	-0.0635		12.8848	0.000737847
4.927	3.6099	-0.0531	2.9246	-0.1294	3.3555	-0.0284	2.9834	-0.0953		12.8734	-0.000147569
4.941	3.6137	0.0531	2.9275	-0.0323	3.344	-0.3698	2.9824	-0.127		12.8676	-0.000598044
4.971	3.6137	0.0531	2.9256	-0.097	3.3478	-0.256	2.9853	-0.0318		12.8724	-0.000225237
4.986	3.6128	0.0265	2.9294	0.0323	3.3555	-0.0284	2.9862	0		12.8839	0.000667946
4.989	3.6147	0.0796	2.9275	-0.0323	3.3555	-0.0284	2.9834	-0.0953		12.8811	0.000450475
5.002	3.6137	0.0531	2.9256	-0.097	3.3526	-0.1138	2.9843	-0.0635		12.8762	6.99013e-05
5.004	3.6137	0.0531	2.9246	-0.1294	3.3459	-0.3129	2.9862	0		12.8704	-0.000380574
5.019	3.6137	0.0531	2.9237	-0.1617	3.3497	-0.1991	2.9853	-0.0318		12.8724	-0.000225237
5.031	3.6147	0.0796	2.9294	0.0323	3.3526	-0.1138	2.9824	-0.127		12.8791	0.000295139
5.046	3.6147	0.0796	2.9303	0.0647	3.3545	-0.0569	2.9796	-0.2223		12.8791	0.000295139
5.049	3.6099	-0.0531	2.9246	-0.1294	3.3536	-0.0853	2.9872	0.0318		12.8753	0
5.061	3.6137	0.0531	2.9237	-0.1617	3.3517	-0.1422	2.9824	-0.127		12.8715	-0.000295139
5.073	3.6128	0.0265	2.9284	0	3.3545	-0.0569	2.9824	-0.127		12.8781	0.000217471
5.078	3.6109	-0.0265	2.9265	-0.0647	3.3526	-0.1138	2.9853	-0.0318		12.8753	1.37966e-16
5.089	3.6137	0.0531	2.9275	-0.0323	3.3507	-0.1707	2.9843	-0.0635		12.8762	6.99013e-05
5.12	3.6128	0.0265	2.9265	-0.0647	3.3545	-0.0569	2.9824	-0.127		12.8762	6.99013e-05
5.124	3.6118	0	2.9265	-0.0647	3.3536	-0.0853	2.9853	-0.0318		12.8772	0.000147569
5.126	3.6118	0	2.9265	-0.0647	3.3459	-0.3129	2.9834	-0.0953		12.8676	-0.000598044
5.128	3.6166	0.1326	2.9284	0	3.3488	-0.2276	2.9843	-0.0635		12.8781	0.000217471
5.164	3.6176	0.1592	2.9294	0.0323	3.3583	0.0569	2.9834	-0.0953		12.8887	0.00104075
5.167	3.6137	0.0531	2.9246	-0.1294	3.3526	-0.1138	2.9843	-0.0635		12.8752	-7.76681e-06
5.17	3.6128	0.0265	2.9256	-0.097	3.3517	-0.1422	2.9853	-0.0318		12.8754	7.76681e-06
5.179	3.6099	-0.0531	2.9284	0	3.3545	-0.0569	2.9834	-0.0953		12.8762	6.99013e-05
5.181	3.6128	0.0265	2.9265	-0.0647	3.3526	-0.1138	2.9824	-0.127		12.8743	-7.76681e-05
5.209	3.6109	-0.0265	2.9284	0	3.3536	-0.0853	2.9834	-0.0953		12.8763	7.76681e-05
5.213	3.609	-0.0796	2.9246	-0.1294	3.3526	-0.1138	2.9834	-0.0953		12.8696	-0.000442708
5.215	3.6118	0	2.9246	-0.1294	3.3507	-0.1707	2.9805	-0.1905		12.8676	-0.000598044
5.217	3.6128	0.0265	2.9256	-0.097	3.3536	-0.0853	2.9796	-0.2223		12.8716	-0.000287372
5.254	3.6128	0.0265	2.9265	-0.0647	3.3555	-0.0284	2.9824	-0.127		12.8772	0.000147569
5.269	3.6166	0.1326	2.9284	0	3.3536	-0.0853	2.9853	-0.0318		12.8839	0.000667946
5.271	3.6147	0.0796	2.9284	0	3.3536	-0.0853	2.9834	-0.0953		12.8801	0.000372807
5.274	3.6137	0.0531	2.9256	-0.097	3.3507	-0.1707	2.9843	-0.0635		12.8743	-7.76681e-05
5.276	3.6118	0	2.9284	0	3.3497	-0.1991	2.9862	0		12.8761	6.21345e-05
5.278	3.6137	0.0531	2.9284	0	3.3555	-0.0284	2.9834	-0.0953		12.881	0.000442708
5.285	3.6099	-0.0531	2.9284	0	3.3507	-0.1707	2.9834	-0.0953		12.8724	-0.000225237
5.315	3.6137	0.0531	2.9265	-0.0647	3.3526	-0.1138	2.9815	-0.1588		12.8743	-7.76681e-05
5.329	3.6157	0.1061	2.9275	-0.0323	3.3517	-0.1422	2.9843	-0.0635		12.8792	0.000302906
5.331	3.6042	-0.2122	2.9256	-0.097	3.3545	-0.0569	2.9853	-0.0318		12.8696	-0.000442708
5.335	3.6109	-0.0265	2.9284	0	3.3517	-0.1422	2.9834	-0.0953		12.8744	-6.99013e-05
5.344	3.6137	0.0531	2.9284	0	3.3545	-0.0569	2.9853	-0.0318		12.8819	0.000512609
5.346	3.6118	0	2.9284	0	3.3507	-0.1707	2.9824	-0.127		12.8733	-0.000155336
5.378	3.6099	-0.0531	2.9265	-0.0647	3.3478	-0.256	2.9834	-0.0953		12.8676	-0.000598044
5.389	3.6099	-0.0531	2.9284	0	3.3517	-0.1422	2.9853	-0.0318		12.8753	1.37966e-16
5.391	3.6137	0.0531	2.9275	-0.0323	3.3497	-0.1991	2.9834	-0.0953		12.8743	-7.76681e-05
5.395	3.608	-0.1061	2.9275	-0.0323	3.3517	-0.1422	2.9824	-0.127		12.8696	-0.000442708
5.404	3.6128	0.0265	2.9284	0	3.3469	-0.2844	2.9843	-0.0635		12.8724	-0.000225237
5.407	3.6109	-0.0265	2.9284	0	3.3536	-0.0853	2.9777	-0.2858		12.8706	-0.00036504
5.421	3.6109	-0.0265	2.9284	0	3.3545	-0.0569	2.9843	-0.0635		12.8781	0.000217471
5.425	3.6137	0.0531	2.9284	0	3.3517	-0.1422	2.9853	-0.0318		12.8791	0.000295139
5.449	3.6099	-0.0531	2.9265	-0.0647	3.3526	-0.1138	2.9843	-0.0635		12.8733	-0.000155336
5.451	3.6147	0.0796	2.9265	-0.0647	3.3507	-0.1707	2.9834	-0.0953		12.8753	0
5.464	3.6128	0.0265	2.9284	0	3.3497	-0.1991	2.9843	-0.0635		12.8752	-7.76681e-06
5.466	3.6176	0.1592	2.9265	-0.0647	3.3526	-0.1138	2.9834	-0.0953		12.8801	0.000372807
5.481	3.6147	0.0796	2.9284	0	3.3488	-0.2276	2.9853	-0.0318		12.8772	0.000147569
5.484	3.6137	0.0531	2.9284	0	3.3574	0.0284	2.9787	-0.254		12.8782	0.000225237
5.494	3.6147	0.0796	2.9265	-0.0647	3.3574	0.0284	2.9777	-0.2858		12.8763	7.76681e-05
5.527	3.6128	0.0265	2.9275	-0.0323	3.3517	-0.1422	2.9862	0		12.8782	0.000225237
5.542	3.6128	0.0265	2.9265	-0.0647	3.3536	-0.0853	2.9824	-0.127		12.8753	1.37966e-16
5.544	3.6137	0.0531	2.9275	-0.0323	3.3517	-0.1422	2.9834	-0.0953		12.8763	7.76681e-05
5.557	3.6137	0.0531	2.9275	-0.0323	3.3545	-0.0569	2.9834	-0.0953		12.8791	0.000295139
5.559	3.6128	0.0265	2.9265	-0.0647	3.3497	-0.1991	2.9843	-0.0635		12.8733	-0.000155336
5.571	3.6109	-0.0265	2.9265	-0.0647	3.3469	-0.2844	2.9834	-0.0953		12.8677	-0.000590278
5.574	3.609	-0.0796	2.9265	-0.0647	3.3517	-0.1422	2.9843	-0.0635		12.8715	-0.000295139
5.586	3.6137	0.0531	2.9256	-0.097	3.3574	0.0284	2.9834	-0.0953		12.8801	0.000372807
5.589	3.6147	0.0796	2.9265	-0.0647	3.3507	-0.1707	2.9796	-0.2223		12.8715	-0.000295139
5.601	3.6128	0.0265	2.9294	0.0323	3.345	-0.3413	2.9815	-0.1588		12.8687	-0.000512609
5.604	3.6137	0.0531	2.9284	0	3.3526	-0.1138	2.9853	-0.0318		12.88	0.00036504
5.616	3.6137	0.0531	2.9284	0	3.3507	-0.1707	2.9824	-0.127		12.8752	-7.76681e-06
5.62	3.6137	0.0531	2.9294	0.0323	3.3507	-0.1707	2.9834	-0.0953		12.8772	0.000147569
5.661	3.6157	0.1061	2.9284	0	3.3545	-0.0569	2.9824	-0.127		12.881	0.000442708
5.665	3.6128	0.0265	2.9265	-0.0647	3.3507	-0.1707	2.9834	-0.0953		12.8734	-0.000147569
5.667	3.6137	0.0531	2.9284	0	3.3526	-0.1138	2.9853	-0.0318		12.88	0.00036504
5.674	3.6118	0	2.9275	-0.0323	3.3507	-0.1707	2.9805	-0.1905		12.8705	-0.000372807
5.706	3.6128	0.0265	2.9284	0	3.3497	-0.1991	2.9834	-0.0953		12.8743	-7.76681e-05
5.721	3.6128	0.0265	2.9256	-0.097	3.3431	-0.3982	2.9853	-0.0318		12.8668	-0.000660179
5.724	3.6109	-0.0265	2.9284	0	3.3517	-0.1422	2.9834	-0.0953		12.8744	-6.99013e-05
5.726	3.6099	-0.0531	2.9265	-0.0647	3.3507	-0.1707	2.9815	-0.1588		12.8686	-0.000520376
5.728	3.6109	-0.0265	2.9275	-0.0323	3.3517	-0.1422	2.9834	-0.0953		12.8735	-0.000139803
5.764	3.6137	0.0531	2.9294	0.0323	3.3545	-0.0569	2.9824	-0.127		12.88	0.00036504
5.767	3.6128	0.0265	2.9275	-0.0323	3.3517	-0.1422	2.9834	-0.0953		12.8754	7.76681e-06
5.77	3.6157	0.1061	2.9218	-0.2264	3.3517	-0.1422	2.9843	-0.0635		12.8735	-0.000139803
5.782	3.6109	-0.0265	2.9284	0	3.3564	0	2.9834	-0.0953		12.8791	0.000295139
5.784	3.6147	0.0796	2.9284	0	3.3526	-0.1138	2.9824	-0.127		12.8781	0.000217471
5.794	3.6128	0.0265	2.9284	0	3.3574	0.0284	2.9834	-0.0953		12.882	0.000520376
5.797	3.6118	0	2.9275	-0.0323	3.3583	0.0569	2.9796	-0.2223		12.8772	0.000147569
5.809	3.6128	0.0265	2.9284	0	3.3421	-0.4266	2.9834	-0.0953		12.8667	-0.000667946
5.839	3.6137	0.0531	2.9284	0	3.3469	-0.2844	2.9824	-0.127		12.8714	-0.000302906
5.842	3.6147	0.0796	2.9265	-0.0647	3.3545	-0.0569	2.9843	-0.0635		12.88	0.00036504
5.845	3.6118	0	2.9265	-0.0647	3.3545	-0.0569	2.9834	-0.0953		12.8762	6.99013e-05
5.848	3.6109	-0.0265	2.9265	-0.0647	3.3536	-0.0853	2.9834	-0.0953		12.8744	-6.99013e-05
5.884	3.6109	-0.0265	2.9294	0.0323	3.3526	-0.1138	2.9843	-0.0635		12.8772	0.000147569
5.887	3.6157	0.1061	2.9275	-0.0323	3.3545	-0.0569	2.9834	-0.0953		12.8811	0.000450475
5.89	3.6166	0.1326	2.9294	0.0323	3.3459	-0.3129	2.9824	-0.127		12.8743	-7.76681e-05
5.898	3.6176	0.1592	2.9256	-0.097	3.3545	-0.0569	2.9881	0.0635		12.8858	0.000815515
5.901	3.6147	0.0796	2.9265	-0.0647	3.3497	-0.1991	2.9815	-0.1588		12.8724	-0.000225237
5.929	3.6128	0.0265	2.9265	-0.0647	3.3383	-0.5404	2.9853	-0.0318		12.8629	-0.000963084
5.933	3.6137	0.0531	2.9294	0.0323	3.3545	-0.0569	2.9796	-0.2223		12.8772	0.000147569
5.935	3.6157	0.1061	2.9265	-0.0647	3.3526	-0.1138	2.9805	-0.1905		12.8753	0
5.938	3.6137	0.0531	2.9284	0	3.3526	-0.1138	2.9834	-0.0953		12.8781	0.000217471
5.945	3.6147	0.0796	2.9265	-0.0647	3.3488	-0.2276	2.9843	-0.0635		12.8743	-7.76681e-05
5.976	3.6128	0.0265	2.9265	-0.0647	3.3517	-0.1422	2.9862	0		12.8772	0.000147569
5.989	3.6137	0.0531	2.9265	-0.0647	3.3545	-0.0569	2.9824	-0.127		12.8771	0.000139803
5.991	3.6137	0.0531	2.9284	0	3.3536	-0.0853	2.9834	-0.0953		12.8791	0.000295139
5.995	3.6099	-0.0531	2.9265	-0.0647	3.3517	-0.1422	2.9853	-0.0318		12.8734	-0.000147569
5.998	3.6224	0.2918	2.9284	0	3.3545	-0.0569	2.9834	-0.0953		12.8887	0.00104075
6.006	3.6128	0.0265	2.9265	-0.0647	3.3469	-0.2844	2.9834	-0.0953		12.8696	-0.000442708
6.037	3.609	-0.0796	2.9265	-0.0647	3.3536	-0.0853	2.9834	-0.0953		12.8725	-0.000217471
6.051	3.609	-0.0796	2.9284	0	3.3545	-0.0569	2.9853	-0.0318		12.8772	0.000147569
6.057	3.6128	0.0265	2.9284	0	3.3526	-0.1138	2.9815	-0.1588		12.8753	0
6.066	3.6137	0.0531	2.9237	-0.1617	3.3526	-0.1138	2.9824	-0.127		12.8724	-0.000225237
6.069	3.6109	-0.0265	2.9303	0.0647	3.3545	-0.0569	2.9853	-0.0318		12.881	0.000442708
6.082	3.6137	0.0531	2.9265	-0.0647	3.3555	-0.0284	2.9824	-0.127		12.8781	0.000217471
6.084	3.6109	-0.0265	2.9275	-0.0323	3.3517	-0.1422	2.9853	-0.0318		12.8754	7.76681e-06
6.096	3.6118	0	2.9256	-0.097	3.3478	-0.256	2.9824	-0.127		12.8676	-0.000598044
6.099	3.6166	0.1326	2.9284	0	3.3526	-0.1138	2.9853	-0.0318		12.8829	0.000590278
6.111	3.6099	-0.0531	2.9275	-0.0323	3.3555	-0.0284	2.9824	-0.127		12.8753	1.37966e-16
6.115	3.6109	-0.0265	2.9294	0.0323	3.3536	-0.0853	2.9843	-0.0635		12.8782	0.000225237
6.156	3.6147	0.0796	2.9284	0	3.3517	-0.1422	2.9862	0		12.881	0.000442708
6.171	3.6109	-0.0265	2.9256	-0.097	3.3564	0	2.9853	-0.0318		12.8782	0.000225237
6.174	3.6128	0.0265	2.9265	-0.0647	3.3507	-0.1707	2.9824	-0.127		12.8724	-0.000225237
6.187	3.6147	0.0796	2.9275	-0.0323	3.3526	-0.1138	2.9843	-0.0635		12.8791	0.000295139
6.199	3.609	-0.0796	2.9265	-0.0647	3.3497	-0.1991	2.9834	-0.0953		12.8686	-0.000520376
6.201	3.6118	0	2.9284	0	3.3517	-0.1422	2.9834	-0.0953		12.8753	0
6.205	3.609	-0.0796	2.9256	-0.097	3.3526	-0.1138	2.9853	-0.0318		12.8725	-0.000217471
6.216	3.6157	0.1061	2.9265	-0.0647	3.3488	-0.2276	2.9843	-0.0635		12.8753	0
6.219	3.6099	-0.0531	2.9275	-0.0323	3.3517	-0.1422	2.9843	-0.0635		12.8734	-0.000147569
6.231	3.6185	0.1857	2.9256	-0.097	3.3536	-0.0853	2.9834	-0.0953		12.8811	0.000450475
6.234	3.6118	0	2.9265	-0.0647	3.3526	-0.1138	2.9834	-0.0953		12.8743	-7.76681e-05
6.246	3.6137	0.0531	2.9284	0	3.3555	-0.0284	2.9787	-0.254		12.8763	7.76681e-05
6.249	3.6137	0.0531	2.9275	-0.0323	3.3507	-0.1707	2.9815	-0.1588		12.8734	-0.000147569
6.264	3.6128	0.0265	2.9284	0	3.3564	0	2.9843	-0.0635		12.8819	0.000512609
6.276	3.6109	-0.0265	2.9265	-0.0647	3.3555	-0.0284	2.9834	-0.0953		12.8763	7.76681e-05
6.292	3.6128	0.0265	2.9275	-0.0323	3.3507	-0.1707	2.9853	-0.0318		12.8763	7.76681e-05
6.294	3.6128	0.0265	2.9265	-0.0647	3.3526	-0.1138	2.9843	-0.0635		12.8762	6.99013e-05
6.306	3.6157	0.1061	2.9284	0	3.3555	-0.0284	2.9834	-0.0953		12.883	0.000598044
6.321	3.6176	0.1592	2.9265	-0.0647	3.3564	0	2.9834	-0.0953		12.8839	0.000667946
6.351	3.6147	0.0796	2.9294	0.0323	3.3564	0	2.9796	-0.2223		12.8801	0.000372807
6.366	3.607	-0.1326	2.9265	-0.0647	3.3459	-0.3129	2.9843	-0.0635		12.8637	-0.00090095
6.369	3.6118	0	2.9265	-0.0647	3.3536	-0.0853	2.9834	-0.0953		12.8753	0
6.381	3.6137	0.0531	2.9265	-0.0647	3.3545	-0.0569	2.9834	-0.0953		12.8781	0.000217471
6.384	3.6157	0.1061	2.9284	0	3.3545	-0.0569	2.9824	-0.127		12.881	0.000442708
6.386	3.6137	0.0531	2.9275	-0.0323	3.3526	-0.1138	2.9834	-0.0953		12.8772	0.000147569
6.394	3.6128	0.0265	2.9284	0	3.3555	-0.0284	2.9853	-0.0318		12.882	0.000520376
6.413	3.6137	0.0531	2.9294	0.0323	3.3564	0	2.9853	-0.0318		12.8848	0.000737847
6.439	3.6109	-0.0265	2.9294	0.0323	3.3526	-0.1138	2.9843	-0.0635		12.8772	0.000147569
6.442	3.6157	0.1061	2.9294	0.0323	3.3507	-0.1707	2.9815	-0.1588		12.8773	0.000155336
6.445	3.6185	0.1857	2.9284	0	3.3507	-0.1707	2.9843	-0.0635		12.8819	0.000512609
6.447	3.6157	0.1061	2.9303	0.0647	3.3536	-0.0853	2.9881	0.0635		12.8877	0.000963084
6.453	3.6128	0.0265	2.9275	-0.0323	3.3478	-0.256	2.9862	0		12.8743	-7.76681e-05
6.457	3.6099	-0.0531	2.9294	0.0323	3.3507	-0.1707	2.9843	-0.0635		12.8743	-7.76681e-05
6.485	3.6137	0.0531	2.9284	0	3.3517	-0.1422	2.9843	-0.0635		12.8781	0.000217471
6.489	3.6137	0.0531	2.9284	0	3.3526	-0.1138	2.9834	-0.0953		12.8781	0.000217471
6.491	3.6137	0.0531	2.9294	0.0323	3.3526	-0.1138	2.9834	-0.0953		12.8791	0.000295139
6.519	3.6137	0.0531	2.9265	-0.0647	3.3507	-0.1707	2.9843	-0.0635		12.8752	-7.76681e-06
6.529	3.6137	0.0531	2.9294	0.0323	3.3545	-0.0569	2.9834	-0.0953		12.881	0.000442708
6.538	3.6176	0.1592	2.9294	0.0323	3.3545	-0.0569	2.9834	-0.0953		12.8849	0.000745614
6.544	3.6128	0.0265	2.9294	0.0323	3.3555	-0.0284	2.9862	0		12.8839	0.000667946
6.546	3.6157	0.1061	2.9284	0	3.3622	0.1707	2.9843	-0.0635		12.8906	0.00118832
6.559	3.6157	0.1061	2.9227	-0.194	3.3488	-0.2276	2.9862	0		12.8734	-0.000147569
6.592	3.6137	0.0531	2.9294	0.0323	3.3488	-0.2276	2.9815	-0.1588		12.8734	-0.000147569
6.606	3.6128	0.0265	2.9275	-0.0323	3.3555	-0.0284	2.9872	0.0318		12.883	0.000598044
6.609	3.6137	0.0531	2.9275	-0.0323	3.3574	0.0284	2.9843	-0.0635		12.8829	0.000590278
6.621	3.6128	0.0265	2.9275	-0.0323	3.3564	0	2.9853	-0.0318		12.882	0.000520376
6.624	3.6137	0.0531	2.9265	-0.0647	3.3507	-0.1707	2.9853	-0.0318		12.8762	6.99013e-05
6.636	3.6147	0.0796	2.9284	0	3.3488	-0.2276	2.9853	-0.0318		12.8772	0.000147569
6.639	3.6157	0.1061	2.9294	0.0323	3.3555	-0.0284	2.9853	-0.0318		12.8859	0.000823282
6.651	3.6118	0	2.9294	0.0323	3.3517	-0.1422	2.9843	-0.0635		12.8772	0.000147569
6.654	3.6137	0.0531	2.9284	0	3.3583	0.0569	2.9862	0		12.8866	0.000877649
6.666	3.6099	-0.0531	2.9246	-0.1294	3.3517	-0.1422	2.9824	-0.127		12.8686	-0.000520376
6.669	3.608	-0.1061	2.9284	0	3.3459	-0.3129	2.9796	-0.2223		12.8619	-0.00104075
6.681	3.6137	0.0531	2.9284	0	3.3536	-0.0853	2.9843	-0.0635		12.88	0.00036504
6.685	3.6109	-0.0265	2.9275	-0.0323	3.3478	-0.256	2.9824	-0.127		12.8686	-0.000520376
6.696	3.6147	0.0796	2.9303	0.0647	3.3526	-0.1138	2.9805	-0.1905		12.8781	0.000217471
6.726	3.6118	0	2.9275	-0.0323	3.3536	-0.0853	2.9824	-0.127		12.8753	1.37966e-16
6.741	3.6128	0.0265	2.9303	0.0647	3.3536	-0.0853	2.9843	-0.0635		12.881	0.000442708
6.744	3.6128	0.0265	2.9284	0	3.3545	-0.0569	2.9834	-0.0953		12.8791	0.000295139
6.756	3.6147	0.0796	2.9265	-0.0647	3.3497	-0.1991	2.9824	-0.127		12.8733	-0.000155336
6.76	3.608	-0.1061	2.9284	0	3.3555	-0.0284	2.9853	-0.0318		12.8772	0.000147569
6.774	3.6147	0.0796	2.9294	0.0323	3.3555	-0.0284	2.9815	-0.1588		12.8811	0.000450475
6.786	3.6147	0.0796	2.9256	-0.097	3.3526	-0.1138	2.9834	-0.0953		12.8763	7.76681e-05
6.789	3.6118	0	2.9294	0.0323	3.3459	-0.3129	2.9853	-0.0318		12.8724	-0.000225237
6.801	3.6147	0.0796	2.9294	0.0323	3.3612	0.1422	2.9824	-0.127		12.8877	0.000963084
6.815	3.6128	0.0265	2.9275	-0.0323	3.3526	-0.1138	2.9862	0		12.8791	0.000295139
6.816	3.6128	0.0265	2.9294	0.0323	3.3536	-0.0853	2.9843	-0.0635		12.8801	0.000372807
6.834	3.6147	0.0796	2.9294	0.0323	3.3517	-0.1422	2.9834	-0.0953		12.8792	0.000302906
6.836	3.6128	0.0265	2.9284	0	3.3536	-0.0853	2.9843	-0.0635		12.8791	0.000295139
6.846	3.6137	0.0531	2.9284	0	3.3517	-0.1422	2.9853	-0.0318		12.8791	0.000295139
6.877	3.6137	0.0531	2.9294	0.0323	3.3555	-0.0284	2.9853	-0.0318		12.8839	0.000667946
6.889	3.6157	0.1061	2.9265	-0.0647	3.3478	-0.256	2.9824	-0.127		12.8724	-0.000225237
6.891	3.6137	0.0531	2.9294	0.0323	3.3602	0.1138	2.9843	-0.0635		12.8876	0.000955318
6.895	3.6118	0	2.9256	-0.097	3.3526	-0.1138	2.9805	-0.1905		12.8705	-0.000372807
6.903	3.6118	0	2.9322	0.1294	3.3469	-0.2844	2.9805	-0.1905		12.8714	-0.000302906
6.906	3.6128	0.0265	2.9294	0.0323	3.3555	-0.0284	2.9843	-0.0635		12.882	0.000520376
6.91	3.6147	0.0796	2.9275	-0.0323	3.3564	0	2.9843	-0.0635		12.8829	0.000590278
6.951	3.6099	-0.0531	2.9294	0.0323	3.3507	-0.1707	2.9872	0.0318		12.8772	0.000147569
6.954	3.6128	0.0265	2.9284	0	3.3536	-0.0853	2.9862	0		12.881	0.000442708
6.969	3.6137	0.0531	2.9294	0.0323	3.3536	-0.0853	2.9815	-0.1588		12.8782	0.000225237
6.984	3.6128	0.0265	2.9303	0.0647	3.3555	-0.0284	2.9843	-0.0635		12.8829	0.000590278
6.997	3.6032	-0.2388	2.9256	-0.097	3.3583	0.0569	2.9843	-0.0635		12.8714	-0.000302906
6.999	3.6109	-0.0265	2.9284	0	3.3545	-0.0569	2.9834	-0.0953		12.8772	0.000147569
7.039	3.6157	0.1061	2.9294	0.0323	3.3564	0	2.9843	-0.0635		12.8858	0.000815515
7.042	3.6128	0.0265	2.9256	-0.097	3.3488	-0.2276	2.9843	-0.0635		12.8715	-0.000295139
7.045	3.6128	0.0265	2.9275	-0.0323	3.3507	-0.1707	2.9853	-0.0318		12.8763	7.76681e-05
7.047	3.6137	0.0531	2.9294	0.0323	3.3564	0	2.9853	-0.0318		12.8848	0.000737847
7.054	3.6128	0.0265	2.9294	0.0323	3.3555	-0.0284	2.9834	-0.0953		12.8811	0.000450475
7.057	3.6137	0.0531	2.9265	-0.0647	3.3517	-0.1422	2.9853	-0.0318		12.8772	0.000147569
7.069	3.6147	0.0796	2.9294	0.0323	3.3469	-0.2844	2.9853	-0.0318		12.8763	7.76681e-05
7.099	3.6147	0.0796	2.9284	0	3.3574	0.0284	2.9853	-0.0318		12.8858	0.000815515
7.103	3.6147	0.0796	2.9313	0.097	3.3526	-0.1138	2.9824	-0.127		12.881	0.000442708
7.105	3.6147	0.0796	2.9294	0.0323	3.3431	-0.3982	2.9815	-0.1588		12.8687	-0.000512609
7.107	3.6137	0.0531	2.9275	-0.0323	3.3373	-0.5688	2.9834	-0.0953		12.8619	-0.00104075
7.144	3.6128	0.0265	2.9284	0	3.3564	0	2.9853	-0.0318		12.8829	0.000590278
7.147	3.6137	0.0531	2.9265	-0.0647	3.3555	-0.0284	2.9815	-0.1588		12.8772	0.000147569
7.15	3.6128	0.0265	2.9265	-0.0647	3.3536	-0.0853	2.9862	0		12.8791	0.000295139
7.158	3.6137	0.0531	2.9294	0.0323	3.3545	-0.0569	2.9834	-0.0953		12.881	0.000442708
7.161	3.6147	0.0796	2.9275	-0.0323	3.3526	-0.1138	2.9853	-0.0318		12.8801	0.000372807
7.174	3.6147	0.0796	2.9265	-0.0647	3.3583	0.0569	2.9862	0		12.8857	0.000807748
7.176	3.6147	0.0796	2.9265	-0.0647	3.3545	-0.0569	2.9834	-0.0953		12.8791	0.000295139
7.206	3.6166	0.1326	2.9284	0	3.3564	0	2.9824	-0.127		12.8838	0.000660179
7.221	3.6128	0.0265	2.9294	0.0323	3.3583	0.0569	2.9834	-0.0953		12.8839	0.000667946
7.224	3.6128	0.0265	2.9294	0.0323	3.3507	-0.1707	2.9843	-0.0635		12.8772	0.000147569
7.236	3.6128	0.0265	2.9294	0.0323	3.3555	-0.0284	2.9824	-0.127		12.8801	0.000372807
7.239	3.6166	0.1326	2.9284	0	3.3555	-0.0284	2.9843	-0.0635		12.8848	0.000737847
7.252	3.6147	0.0796	2.9294	0.0323	3.3517	-0.1422	2.9891	0.0953		12.8849	0.000745614
7.254	3.6137	0.0531	2.9256	-0.097	3.3526	-0.1138	2.9872	0.0318		12.8791	0.000295139
7.266	3.6137	0.0531	2.9275	-0.0323	3.3545	-0.0569	2.9862	0		12.8819	0.000512609
7.269	3.6128	0.0265	2.9294	0.0323	3.3536	-0.0853	2.9853	-0.0318		12.8811	0.000450475
7.281	3.6099	-0.0531	2.9294	0.0323	3.3574	0.0284	2.9834	-0.0953		12.8801	0.000372807
7.285	3.6176	0.1592	2.9275	-0.0323	3.3564	0	2.9843	-0.0635		12.8858	0.000815515
7.297	3.6224	0.2918	2.9294	0.0323	3.3488	-0.2276	2.9834	-0.0953		12.884	0.000675712
7.326	3.6166	0.1326	2.9265	-0.0647	3.3555	-0.0284	2.9834	-0.0953		12.882	0.000520376
7.341	3.609	-0.0796	2.9294	0.0323	3.3536	-0.0853	2.9834	-0.0953		12.8754	7.76681e-06
7.344	3.6118	0	2.9284	0	3.3517	-0.1422	2.9834	-0.0953		12.8753	0
7.356	3.6109	-0.0265	2.9294	0.0323	3.3497	-0.1991	2.9862	0		12.8762	6.99013e-05
7.359	3.6128	0.0265	2.9303	0.0647	3.3497	-0.1991	2.9853	-0.0318		12.8781	0.000217471
7.372	3.6099	-0.0531	2.9284	0	3.3555	-0.0284	2.9834	-0.0953		12.8772	0.000147569
7.374	3.6166	0.1326	2.9294	0.0323	3.3564	0	2.9853	-0.0318		12.8877	0.000963084
7.386	3.6118	0	2.9294	0.0323	3.3526	-0.1138	2.9862	0		12.88	0.00036504
7.389	3.6166	0.1326	2.9294	0.0323	3.3526	-0.1138	2.9862	0		12.8848	0.000737847
7.401	3.6147	0.0796	2.9284	0	3.3497	-0.1991	2.9853	-0.0318		12.8781	0.000217471
7.404	3.6147	0.0796	2.9322	0.1294	3.3497	-0.1991	2.9862	0		12.8828	0.000582511
7.416	3.6109	-0.0265	2.9303	0.0647	3.3593	0.0853	2.9853	-0.0318		12.8858	0.000815515
7.445	3.6137	0.0531	2.9275	-0.0323	3.3574	0.0284	2.9834	-0.0953		12.882	0.000520376
7.449	3.6137	0.0531	2.9284	0	3.3641	0.2276	2.9815	-0.1588		12.8877	0.000963084
7.451	3.6176	0.1592	2.9284	0	3.3545	-0.0569	2.9843	-0.0635		12.8848	0.000737847
7.459	3.6147	0.0796	2.9294	0.0323	3.3555	-0.0284	2.9853	-0.0318		12.8849	0.000745614
7.462	3.6137	0.0531	2.9303	0.0647	3.3545	-0.0569	2.9834	-0.0953		12.8819	0.000512609
7.474	3.6118	0	2.9303	0.0647	3.3564	0	2.9843	-0.0635		12.8828	0.000582511
7.504	3.6157	0.1061	2.9256	-0.097	3.3507	-0.1707	2.9824	-0.127		12.8744	-6.99013e-05
7.507	3.6137	0.0531	2.9275	-0.0323	3.3545	-0.0569	2.9834	-0.0953		12.8791	0.000295139
7.51	3.6147	0.0796	2.9284	0	3.3593	0.0853	2.9853	-0.0318		12.8877	0.000963084
7.512	3.6118	0	2.9303	0.0647	3.3469	-0.2844	2.9843	-0.0635		12.8733	-0.000155336
7.551	3.6099	-0.0531	2.9303	0.0647	3.3555	-0.0284	2.9872	0.0318		12.8829	0.000590278
7.555	3.6137	0.0531	2.9294	0.0323	3.3526	-0.1138	2.9862	0		12.8819	0.000512609
7.557	3.6137	0.0531	2.9313	0.097	3.3526	-0.1138	2.9853	-0.0318		12.8829	0.000590278
7.566	3.6128	0.0265	2.9284	0	3.3545	-0.0569	2.9853	-0.0318		12.881	0.000442708
7.597	3.6147	0.0796	2.9275	-0.0323	3.3583	0.0569	2.9834	-0.0953		12.8839	0.000667946
7.609	3.6118	0	2.9284	0	3.3536	-0.0853	2.9862	0		12.88	0.00036504
7.615	3.6157	0.1061	2.9275	-0.0323	3.3555	-0.0284	2.9881	0.0635		12.8868	0.000893183
7.618	3.6118	0	2.9284	0	3.3574	0.0284	2.9853	-0.0318		12.8829	0.000590278
7.654	3.6128	0.0265	2.9284	0	3.3517	-0.1422	2.9872	0.0318		12.8801	0.000372807
7.669	3.607	-0.1326	2.9265	-0.0647	3.3555	-0.0284	2.9834	-0.0953		12.8724	-0.000225237
7.672	3.6166	0.1326	2.9294	0.0323	3.3545	-0.0569	2.9815	-0.1588		12.882	0.000520376
7.674	3.6128	0.0265	2.9284	0	3.3517	-0.1422	2.9843	-0.0635		12.8772	0.000147569
7.676	3.6128	0.0265	2.9303	0.0647	3.3517	-0.1422	2.991	0.1588		12.8858	0.000815515
7.678	3.6137	0.0531	2.9294	0.0323	3.3574	0.0284	2.9796	-0.2223		12.8801	0.000372807
7.715	3.6147	0.0796	2.9294	0.0323	3.3478	-0.256	2.9862	0		12.8781	0.000217471
7.729	3.6128	0.0265	2.9284	0	3.3545	-0.0569	2.9843	-0.0635		12.88	0.00036504
7.731	3.6147	0.0796	2.9294	0.0323	3.3555	-0.0284	2.9843	-0.0635		12.8839	0.000667946
7.734	3.6137	0.0531	2.9294	0.0323	3.3545	-0.0569	2.9853	-0.0318		12.8829	0.000590278
7.743	3.6128	0.0265	2.9284	0	3.3555	-0.0284	2.9853	-0.0318		12.882	0.000520376
7.746	3.6128	0.0265	2.9265	-0.0647	3.3526	-0.1138	2.9862	0		12.8781	0.000217471
7.749	3.6166	0.1326	2.9294	0.0323	3.3497	-0.1991	2.9834	-0.0953		12.8791	0.000295139
7.76	3.6147	0.0796	2.9313	0.097	3.3574	0.0284	2.9834	-0.0953		12.8868	0.000893183
7.791	3.6157	0.1061	2.9294	0.0323	3.3526	-0.1138	2.9862	0		12.8839	0.000667946
7.806	3.6118	0	2.9303	0.0647	3.3545	-0.0569	2.9853	-0.0318		12.8819	0.000512609
7.809	3.6157	0.1061	2.9294	0.0323	3.3536	-0.0853	2.9862	0		12.8849	0.000745614
7.821	3.6157	0.1061	2.9303	0.0647	3.3555	-0.0284	2.9843	-0.0635		12.8858	0.000815515
7.824	3.6166	0.1326	2.9322	0.1294	3.3555	-0.0284	2.9853	-0.0318		12.8896	0.00111065
7.836	3.6157	0.1061	2.9294	0.0323	3.3517	-0.1422	2.9862	0		12.883	0.000598044
7.839	3.6137	0.0531	2.9275	-0.0323	3.3526	-0.1138	2.9834	-0.0953		12.8772	0.000147569
7.851	3.6147	0.0796	2.9294	0.0323	3.3526	-0.1138	2.9853	-0.0318		12.882	0.000520376
7.854	3.6166	0.1326	2.9256	-0.097	3.3545	-0.0569	2.9872	0.0318		12.8839	0.000667946
7.866	3.6157	0.1061	2.9303	0.0647	3.3555	-0.0284	2.9843	-0.0635		12.8858	0.000815515
7.869	3.6137	0.0531	2.9294	0.0323	3.3574	0.0284	2.9834	-0.0953		12.8839	0.000667946
7.882	3.6137	0.0531	2.9284	0	3.3641	0.2276	2.9824	-0.127		12.8886	0.00103299
7.885	3.6118	0	2.9294	0.0323	3.3536	-0.0853	2.9891	0.0953		12.8839	0.000667946
7.896	3.6147	0.0796	2.9256	-0.097	3.3545	-0.0569	2.9853	-0.0318		12.8801	0.000372807
7.926	3.6185	0.1857	2.9303	0.0647	3.3545	-0.0569	2.9843	-0.0635		12.8876	0.000955318
7.941	3.6185	0.1857	2.9265	-0.0647	3.3526	-0.1138	2.9862	0		12.8838	0.000660179
7.944	3.607	-0.1326	2.9294	0.0323	3.3555	-0.0284	2.9834	-0.0953		12.8753	0
7.957	3.6137	0.0531	2.9294	0.0323	3.3536	-0.0853	2.9843	-0.0635		12.881	0.000442708
7.959	3.6147	0.0796	2.9294	0.0323	3.366	0.2845	2.9853	-0.0318		12.8954	0.00156113
7.971	3.6137	0.0531	2.9284	0	3.3545	-0.0569	2.9824	-0.127		12.879	0.000287372
7.974	3.6147	0.0796	2.9303	0.0647	3.3526	-0.1138	2.9834	-0.0953		12.881	0.000442708
7.986	3.6147	0.0796	2.9275	-0.0323	3.3469	-0.2844	2.9843	-0.0635		12.8734	-0.000147569
7.989	3.6147	0.0796	2.9265	-0.0647	3.3497	-0.1991	2.9853	-0.0318		12.8762	6.99013e-05
8.001	3.6099	-0.0531	2.9294	0.0323	3.3517	-0.1422	2.9843	-0.0635		12.8753	0
8.005	3.6128	0.0265	2.9294	0.0323	3.3517	-0.1422	2.9843	-0.0635		12.8782	0.000225237
8.016	3.6147	0.0796	2.9284	0	3.3536	-0.0853	2.9834	-0.0953		12.8801	0.000372807
8.046	3.6137	0.0531	2.9303	0.0647	3.3545	-0.0569	2.9862	0		12.8847	0.00073008
8.061	3.6147	0.0796	2.9294	0.0323	3.3555	-0.0284	2.9843	-0.0635		12.8839	0.000667946
8.064	3.609	-0.0796	2.9294	0.0323	3.3545	-0.0569	2.9824	-0.127		12.8753	0
8.076	3.6099	-0.0531	2.9303	0.0647	3.3574	0.0284	2.9891	0.0953		12.8867	0.000885416
8.079	3.6099	-0.0531	2.9313	0.097	3.3555	-0.0284	2.9872	0.0318		12.8839	0.000667946
8.092	3.6147	0.0796	2.9313	0.097	3.3478	-0.256	2.9862	0		12.88	0.00036504
8.094	3.6147	0.0796	2.9303	0.0647	3.345	-0.3413	2.9834	-0.0953		12.8734	-0.000147569
8.106	3.6147	0.0796	2.9313	0.097	3.3593	0.0853	2.9919	0.1905		12.8972	0.00170093
8.109	3.6118	0	2.9303	0.0647	3.3583	0.0569	2.9872	0.0318		12.8876	0.000955318
8.119	3.6176	0.1592	2.9284	0	3.3555	-0.0284	2.9862	0		12.8877	0.000963084
8.123	3.6147	0.0796	2.9294	0.0323	3.3545	-0.0569	2.9853	-0.0318		12.8839	0.000667946
8.153	3.6147	0.0796	2.9303	0.0647	3.3545	-0.0569	2.9862	0		12.8857	0.000807748
8.164	3.6176	0.1592	2.9256	-0.097	3.3526	-0.1138	2.9834	-0.0953		12.8792	0.000302906
8.166	3.6118	0	2.9275	-0.0323	3.3517	-0.1422	2.9843	-0.0635		12.8753	2.75932e-16
8.17	3.6137	0.0531	2.9284	0	3.3526	-0.1138	2.9853	-0.0318		12.88	0.00036504
8.172	3.6137	0.0531	2.9275	-0.0323	3.3478	-0.256	2.9824	-0.127		12.8714	-0.000302906
8.179	3.6166	0.1326	2.9303	0.0647	3.3602	0.1138	2.9853	-0.0318		12.8924	0.00132812
8.214	3.6137	0.0531	2.9303	0.0647	3.3583	0.0569	2.9872	0.0318		12.8895	0.00110289
8.216	3.6147	0.0796	2.9294	0.0323	3.3488	-0.2276	2.9862	0		12.8791	0.000295139
8.218	3.6147	0.0796	2.9275	-0.0323	3.3536	-0.0853	2.9872	0.0318		12.883	0.000598044
8.224	3.6166	0.1326	2.9294	0.0323	3.3555	-0.0284	2.9862	0		12.8877	0.000963084
8.239	3.6147	0.0796	2.9294	0.0323	3.3517	-0.1422	2.9862	0		12.882	0.000520376
8.243	3.6147	0.0796	2.9294	0.0323	3.3545	-0.0569	2.9843	-0.0635		12.8829	0.000590278
8.284	3.6166	0.1326	2.9303	0.0647	3.3507	-0.1707	2.9862	0		12.8838	0.000660179
8.287	3.6137	0.0531	2.9284	0	3.3545	-0.0569	2.9862	0		12.8828	0.000582511
8.29	3.6137	0.0531	2.9294	0.0323	3.3526	-0.1138	2.9862	0		12.8819	0.000512609
8.292	3.6185	0.1857	2.9294	0.0323	3.3488	-0.2276	2.9862	0		12.8829	0.000590278
8.299	3.6147	0.0796	2.9265	-0.0647	3.3526	-0.1138	2.9891	0.0953		12.8829	0.000590278
8.329	3.6137	0.0531	2.9313	0.097	3.3507	-0.1707	2.9862	0		12.8819	0.000512609
8.333	3.6147	0.0796	2.9303	0.0647	3.3593	0.0853	2.9843	-0.0635		12.8886	0.00103299
8.335	3.6137	0.0531	2.9294	0.0323	3.3545	-0.0569	2.9853	-0.0318		12.8829	0.000590278
8.338	3.6157	0.1061	2.9313	0.097	3.3564	0	2.9862	0		12.8896	0.00111065
8.374	3.6176	0.1592	2.9303	0.0647	3.3545	-0.0569	2.9843	-0.0635		12.8867	0.000885416
8.395	3.6157	0.1061	2.9275	-0.0323	3.3536	-0.0853	2.9853	-0.0318		12.8821	0.000528143
8.397	3.6137	0.0531	2.9284	0	3.3583	0.0569	2.9834	-0.0953		12.8838	0.000660179
8.406	3.6128	0.0265	2.9284	0	3.3583	0.0569	2.9853	-0.0318		12.8848	0.000737847
8.409	3.6147	0.0796	2.9294	0.0323	3.3545	-0.0569	2.9862	0		12.8848	0.000737847
8.421	3.6137	0.0531	2.9322	0.1294	3.3612	0.1422	2.9853	-0.0318		12.8924	0.00132812
8.424	3.6109	-0.0265	2.9284	0	3.3488	-0.2276	2.9834	-0.0953		12.8715	-0.000295139
8.436	3.6137	0.0531	2.9294	0.0323	3.3536	-0.0853	2.9853	-0.0318		12.882	0.000520376
8.439	3.6166	0.1326	2.9303	0.0647	3.3526	-0.1138	2.9834	-0.0953		12.8829	0.000590278
8.451	3.609	-0.0796	2.9294	0.0323	3.3545	-0.0569	2.9853	-0.0318		12.8782	0.000225237
8.454	3.6147	0.0796	2.9284	0	3.3564	0	2.9862	0		12.8857	0.000807748
8.466	3.6128	0.0265	2.9284	0	3.3526	-0.1138	2.9834	-0.0953		12.8772	0.000147569
8.469	3.6147	0.0796	2.9294	0.0323	3.3545	-0.0569	2.9834	-0.0953		12.882	0.000520376
8.482	3.6185	0.1857	2.9322	0.1294	3.3545	-0.0569	2.9862	0		12.8914	0.00125046
8.485	3.6147	0.0796	2.9284	0	3.3545	-0.0569	2.9834	-0.0953		12.881	0.000442708
8.496	3.6128	0.0265	2.9275	-0.0323	3.3545	-0.0569	2.9853	-0.0318		12.8801	0.000372807
8.526	3.6137	0.0531	2.9284	0	3.3536	-0.0853	2.9862	0		12.8819	0.000512609
8.541	3.6137	0.0531	2.9294	0.0323	3.3555	-0.0284	2.9853	-0.0318		12.8839	0.000667946
8.544	3.6128	0.0265	2.9275	-0.0323	3.345	-0.3413	2.9853	-0.0318		12.8706	-0.00036504
8.557	3.6147	0.0796	2.9275	-0.0323	3.3545	-0.0569	2.9834	-0.0953		12.8801	0.000372807
8.559	3.6118	0	2.9294	0.0323	3.3545	-0.0569	2.9853	-0.0318		12.881	0.000442708
8.571	3.6137	0.0531	2.9275	-0.0323	3.3497	-0.1991	2.9853	-0.0318		12.8762	6.99013e-05
8.575	3.6147	0.0796	2.9294	0.0323	3.3545	-0.0569	2.9843	-0.0635		12.8829	0.000590278
8.586	3.6147	0.0796	2.9284	0	3.3517	-0.1422	2.9843	-0.0635		12.8791	0.000295139
8.589	3.6137	0.0531	2.9294	0.0323	3.3574	0.0284	2.9862	0		12.8867	0.000885416
8.601	3.6137	0.0531	2.9265	-0.0647	3.3507	-0.1707	2.9824	-0.127		12.8733	-0.000155336
8.631	3.6157	0.1061	2.9294	0.0323	3.3583	0.0569	2.9881	0.0635		12.8915	0.00125822
8.646	3.6137	0.0531	2.9303	0.0647	3.3497	-0.1991	2.9862	0		12.8799	0.000357273
8.649	3.6185	0.1857	2.9322	0.1294	3.3517	-0.1422	2.9862	0		12.8886	0.00103299
8.661	3.6147	0.0796	2.9284	0	3.3555	-0.0284	2.9862	0		12.8848	0.000737847
8.664	3.6157	0.1061	2.9294	0.0323	3.3517	-0.1422	2.9834	-0.0953		12.8802	0.000380574
8.676	3.6147	0.0796	2.9284	0	3.3526	-0.1138	2.9891	0.0953		12.8848	0.000737847
8.679	3.6137	0.0531	2.9284	0	3.3517	-0.1422	2.9843	-0.0635		12.8781	0.000217471
8.691	3.6166	0.1326	2.9294	0.0323	3.3574	0.0284	2.9881	0.0635		12.8915	0.00125822
8.694	3.6137	0.0531	2.9265	-0.0647	3.3564	0	2.9843	-0.0635		12.8809	0.000434941
8.706	3.6147	0.0796	2.9294	0.0323	3.3536	-0.0853	2.9862	0		12.8839	0.000667946
8.709	3.6147	0.0796	2.9284	0	3.3564	0	2.9853	-0.0318		12.8848	0.000737847
8.713	3.6118	0	2.9322	0.1294	3.3555	-0.0284	2.9853	-0.0318		12.8848	0.000737847
8.749	3.6137	0.0531	2.9303	0.0647	3.3497	-0.1991	2.9834	-0.0953		12.8771	0.000139803
8.752	3.6128	0.0265	2.9265	-0.0647	3.3574	0.0284	2.9843	-0.0635		12.881	0.000442708
8.755	3.6118	0	2.9294	0.0323	3.3545	-0.0569	2.9815	-0.1588		12.8772	0.000147569
8.763	3.6157	0.1061	2.9294	0.0323	3.3526	-0.1138	2.9805	-0.1905		12.8782	0.000225237
8.766	3.6137	0.0531	2.9294	0.0323	3.3545	-0.0569	2.9853	-0.0318		12.8829	0.000590278
8.794	3.6176	0.1592	2.9303	0.0647	3.3555	-0.0284	2.9862	0		12.8896	0.00111065
8.809	3.6137	0.0531	2.9284	0	3.3517	-0.1422	2.9853	-0.0318		12.8791	0.000295139
8.811	3.6137	0.0531	2.9313	0.097	3.3555	-0.0284	2.9862	0		12.8867	0.000885416
8.814	3.6147	0.0796	2.9303	0.0647	3.3536	-0.0853	2.9853	-0.0318		12.8839	0.000667946
8.816	3.6166	0.1326	2.9294	0.0323	3.3507	-0.1707	2.9853	-0.0318		12.882	0.000520376
8.824	3.6176	0.1592	2.9275	-0.0323	3.3564	0	2.9862	0		12.8877	0.000963084
8.857	3.6157	0.1061	2.9256	-0.097	3.3631	0.1991	2.9853	-0.0318		12.8897	0.00111842
8.869	3.6176	0.1592	2.9275	-0.0323	3.3545	-0.0569	2.9872	0.0318		12.8868	0.000893183
8.872	3.6137	0.0531	2.9265	-0.0647	3.3555	-0.0284	2.9824	-0.127		12.8781	0.000217471
8.878	3.6176	0.1592	2.9294	0.0323	3.3555	-0.0284	2.9872	0.0318		12.8897	0.00111842
8.886	3.6157	0.1061	2.9284	0	3.3536	-0.0853	2.9872	0.0318		12.8849	0.000745614
8.899	3.6166	0.1326	2.9294	0.0323	3.3545	-0.0569	2.9853	-0.0318		12.8858	0.000815515
8.934	3.6118	0	2.9303	0.0647	3.3564	0	2.9862	0		12.8847	0.00073008
8.935	3.6137	0.0531	2.9275	-0.0323	3.3564	0	2.9862	0		12.8838	0.000660179
8.937	3.6128	0.0265	2.9322	0.1294	3.3517	-0.1422	2.9862	0		12.8829	0.000590278
8.944	3.6109	-0.0265	2.9313	0.097	3.3536	-0.0853	2.9834	-0.0953		12.8792	0.000302906
8.947	3.6137	0.0531	2.9294	0.0323	3.3545	-0.0569	2.9843	-0.0635		12.8819	0.000512609
8.959	3.6137	0.0531	2.9303	0.0647	3.3717	0.4552	2.9862	0		12.9019	0.00206597
8.989	3.6118	0	2.9284	0	3.3622	0.1707	2.9881	0.0635		12.8905	0.00118056
8.993	3.6137	0.0531	2.9294	0.0323	3.3583	0.0569	2.9853	-0.0318		12.8867	0.000885416
8.996	3.6157	0.1061	2.9294	0.0323	3.3526	-0.1138	2.9824	-0.127		12.8801	0.000372807
8.998	3.6137	0.0531	2.9275	-0.0323	3.3555	-0.0284	2.9862	0		12.8829	0.000590278
9.007	3.6137	0.0531	2.9246	-0.1294	3.3555	-0.0284	2.9862	0		12.88	0.00036504
9.021	3.6128	0.0265	2.9313	0.097	3.3564	0	2.9824	-0.127		12.8829	0.000590278
9.051	3.6128	0.0265	2.9313	0.097	3.3536	-0.0853	2.9843	-0.0635		12.882	0.000520376
9.066	3.6128	0.0265	2.9294	0.0323	3.3564	0	2.9862	0		12.8848	0.000737847
9.069	3.6166	0.1326	2.9275	-0.0323	3.3564	0	2.9853	-0.0318		12.8858	0.000815515
9.081	3.6147	0.0796	2.9284	0	3.3555	-0.0284	2.9853	-0.0318		12.8839	0.000667946
9.084	3.6147	0.0796	2.9294	0.0323	3.3526	-0.1138	2.9834	-0.0953		12.8801	0.000372807
9.096	3.6137	0.0531	2.9284	0	3.3507	-0.1707	2.9834	-0.0953		12.8762	6.99013e-05
9.099	3.6128	0.0265	2.9313	0.097	3.3517	-0.1422	2.9853	-0.0318		12.8811	0.000450475
9.111	3.6147	0.0796	2.9284	0	3.3555	-0.0284	2.9862	0		12.8848	0.000737847
9.114	3.6137	0.0531	2.9313	0.097	3.3536	-0.0853	2.9853	-0.0318		12.8839	0.000667946
9.126	3.6157	0.1061	2.9303	0.0647	3.3517	-0.1422	2.9853	-0.0318		12.883	0.000598044
9.129	3.6166	0.1326	2.9284	0	3.3545	-0.0569	2.9824	-0.127		12.8819	0.000512609
9.141	3.6147	0.0796	2.9294	0.0323	3.3564	0	2.9834	-0.0953		12.8839	0.000667946
9.145	3.6166	0.1326	2.9284	0	3.3526	-0.1138	2.9853	-0.0318		12.8829	0.000590278
9.157	3.6157	0.1061	2.9303	0.0647	3.3526	-0.1138	2.9862	0		12.8848	0.000737847
9.186	3.6195	0.2122	2.9256	-0.097	3.3488	-0.2276	2.9853	-0.0318		12.8792	0.000302906
9.202	3.6137	0.0531	2.9303	0.0647	3.3555	-0.0284	2.9824	-0.127		12.8819	0.000512609
9.204	3.6147	0.0796	2.9303	0.0647	3.3555	-0.0284	2.9862	0		12.8867	0.000885416
9.216	3.6157	0.1061	2.9294	0.0323	3.3497	-0.1991	2.9834	-0.0953		12.8782	0.000225237
9.219	3.6137	0.0531	2.9275	-0.0323	3.3545	-0.0569	2.9862	0		12.8819	0.000512609
9.234	3.6137	0.0531	2.9265	-0.0647	3.3555	-0.0284	2.9853	-0.0318		12.881	0.000442708
9.246	3.6137	0.0531	2.9303	0.0647	3.3555	-0.0284	2.9862	0		12.8857	0.000807748
9.249	3.6128	0.0265	2.9294	0.0323	3.3555	-0.0284	2.9805	-0.1905		12.8782	0.000225237
9.258	3.6157	0.1061	2.9265	-0.0647	3.3555	-0.0284	2.9862	0		12.8839	0.000667946
9.289	3.6205	0.2388	2.9275	-0.0323	3.3545	-0.0569	2.9872	0.0318		12.8897	0.00111842
9.292	3.6166	0.1326	2.9284	0	3.3536	-0.0853	2.9853	-0.0318		12.8839	0.000667946
9.295	3.6137	0.0531	2.9313	0.097	3.3612	0.1422	2.9862	0		12.8924	0.00132812
9.297	3.6157	0.1061	2.9294	0.0323	3.3555	-0.0284	2.9862	0		12.8868	0.000893183
9.304	3.6137	0.0531	2.9294	0.0323	3.3545	-0.0569	2.9853	-0.0318		12.8829	0.000590278
9.334	3.6176	0.1592	2.9313	0.097	3.3536	-0.0853	2.9834	-0.0953		12.8859	0.000823282
9.349	3.6166	0.1326	2.9294	0.0323	3.3564	0	2.9834	-0.0953		12.8858	0.000815515
9.351	3.6176	0.1592	2.9294	0.0323	3.3526	-0.1138	2.9853	-0.0318		12.8849	0.000745614
9.354	3.6166	0.1326	2.9294	0.0323	3.3564	0	2.9843	-0.0635		12.8867	0.000885416
9.356	3.6185	0.1857	2.9294	0.0323	3.3507	-0.1707	2.9862	0		12.8848	0.000737847
9.364	3.6195	0.2122	2.9332	0.1617	3.3574	0.0284	2.9853	-0.0318		12.8954	0.00156113
9.394	3.6137	0.0531	2.9284	0	3.3517	-0.1422	2.9853	-0.0318		12.8791	0.000295139
9.409	3.6147	0.0796	2.9294	0.0323	3.3583	0.0569	2.9796	-0.2223		12.882	0.000520376
9.411	3.6176	0.1592	2.9284	0	3.3622	0.1707	2.9891	0.0953		12.8973	0.0017087
9.414	3.6157	0.1061	2.9275	-0.0323	3.3526	-0.1138	2.9824	-0.127		12.8782	0.000225237
9.416	3.6147	0.0796	2.9294	0.0323	3.3583	0.0569	2.9853	-0.0318		12.8877	0.000963084
9.444	3.6166	0.1326	2.9294	0.0323	3.3564	0	2.9881	0.0635		12.8905	0.00118056
9.454	3.6166	0.1326	2.9294	0.0323	3.3593	0.0853	2.9853	-0.0318		12.8906	0.00118832
9.456	3.6137	0.0531	2.9256	-0.097	3.3574	0.0284	2.9853	-0.0318		12.882	0.000520376
9.459	3.6137	0.0531	2.9303	0.0647	3.3583	0.0569	2.9862	0		12.8885	0.00102522
9.469	3.6128	0.0265	2.9284	0	3.3478	-0.256	2.9872	0.0318		12.8762	6.99013e-05
9.471	3.6176	0.1592	2.9313	0.097	3.3583	0.0569	2.9862	0		12.8934	0.00140579
9.502	3.6176	0.1592	2.9303	0.0647	3.3574	0.0284	2.9796	-0.2223		12.8849	0.000745614
9.506	3.6166	0.1326	2.9256	-0.097	3.3517	-0.1422	2.9853	-0.0318		12.8792	0.000302906
9.508	3.6166	0.1326	2.9284	0	3.3488	-0.2276	2.9853	-0.0318		12.8791	0.000295139
9.514	3.6166	0.1326	2.9294	0.0323	3.3488	-0.2276	2.9853	-0.0318		12.8801	0.000372807
9.545	3.6147	0.0796	2.9294	0.0323	3.3555	-0.0284	2.9843	-0.0635		12.8839	0.000667946
9.548	3.6176	0.1592	2.9303	0.0647	3.3536	-0.0853	2.9843	-0.0635		12.8858	0.000815515
9.552	3.6137	0.0531	2.9265	-0.0647	3.3545	-0.0569	2.9862	0		12.8809	0.000434941
9.558	3.6147	0.0796	2.9294	0.0323	3.3574	0.0284	2.9824	-0.127		12.8839	0.000667946
9.591	3.6128	0.0265	2.9294	0.0323	3.3564	0	2.9843	-0.0635		12.8829	0.000590278
9.597	3.6166	0.1326	2.9322	0.1294	3.3574	0.0284	2.9824	-0.127		12.8886	0.00103299
9.604	3.6157	0.1061	2.9303	0.0647	3.3593	0.0853	2.9843	-0.0635		12.8896	0.00111065
9.608	3.6166	0.1326	2.9294	0.0323	3.3497	-0.1991	2.9862	0		12.8819	0.000512609
9.619	3.6147	0.0796	2.9294	0.0323	3.3583	0.0569	2.9853	-0.0318		12.8877	0.000963084
9.651	3.6099	-0.0531	2.9294	0.0323	3.3555	-0.0284	2.9853	-0.0318		12.8801	0.000372807
9.656	3.6157	0.1061	2.9303	0.0647	3.3545	-0.0569	2.9834	-0.0953		12.8839	0.000667946
9.657	3.6157	0.1061	2.9265	-0.0647	3.3555	-0.0284	2.9872	0.0318		12.8849	0.000745614
9.664	3.6157	0.1061	2.9294	0.0323	3.3517	-0.1422	2.9853	-0.0318		12.8821	0.000528143
9.696	3.6128	0.0265	2.9275	-0.0323	3.3536	-0.0853	2.9872	0.0318		12.8811	0.000450475
9.711	3.6185	0.1857	2.9284	0	3.3545	-0.0569	2.9881	0.0635		12.8895	0.00110289
9.714	3.6147	0.0796	2.9303	0.0647	3.3574	0.0284	2.9853	-0.0318		12.8877	0.000963084
9.726	3.6137	0.0531	2.9294	0.0323	3.3526	-0.1138	2.9834	-0.0953		12.8791	0.000295139
9.729	3.6157	0.1061	2.9303	0.0647	3.3526	-0.1138	2.9824	-0.127		12.881	0.000442708
9.741	3.6166	0.1326	2.9294	0.0323	3.3612	0.1422	2.9881	0.0635		12.8953	0.00155336
9.744	3.6176	0.1592	2.9275	-0.0323	3.3583	0.0569	2.9834	-0.0953		12.8868	0.000893183
9.753	3.6147	0.0796	2.9284	0	3.3602	0.1138	2.9872	0.0318		12.8905	0.00118056
9.756	3.6166	0.1326	2.9303	0.0647	3.3555	-0.0284	2.9843	-0.0635		12.8867	0.000885416
9.768	3.6147	0.0796	2.9275	-0.0323	3.3545	-0.0569	2.9872	0.0318		12.8839	0.000667946
9.771	3.6147	0.0796	2.9294	0.0323	3.3583	0.0569	2.9815	-0.1588		12.8839	0.000667946
9.775	3.6176	0.1592	2.9303	0.0647	3.3574	0.0284	2.9872	0.0318		12.8925	0.00133589
9.807	3.6137	0.0531	2.9294	0.0323	3.3555	-0.0284	2.9853	-0.0318		12.8839	0.000667946
9.813	3.6137	0.0531	2.9284	0	3.3555	-0.0284	2.9872	0.0318		12.8848	0.000737847
9.816	3.6157	0.1061	2.9284	0	3.3507	-0.1707	2.9843	-0.0635		12.8791	0.000295139
9.829	3.6176	0.1592	2.9265	-0.0647	3.3555	-0.0284	2.9834	-0.0953		12.883	0.000598044
9.831	3.6137	0.0531	2.9294	0.0323	3.3555	-0.0284	2.9843	-0.0635		12.8829	0.000590278
9.835	3.6147	0.0796	2.9303	0.0647	3.3526	-0.1138	2.9834	-0.0953		12.881	0.000442708
9.864	3.6166	0.1326	2.9294	0.0323	3.3564	0	2.9853	-0.0318		12.8877	0.000963084
9.876	3.6195	0.2122	2.9294	0.0323	3.3602	0.1138	2.9843	-0.0635		12.8934	0.00140579
9.879	3.6118	0	2.9294	0.0323	3.3517	-0.1422	2.9881	0.0635		12.881	0.000442708
9.891	3.6195	0.2122	2.9303	0.0647	3.3574	0.0284	2.9853	-0.0318		12.8925	0.00133589
9.894	3.6118	0	2.9256	-0.097	3.3555	-0.0284	2.9862	0		12.8791	0.000295139
9.907	3.6147	0.0796	2.9294	0.0323	3.3602	0.1138	2.9872	0.0318		12.8915	0.00125822
9.909	3.6195	0.2122	2.9284	0	3.3545	-0.0569	2.9862	0		12.8886	0.00103299
9.937	3.6195	0.2122	2.9294	0.0323	3.3555	-0.0284	2.9881	0.0635		12.8925	0.00133589
9.949	3.6137	0.0531	2.9284	0	3.3555	-0.0284	2.9815	-0.1588		12.8791	0.000295139
9.954	3.6157	0.1061	2.9313	0.097	3.3526	-0.1138	2.9862	0		12.8858	0.000815515
9.955	3.6109	-0.0265	2.9284	0	3.3622	0.1707	2.9824	-0.127		12.8839	0.000667946
9.964	3.6166	0.1326	2.9265	-0.0647	3.3545	-0.0569	2.9824	-0.127		12.88	0.00036504
9.966	3.6157	0.1061	2.9303	0.0647	3.3536	-0.0853	2.9862	0		12.8858	0.000815515
9.996	3.6157	0.1061	2.9284	0	3.3574	0.0284	2.9853	-0.0318		12.8868	0.000893183
10.009	3.6176	0.1592	2.9294	0.0323	3.3564	0	2.9853	-0.0318		12.8887	0.00104075
10.011	3.6147	0.0796	2.9294	0.0323	3.3536	-0.0853	2.9862	0		12.8839	0.000667946
10.014	3.6147	0.0796	2.9294	0.0323	3.3536	-0.0853	2.99	0.127		12.8877	0.000963084
10.017	3.6176	0.1592	2.9303	0.0647	3.3574	0.0284	2.9824	-0.127		12.8877	0.000963084
10.044	3.6166	0.1326	2.9284	0	3.3555	-0.0284	2.9881	0.0635		12.8886	0.00103299
10.053	3.6147	0.0796	2.9303	0.0647	3.3497	-0.1991	2.9834	-0.0953		12.8781	0.000217471
10.056	3.6166	0.1326	2.9284	0	3.3574	0.0284	2.9862	0		12.8886	0.00103299
10.059	3.6157	0.1061	2.9284	0	3.3593	0.0853	2.9862	0		12.8896	0.00111065
10.069	3.6147	0.0796	2.9303	0.0647	3.3574	0.0284	2.9881	0.0635		12.8905	0.00118056
10.072	3.6185	0.1857	2.9303	0.0647	3.3583	0.0569	2.9881	0.0635		12.8952	0.0015456
10.084	3.6176	0.1592	2.9294	0.0323	3.3574	0.0284	2.9853	-0.0318		12.8897	0.00111842
10.114	3.6147	0.0796	2.9265	-0.0647	3.3526	-0.1138	2.9881	0.0635		12.8819	0.000512609
10.129	3.6157	0.1061	2.9313	0.097	3.3555	-0.0284	2.9862	0		12.8887	0.00104075
10.132	3.6176	0.1592	2.9294	0.0323	3.3583	0.0569	2.9824	-0.127		12.8877	0.000963084
10.135	3.6147	0.0796	2.9256	-0.097	3.3583	0.0569	2.9862	0		12.8848	0.000737847
10.138	3.6137	0.0531	2.9275	-0.0323	3.3526	-0.1138	2.9872	0.0318		12.881	0.000442708
10.165	3.6137	0.0531	2.9303	0.0647	3.3526	-0.1138	2.9891	0.0953		12.8857	0.000807748
10.174	3.6137	0.0531	2.9313	0.097	3.3536	-0.0853	2.9843	-0.0635		12.8829	0.000590278
10.176	3.6137	0.0531	2.9284	0	3.3593	0.0853	2.9843	-0.0635		12.8857	0.000807748
10.189	3.6166	0.1326	2.9294	0.0323	3.3574	0.0284	2.9843	-0.0635		12.8877	0.000963084
10.191	3.6118	0	2.9294	0.0323	3.3526	-0.1138	2.9862	0		12.88	0.00036504
10.203	3.6176	0.1592	2.9284	0	3.3583	0.0569	2.9862	0		12.8905	0.00118056
10.207	3.6157	0.1061	2.9284	0	3.3574	0.0284	2.9853	-0.0318		12.8868	0.000893183
10.219	3.6176	0.1592	2.9284	0	3.3583	0.0569	2.9824	-0.127		12.8867	0.000885416
10.253	3.6118	0	2.9294	0.0323	3.3536	-0.0853	2.9862	0		12.881	0.000442708
10.264	3.6157	0.1061	2.9284	0	3.3555	-0.0284	2.9862	0		12.8858	0.000815515
10.266	3.6099	-0.0531	2.9294	0.0323	3.3545	-0.0569	2.9872	0.0318		12.881	0.000442708
10.27	3.6147	0.0796	2.9294	0.0323	3.3564	0	2.9853	-0.0318		12.8858	0.000815515
10.278	3.6147	0.0796	2.9284	0	3.3536	-0.0853	2.9862	0		12.8829	0.000590278
10.281	3.6166	0.1326	2.9313	0.097	3.3574	0.0284	2.9853	-0.0318		12.8906	0.00118832
10.286	3.6176	0.1592	2.9265	-0.0647	3.3593	0.0853	2.9862	0		12.8896	0.00111065
10.297	3.6147	0.0796	2.9303	0.0647	3.3545	-0.0569	2.9843	-0.0635		12.8838	0.000660179
10.312	3.6118	0	2.9303	0.0647	3.3574	0.0284	2.9862	0		12.8857	0.000807748
10.318	3.6147	0.0796	2.9322	0.1294	3.3545	-0.0569	2.9862	0		12.8876	0.000955318
10.329	3.6147	0.0796	2.9313	0.097	3.3555	-0.0284	2.9862	0		12.8877	0.000963084
10.357	3.6176	0.1592	2.9294	0.0323	3.3574	0.0284	2.9843	-0.0635		12.8887	0.00104075
10.372	3.6195	0.2122	2.9313	0.097	3.3536	-0.0853	2.9805	-0.1905		12.8849	0.000745614
10.374	3.6147	0.0796	2.9294	0.0323	3.3526	-0.1138	2.9834	-0.0953		12.8801	0.000372807
10.387	3.6137	0.0531	2.9265	-0.0647	3.3583	0.0569	2.9843	-0.0635		12.8828	0.000582511
10.389	3.6157	0.1061	2.9303	0.0647	3.3602	0.1138	2.9872	0.0318		12.8934	0.00140579
10.401	3.6109	-0.0265	2.9294	0.0323	3.3593	0.0853	2.99	0.127		12.8896	0.00111065
10.404	3.6147	0.0796	2.9284	0	3.3545	-0.0569	2.9862	0		12.8838	0.000660179
10.416	3.6157	0.1061	2.9322	0.1294	3.3555	-0.0284	2.9862	0		12.8896	0.00111065
10.419	3.6176	0.1592	2.9294	0.0323	3.3507	-0.1707	2.9881	0.0635		12.8858	0.000815515
10.431	3.6166	0.1326	2.9313	0.097	3.3526	-0.1138	2.9853	-0.0318		12.8858	0.000815515
10.435	3.6147	0.0796	2.9313	0.097	3.3564	0	2.9862	0		12.8886	0.00103299
10.446	3.6176	0.1592	2.9303	0.0647	3.3564	0	2.9881	0.0635		12.8924	0.00132812
10.476	3.6147	0.0796	2.9303	0.0647	3.3517	-0.1422	2.9853	-0.0318		12.882	0.000520376
10.492	3.6205	0.2388	2.9303	0.0647	3.3545	-0.0569	2.9862	0		12.8915	0.00125822
10.497	3.6185	0.1857	2.9294	0.0323	3.3593	0.0853	2.9881	0.0635		12.8953	0.00155336
10.506	3.6176	0.1592	2.9284	0	3.3526	-0.1138	2.9881	0.0635		12.8867	0.000885416
10.509	3.6137	0.0531	2.9256	-0.097	3.3583	0.0569	2.9853	-0.0318		12.8829	0.000590278
10.521	3.6157	0.1061	2.9284	0	3.3564	0	2.9872	0.0318		12.8877	0.000963084
10.524	3.6176	0.1592	2.9303	0.0647	3.3536	-0.0853	2.9853	-0.0318		12.8868	0.000893183
10.536	3.6147	0.0796	2.9294	0.0323	3.3536	-0.0853	2.9853	-0.0318		12.883	0.000598044
10.539	3.6195	0.2122	2.9303	0.0647	3.3507	-0.1707	2.9834	-0.0953		12.8839	0.000667946
10.551	3.6176	0.1592	2.9294	0.0323	3.3574	0.0284	2.9843	-0.0635		12.8887	0.00104075
10.556	3.6176	0.1592	2.9303	0.0647	3.3583	0.0569	2.9853	-0.0318		12.8915	0.00125822
10.566	3.6185	0.1857	2.9303	0.0647	3.3574	0.0284	2.9862	0		12.8924	0.00132812
10.596	3.6176	0.1592	2.9265	-0.0647	3.3507	-0.1707	2.9843	-0.0635		12.8791	0.000295139
10.611	3.6176	0.1592	2.9303	0.0647	3.3669	0.3129	2.9853	-0.0318		12.9001	0.00192617
10.614	3.6166	0.1326	2.9294	0.0323	3.3622	0.1707	2.9862	0		12.8944	0.00148346
10.626	3.6128	0.0265	2.9275	-0.0323	3.3517	-0.1422	2.9853	-0.0318		12.8773	0.000155336
10.629	3.6176	0.1592	2.9294	0.0323	3.3545	-0.0569	2.9872	0.0318		12.8887	0.00104075
10.641	3.6166	0.1326	2.9294	0.0323	3.3593	0.0853	2.9862	0		12.8915	0.00125822
10.644	3.6195	0.2122	2.9313	0.097	3.3574	0.0284	2.9862	0		12.8944	0.00148346
10.654	3.6166	0.1326	2.9275	-0.0323	3.3564	0	2.9862	0		12.8867	0.000885416
10.656	3.6185	0.1857	2.9294	0.0323	3.3545	-0.0569	2.9862	0		12.8886	0.00103299
10.669	3.6137	0.0531	2.9265	-0.0647	3.3536	-0.0853	2.9843	-0.0635		12.8781	0.000217471
10.672	3.6137	0.0531	2.9322	0.1294	3.3555	-0.0284	2.9862	0		12.8876	0.000955318
10.684	3.6157	0.1061	2.9284	0	3.3545	-0.0569	2.9815	-0.1588		12.8801	0.000372807
10.715	3.6157	0.1061	2.9313	0.097	3.3574	0.0284	2.9815	-0.1588		12.8859	0.000823282
10.729	3.6166	0.1326	2.9313	0.097	3.3593	0.0853	2.9853	-0.0318		12.8925	0.00133589
10.731	3.6157	0.1061	2.9313	0.097	3.3593	0.0853	2.9843	-0.0635		12.8906	0.00118832
10.734	3.6147	0.0796	2.9303	0.0647	3.3536	-0.0853	2.9853	-0.0318		12.8839	0.000667946
10.737	3.6176	0.1592	2.9294	0.0323	3.3555	-0.0284	2.9872	0.0318		12.8897	0.00111842
10.764	3.6205	0.2388	2.9294	0.0323	3.3583	0.0569	2.9862	0		12.8944	0.00148346
10.774	3.6176	0.1592	2.9313	0.097	3.3545	-0.0569	2.9872	0.0318		12.8906	0.00118832
10.776	3.6157	0.1061	2.9284	0	3.3574	0.0284	2.9881	0.0635		12.8896	0.00111065
10.789	3.6128	0.0265	2.9322	0.1294	3.3555	-0.0284	2.9815	-0.1588		12.882	0.000520376
10.791	3.6214	0.2653	2.9294	0.0323	3.3574	0.0284	2.9843	-0.0635		12.8925	0.00133589
10.794	3.6157	0.1061	2.9303	0.0647	3.3545	-0.0569	2.9853	-0.0318		12.8858	0.000815515
10.807	3.6118	0	2.9313	0.097	3.3507	-0.1707	2.9853	-0.0318		12.8791	0.000295139
10.821	3.6157	0.1061	2.9294	0.0323	3.3564	0	2.9862	0		12.8877	0.000963084
10.852	3.6176	0.1592	2.9284	0	3.3574	0.0284	2.9853	-0.0318		12.8887	0.00104075
10.866	3.6166	0.1326	2.9322	0.1294	3.3564	0	2.9834	-0.0953		12.8886	0.00103299
10.869	3.6185	0.1857	2.9313	0.097	3.3545	-0.0569	2.9853	-0.0318		12.8896	0.00111065
10.881	3.6147	0.0796	2.9313	0.097	3.3593	0.0853	2.9843	-0.0635		12.8896	0.00111065
10.884	3.6166	0.1326	2.9313	0.097	3.3536	-0.0853	2.9824	-0.127		12.8839	0.000667946
10.897	3.6166	0.1326	2.9294	0.0323	3.3612	0.1422	2.9853	-0.0318		12.8925	0.00133589
10.899	3.6128	0.0265	2.9303	0.0647	3.3583	0.0569	2.9881	0.0635		12.8895	0.00110289
10.911	3.6157	0.1061	2.9265	-0.0647	3.3574	0.0284	2.9824	-0.127		12.882	0.000520376
10.914	3.6166	0.1326	2.9313	0.097	3.3507	-0.1707	2.9881	0.0635		12.8867	0.000885416
10.926	3.6166	0.1326	2.9313	0.097	3.3574	0.0284	2.9853	-0.0318		12.8906	0.00118832
10.929	3.6166	0.1326	2.9284	0	3.3583	0.0569	2.9881	0.0635		12.8914	0.00125046
10.939	3.6166	0.1326	2.9313	0.097	3.3545	-0.0569	2.9862	0		12.8886	0.00103299
10.971	3.6157	0.1061	2.9294	0.0323	3.3536	-0.0853	2.9862	0		12.8849	0.000745614
10.975	3.6166	0.1326	2.9284	0	3.3545	-0.0569	2.9862	0		12.8857	0.000807748
10.983	3.6118	0	2.9322	0.1294	3.3555	-0.0284	2.9872	0.0318		12.8867	0.000885416
10.986	3.6166	0.1326	2.9265	-0.0647	3.3526	-0.1138	2.9853	-0.0318		12.881	0.000442708
10.989	3.6185	0.1857	2.9313	0.097	3.3602	0.1138	2.9881	0.0635		12.8981	0.00177083
11.001	3.609	-0.0796	2.9294	0.0323	3.3602	0.1138	2.9872	0.0318		12.8858	0.000815515
11.029	3.6118	0	2.9303	0.0647	3.3564	0	2.9862	0		12.8847	0.00073008
11.031	3.6195	0.2122	2.9294	0.0323	3.3536	-0.0853	2.9862	0		12.8887	0.00104075
11.035	3.6166	0.1326	2.9313	0.097	3.3526	-0.1138	2.9891	0.0953		12.8896	0.00111065
11.037	3.6137	0.0531	2.9322	0.1294	3.3574	0.0284	2.9872	0.0318		12.8905	0.00118056
11.049	3.6176	0.1592	2.9294	0.0323	3.3593	0.0853	2.9881	0.0635		12.8944	0.00148346
11.078	3.6166	0.1326	2.9313	0.097	3.3564	0	2.9853	-0.0318		12.8896	0.00111065
11.093	3.6185	0.1857	2.9322	0.1294	3.3583	0.0569	2.9824	-0.127		12.8914	0.00125046
11.094	3.6147	0.0796	2.9284	0	3.3574	0.0284	2.9853	-0.0318		12.8858	0.000815515
11.106	3.6157	0.1061	2.9322	0.1294	3.3574	0.0284	2.9872	0.0318		12.8925	0.00133589
11.136	3.6166	0.1326	2.9294	0.0323	3.3583	0.0569	2.9872	0.0318		12.8915	0.00125822
11.152	3.6166	0.1326	2.9313	0.097	3.3497	-0.1991	2.9853	-0.0318		12.8829	0.000590278
11.154	3.6176	0.1592	2.9303	0.0647	3.3488	-0.2276	2.9862	0		12.8829	0.000590278
11.166	3.6147	0.0796	2.9303	0.0647	3.3593	0.0853	2.9881	0.0635		12.8924	0.00132812
11.169	3.6176	0.1592	2.9294	0.0323	3.3564	0	2.9853	-0.0318		12.8887	0.00104075
11.171	3.6137	0.0531	2.9313	0.097	3.3583	0.0569	2.9805	-0.1905		12.8838	0.000660179
11.179	3.6166	0.1326	2.9313	0.097	3.3583	0.0569	2.9881	0.0635		12.8943	0.00147569
11.181	3.6166	0.1326	2.9275	-0.0323	3.3583	0.0569	2.9872	0.0318		12.8896	0.00111065
11.194	3.6147	0.0796	2.9313	0.097	3.3574	0.0284	2.9862	0		12.8896	0.00111065
11.196	3.6157	0.1061	2.9303	0.0647	3.3574	0.0284	2.9862	0		12.8896	0.00111065
11.225	3.6099	-0.0531	2.9294	0.0323	3.3593	0.0853	2.9872	0.0318		12.8858	0.000815515
11.229	3.6137	0.0531	2.9303	0.0647	3.3536	-0.0853	2.9862	0		12.8838	0.000660179
11.231	3.6176	0.1592	2.9284	0	3.3574	0.0284	2.9881	0.0635		12.8915	0.00125822
11.233	3.6157	0.1061	2.9294	0.0323	3.3517	-0.1422	2.9862	0		12.883	0.000598044
11.269	3.6137	0.0531	2.9303	0.0647	3.3545	-0.0569	2.9891	0.0953		12.8876	0.000955318
11.272	3.6166	0.1326	2.9313	0.097	3.3564	0	2.9862	0		12.8905	0.00118056
11.275	3.6166	0.1326	2.9322	0.1294	3.3593	0.0853	2.9881	0.0635		12.8962	0.00162326
11.277	3.6176	0.1592	2.9313	0.097	3.3555	-0.0284	2.9862	0		12.8906	0.00118832
11.283	3.6185	0.1857	2.9294	0.0323	3.3593	0.0853	2.9853	-0.0318		12.8925	0.00133589
11.314	3.6147	0.0796	2.9284	0	3.3564	0	2.9834	-0.0953		12.8829	0.000590278
11.329	3.6214	0.2653	2.9294	0.0323	3.3526	-0.1138	2.9862	0		12.8896	0.00111065
11.331	3.6157	0.1061	2.9294	0.0323	3.3574	0.0284	2.99	0.127		12.8925	0.00133589
11.334	3.6243	0.3449	2.9294	0.0323	3.3612	0.1422	2.9881	0.0635		12.903	0.00215141
11.344	3.6157	0.1061	2.9313	0.097	3.3593	0.0853	2.9862	0		12.8925	0.00133589
11.346	3.6157	0.1061	2.9322	0.1294	3.3622	0.1707	2.9853	-0.0318		12.8954	0.00156113
11.358	3.6166	0.1326	2.9294	0.0323	3.3602	0.1138	2.9862	0		12.8924	0.00132812
11.362	3.6157	0.1061	2.9303	0.0647	3.3602	0.1138	2.9862	0		12.8924	0.00132812
11.394	3.6176	0.1592	2.9303	0.0647	3.3545	-0.0569	2.9872	0.0318		12.8896	0.00111065
11.404	3.6185	0.1857	2.9294	0.0323	3.3564	0	2.9862	0		12.8905	0.00118056
11.406	3.6166	0.1326	2.9313	0.097	3.3526	-0.1138	2.9862	0		12.8867	0.000885416
11.409	3.6166	0.1326	2.9303	0.0647	3.3574	0.0284	2.9872	0.0318		12.8915	0.00125822
11.413	3.6137	0.0531	2.9313	0.097	3.3526	-0.1138	2.9853	-0.0318		12.8829	0.000590278
11.419	3.6109	-0.0265	2.9294	0.0323	3.3583	0.0569	2.9862	0		12.8848	0.000737847
11.466	3.6128	0.0265	2.9322	0.1294	3.3536	-0.0853	2.9853	-0.0318		12.8839	0.000667946
11.481	3.6176	0.1592	2.9313	0.097	3.3507	-0.1707	2.9824	-0.127		12.882	0.000520376
11.484	3.6176	0.1592	2.9294	0.0323	3.3574	0.0284	2.9862	0		12.8906	0.00118832
11.496	3.6166	0.1326	2.9322	0.1294	3.3574	0.0284	2.9881	0.0635		12.8943	0.00147569
11.499	3.6176	0.1592	2.9294	0.0323	3.3564	0	2.9872	0.0318		12.8906	0.00118832
11.511	3.6185	0.1857	2.9303	0.0647	3.3564	0	2.9862	0		12.8914	0.00125046
11.515	3.6147	0.0796	2.9313	0.097	3.3574	0.0284	2.9862	0		12.8896	0.00111065
11.526	3.6176	0.1592	2.9332	0.1617	3.3555	-0.0284	2.9843	-0.0635		12.8906	0.00118832
11.529	3.6185	0.1857	2.9322	0.1294	3.3545	-0.0569	2.9872	0.0318		12.8924	0.00132812
11.542	3.6205	0.2388	2.9294	0.0323	3.3583	0.0569	2.9872	0.0318		12.8954	0.00156113
11.556	3.6176	0.1592	2.9284	0	3.3526	-0.1138	2.9862	0		12.8848	0.000737847
11.559	3.6176	0.1592	2.9303	0.0647	3.3612	0.1422	2.99	0.127		12.8991	0.0018485
11.572	3.6157	0.1061	2.9294	0.0323	3.3555	-0.0284	2.9862	0		12.8868	0.000893183
11.601	3.6185	0.1857	2.9313	0.097	3.3564	0	2.9881	0.0635		12.8943	0.00147569
11.616	3.6185	0.1857	2.9303	0.0647	3.3526	-0.1138	2.9843	-0.0635		12.8857	0.000807748
11.619	3.6176	0.1592	2.9313	0.097	3.3555	-0.0284	2.9862	0		12.8906	0.00118832
11.632	3.6166	0.1326	2.9313	0.097	3.3555	-0.0284	2.9862	0		12.8896	0.00111065
11.634	3.6137	0.0531	2.9313	0.097	3.3593	0.0853	2.9862	0		12.8905	0.00118056
11.646	3.6147	0.0796	2.9303	0.0647	3.3555	-0.0284	2.9862	0		12.8867	0.000885416
11.649	3.6166	0.1326	2.9294	0.0323	3.3602	0.1138	2.9881	0.0635		12.8943	0.00147569
11.659	3.6166	0.1326	2.9322	0.1294	3.3545	-0.0569	2.9862	0		12.8895	0.00110289
11.661	3.6176	0.1592	2.9351	0.2264	3.3631	0.1991	2.9862	0		12.902	0.00207374
11.706	3.6166	0.1326	2.9322	0.1294	3.3602	0.1138	2.9891	0.0953		12.8981	0.00177083
11.709	3.6166	0.1326	2.9303	0.0647	3.3574	0.0284	2.9824	-0.127		12.8867	0.000885416
11.724	3.6176	0.1592	2.9303	0.0647	3.3497	-0.1991	2.9843	-0.0635		12.8819	0.000512609
11.726	3.6185	0.1857	2.9284	0	3.3593	0.0853	2.9881	0.0635		12.8943	0.00147569
11.728	3.6176	0.1592	2.9322	0.1294	3.3536	-0.0853	2.9862	0		12.8896	0.00111065
11.736	3.6176	0.1592	2.9313	0.097	3.3526	-0.1138	2.9881	0.0635		12.8896	0.00111065
11.739	3.6166	0.1326	2.9313	0.097	3.3564	0	2.9872	0.0318		12.8915	0.00125822
11.752	3.6147	0.0796	2.9313	0.097	3.3583	0.0569	2.9834	-0.0953		12.8877	0.000963084
11.754	3.6128	0.0265	2.9322	0.1294	3.3507	-0.1707	2.9853	-0.0318		12.881	0.000442708
11.766	3.6166	0.1326	2.9303	0.0647	3.3574	0.0284	2.9872	0.0318		12.8915	0.00125822
11.769	3.6176	0.1592	2.9294	0.0323	3.3727	0.4836	2.9862	0		12.9059	0.00237664
11.781	3.6157	0.1061	2.9332	0.1617	3.3612	0.1422	2.991	0.1588		12.9011	0.00200384
11.785	3.6166	0.1326	2.9284	0	3.3574	0.0284	2.9815	-0.1588		12.8839	0.000667946
11.797	3.6157	0.1061	2.9322	0.1294	3.3583	0.0569	2.9862	0		12.8924	0.00132812
11.825	3.6195	0.2122	2.9322	0.1294	3.3574	0.0284	2.991	0.1588		12.9001	0.00192617
11.829	3.6176	0.1592	2.9313	0.097	3.3555	-0.0284	2.9853	-0.0318		12.8897	0.00111842
11.831	3.6157	0.1061	2.9322	0.1294	3.3583	0.0569	2.9881	0.0635		12.8943	0.00147569
11.859	3.6157	0.1061	2.9294	0.0323	3.3583	0.0569	2.9872	0.0318		12.8906	0.00118832
11.869	3.6185	0.1857	2.9313	0.097	3.3545	-0.0569	2.9872	0.0318		12.8915	0.00125822
11.871	3.6137	0.0531	2.9313	0.097	3.3564	0	2.9872	0.0318		12.8886	0.00103299
11.874	3.6185	0.1857	2.9332	0.1617	3.3583	0.0569	2.9891	0.0953		12.8991	0.0018485
11.876	3.6205	0.2388	2.9294	0.0323	3.3698	0.3983	2.9862	0		12.9059	0.00237664
11.904	3.6166	0.1326	2.9303	0.0647	3.3526	-0.1138	2.9929	0.2223		12.8924	0.00132812
11.914	3.6109	-0.0265	2.9322	0.1294	3.3612	0.1422	2.991	0.1588		12.8953	0.00155336
11.916	3.6195	0.2122	2.9284	0	3.3574	0.0284	2.9872	0.0318		12.8925	0.00133589
11.92	3.6166	0.1326	2.9322	0.1294	3.3612	0.1422	2.9872	0.0318		12.8972	0.00170093
11.929	3.6214	0.2653	2.9332	0.1617	3.3574	0.0284	2.9881	0.0635		12.9001	0.00192617
11.932	3.6205	0.2388	2.9313	0.097	3.3574	0.0284	2.9872	0.0318		12.8964	0.0016388
11.944	3.6147	0.0796	2.9294	0.0323	3.3574	0.0284	2.9862	0		12.8877	0.000963084
11.974	3.6176	0.1592	2.9313	0.097	3.3574	0.0284	2.9872	0.0318		12.8935	0.00141356
11.989	3.6176	0.1592	2.9294	0.0323	3.3583	0.0569	2.9862	0		12.8915	0.00125822
11.992	3.6157	0.1061	2.9303	0.0647	3.3602	0.1138	2.9881	0.0635		12.8943	0.00147569
11.994	3.6185	0.1857	2.9332	0.1617	3.3497	-0.1991	2.9891	0.0953		12.8905	0.00118056
11.996	3.6176	0.1592	2.9313	0.097	3.3526	-0.1138	2.9853	-0.0318		12.8868	0.000893183
12.024	3.6176	0.1592	2.9284	0	3.3526	-0.1138	2.9919	0.1905		12.8905	0.00118056
12.034	3.6109	-0.0265	2.9303	0.0647	3.3574	0.0284	2.9853	-0.0318		12.8839	0.000667946
12.036	3.6176	0.1592	2.9322	0.1294	3.3574	0.0284	2.9872	0.0318		12.8944	0.00148346
12.05	3.6195	0.2122	2.9313	0.097	3.3583	0.0569	2.9872	0.0318		12.8963	0.00163103
12.052	3.6128	0.0265	2.9294	0.0323	3.3583	0.0569	2.9872	0.0318		12.8877	0.000963084
12.054	3.6166	0.1326	2.9303	0.0647	3.3545	-0.0569	2.9862	0		12.8876	0.000955318
12.066	3.6147	0.0796	2.9303	0.0647	3.3555	-0.0284	2.9881	0.0635		12.8886	0.00103299
12.071	3.6195	0.2122	2.9284	0	3.3583	0.0569	2.9853	-0.0318		12.8915	0.00125822
12.082	3.6185	0.1857	2.9313	0.097	3.3612	0.1422	2.9872	0.0318		12.8982	0.0017786
12.126	3.6195	0.2122	2.9313	0.097	3.3593	0.0853	2.9862	0		12.8963	0.00163103
12.129	3.6166	0.1326	2.9313	0.097	3.3564	0	2.991	0.1588		12.8953	0.00155336
12.141	3.6176	0.1592	2.9265	-0.0647	3.3602	0.1138	2.9881	0.0635		12.8924	0.00132812
12.144	3.6166	0.1326	2.9322	0.1294	3.3564	0	2.99	0.127		12.8952	0.0015456
12.157	3.6176	0.1592	2.9294	0.0323	3.3612	0.1422	2.9862	0		12.8944	0.00148346
12.159	3.6195	0.2122	2.9294	0.0323	3.3593	0.0853	2.9853	-0.0318		12.8935	0.00141356
12.171	3.6147	0.0796	2.9294	0.0323	3.3593	0.0853	2.9891	0.0953		12.8925	0.00133589
12.174	3.6205	0.2388	2.9332	0.1617	3.3574	0.0284	2.9872	0.0318		12.8983	0.00178637
12.186	3.6166	0.1326	2.9351	0.2264	3.3612	0.1422	2.9872	0.0318		12.9001	0.00192617
12.189	3.6176	0.1592	2.9313	0.097	3.3631	0.1991	2.9872	0.0318		12.8992	0.00185627
12.201	3.6224	0.2918	2.9332	0.1617	3.3631	0.1991	2.9862	0		12.9049	0.00229898
12.23	3.6195	0.2122	2.9303	0.0647	3.3583	0.0569	2.9862	0		12.8943	0.00147569
12.234	3.6166	0.1326	2.9294	0.0323	3.3593	0.0853	2.9815	-0.1588		12.8868	0.000893183
12.236	3.6137	0.0531	2.9303	0.0647	3.3574	0.0284	2.9862	0		12.8876	0.000955318
12.243	3.6185	0.1857	2.9313	0.097	3.3593	0.0853	2.9853	-0.0318		12.8944	0.00148346
12.247	3.6176	0.1592	2.9284	0	3.3517	-0.1422	2.9872	0.0318		12.8849	0.000745614
12.259	3.6147	0.0796	2.9303	0.0647	3.3564	0	2.9872	0.0318		12.8886	0.00103299
12.321	3.6166	0.1326	2.9313	0.097	3.3583	0.0569	2.9872	0.0318		12.8934	0.00140579
12.325	3.6205	0.2388	2.9303	0.0647	3.3555	-0.0284	2.9881	0.0635		12.8944	0.00148346
12.327	3.6195	0.2122	2.9303	0.0647	3.3583	0.0569	2.9862	0		12.8943	0.00147569
12.333	3.6185	0.1857	2.9322	0.1294	3.3583	0.0569	2.9891	0.0953		12.8981	0.00177083
12.336	3.6224	0.2918	2.9313	0.097	3.3631	0.1991	2.9881	0.0635		12.9049	0.00229898
12.351	3.6166	0.1326	2.9322	0.1294	3.3631	0.1991	2.9853	-0.0318		12.8972	0.00170093
12.354	3.6185	0.1857	2.9322	0.1294	3.3536	-0.0853	2.9834	-0.0953		12.8877	0.000963084
12.363	3.6185	0.1857	2.9322	0.1294	3.3602	0.1138	2.9862	0		12.8971	0.00169316
12.366	3.6147	0.0796	2.9294	0.0323	3.3536	-0.0853	2.9891	0.0953		12.8868	0.000893183
12.37	3.6205	0.2388	2.9313	0.097	3.3555	-0.0284	2.9853	-0.0318		12.8926	0.00134366
12.372	3.6176	0.1592	2.9303	0.0647	3.3574	0.0284	2.9872	0.0318		12.8925	0.00133589
12.381	3.6147	0.0796	2.9313	0.097	3.3583	0.0569	2.9891	0.0953		12.8934	0.00140579
12.41	3.6166	0.1326	2.9332	0.1617	3.3545	-0.0569	2.9862	0		12.8905	0.00118056
12.414	3.6195	0.2122	2.9332	0.1617	3.3669	0.3129	2.9862	0		12.9058	0.00236888
12.416	3.6205	0.2388	2.9284	0	3.3526	-0.1138	2.9891	0.0953		12.8906	0.00118832
12.418	3.6195	0.2122	2.9313	0.097	3.3612	0.1422	2.9853	-0.0318		12.8973	0.0017087
12.423	3.6195	0.2122	2.9322	0.1294	3.3545	-0.0569	2.9872	0.0318		12.8934	0.00140579
12.454	3.6176	0.1592	2.9313	0.097	3.3622	0.1707	2.9824	-0.127		12.8935	0.00141356
12.469	3.6195	0.2122	2.9322	0.1294	3.3593	0.0853	2.9919	0.1905		12.9029	0.00214364
12.471	3.6185	0.1857	2.9332	0.1617	3.3574	0.0284	2.9891	0.0953		12.8982	0.0017786
12.474	3.6176	0.1592	2.9313	0.097	3.3574	0.0284	2.9872	0.0318		12.8935	0.00141356
12.476	3.6176	0.1592	2.9303	0.0647	3.3602	0.1138	2.9853	-0.0318		12.8934	0.00140579
12.504	3.6195	0.2122	2.9322	0.1294	3.3574	0.0284	2.9881	0.0635		12.8972	0.00170093
12.514	3.6195	0.2122	2.9322	0.1294	3.3612	0.1422	2.9872	0.0318		12.9001	0.00192617
12.516	3.6176	0.1592	2.9322	0.1294	3.3593	0.0853	2.9881	0.0635		12.8972	0.00170093
12.519	3.6176	0.1592	2.9322	0.1294	3.3583	0.0569	2.9881	0.0635		12.8962	0.00162326
12.528	3.6166	0.1326	2.9313	0.097	3.3612	0.1422	2.9891	0.0953		12.8982	0.0017786
12.532	3.6176	0.1592	2.9322	0.1294	3.3564	0	2.9891	0.0953		12.8953	0.00155336
12.544	3.6137	0.0531	2.9313	0.097	3.3555	-0.0284	2.9881	0.0635		12.8886	0.00103299
12.559	3.6166	0.1326	2.9313	0.097	3.3602	0.1138	2.9862	0		12.8943	0.00147569
12.562	3.6166	0.1326	2.9313	0.097	3.3564	0	2.9862	0		12.8905	0.00118056
12.573	3.6176	0.1592	2.9294	0.0323	3.3574	0.0284	2.9891	0.0953		12.8935	0.00141356
12.604	3.6176	0.1592	2.9313	0.097	3.3612	0.1422	2.9862	0		12.8963	0.00163103
12.607	3.6195	0.2122	2.9313	0.097	3.3631	0.1991	2.9891	0.0953		12.903	0.00215141
12.61	3.6205	0.2388	2.9332	0.1617	3.3602	0.1138	2.9891	0.0953		12.903	0.00215141
12.617	3.6195	0.2122	2.9322	0.1294	3.3593	0.0853	2.9881	0.0635		12.8991	0.0018485
12.649	3.6281	0.451	2.9322	0.1294	3.3507	-0.1707	2.9881	0.0635		12.8991	0.0018485
12.653	3.6205	0.2388	2.9322	0.1294	3.3622	0.1707	2.9815	-0.1588		12.8964	0.0016388
12.655	3.6195	0.2122	2.9322	0.1294	3.3622	0.1707	2.9881	0.0635		12.902	0.00207374
12.664	3.6166	0.1326	2.9322	0.1294	3.3564	0	2.991	0.1588		12.8962	0.00162326
12.666	3.6185	0.1857	2.9313	0.097	3.3593	0.0853	2.991	0.1588		12.9001	0.00192617
12.681	3.6185	0.1857	2.9313	0.097	3.3574	0.0284	2.9853	-0.0318		12.8925	0.00133589
12.684	3.6157	0.1061	2.9313	0.097	3.3612	0.1422	2.9881	0.0635		12.8963	0.00163103
12.696	3.6195	0.2122	2.9313	0.097	3.3602	0.1138	2.9853	-0.0318		12.8963	0.00163103
12.699	3.6176	0.1592	2.9332	0.1617	3.3564	0	2.9881	0.0635		12.8953	0.00155336
12.712	3.6128	0.0265	2.9332	0.1617	3.3507	-0.1707	2.9872	0.0318		12.8839	0.000667946
12.756	3.6185	0.1857	2.9322	0.1294	3.3583	0.0569	2.9881	0.0635		12.8971	0.00169316
12.759	3.6185	0.1857	2.9303	0.0647	3.3602	0.1138	2.9872	0.0318		12.8962	0.00162326
12.771	3.6205	0.2388	2.9322	0.1294	3.3602	0.1138	2.9891	0.0953		12.902	0.00207374
12.774	3.6176	0.1592	2.9322	0.1294	3.3583	0.0569	2.9862	0		12.8943	0.00147569
12.786	3.6166	0.1326	2.9303	0.0647	3.3583	0.0569	2.9853	-0.0318		12.8905	0.00118056
12.789	3.6176	0.1592	2.9322	0.1294	3.3602	0.1138	2.9919	0.1905		12.9019	0.00206597
12.801	3.6176	0.1592	2.9332	0.1617	3.3612	0.1422	2.9834	-0.0953		12.8954	0.00156113
12.804	3.6195	0.2122	2.9351	0.2264	3.3583	0.0569	2.9862	0		12.8991	0.0018485
12.816	3.6214	0.2653	2.9284	0	3.3574	0.0284	2.9862	0		12.8934	0.00140579
12.819	3.6176	0.1592	2.9332	0.1617	3.3583	0.0569	2.9872	0.0318		12.8963	0.00163103
12.831	3.6205	0.2388	2.9294	0.0323	3.3536	-0.0853	2.9891	0.0953		12.8926	0.00134366
12.861	3.6176	0.1592	2.9332	0.1617	3.3593	0.0853	2.9881	0.0635		12.8982	0.0017786
12.877	3.6243	0.3449	2.9294	0.0323	3.3583	0.0569	2.9891	0.0953		12.9011	0.00200384
12.879	3.6147	0.0796	2.9322	0.1294	3.3545	-0.0569	2.9881	0.0635		12.8895	0.00110289
12.891	3.6205	0.2388	2.9322	0.1294	3.3555	-0.0284	2.9872	0.0318		12.8954	0.00156113
12.896	3.6176	0.1592	2.9313	0.097	3.3641	0.2276	2.9891	0.0953		12.9021	0.0020815
12.906	3.6185	0.1857	2.9322	0.1294	3.3602	0.1138	2.9881	0.0635		12.899	0.00184073
12.909	3.6157	0.1061	2.9322	0.1294	3.3583	0.0569	2.9872	0.0318		12.8934	0.00140579
12.922	3.6176	0.1592	2.9303	0.0647	3.3583	0.0569	2.9881	0.0635		12.8943	0.00147569
12.924	3.6137	0.0531	2.9303	0.0647	3.3602	0.1138	2.9881	0.0635		12.8923	0.00132036
12.936	3.6195	0.2122	2.9294	0.0323	3.3602	0.1138	2.9862	0		12.8953	0.00155336
12.939	3.6224	0.2918	2.9303	0.0647	3.3574	0.0284	2.9862	0		12.8963	0.00163103
12.949	3.6205	0.2388	2.9322	0.1294	3.3583	0.0569	2.9872	0.0318		12.8982	0.0017786
12.979	3.6205	0.2388	2.9313	0.097	3.3583	0.0569	2.9862	0		12.8963	0.00163103
12.982	3.6166	0.1326	2.9322	0.1294	3.3564	0	2.9881	0.0635		12.8933	0.00139803
12.985	3.6157	0.1061	2.9313	0.097	3.3517	-0.1422	2.9872	0.0318		12.8859	0.000823282
12.987	3.6185	0.1857	2.9332	0.1617	3.3583	0.0569	2.9881	0.0635		12.8981	0.00177083
12.995	3.6176	0.1592	2.9322	0.1294	3.3583	0.0569	2.9862	0		12.8943	0.00147569
13.027	3.6195	0.2122	2.9322	0.1294	3.3602	0.1138	2.9853	-0.0318		12.8972	0.00170093
13.03	3.6205	0.2388	2.9332	0.1617	3.3612	0.1422	2.99	0.127		12.9049	0.00229898
13.032	3.6195	0.2122	2.9322	0.1294	3.3622	0.1707	2.9862	0		12.9001	0.00192617
13.039	3.6195	0.2122	2.9351	0.2264	3.3583	0.0569	2.9881	0.0635		12.901	0.00199607
13.069	3.6185	0.1857	2.9322	0.1294	3.3564	0	2.9853	-0.0318		12.8924	0.00132812
13.073	3.6147	0.0796	2.9313	0.097	3.3631	0.1991	2.9881	0.0635		12.8972	0.00170093
13.075	3.6137	0.0531	2.9284	0	3.3641	0.2276	2.9862	0		12.8924	0.00132812
13.084	3.6185	0.1857	2.9332	0.1617	3.3564	0	2.9872	0.0318		12.8953	0.00155336
13.086	3.6176	0.1592	2.9322	0.1294	3.365	0.256	2.9862	0		12.901	0.00199607
13.114	3.6195	0.2122	2.9303	0.0647	3.3631	0.1991	2.9881	0.0635		12.901	0.00199607
13.129	3.6185	0.1857	2.9313	0.097	3.3564	0	2.9853	-0.0318		12.8915	0.00125822
13.131	3.6195	0.2122	2.9322	0.1294	3.3593	0.0853	2.9881	0.0635		12.8991	0.0018485
13.134	3.6214	0.2653	2.9322	0.1294	3.3622	0.1707	2.9881	0.0635		12.9039	0.00222131
13.136	3.6205	0.2388	2.9303	0.0647	3.3602	0.1138	2.9881	0.0635		12.8991	0.0018485
13.145	3.6185	0.1857	2.9313	0.097	3.3612	0.1422	2.9881	0.0635		12.8991	0.0018485
13.175	3.6195	0.2122	2.9332	0.1617	3.3536	-0.0853	2.9881	0.0635		12.8944	0.00148346
13.189	3.6195	0.2122	2.9322	0.1294	3.3583	0.0569	2.9815	-0.1588		12.8915	0.00125822
13.191	3.6176	0.1592	2.9322	0.1294	3.3679	0.3414	2.9834	-0.0953		12.9011	0.00200384
13.196	3.6195	0.2122	2.9294	0.0323	3.3574	0.0284	2.9862	0		12.8925	0.00133589
13.196	3.6195	0.2122	2.9313	0.097	3.3602	0.1138	2.9862	0		12.8972	0.00170093
13.204	3.6147	0.0796	2.9322	0.1294	3.3593	0.0853	2.9862	0		12.8924	0.00132812
13.234	3.6166	0.1326	2.9341	0.1941	3.3583	0.0569	2.9853	-0.0318		12.8943	0.00147569
13.249	3.6185	0.1857	2.9303	0.0647	3.3602	0.1138	2.9881	0.0635		12.8971	0.00169316
13.251	3.6195	0.2122	2.9322	0.1294	3.3593	0.0853	2.9872	0.0318		12.8982	0.0017786
13.256	3.6176	0.1592	2.9322	0.1294	3.3612	0.1422	2.9881	0.0635		12.8991	0.0018485
13.258	3.6205	0.2388	2.9322	0.1294	3.3555	-0.0284	2.9862	0		12.8944	0.00148346
13.264	3.6205	0.2388	2.9322	0.1294	3.3583	0.0569	2.9872	0.0318		12.8982	0.0017786
13.296	3.6205	0.2388	2.936	0.2587	3.3593	0.0853	2.9853	-0.0318		12.9011	0.00200384
13.311	3.6185	0.1857	2.9313	0.097	3.3555	-0.0284	2.9891	0.0953		12.8944	0.00148346
13.314	3.6195	0.2122	2.9294	0.0323	3.3602	0.1138	2.9862	0		12.8953	0.00155336
13.326	3.6205	0.2388	2.9322	0.1294	3.3593	0.0853	2.9796	-0.2223		12.8916	0.00126599
13.33	3.6176	0.1592	2.9313	0.097	3.3593	0.0853	2.9872	0.0318		12.8954	0.00156113
13.342	3.6176	0.1592	2.9332	0.1617	3.3593	0.0853	2.9843	-0.0635		12.8944	0.00148346
13.345	3.6176	0.1592	2.9341	0.1941	3.3622	0.1707	2.9853	-0.0318		12.8992	0.00185627
13.357	3.6185	0.1857	2.9313	0.097	3.365	0.256	2.9881	0.0635		12.9029	0.00214364
13.359	3.6205	0.2388	2.9332	0.1617	3.3593	0.0853	2.9872	0.0318		12.9002	0.00193394
13.376	3.6176	0.1592	2.9332	0.1617	3.3593	0.0853	2.9881	0.0635		12.8982	0.0017786
13.387	3.6176	0.1592	2.9294	0.0323	3.3622	0.1707	2.9853	-0.0318		12.8945	0.00149123
13.389	3.6233	0.3184	2.9313	0.097	3.3631	0.1991	2.9853	-0.0318		12.903	0.00215141
13.401	3.6147	0.0796	2.9294	0.0323	3.3564	0	2.9881	0.0635		12.8886	0.00103299
13.431	3.6166	0.1326	2.9294	0.0323	3.3755	0.569	2.9881	0.0635		12.9096	0.00266402
13.446	3.6176	0.1592	2.9332	0.1617	3.3612	0.1422	2.9872	0.0318		12.8992	0.00185627
13.449	3.6205	0.2388	2.9313	0.097	3.3583	0.0569	2.9881	0.0635		12.8982	0.0017786
13.461	3.6176	0.1592	2.9313	0.097	3.3593	0.0853	2.9872	0.0318		12.8954	0.00156113
13.464	3.6185	0.1857	2.9313	0.097	3.3612	0.1422	2.991	0.1588		12.902	0.00207374
13.476	3.6147	0.0796	2.9332	0.1617	3.3612	0.1422	2.9853	-0.0318		12.8944	0.00148346
13.479	3.6157	0.1061	2.9275	-0.0323	3.3593	0.0853	2.99	0.127		12.8925	0.00133589
13.491	3.6214	0.2653	2.9332	0.1617	3.3545	-0.0569	2.9891	0.0953		12.8982	0.0017786
13.494	3.6224	0.2918	2.9313	0.097	3.3555	-0.0284	2.9872	0.0318		12.8964	0.0016388
13.506	3.6205	0.2388	2.9313	0.097	3.3574	0.0284	2.99	0.127		12.8992	0.00185627
13.509	3.6176	0.1592	2.9294	0.0323	3.3593	0.0853	2.991	0.1588		12.8973	0.0017087
13.521	3.6205	0.2388	2.9322	0.1294	3.3555	-0.0284	2.9862	0		12.8944	0.00148346
13.55	3.6195	0.2122	2.9313	0.097	3.3583	0.0569	2.9919	0.1905		12.901	0.00199607
13.554	3.6176	0.1592	2.9332	0.1617	3.3602	0.1138	2.9862	0		12.8972	0.00170093
13.556	3.6166	0.1326	2.9303	0.0647	3.3602	0.1138	2.9862	0		12.8933	0.00139803
13.564	3.6195	0.2122	2.9351	0.2264	3.3574	0.0284	2.9881	0.0635		12.9001	0.00192617
13.566	3.6176	0.1592	2.9322	0.1294	3.3583	0.0569	2.99	0.127		12.8981	0.00177083
13.594	3.6205	0.2388	2.9322	0.1294	3.3564	0	2.9891	0.0953		12.8982	0.0017786
13.609	3.6195	0.2122	2.9294	0.0323	3.3574	0.0284	2.9872	0.0318		12.8935	0.00141356
13.611	3.6166	0.1326	2.9332	0.1617	3.3612	0.1422	2.991	0.1588		12.902	0.00207374
13.614	3.6166	0.1326	2.9332	0.1617	3.3602	0.1138	2.9862	0		12.8962	0.00162326
13.616	3.6157	0.1061	2.9341	0.1941	3.3574	0.0284	2.9881	0.0635		12.8953	0.00155336
13.648	3.6185	0.1857	2.9303	0.0647	3.3574	0.0284	2.9881	0.0635		12.8943	0.00147569
13.653	3.6176	0.1592	2.9322	0.1294	3.3574	0.0284	2.9853	-0.0318		12.8925	0.00133589
13.656	3.6205	0.2388	2.9313	0.097	3.3583	0.0569	2.9881	0.0635		12.8982	0.0017786
13.659	3.6205	0.2388	2.9322	0.1294	3.3612	0.1422	2.9872	0.0318		12.9011	0.00200384
13.669	3.6195	0.2122	2.9332	0.1617	3.3593	0.0853	2.9872	0.0318		12.8992	0.00185627
13.675	3.6233	0.3184	2.9294	0.0323	3.3602	0.1138	2.9891	0.0953		12.902	0.00207374
13.704	3.6157	0.1061	2.9322	0.1294	3.3574	0.0284	2.9881	0.0635		12.8934	0.00140579
13.715	3.6147	0.0796	2.9341	0.1941	3.3583	0.0569	2.9872	0.0318		12.8943	0.00147569
13.719	3.6205	0.2388	2.9303	0.0647	3.3564	0	2.9824	-0.127		12.8896	0.00111065
13.729	3.6205	0.2388	2.9322	0.1294	3.3517	-0.1422	2.9891	0.0953		12.8935	0.00141356
13.759	3.6205	0.2388	2.9313	0.097	3.366	0.2845	2.9891	0.0953		12.9069	0.00245431
13.762	3.6195	0.2122	2.9341	0.1941	3.3574	0.0284	2.9891	0.0953		12.9001	0.00192617
13.765	3.6224	0.2918	2.9322	0.1294	3.3593	0.0853	2.9891	0.0953		12.903	0.00215141
13.767	3.6176	0.1592	2.9322	0.1294	3.3612	0.1422	2.9891	0.0953		12.9001	0.00192617
13.773	3.6205	0.2388	2.9332	0.1617	3.3622	0.1707	2.9881	0.0635		12.904	0.00222907
13.804	3.6195	0.2122	2.9294	0.0323	3.3583	0.0569	2.9881	0.0635		12.8953	0.00155336
13.807	3.6205	0.2388	2.9284	0	3.3631	0.1991	2.9872	0.0318		12.8992	0.00185627
13.81	3.6166	0.1326	2.9322	0.1294	3.3593	0.0853	2.9881	0.0635		12.8962	0.00162326
13.839	3.6233	0.3184	2.9341	0.1941	3.3612	0.1422	2.9891	0.0953		12.9077	0.00251645
13.85	3.6176	0.1592	2.9322	0.1294	3.3631	0.1991	2.9853	-0.0318		12.8982	0.0017786
13.852	3.6195	0.2122	2.9322	0.1294	3.3727	0.4836	2.9891	0.0953		12.9135	0.00296692
13.864	3.6147	0.0796	2.9322	0.1294	3.3631	0.1991	2.9872	0.0318		12.8972	0.00170093
13.866	3.6205	0.2388	2.9322	0.1294	3.3593	0.0853	2.9872	0.0318		12.8992	0.00185627
13.88	3.6195	0.2122	2.9332	0.1617	3.3555	-0.0284	2.9881	0.0635		12.8963	0.00163103
13.882	3.6176	0.1592	2.9322	0.1294	3.3612	0.1422	2.9891	0.0953		12.9001	0.00192617
13.896	3.6205	0.2388	2.9322	0.1294	3.3602	0.1138	2.9881	0.0635		12.901	0.00199607
13.926	3.6185	0.1857	2.9332	0.1617	3.3574	0.0284	2.9891	0.0953		12.8982	0.0017786
13.941	3.6176	0.1592	2.9303	0.0647	3.3631	0.1991	2.9862	0		12.8972	0.00170093
13.944	3.6233	0.3184	2.9341	0.1941	3.3574	0.0284	2.9862	0		12.901	0.00199607
13.956	3.6157	0.1061	2.9322	0.1294	3.3593	0.0853	2.9881	0.0635		12.8953	0.00155336
13.959	3.6195	0.2122	2.9341	0.1941	3.3583	0.0569	2.9881	0.0635		12.9	0.0019184
13.972	3.6185	0.1857	2.9332	0.1617	3.3602	0.1138	2.9891	0.0953		12.901	0.00199607
13.975	3.6205	0.2388	2.9332	0.1617	3.3583	0.0569	2.9872	0.0318		12.8992	0.00185627
13.987	3.6224	0.2918	2.9322	0.1294	3.3631	0.1991	2.9881	0.0635		12.9058	0.00236888
13.989	3.6195	0.2122	2.9322	0.1294	3.3593	0.0853	2.9881	0.0635		12.8991	0.0018485
14.001	3.6224	0.2918	2.9332	0.1617	3.3602	0.1138	2.9881	0.0635		12.9039	0.00222131
14.02	3.6224	0.2918	2.9351	0.2264	3.3574	0.0284	2.991	0.1588		12.9059	0.00237664
14.031	3.6176	0.1592	2.9332	0.1617	3.3583	0.0569	2.9881	0.0635		12.8972	0.00170093
14.034	3.6214	0.2653	2.9322	0.1294	3.3602	0.1138	2.9872	0.0318		12.901	0.00199607
14.046	3.6214	0.2653	2.9322	0.1294	3.3555	-0.0284	2.9881	0.0635		12.8972	0.00170093
14.049	3.6224	0.2918	2.9303	0.0647	3.3602	0.1138	2.9872	0.0318		12.9001	0.00192617
14.061	3.6185	0.1857	2.9313	0.097	3.3698	0.3983	2.9881	0.0635		12.9077	0.00251645
14.091	3.6176	0.1592	2.9313	0.097	3.3574	0.0284	2.9919	0.1905		12.8982	0.0017786
14.106	3.6185	0.1857	2.9322	0.1294	3.3583	0.0569	2.9881	0.0635		12.8971	0.00169316
14.109	3.6214	0.2653	2.9332	0.1617	3.3602	0.1138	2.9881	0.0635		12.9029	0.00214364
14.121	3.6205	0.2388	2.9332	0.1617	3.3602	0.1138	2.9881	0.0635		12.902	0.00207374
14.124	3.6195	0.2122	2.9332	0.1617	3.3602	0.1138	2.99	0.127		12.9029	0.00214364
14.136	3.6195	0.2122	2.9322	0.1294	3.3564	0	2.9872	0.0318		12.8953	0.00155336
14.139	3.6195	0.2122	2.9313	0.097	3.3602	0.1138	2.99	0.127		12.901	0.00199607
14.148	3.6195	0.2122	2.9351	0.2264	3.3602	0.1138	2.9891	0.0953		12.9039	0.00222131
14.152	3.6224	0.2918	2.9351	0.2264	3.3612	0.1422	2.991	0.1588		12.9097	0.00267178
14.164	3.6195	0.2122	2.9294	0.0323	3.3583	0.0569	2.9891	0.0953		12.8963	0.00163103
14.167	3.6224	0.2918	2.9351	0.2264	3.3488	-0.2276	2.9891	0.0953		12.8954	0.00156113
14.179	3.6185	0.1857	2.9332	0.1617	3.3593	0.0853	2.9891	0.0953		12.9001	0.00192617
14.209	3.6205	0.2388	2.9332	0.1617	3.3622	0.1707	2.99	0.127		12.9059	0.00237664
14.212	3.6185	0.1857	2.9322	0.1294	3.365	0.256	2.99	0.127		12.9057	0.00236111
14.215	3.6166	0.1326	2.9341	0.1941	3.3574	0.0284	2.991	0.1588		12.8991	0.0018485
14.217	3.6224	0.2918	2.9332	0.1617	3.3622	0.1707	2.9891	0.0953		12.9069	0.00245431
14.225	3.6252	0.3714	2.9313	0.097	3.3641	0.2276	2.9891	0.0953		12.9097	0.00267178
14.255	3.6224	0.2918	2.9341	0.1941	3.3583	0.0569	2.9891	0.0953		12.9039	0.00222131
14.269	3.6195	0.2122	2.9332	0.1617	3.3641	0.2276	2.9881	0.0635		12.9049	0.00229898
14.271	3.6205	0.2388	2.9322	0.1294	3.3622	0.1707	2.9891	0.0953		12.904	0.00222907
14.284	3.6214	0.2653	2.9351	0.2264	3.366	0.2845	2.991	0.1588		12.9135	0.00296692
14.286	3.6166	0.1326	2.9303	0.0647	3.3631	0.1991	2.991	0.1588		12.901	0.00199607
14.289	3.6185	0.1857	2.9332	0.1617	3.3507	-0.1707	2.9948	0.2858		12.8972	0.00170093
14.299	3.6233	0.3184	2.9341	0.1941	3.3612	0.1422	2.991	0.1588		12.9096	0.00266402
14.331	3.6176	0.1592	2.9313	0.097	3.3602	0.1138	2.991	0.1588		12.9001	0.00192617
14.336	3.6185	0.1857	2.9322	0.1294	3.3612	0.1422	2.9881	0.0635		12.9	0.0019184
14.337	3.6195	0.2122	2.9341	0.1941	3.3545	-0.0569	2.9881	0.0635		12.8962	0.00162326
14.344	3.6195	0.2122	2.9341	0.1941	3.3602	0.1138	2.99	0.127		12.9038	0.00221354
14.346	3.6195	0.2122	2.9332	0.1617	3.3593	0.0853	2.9881	0.0635		12.9001	0.00192617
14.376	3.6205	0.2388	2.9332	0.1617	3.3641	0.2276	2.9872	0.0318		12.905	0.00230674
14.388	3.6185	0.1857	2.9322	0.1294	3.3641	0.2276	2.9881	0.0635		12.9029	0.00214364
14.391	3.6185	0.1857	2.9322	0.1294	3.3478	-0.256	2.9862	0		12.8847	0.00073008
14.395	3.6205	0.2388	2.9322	0.1294	3.3612	0.1422	2.99	0.127		12.9039	0.00222131
14.404	3.6205	0.2388	2.9322	0.1294	3.3641	0.2276	2.9919	0.1905		12.9087	0.00259411
14.406	3.6214	0.2653	2.9322	0.1294	3.3612	0.1422	2.9881	0.0635		12.9029	0.00214364
14.437	3.6195	0.2122	2.9322	0.1294	3.3583	0.0569	2.9881	0.0635		12.8981	0.00177083
14.449	3.6185	0.1857	2.9303	0.0647	3.3574	0.0284	2.9862	0		12.8924	0.00132812
14.455	3.6195	0.2122	2.9294	0.0323	3.3612	0.1422	2.99	0.127		12.9001	0.00192617
14.458	3.6205	0.2388	2.9284	0	3.3622	0.1707	2.9891	0.0953		12.9002	0.00193394
14.464	3.6166	0.1326	2.9322	0.1294	3.3602	0.1138	2.99	0.127		12.899	0.00184073
14.466	3.6195	0.2122	2.9332	0.1617	3.3583	0.0569	2.99	0.127		12.901	0.00199607
14.496	3.6214	0.2653	2.9332	0.1617	3.3488	-0.2276	2.9891	0.0953		12.8925	0.00133589
14.511	3.6224	0.2918	2.9332	0.1617	3.3583	0.0569	2.99	0.127		12.9039	0.00222131
14.514	3.6195	0.2122	2.9322	0.1294	3.3612	0.1422	2.991	0.1588		12.9039	0.00222131
14.527	3.6224	0.2918	2.9313	0.097	3.3545	-0.0569	2.9834	-0.0953		12.8916	0.00126599
14.529	3.6176	0.1592	2.9313	0.097	3.3602	0.1138	2.9872	0.0318		12.8963	0.00163103
14.542	3.6157	0.1061	2.9322	0.1294	3.3602	0.1138	2.99	0.127		12.8981	0.00177083
14.544	3.6185	0.1857	2.9322	0.1294	3.3622	0.1707	2.9891	0.0953		12.902	0.00207374
14.556	3.6205	0.2388	2.9332	0.1617	3.3602	0.1138	2.991	0.1588		12.9049	0.00229898
14.559	3.6205	0.2388	2.9322	0.1294	3.3631	0.1991	2.9881	0.0635		12.9039	0.00222131
14.574	3.6205	0.2388	2.9322	0.1294	3.3507	-0.1707	2.99	0.127		12.8934	0.00140579
14.586	3.6205	0.2388	2.9332	0.1617	3.366	0.2845	2.9881	0.0635		12.9078	0.00252421
14.59	3.6205	0.2388	2.9313	0.097	3.3622	0.1707	2.9891	0.0953		12.9031	0.00215917
14.603	3.6176	0.1592	2.9341	0.1941	3.3469	-0.2844	2.9862	0		12.8848	0.000737847
14.646	3.6205	0.2388	2.9313	0.097	3.3612	0.1422	2.9824	-0.127		12.8954	0.00156113
14.65	3.6176	0.1592	2.9322	0.1294	3.3622	0.1707	2.9891	0.0953		12.9011	0.00200384
14.664	3.6195	0.2122	2.9332	0.1617	3.3622	0.1707	2.99	0.127		12.9049	0.00229898
14.676	3.6224	0.2918	2.9341	0.1941	3.3622	0.1707	2.9872	0.0318		12.9059	0.00237664
14.68	3.6195	0.2122	2.9313	0.097	3.3574	0.0284	2.99	0.127		12.8982	0.0017786
14.692	3.6214	0.2653	2.9351	0.2264	3.3593	0.0853	2.99	0.127		12.9058	0.00236888
14.694	3.6176	0.1592	2.9322	0.1294	3.3631	0.1991	2.99	0.127		12.9029	0.00214364
14.706	3.6176	0.1592	2.9322	0.1294	3.3555	-0.0284	2.9881	0.0635		12.8934	0.00140579
14.709	3.6224	0.2918	2.9351	0.2264	3.3545	-0.0569	2.99	0.127		12.902	0.00207374
14.721	3.6205	0.2388	2.9332	0.1617	3.3622	0.1707	2.991	0.1588		12.9069	0.00245431
14.751	3.6166	0.1326	2.9322	0.1294	3.3602	0.1138	2.99	0.127		12.899	0.00184073
14.766	3.6205	0.2388	2.9341	0.1941	3.3631	0.1991	2.9919	0.1905		12.9096	0.00266402
14.769	3.6195	0.2122	2.9313	0.097	3.3612	0.1422	2.9881	0.0635		12.9001	0.00192617
14.781	3.6214	0.2653	2.9341	0.1941	3.3612	0.1422	2.991	0.1588		12.9077	0.00251645
14.784	3.6252	0.3714	2.9351	0.2264	3.3622	0.1707	2.99	0.127		12.9125	0.00288925
14.793	3.6166	0.1326	2.9341	0.1941	3.3641	0.2276	2.9891	0.0953		12.9039	0.00222131
14.796	3.6176	0.1592	2.9332	0.1617	3.3602	0.1138	2.9891	0.0953		12.9001	0.00192617
14.799	3.6185	0.1857	2.9332	0.1617	3.3622	0.1707	2.9881	0.0635		12.902	0.00207374
14.809	3.6205	0.2388	2.9341	0.1941	3.3536	-0.0853	2.9891	0.0953		12.8973	0.0017087
14.839	3.6176	0.1592	2.937	0.2911	3.3593	0.0853	2.9891	0.0953		12.903	0.00215141
14.842	3.6195	0.2122	2.9332	0.1617	3.3612	0.1422	2.991	0.1588		12.9049	0.00229898
14.845	3.6224	0.2918	2.9332	0.1617	3.3583	0.0569	2.9872	0.0318		12.9011	0.00200384
14.847	3.6185	0.1857	2.9332	0.1617	3.3574	0.0284	2.9862	0		12.8953	0.00155336
14.855	3.6224	0.2918	2.9332	0.1617	3.3602	0.1138	2.9891	0.0953		12.9049	0.00229898
14.869	3.6224	0.2918	2.9351	0.2264	3.3555	-0.0284	2.9891	0.0953		12.9021	0.0020815
14.899	3.6233	0.3184	2.9341	0.1941	3.3622	0.1707	2.9881	0.0635		12.9077	0.00251645
14.902	3.6224	0.2918	2.9322	0.1294	3.3641	0.2276	2.9891	0.0953		12.9078	0.00252421
14.905	3.6205	0.2388	2.9341	0.1941	3.366	0.2845	2.991	0.1588		12.9116	0.00281935
14.907	3.6214	0.2653	2.9341	0.1941	3.3612	0.1422	2.9881	0.0635		12.9048	0.00229121
14.915	3.6176	0.1592	2.9351	0.2264	3.3593	0.0853	2.991	0.1588		12.903	0.00215141
14.945	3.6205	0.2388	2.9351	0.2264	3.3679	0.3414	2.9938	0.254		12.9173	0.00326206
14.949	3.6214	0.2653	2.9313	0.097	3.3631	0.1991	2.991	0.1588		12.9068	0.00244654
14.951	3.6185	0.1857	2.9294	0.0323	3.3622	0.1707	2.9881	0.0635		12.8982	0.0017786
14.979	3.6224	0.2918	2.9332	0.1617	3.3631	0.1991	2.9881	0.0635		12.9068	0.00244654
14.989	3.6205	0.2388	2.9322	0.1294	3.3574	0.0284	2.99	0.127		12.9001	0.00192617
14.991	3.6195	0.2122	2.9332	0.1617	3.3641	0.2276	2.9872	0.0318		12.904	0.00222907
14.994	3.6224	0.2918	2.9322	0.1294	3.3602	0.1138	2.9891	0.0953		12.9039	0.00222131
15.004	3.6185	0.1857	2.9341	0.1941	3.3641	0.2276	2.99	0.127		12.9067	0.00243878
15.006	3.6185	0.1857	2.9332	0.1617	3.3622	0.1707	2.9872	0.0318		12.9011	0.00200384
15.018	3.6205	0.2388	2.9322	0.1294	3.3602	0.1138	2.991	0.1588		12.9039	0.00222131
15.052	3.6176	0.1592	2.9351	0.2264	3.3564	0	2.9919	0.1905		12.901	0.00199607
15.055	3.6214	0.2653	2.9303	0.0647	3.3803	0.7113	2.99	0.127		12.922	0.0036271
15.057	3.6233	0.3184	2.9322	0.1294	3.3583	0.0569	2.9891	0.0953		12.9029	0.00214364
15.064	3.6214	0.2653	2.9332	0.1617	3.3612	0.1422	2.9919	0.1905		12.9077	0.00251645
15.066	3.6195	0.2122	2.936	0.2587	3.3612	0.1422	2.991	0.1588		12.9077	0.00251645
15.094	3.6224	0.2918	2.9322	0.1294	3.3622	0.1707	2.991	0.1588		12.9078	0.00252421
15.111	3.6185	0.1857	2.9313	0.097	3.3631	0.1991	2.99	0.127		12.9029	0.00214364
15.114	3.6176	0.1592	2.9351	0.2264	3.3631	0.1991	2.9891	0.0953		12.9049	0.00229898
15.127	3.6214	0.2653	2.9351	0.2264	3.3555	-0.0284	2.99	0.127		12.902	0.00207374
15.129	3.6195	0.2122	2.9332	0.1617	3.3641	0.2276	2.9881	0.0635		12.9049	0.00229898
15.141	3.607	-0.1326	2.937	0.2911	3.3602	0.1138	2.9919	0.1905		12.8961	0.0016155
15.144	3.6205	0.2388	2.9322	0.1294	3.3602	0.1138	2.9853	-0.0318		12.8982	0.0017786
15.156	3.6233	0.3184	2.9332	0.1617	3.3583	0.0569	2.9919	0.1905		12.9067	0.00243878
15.159	3.6166	0.1326	2.9332	0.1617	3.3622	0.1707	2.9872	0.0318		12.8992	0.00185627
15.172	3.6205	0.2388	2.9332	0.1617	3.3622	0.1707	2.9891	0.0953		12.905	0.00230674
15.174	3.6185	0.1857	2.9341	0.1941	3.3641	0.2276	2.9881	0.0635		12.9048	0.00229121
15.186	3.6214	0.2653	2.9332	0.1617	3.3593	0.0853	2.99	0.127		12.9039	0.00222131
15.216	3.6233	0.3184	2.9351	0.2264	3.366	0.2845	2.9891	0.0953		12.9135	0.00296692
15.231	3.6214	0.2653	2.9351	0.2264	3.3631	0.1991	2.99	0.127		12.9096	0.00266402
15.234	3.6224	0.2918	2.9332	0.1617	3.365	0.256	2.99	0.127		12.9106	0.00274168
15.246	3.6205	0.2388	2.9313	0.097	3.3641	0.2276	2.9919	0.1905		12.9078	0.00252421
15.249	3.6157	0.1061	2.9322	0.1294	3.3631	0.1991	2.9919	0.1905		12.9029	0.00214364
15.261	3.6185	0.1857	2.9332	0.1617	3.3679	0.3414	2.9919	0.1905		12.9115	0.00281158
15.265	3.6214	0.2653	2.9332	0.1617	3.366	0.2845	2.99	0.127		12.9106	0.00274168
15.277	3.6214	0.2653	2.9322	0.1294	3.3631	0.1991	2.9891	0.0953		12.9058	0.00236888
15.28	3.6224	0.2918	2.9332	0.1617	3.3574	0.0284	2.9891	0.0953		12.9021	0.0020815
15.294	3.6233	0.3184	2.9322	0.1294	3.3631	0.1991	2.99	0.127		12.9086	0.00258635
15.306	3.6205	0.2388	2.936	0.2587	3.3622	0.1707	2.9891	0.0953		12.9078	0.00252421
15.309	3.6185	0.1857	2.9341	0.1941	3.3641	0.2276	2.9891	0.0953		12.9058	0.00236888
15.321	3.6214	0.2653	2.9351	0.2264	3.3612	0.1422	2.99	0.127		12.9077	0.00251645
15.351	3.6205	0.2388	2.9322	0.1294	3.3631	0.1991	2.991	0.1588		12.9068	0.00244654
15.366	3.6195	0.2122	2.9303	0.0647	3.3641	0.2276	2.99	0.127		12.9039	0.00222131
15.369	3.6224	0.2918	2.9341	0.1941	3.3631	0.1991	2.9891	0.0953		12.9087	0.00259411
15.381	3.6195	0.2122	2.9313	0.097	3.366	0.2845	2.9881	0.0635		12.9049	0.00229898
15.384	3.6224	0.2918	2.9332	0.1617	3.3555	-0.0284	2.9891	0.0953		12.9002	0.00193394
15.397	3.6233	0.3184	2.9322	0.1294	3.3612	0.1422	2.991	0.1588		12.9077	0.00251645
15.399	3.6205	0.2388	2.9341	0.1941	3.3612	0.1422	2.9919	0.1905		12.9077	0.00251645
15.409	3.6214	0.2653	2.9322	0.1294	3.3612	0.1422	2.9919	0.1905		12.9067	0.00243878
15.411	3.6205	0.2388	2.9332	0.1617	3.3612	0.1422	2.99	0.127		12.9049	0.00229898
15.44	3.6224	0.2918	2.9351	0.2264	3.3641	0.2276	2.991	0.1588		12.9126	0.00289702
15.444	3.6224	0.2918	2.936	0.2587	3.3641	0.2276	2.991	0.1588		12.9135	0.00296692
15.446	3.6233	0.3184	2.9322	0.1294	3.3593	0.0853	2.99	0.127		12.9048	0.00229121
15.454	3.6205	0.2388	2.9341	0.1941	3.3602	0.1138	2.991	0.1588		12.9058	0.00236888
15.457	3.6233	0.3184	2.9322	0.1294	3.3555	-0.0284	2.99	0.127		12.901	0.00199607
15.469	3.6205	0.2388	2.9332	0.1617	3.3517	-0.1422	2.99	0.127		12.8954	0.00156113
15.499	3.6195	0.2122	2.9332	0.1617	3.3612	0.1422	2.9834	-0.0953		12.8973	0.0017087
15.502	3.6195	0.2122	2.9322	0.1294	3.3631	0.1991	2.99	0.127		12.9048	0.00229121
15.505	3.6224	0.2918	2.9351	0.2264	3.3602	0.1138	2.9881	0.0635		12.9058	0.00236888
15.507	3.6224	0.2918	2.9322	0.1294	3.3602	0.1138	2.9881	0.0635		12.9029	0.00214364
15.515	3.6195	0.2122	2.936	0.2587	3.3622	0.1707	2.991	0.1588		12.9087	0.00259411
15.545	3.6224	0.2918	2.9332	0.1617	3.3612	0.1422	2.991	0.1588		12.9078	0.00252421
15.549	3.6233	0.3184	2.9322	0.1294	3.3602	0.1138	2.9919	0.1905		12.9076	0.00250868
15.551	3.6224	0.2918	2.9341	0.1941	3.3574	0.0284	2.991	0.1588		12.9049	0.00229898
15.579	3.6195	0.2122	2.9332	0.1617	3.3631	0.1991	2.9891	0.0953		12.9049	0.00229898
15.589	3.6233	0.3184	2.936	0.2587	3.3641	0.2276	2.99	0.127		12.9134	0.00295915
15.591	3.6252	0.3714	2.9379	0.3234	3.3669	0.3129	2.9891	0.0953		12.9191	0.00340186
15.594	3.6224	0.2918	2.9332	0.1617	3.3622	0.1707	2.9957	0.3176		12.9135	0.00296692
15.603	3.6185	0.1857	2.9351	0.2264	3.3602	0.1138	2.99	0.127		12.9038	0.00221354
15.606	3.6195	0.2122	2.9351	0.2264	3.3641	0.2276	2.9919	0.1905		12.9106	0.00274168
15.619	3.6233	0.3184	2.9341	0.1941	3.3564	0	2.9881	0.0635		12.9019	0.00206597
15.649	3.6243	0.3449	2.9341	0.1941	3.3631	0.1991	2.99	0.127		12.9115	0.00281158
15.655	3.6205	0.2388	2.9351	0.2264	3.3641	0.2276	2.9891	0.0953		12.9088	0.00260188
15.656	3.6224	0.2918	2.9351	0.2264	3.3631	0.1991	2.9891	0.0953		12.9097	0.00267178
15.657	3.6224	0.2918	2.936	0.2587	3.3612	0.1422	2.9881	0.0635		12.9077	0.00251645
15.663	3.6214	0.2653	2.9351	0.2264	3.365	0.256	2.99	0.127		12.9115	0.00281158
15.696	3.6185	0.1857	2.9332	0.1617	3.3641	0.2276	2.9929	0.2223		12.9087	0.00259411
15.709	3.6243	0.3449	2.9341	0.1941	3.3478	-0.256	2.9862	0		12.8924	0.00132812
15.711	3.6224	0.2918	2.936	0.2587	3.3612	0.1422	2.9919	0.1905		12.9115	0.00281158
15.715	3.6214	0.2653	2.9351	0.2264	3.3602	0.1138	2.9881	0.0635		12.9048	0.00229121
15.717	3.6185	0.1857	2.9341	0.1941	3.3622	0.1707	2.9881	0.0635		12.9029	0.00214364
15.726	3.6214	0.2653	2.9332	0.1617	3.3641	0.2276	2.9919	0.1905		12.9106	0.00274168
15.756	3.6205	0.2388	2.936	0.2587	3.3612	0.1422	2.9891	0.0953		12.9068	0.00244654
15.769	3.6224	0.2918	2.9322	0.1294	3.3631	0.1991	2.99	0.127		12.9077	0.00251645
15.771	3.6233	0.3184	2.936	0.2587	3.3641	0.2276	2.9891	0.0953		12.9125	0.00288925
15.775	3.6176	0.1592	2.936	0.2587	3.3622	0.1707	2.991	0.1588		12.9068	0.00244654
15.777	3.6195	0.2122	2.9332	0.1617	3.3641	0.2276	2.9891	0.0953		12.9059	0.00237664
15.786	3.6233	0.3184	2.9351	0.2264	3.3583	0.0569	2.9929	0.2223		12.9096	0.00266402
15.816	3.6205	0.2388	2.9332	0.1617	3.3622	0.1707	2.9919	0.1905		12.9078	0.00252421
15.832	3.6205	0.2388	2.9351	0.2264	3.3631	0.1991	2.9891	0.0953		12.9078	0.00252421
15.834	3.6224	0.2918	2.9341	0.1941	3.366	0.2845	2.9919	0.1905		12.9144	0.00303682
15.846	3.6233	0.3184	2.9351	0.2264	3.3583	0.0569	2.99	0.127		12.9067	0.00243878
15.849	3.6214	0.2653	2.9351	0.2264	3.3641	0.2276	2.9919	0.1905		12.9125	0.00288925
15.862	3.6205	0.2388	2.9341	0.1941	3.3612	0.1422	2.9919	0.1905		12.9077	0.00251645
15.864	3.6233	0.3184	2.9341	0.1941	3.3612	0.1422	2.9919	0.1905		12.9105	0.00273392
15.877	3.6205	0.2388	2.9322	0.1294	3.3602	0.1138	2.99	0.127		12.9029	0.00214364
15.879	3.6233	0.3184	2.9332	0.1617	3.3641	0.2276	2.9948	0.2858		12.9154	0.00311449
15.892	3.6195	0.2122	2.9332	0.1617	3.3641	0.2276	2.9919	0.1905		12.9087	0.00259411
15.895	3.6224	0.2918	2.936	0.2587	3.3574	0.0284	2.9881	0.0635		12.9039	0.00222131
15.913	3.6214	0.2653	2.936	0.2587	3.3564	0	2.9891	0.0953		12.9029	0.00214364
15.938	3.6233	0.3184	2.936	0.2587	3.3602	0.1138	2.991	0.1588		12.9105	0.00273392
15.966	3.6214	0.2653	2.9351	0.2264	3.3631	0.1991	2.9919	0.1905		12.9115	0.00281158
15.982	3.6233	0.3184	2.936	0.2587	3.3574	0.0284	2.9919	0.1905		12.9086	0.00258635
15.984	3.6214	0.2653	2.9351	0.2264	3.3612	0.1422	2.991	0.1588		12.9087	0.00259411
15.999	3.6224	0.2918	2.936	0.2587	3.3631	0.1991	2.9919	0.1905		12.9134	0.00295915
16.012	3.6166	0.1326	2.9332	0.1617	3.366	0.2845	2.9929	0.2223		12.9087	0.00259411
16.014	3.6233	0.3184	2.936	0.2587	3.3622	0.1707	2.9919	0.1905		12.9134	0.00295915
16.026	3.6233	0.3184	2.9341	0.1941	3.3803	0.7113	2.9891	0.0953		12.9268	0.00399991
16.029	3.6214	0.2653	2.9351	0.2264	3.3612	0.1422	2.99	0.127		12.9077	0.00251645
16.041	3.6205	0.2388	2.9351	0.2264	3.3602	0.1138	2.991	0.1588		12.9068	0.00244654
16.044	3.6262	0.398	2.9341	0.1941	3.3641	0.2276	2.991	0.1588		12.9154	0.00311449
16.057	3.6224	0.2918	2.936	0.2587	3.3612	0.1422	2.99	0.127		12.9096	0.00266402
16.059	3.6205	0.2388	2.9351	0.2264	3.3622	0.1707	2.9919	0.1905		12.9097	0.00267178
16.068	3.6233	0.3184	2.936	0.2587	3.3602	0.1138	2.9891	0.0953		12.9086	0.00258635
16.099	3.6224	0.2918	2.9332	0.1617	3.3602	0.1138	2.9881	0.0635		12.9039	0.00222131
16.102	3.6214	0.2653	2.9351	0.2264	3.3612	0.1422	2.9919	0.1905		12.9096	0.00266402
16.105	3.6243	0.3449	2.9332	0.1617	3.365	0.256	2.9862	0		12.9087	0.00259411
16.108	3.6214	0.2653	2.9351	0.2264	3.366	0.2845	2.9891	0.0953		12.9116	0.00281935
16.144	3.6205	0.2388	2.9332	0.1617	3.366	0.2845	2.9891	0.0953		12.9088	0.00260188
16.147	3.6233	0.3184	2.9351	0.2264	3.3593	0.0853	2.9862	0		12.9039	0.00222131
16.15	3.6214	0.2653	2.9341	0.1941	3.3669	0.3129	2.9891	0.0953		12.9115	0.00281158
16.152	3.6214	0.2653	2.9351	0.2264	3.3631	0.1991	2.9891	0.0953		12.9087	0.00259411
16.16	3.6224	0.2918	2.936	0.2587	3.366	0.2845	2.991	0.1588		12.9154	0.00311449
16.191	3.6262	0.398	2.9332	0.1617	3.3612	0.1422	2.9881	0.0635		12.9087	0.00259411
16.195	3.6281	0.451	2.9351	0.2264	3.365	0.256	2.9891	0.0953		12.9173	0.00326206
16.197	3.6233	0.3184	2.936	0.2587	3.3641	0.2276	2.991	0.1588		12.9144	0.00303682
16.203	3.6195	0.2122	2.9351	0.2264	3.3612	0.1422	2.9929	0.2223		12.9087	0.00259411
16.206	3.6195	0.2122	2.9351	0.2264	3.3574	0.0284	2.99	0.127		12.902	0.00207374
16.234	3.6205	0.2388	2.9313	0.097	3.366	0.2845	2.9919	0.1905		12.9097	0.00267178
16.25	3.6224	0.2918	2.9313	0.097	3.3602	0.1138	2.99	0.127		12.9039	0.00222131
16.251	3.6224	0.2918	2.9351	0.2264	3.3612	0.1422	2.9919	0.1905		12.9106	0.00274168
16.254	3.6233	0.3184	2.9351	0.2264	3.3641	0.2276	2.991	0.1588		12.9135	0.00296692
16.257	3.6243	0.3449	2.9351	0.2264	3.3641	0.2276	2.9891	0.0953		12.9126	0.00289702
16.263	3.6205	0.2388	2.936	0.2587	3.365	0.256	2.9919	0.1905		12.9134	0.00295915
16.294	3.6233	0.3184	2.9341	0.1941	3.3583	0.0569	2.991	0.1588		12.9067	0.00243878
16.309	3.6185	0.1857	2.9341	0.1941	3.3612	0.1422	2.99	0.127		12.9038	0.00221354
16.311	3.6205	0.2388	2.936	0.2587	3.3593	0.0853	2.9891	0.0953		12.9049	0.00229898
16.314	3.6262	0.398	2.9351	0.2264	3.3669	0.3129	2.9929	0.2223		12.9211	0.0035572
16.316	3.6224	0.2918	2.9322	0.1294	3.3622	0.1707	2.99	0.127		12.9068	0.00244654
16.347	3.6224	0.2918	2.937	0.2911	3.3602	0.1138	2.9881	0.0635		12.9077	0.00251645
16.354	3.6233	0.3184	2.9332	0.1617	3.3669	0.3129	2.9881	0.0635		12.9115	0.00281158
16.357	3.6214	0.2653	2.9322	0.1294	3.3641	0.2276	2.9929	0.2223		12.9106	0.00274168
16.369	3.6233	0.3184	2.9351	0.2264	3.3641	0.2276	2.99	0.127		12.9125	0.00288925
16.372	3.6224	0.2918	2.936	0.2587	3.3631	0.1991	2.991	0.1588		12.9125	0.00288925
16.401	3.6252	0.3714	2.9322	0.1294	3.3631	0.1991	2.99	0.127		12.9105	0.00273392
16.405	3.6252	0.3714	2.9351	0.2264	3.3641	0.2276	2.99	0.127		12.9144	0.00303682
16.407	3.6252	0.3714	2.936	0.2587	3.3631	0.1991	2.99	0.127		12.9143	0.00302906
16.416	3.6214	0.2653	2.9351	0.2264	3.365	0.256	2.99	0.127		12.9115	0.00281158
16.419	3.6205	0.2388	2.9351	0.2264	3.3698	0.3983	2.99	0.127		12.9154	0.00311449
16.432	3.6233	0.3184	2.9341	0.1941	3.3631	0.1991	2.9891	0.0953		12.9096	0.00266402	0
16.436	3.6262	0.398	2.937	0.2911	3.3631	0.1991	2.99	0.127		12.9163	0.00318439
16.449	3.6205	0.2388	2.936	0.2587	3.3631	0.1991	2.991	0.1588		12.9106	0.00274168
16.452	3.6214	0.2653	2.9332	0.1617	3.3688	0.3698	2.9929	0.2223		12.9163	0.00318439
16.464	3.6214	0.2653	2.9351	0.2264	3.3593	0.0853	2.9881	0.0635		12.9039	0.00222131
16.498	3.6195	0.2122	2.936	0.2587	3.3641	0.2276	2.99	0.127		12.9096	0.00266402
16.506	3.6243	0.3449	2.9351	0.2264	3.3631	0.1991	2.991	0.1588		12.9135	0.00296692
16.509	3.6272	0.4245	2.936	0.2587	3.365	0.256	2.9919	0.1905		12.9201	0.00347953
16.521	3.6243	0.3449	2.9332	0.1617	3.365	0.256	2.9891	0.0953		12.9116	0.00281935
16.525	3.6224	0.2918	2.9351	0.2264	3.3574	0.0284	2.991	0.1588		12.9059	0.00237664
16.537	3.6243	0.3449	2.936	0.2587	3.3641	0.2276	2.9929	0.2223		12.9173	0.00326206
16.539	3.6195	0.2122	2.937	0.2911	3.366	0.2845	2.991	0.1588		12.9135	0.00296692
16.551	3.6224	0.2918	2.936	0.2587	3.3669	0.3129	2.99	0.127		12.9153	0.00310672
16.554	3.6214	0.2653	2.9351	0.2264	3.3612	0.1422	2.9862	0		12.9039	0.00222131
16.569	3.6205	0.2388	2.9341	0.1941	3.366	0.2845	2.9948	0.2858		12.9154	0.00311449
16.581	3.6195	0.2122	2.9351	0.2264	3.366	0.2845	2.9938	0.254		12.9144	0.00303682
16.612	3.6224	0.2918	2.936	0.2587	3.3641	0.2276	2.99	0.127		12.9125	0.00288925
16.626	3.6214	0.2653	2.9341	0.1941	3.3641	0.2276	2.9919	0.1905		12.9115	0.00281158
16.629	3.6214	0.2653	2.9351	0.2264	3.3679	0.3414	2.9891	0.0953		12.9135	0.00296692
16.641	3.6224	0.2918	2.936	0.2587	3.3641	0.2276	2.9919	0.1905		12.9144	0.00303682
16.644	3.6243	0.3449	2.936	0.2587	3.3622	0.1707	2.9919	0.1905		12.9144	0.00303682
16.657	3.6224	0.2918	2.937	0.2911	3.3612	0.1422	2.99	0.127		12.9106	0.00274168
16.659	3.6042	-0.2122	2.936	0.2587	3.3593	0.0853	2.9891	0.0953		12.8886	0.00103299
16.672	3.6252	0.3714	2.9332	0.1617	3.3622	0.1707	2.99	0.127		12.9106	0.00274168
16.674	3.6224	0.2918	2.9322	0.1294	3.3774	0.6259	2.9919	0.1905		12.9239	0.00377467
16.686	3.6195	0.2122	2.936	0.2587	3.365	0.256	2.991	0.1588		12.9115	0.00281158
16.689	3.6233	0.3184	2.9341	0.1941	3.366	0.2845	2.991	0.1588		12.9144	0.00303682
16.701	3.6233	0.3184	2.9332	0.1617	3.366	0.2845	2.991	0.1588		12.9135	0.00296692
16.73	3.6262	0.398	2.937	0.2911	3.3612	0.1422	2.99	0.127		12.9144	0.00303682
16.734	3.6185	0.1857	2.9351	0.2264	3.3631	0.1991	2.99	0.127		12.9067	0.00243878
16.736	3.6214	0.2653	2.9351	0.2264	3.3631	0.1991	2.9881	0.0635		12.9077	0.00251645
16.738	3.6224	0.2918	2.9351	0.2264	3.365	0.256	2.991	0.1588		12.9135	0.00296692
16.774	3.6195	0.2122	2.9351	0.2264	3.366	0.2845	2.9891	0.0953		12.9097	0.00267178
16.789	3.6205	0.2388	2.9351	0.2264	3.3641	0.2276	2.9891	0.0953		12.9088	0.00260188
16.791	3.6243	0.3449	2.9341	0.1941	3.3679	0.3414	2.9957	0.3176		12.922	0.0036271
16.794	3.6214	0.2653	2.9322	0.1294	3.366	0.2845	2.99	0.127		12.9096	0.00266402
16.803	3.6233	0.3184	2.9351	0.2264	3.3602	0.1138	2.99	0.127		12.9086	0.00258635
16.806	3.6262	0.398	2.937	0.2911	3.3641	0.2276	2.9929	0.2223		12.9202	0.0034873
16.809	3.6243	0.3449	2.936	0.2587	3.365	0.256	2.991	0.1588		12.9163	0.00318439
16.819	3.6205	0.2388	2.9351	0.2264	3.3612	0.1422	2.991	0.1588		12.9078	0.00252421
16.85	3.6195	0.2122	2.9351	0.2264	3.366	0.2845	2.991	0.1588		12.9116	0.00281935
16.852	3.6233	0.3184	2.9341	0.1941	3.366	0.2845	2.9919	0.1905		12.9153	0.00310672
16.859	3.6233	0.3184	2.937	0.2911	3.3698	0.3983	2.9929	0.2223		12.923	0.00370477
16.865	3.6166	0.1326	2.9351	0.2264	3.3555	-0.0284	2.991	0.1588		12.8982	0.0017786
16.896	3.6233	0.3184	2.9351	0.2264	3.366	0.2845	2.991	0.1588		12.9154	0.00311449
16.909	3.6224	0.2918	2.9341	0.1941	3.366	0.2845	2.991	0.1588		12.9135	0.00296692
16.911	3.6252	0.3714	2.936	0.2587	3.366	0.2845	2.9891	0.0953		12.9163	0.00318439
16.914	3.6224	0.2918	2.936	0.2587	3.366	0.2845	2.9881	0.0635		12.9125	0.00288925
16.927	3.6233	0.3184	2.9379	0.3234	3.3622	0.1707	2.9929	0.2223		12.9163	0.00318439
16.93	3.6243	0.3449	2.9379	0.3234	3.3593	0.0853	2.99	0.127		12.9115	0.00281158
16.941	3.6252	0.3714	2.9313	0.097	3.3669	0.3129	2.9919	0.1905		12.9153	0.00310672
16.945	3.6243	0.3449	2.936	0.2587	3.3631	0.1991	2.9881	0.0635		12.9115	0.00281158
16.957	3.6205	0.2388	2.937	0.2911	3.3669	0.3129	2.99	0.127		12.9144	0.00303682
16.986	3.6224	0.2918	2.936	0.2587	3.3622	0.1707	2.9919	0.1905		12.9125	0.00288925
17.004	3.6224	0.2918	2.937	0.2911	3.3602	0.1138	2.9929	0.2223		12.9125	0.00288925
17.017	3.6252	0.3714	2.937	0.2911	3.3688	0.3698	2.9929	0.2223		12.9239	0.00377467
17.019	3.6233	0.3184	2.9341	0.1941	3.3641	0.2276	2.9862	0		12.9077	0.00251645
17.031	3.6233	0.3184	2.936	0.2587	3.3622	0.1707	2.991	0.1588		12.9125	0.00288925
17.034	3.6224	0.2918	2.9332	0.1617	3.366	0.2845	2.9919	0.1905		12.9135	0.00296692
17.046	3.6243	0.3449	2.936	0.2587	3.3669	0.3129	2.99	0.127		12.9172	0.00325429
17.049	3.6243	0.3449	2.9388	0.3558	3.3602	0.1138	2.991	0.1588		12.9143	0.00302906
17.059	3.6233	0.3184	2.9379	0.3234	3.365	0.256	2.991	0.1588		12.9172	0.00325429
17.061	3.6214	0.2653	2.936	0.2587	3.366	0.2845	2.991	0.1588		12.9144	0.00303682
17.065	3.6272	0.4245	2.936	0.2587	3.3679	0.3414	2.991	0.1588		12.9221	0.00363487
17.074	3.6214	0.2653	2.9341	0.1941	3.3669	0.3129	2.9938	0.254		12.9162	0.00317663
17.105	3.6224	0.2918	2.9351	0.2264	3.3727	0.4836	2.991	0.1588		12.9212	0.00356497
17.109	3.6233	0.3184	2.936	0.2587	3.3698	0.3983	2.9948	0.2858		12.9239	0.00377467
17.112	3.6243	0.3449	2.936	0.2587	3.3564	0	2.9929	0.2223		12.9096	0.00266402
17.123	3.6243	0.3449	2.937	0.2911	3.3641	0.2276	2.991	0.1588		12.9164	0.00319216
17.125	3.6233	0.3184	2.9351	0.2264	3.3669	0.3129	2.9919	0.1905		12.9172	0.00325429
17.151	3.6233	0.3184	2.9351	0.2264	3.3631	0.1991	2.9919	0.1905		12.9134	0.00295915
17.154	3.6262	0.398	2.936	0.2587	3.3622	0.1707	2.9919	0.1905		12.9163	0.00318439
17.166	3.6224	0.2918	2.936	0.2587	3.365	0.256	2.9919	0.1905		12.9153	0.00310672
17.169	3.6252	0.3714	2.9388	0.3558	3.3612	0.1422	2.9862	0		12.9114	0.00280382
17.179	3.6252	0.3714	2.9379	0.3234	3.3602	0.1138	2.991	0.1588		12.9143	0.00302906
17.182	3.6224	0.2918	2.9332	0.1617	3.3631	0.1991	2.991	0.1588		12.9097	0.00267178
17.215	3.6252	0.3714	2.9351	0.2264	3.3679	0.3414	2.9891	0.0953		12.9173	0.00326206
17.218	3.6205	0.2388	2.9351	0.2264	3.3574	0.0284	2.9919	0.1905		12.9049	0.00229898
17.224	3.6195	0.2122	2.937	0.2911	3.365	0.256	2.99	0.127		12.9115	0.00281158
17.227	3.6224	0.2918	2.9351	0.2264	3.3631	0.1991	2.9938	0.254		12.9144	0.00303682
17.239	3.6224	0.2918	2.9351	0.2264	3.3641	0.2276	2.9929	0.2223		12.9145	0.00304459
17.271	3.6243	0.3449	2.936	0.2587	3.3631	0.1991	2.991	0.1588		12.9144	0.00303682
17.286	3.6233	0.3184	2.937	0.2911	3.366	0.2845	2.991	0.1588		12.9173	0.00326206
17.289	3.6262	0.398	2.9322	0.1294	3.3612	0.1422	2.99	0.127		12.9096	0.00266402
17.302	3.6214	0.2653	2.9351	0.2264	3.3622	0.1707	2.99	0.127		12.9087	0.00259411
17.304	3.6243	0.3449	2.9388	0.3558	3.365	0.256	2.9919	0.1905		12.92	0.00347176
17.317	3.6243	0.3449	2.9313	0.097	3.3688	0.3698	2.9929	0.2223		12.9173	0.00326206
17.319	3.6233	0.3184	2.9332	0.1617	3.366	0.2845	2.99	0.127		12.9125	0.00288925
17.331	3.6233	0.3184	2.9379	0.3234	3.3669	0.3129	2.9929	0.2223		12.921	0.00354943
17.334	3.6243	0.3449	2.937	0.2911	3.3641	0.2276	2.9938	0.254		12.9192	0.00340963
17.346	3.6224	0.2918	2.936	0.2587	3.366	0.2845	2.9919	0.1905		12.9163	0.00318439
17.349	3.6243	0.3449	2.937	0.2911	3.3641	0.2276	2.9919	0.1905		12.9173	0.00326206
17.379	3.6224	0.2918	2.9341	0.1941	3.3641	0.2276	2.9929	0.2223		12.9135	0.00296692
17.389	3.6252	0.3714	2.9379	0.3234	3.3622	0.1707	2.99	0.127		12.9153	0.00310672
17.391	3.6233	0.3184	2.9351	0.2264	3.3612	0.1422	2.9919	0.1905		12.9115	0.00281158
17.394	3.6262	0.398	2.9341	0.1941	3.365	0.256	2.9919	0.1905		12.9172	0.00325429
17.397	3.6224	0.2918	2.936	0.2587	3.3688	0.3698	2.9929	0.2223		12.9201	0.00347953
17.405	3.6281	0.451	2.936	0.2587	3.365	0.256	2.9938	0.254		12.9229	0.003697
17.419	3.6243	0.3449	2.9313	0.097	3.366	0.2845	2.991	0.1588		12.9126	0.00289702
17.449	3.6233	0.3184	2.9351	0.2264	3.3669	0.3129	2.9929	0.2223		12.9182	0.00333196
17.454	3.6243	0.3449	2.9332	0.1617	3.3679	0.3414	2.9919	0.1905		12.9173	0.00326206
17.455	3.6195	0.2122	2.936	0.2587	3.3679	0.3414	2.991	0.1588		12.9144	0.00303682
17.458	3.6243	0.3449	2.9351	0.2264	3.366	0.2845	2.99	0.127		12.9154	0.00311449
17.465	3.6243	0.3449	2.936	0.2587	3.3631	0.1991	2.991	0.1588		12.9144	0.00303682
17.495	3.6262	0.398	2.9379	0.3234	3.3641	0.2276	2.991	0.1588		12.9192	0.00340963
17.508	3.6224	0.2918	2.9379	0.3234	3.3622	0.1707	2.9919	0.1905		12.9144	0.00303682
17.511	3.6233	0.3184	2.9332	0.1617	3.3641	0.2276	2.991	0.1588		12.9116	0.00281935
17.514	3.6243	0.3449	2.937	0.2911	3.365	0.256	2.9919	0.1905		12.9182	0.00333196
17.516	3.6195	0.2122	2.9332	0.1617	3.3688	0.3698	2.9929	0.2223		12.9144	0.00303682
17.557	3.6233	0.3184	2.9379	0.3234	3.365	0.256	2.99	0.127		12.9162	0.00317663
17.571	3.6262	0.398	2.9341	0.1941	3.3669	0.3129	2.9919	0.1905		12.9191	0.00340186
17.574	3.6224	0.2918	2.9341	0.1941	3.3641	0.2276	2.99	0.127		12.9106	0.00274168
17.586	3.6243	0.3449	2.936	0.2587	3.3641	0.2276	2.9948	0.2858		12.9192	0.00340963
17.589	3.6252	0.3714	2.9379	0.3234	3.3669	0.3129	2.9929	0.2223		12.9229	0.003697
17.601	3.6233	0.3184	2.936	0.2587	3.3583	0.0569	2.991	0.1588		12.9086	0.00258635
17.604	3.6233	0.3184	2.937	0.2911	3.3631	0.1991	2.9891	0.0953		12.9125	0.00288925
17.616	3.6224	0.2918	2.937	0.2911	3.3574	0.0284	2.9929	0.2223		12.9097	0.00267178
17.619	3.6272	0.4245	2.937	0.2911	3.3717	0.4552	2.9929	0.2223		12.9288	0.00415524
17.631	3.6262	0.398	2.936	0.2587	3.3631	0.1991	2.9919	0.1905		12.9172	0.00325429
17.634	3.6233	0.3184	2.9351	0.2264	3.3641	0.2276	2.99	0.127		12.9125	0.00288925
17.646	3.6262	0.398	2.936	0.2587	3.3717	0.4552	2.9957	0.3176		12.9296	0.00421738
17.649	3.6243	0.3449	2.9351	0.2264	3.3641	0.2276	2.9938	0.254		12.9173	0.00326206
17.661	3.6233	0.3184	2.936	0.2587	3.3641	0.2276	2.9929	0.2223		12.9163	0.00318439
17.664	3.6224	0.2918	2.936	0.2587	3.3631	0.1991	2.991	0.1588		12.9125	0.00288925
17.676	3.6272	0.4245	2.9341	0.1941	3.3669	0.3129	2.9919	0.1905		12.9201	0.00347953
17.706	3.6252	0.3714	2.937	0.2911	3.365	0.256	2.9919	0.1905		12.9191	0.00340186
17.719	3.6252	0.3714	2.9322	0.1294	3.3631	0.1991	2.9919	0.1905		12.9124	0.00288149
17.721	3.6233	0.3184	2.9388	0.3558	3.3669	0.3129	2.991	0.1588		12.92	0.00347176
17.734	3.63	0.5041	2.9379	0.3234	3.3688	0.3698	2.9891	0.0953		12.9258	0.00392224
17.736	3.6272	0.4245	2.9322	0.1294	3.3622	0.1707	2.99	0.127		12.9116	0.00281935
17.739	3.6233	0.3184	2.9388	0.3558	3.365	0.256	2.991	0.1588		12.9181	0.00332419
17.748	3.6272	0.4245	2.937	0.2911	3.3765	0.5975	2.99	0.127		12.9307	0.00430281
17.755	3.6262	0.398	2.9379	0.3234	3.3583	0.0569	2.9919	0.1905		12.9143	0.00302906
17.764	3.6233	0.3184	2.9351	0.2264	3.366	0.2845	2.9891	0.0953		12.9135	0.00296692
17.796	3.6262	0.398	2.937	0.2911	3.3641	0.2276	2.9929	0.2223		12.9202	0.0034873
17.809	3.6243	0.3449	2.9351	0.2264	3.3612	0.1422	2.9919	0.1905		12.9125	0.00288925
17.811	3.6243	0.3449	2.9351	0.2264	3.3631	0.1991	2.9919	0.1905		12.9144	0.00303682
17.815	3.631	0.5306	2.936	0.2587	3.3698	0.3983	2.9919	0.1905		12.9287	0.00414748
17.818	3.6262	0.398	2.936	0.2587	3.3612	0.1422	2.9948	0.2858		12.9182	0.00333196
17.824	3.6214	0.2653	2.936	0.2587	3.3631	0.1991	2.9919	0.1905		12.9124	0.00288149
17.869	3.6262	0.398	2.9351	0.2264	3.3669	0.3129	2.9948	0.2858		12.923	0.00370477
17.871	3.6262	0.398	2.936	0.2587	3.3688	0.3698	2.9929	0.2223		12.9239	0.00377467
17.876	3.6262	0.398	2.9351	0.2264	3.365	0.256	3.0005	0.4764		12.9268	0.00399991
17.878	3.6262	0.398	2.937	0.2911	3.3669	0.3129	2.9976	0.3811		12.9277	0.00406981
17.884	3.6262	0.398	2.936	0.2587	3.3631	0.1991	2.991	0.1588		12.9163	0.00318439
17.887	3.6224	0.2918	2.936	0.2587	3.3679	0.3414	2.9929	0.2223		12.9192	0.00340963
17.898	3.6243	0.3449	2.9332	0.1617	3.3688	0.3698	2.99	0.127		12.9163	0.00318439
17.929	3.6214	0.2653	2.9351	0.2264	3.3641	0.2276	2.9929	0.2223		12.9135	0.00296692
17.932	3.6262	0.398	2.937	0.2911	3.3622	0.1707	2.9929	0.2223		12.9183	0.00333973
17.935	3.6281	0.451	2.936	0.2587	3.3679	0.3414	2.9919	0.1905		12.9239	0.00377467
17.937	3.6262	0.398	2.9379	0.3234	3.3717	0.4552	2.9929	0.2223		12.9287	0.00414748
17.974	3.6224	0.2918	2.937	0.2911	3.3698	0.3983	2.99	0.127		12.9192	0.00340963
17.989	3.6252	0.3714	2.9341	0.1941	3.3612	0.1422	2.9929	0.2223		12.9134	0.00295915
17.991	3.6252	0.3714	2.937	0.2911	3.366	0.2845	2.99	0.127		12.9182	0.00333196
17.994	3.6262	0.398	2.936	0.2587	3.3641	0.2276	2.9919	0.1905		12.9182	0.00333196
18.004	3.6233	0.3184	2.937	0.2911	3.3622	0.1707	2.9948	0.2858		12.9173	0.00326206
18.006	3.6262	0.398	2.937	0.2911	3.3631	0.1991	2.9891	0.0953		12.9154	0.00311449
18.009	3.6252	0.3714	2.936	0.2587	3.365	0.256	2.9919	0.1905		12.9181	0.00332419
18.038	3.6214	0.2653	2.937	0.2911	3.3631	0.1991	2.991	0.1588		12.9125	0.00288925
18.049	3.6281	0.451	2.9379	0.3234	3.365	0.256	2.9919	0.1905		12.9229	0.003697
18.051	3.6291	0.4776	2.937	0.2911	3.3688	0.3698	2.9919	0.1905		12.9268	0.00399991
18.054	3.6233	0.3184	2.936	0.2587	3.3641	0.2276	2.9891	0.0953		12.9125	0.00288925
18.057	3.6291	0.4776	2.936	0.2587	3.3593	0.0853	2.9938	0.254		12.9182	0.00333196
18.094	3.6281	0.451	2.9398	0.3881	3.3688	0.3698	2.991	0.1588		12.9277	0.00406981
18.109	3.6252	0.3714	2.9351	0.2264	3.3679	0.3414	2.9929	0.2223		12.9211	0.0035572
18.111	3.6233	0.3184	2.936	0.2587	3.3602	0.1138	2.9853	-0.0318		12.9048	0.00229121
18.114	3.6262	0.398	2.936	0.2587	3.3679	0.3414	2.9919	0.1905		12.922	0.0036271
18.124	3.6272	0.4245	2.936	0.2587	3.3679	0.3414	2.9919	0.1905		12.923	0.00370477
18.126	3.6262	0.398	2.937	0.2911	3.366	0.2845	2.9919	0.1905		12.9211	0.0035572
18.129	3.6252	0.3714	2.936	0.2587	3.366	0.2845	2.9957	0.3176		12.9229	0.003697
18.139	3.6272	0.4245	2.9379	0.3234	3.3688	0.3698	2.9919	0.1905		12.9258	0.00392224
18.171	3.6233	0.3184	2.936	0.2587	3.3612	0.1422	2.9929	0.2223		12.9134	0.00295915
18.184	3.6281	0.451	2.9388	0.3558	3.3698	0.3983	2.9929	0.2223		12.9296	0.00421738
18.186	3.6214	0.2653	2.9351	0.2264	3.366	0.2845	2.9919	0.1905		12.9144	0.00303682
18.19	3.6243	0.3449	2.936	0.2587	3.3679	0.3414	2.9948	0.2858		12.923	0.00370477
18.193	3.6224	0.2918	2.9351	0.2264	3.3717	0.4552	2.9976	0.3811		12.9268	0.00399991
18.201	3.6243	0.3449	2.9351	0.2264	3.3631	0.1991	2.9948	0.2858		12.9173	0.00326206
18.205	3.6291	0.4776	2.937	0.2911	3.3641	0.2276	2.9919	0.1905		12.9221	0.00363487
18.213	3.6233	0.3184	2.9379	0.3234	3.3688	0.3698	2.991	0.1588		12.921	0.00354943
18.246	3.6262	0.398	2.9379	0.3234	3.3641	0.2276	2.9881	0.0635		12.9163	0.00318439
18.25	3.6233	0.3184	2.937	0.2911	3.3669	0.3129	2.9919	0.1905		12.9191	0.00340186
18.253	3.6262	0.398	2.937	0.2911	3.366	0.2845	2.9919	0.1905		12.9211	0.0035572
18.258	3.6262	0.398	2.936	0.2587	3.366	0.2845	2.9929	0.2223		12.9211	0.0035572
18.291	3.6272	0.4245	2.9379	0.3234	3.3688	0.3698	2.991	0.1588		12.9249	0.00385234
18.306	3.6262	0.398	2.9332	0.1617	3.366	0.2845	2.9919	0.1905		12.9173	0.00326206
18.309	3.6262	0.398	2.9379	0.3234	3.3641	0.2276	2.9929	0.2223		12.9211	0.0035572
18.321	3.6262	0.398	2.936	0.2587	3.3698	0.3983	2.9929	0.2223		12.9249	0.00385234
18.324	3.6262	0.398	2.9351	0.2264	3.365	0.256	2.991	0.1588		12.9173	0.00326206
18.336	3.6224	0.2918	2.936	0.2587	3.3669	0.3129	2.9929	0.2223		12.9182	0.00333196
18.339	3.6272	0.4245	2.9379	0.3234	3.366	0.2845	2.99	0.127		12.9211	0.0035572
18.351	3.6262	0.398	2.9351	0.2264	3.3622	0.1707	2.9938	0.254		12.9173	0.00326206
18.354	3.6233	0.3184	2.936	0.2587	3.366	0.2845	2.9919	0.1905		12.9172	0.00325429
18.366	3.6252	0.3714	2.9379	0.3234	3.3698	0.3983	2.9929	0.2223		12.9258	0.00392224
18.369	3.6262	0.398	2.936	0.2587	3.366	0.2845	2.9948	0.2858		12.923	0.00370477
18.381	3.6233	0.3184	2.9379	0.3234	3.3669	0.3129	2.9938	0.254		12.9219	0.00361933
18.384	3.6252	0.3714	2.9332	0.1617	3.3746	0.5405	2.9919	0.1905		12.9249	0.00385234
18.394	3.6205	0.2388	2.9379	0.3234	3.3517	-0.1422	2.991	0.1588		12.9011	0.00200384
18.427	3.6252	0.3714	2.936	0.2587	3.3708	0.4267	2.9929	0.2223		12.9249	0.00385234
18.43	3.6243	0.3449	2.9379	0.3234	3.3679	0.3414	2.9891	0.0953		12.9192	0.00340963
18.433	3.6281	0.451	2.9332	0.1617	3.3669	0.3129	2.9929	0.2223		12.9211	0.0035572
18.439	3.6243	0.3449	2.937	0.2911	3.365	0.256	2.9929	0.2223		12.9192	0.00340963
18.442	3.6272	0.4245	2.9388	0.3558	3.3602	0.1138	2.9919	0.1905		12.9181	0.00332419
18.455	3.6224	0.2918	2.936	0.2587	3.3669	0.3129	2.991	0.1588		12.9163	0.00318439
18.49	3.6243	0.3449	2.937	0.2911	3.3717	0.4552	2.9929	0.2223		12.9259	0.00393001
18.493	3.6262	0.398	2.9379	0.3234	3.3669	0.3129	2.9929	0.2223		12.9239	0.00377467
18.498	3.6243	0.3449	2.9379	0.3234	3.366	0.2845	2.9929	0.2223		12.9211	0.0035572
18.532	3.63	0.5041	2.937	0.2911	3.3708	0.4267	2.9929	0.2223		12.9307	0.00430281
18.535	3.6224	0.2918	2.9351	0.2264	3.3669	0.3129	2.9919	0.1905		12.9163	0.00318439
18.538	3.6272	0.4245	2.9379	0.3234	3.3736	0.5121	2.9957	0.3176		12.9344	0.00459018
18.544	3.6252	0.3714	2.937	0.2911	3.3688	0.3698	2.991	0.1588		12.922	0.0036271
18.547	3.6272	0.4245	2.9379	0.3234	3.3679	0.3414	2.991	0.1588		12.924	0.00378244
18.578	3.6214	0.2653	2.9351	0.2264	3.366	0.2845	2.9929	0.2223		12.9154	0.00311449
18.589	3.6252	0.3714	2.937	0.2911	3.3669	0.3129	2.99	0.127		12.9191	0.00340186
18.591	3.6243	0.3449	2.9351	0.2264	3.366	0.2845	2.9948	0.2858		12.9202	0.0034873
18.594	3.6262	0.398	2.9379	0.3234	3.3669	0.3129	2.9948	0.2858		12.9258	0.00392224
18.597	3.6291	0.4776	2.937	0.2911	3.3679	0.3414	2.9948	0.2858		12.9288	0.00415524
18.634	3.6233	0.3184	2.9351	0.2264	3.3669	0.3129	2.9938	0.254		12.9191	0.00340186
18.649	3.6281	0.451	2.9379	0.3234	3.3641	0.2276	2.991	0.1588		12.9211	0.0035572
18.651	3.6262	0.398	2.937	0.2911	3.3641	0.2276	2.9938	0.254		12.9211	0.0035572
18.654	3.6291	0.4776	2.9379	0.3234	3.3688	0.3698	2.9938	0.254		12.9296	0.00421738
18.656	3.6262	0.398	2.937	0.2911	3.3727	0.4836	2.9891	0.0953		12.925	0.0038601
18.658	3.6252	0.3714	2.9379	0.3234	3.3698	0.3983	2.9938	0.254		12.9267	0.00399214
18.694	3.6272	0.4245	2.9379	0.3234	3.366	0.2845	2.9948	0.2858		12.9259	0.00393001
18.708	3.6243	0.3449	2.9351	0.2264	3.3669	0.3129	2.9957	0.3176		12.922	0.0036271
18.711	3.6272	0.4245	2.9379	0.3234	3.3679	0.3414	2.9919	0.1905		12.9249	0.00385234
18.714	3.6252	0.3714	2.9379	0.3234	3.366	0.2845	2.9938	0.254		12.9229	0.003697
18.716	3.6262	0.398	2.9351	0.2264	3.3708	0.4267	2.9948	0.2858		12.9269	0.00400767
18.718	3.6224	0.2918	2.9332	0.1617	3.366	0.2845	2.9938	0.254		12.9154	0.00311449
18.725	3.6224	0.2918	2.937	0.2911	3.3717	0.4552	2.9948	0.2858		12.9259	0.00393001
18.755	3.6262	0.398	2.9379	0.3234	3.3688	0.3698	2.9938	0.254		12.9267	0.00399214
18.769	3.6281	0.451	2.9379	0.3234	3.3641	0.2276	2.991	0.1588		12.9211	0.0035572
18.771	3.6262	0.398	2.937	0.2911	3.3688	0.3698	2.9929	0.2223		12.9249	0.00385234
18.775	3.6281	0.451	2.9388	0.3558	3.3698	0.3983	2.9919	0.1905		12.9286	0.00413971
18.778	3.6262	0.398	2.9379	0.3234	3.3708	0.4267	2.9929	0.2223		12.9278	0.00407757
18.785	3.6262	0.398	2.9388	0.3558	3.3631	0.1991	2.9919	0.1905		12.92	0.00347176
18.817	3.6233	0.3184	2.9398	0.3881	3.3679	0.3414	2.99	0.127		12.921	0.00354943
18.829	3.631	0.5306	2.9351	0.2264	3.366	0.2845	2.9919	0.1905		12.924	0.00378244
18.831	3.6185	0.1857	2.9341	0.1941	3.3574	0.0284	2.9929	0.2223		12.9029	0.00214364
18.835	3.6262	0.398	2.937	0.2911	3.3612	0.1422	2.99	0.127		12.9144	0.00303682
18.837	3.6262	0.398	2.937	0.2911	3.3727	0.4836	2.9919	0.1905		12.9278	0.00407757
18.846	3.6291	0.4776	2.937	0.2911	3.3612	0.1422	2.9967	0.3493		12.924	0.00378244
18.876	3.6281	0.451	2.9398	0.3881	3.3631	0.1991	2.9948	0.2858		12.9258	0.00392224
18.892	3.6291	0.4776	2.9351	0.2264	3.3698	0.3983	2.9938	0.254		12.9278	0.00407757
18.894	3.6243	0.3449	2.937	0.2911	3.3698	0.3983	2.9929	0.2223		12.924	0.00378244
18.906	3.6281	0.451	2.936	0.2587	3.365	0.256	2.99	0.127		12.9191	0.00340186
18.909	3.6291	0.4776	2.9379	0.3234	3.3688	0.3698	2.9919	0.1905		12.9277	0.00406981
18.922	3.6272	0.4245	2.9379	0.3234	3.3593	0.0853	2.991	0.1588		12.9154	0.00311449
18.924	3.6262	0.398	2.9379	0.3234	3.366	0.2845	2.9948	0.2858		12.9249	0.00385234
18.936	3.6281	0.451	2.936	0.2587	3.3641	0.2276	2.9938	0.254		12.922	0.0036271
18.939	3.6291	0.4776	2.9332	0.1617	3.3612	0.1422	2.9891	0.0953		12.9126	0.00289702
18.951	3.6291	0.4776	2.9379	0.3234	3.3698	0.3983	2.9929	0.2223		12.9297	0.00422514
18.954	3.6262	0.398	2.936	0.2587	3.3708	0.4267	2.9929	0.2223		12.9259	0.00393001
18.967	3.6281	0.451	2.9388	0.3558	3.3688	0.3698	2.9919	0.1905		12.9276	0.00406204
18.981	3.6224	0.2918	2.9379	0.3234	3.3698	0.3983	2.9938	0.254		12.9239	0.00377467
19.011	3.6281	0.451	2.936	0.2587	3.3669	0.3129	2.9929	0.2223		12.9239	0.00377467
19.026	3.6281	0.451	2.937	0.2911	3.3698	0.3983	2.9929	0.2223		12.9278	0.00407757
19.029	3.6281	0.451	2.936	0.2587	3.3698	0.3983	2.9929	0.2223		12.9268	0.00399991
19.041	3.6252	0.3714	2.937	0.2911	3.3736	0.5121	2.9948	0.2858		12.9306	0.00429505
19.044	3.6272	0.4245	2.9379	0.3234	3.366	0.2845	2.9976	0.3811		12.9287	0.00414748
19.056	3.6291	0.4776	2.937	0.2911	3.3602	0.1138	2.9938	0.254		12.9201	0.00347953
19.059	3.6262	0.398	2.9379	0.3234	3.3688	0.3698	2.9948	0.2858		12.9277	0.00406981
19.071	3.6291	0.4776	2.9388	0.3558	3.3669	0.3129	2.9929	0.2223		12.9277	0.00406981
19.074	3.6262	0.398	2.9379	0.3234	3.3736	0.5121	2.9938	0.254		12.9315	0.00436495
19.084	3.6233	0.3184	2.9322	0.1294	3.3688	0.3698	2.9929	0.2223		12.9172	0.00325429
19.086	3.6281	0.451	2.9379	0.3234	3.3679	0.3414	2.9929	0.2223		12.9268	0.00399991
19.144	3.6224	0.2918	2.9398	0.3881	3.3708	0.4267	2.99	0.127		12.923	0.00370477
19.159	3.6281	0.451	2.936	0.2587	3.3679	0.3414	2.9957	0.3176		12.9277	0.00406981
19.161	3.6262	0.398	2.9379	0.3234	3.3717	0.4552	2.991	0.1588		12.9268	0.00399991
19.164	3.6233	0.3184	2.9379	0.3234	3.3727	0.4836	2.9929	0.2223		12.9268	0.00399991
19.173	3.6281	0.451	2.9388	0.3558	3.3669	0.3129	2.9919	0.1905		12.9257	0.00391447
19.176	3.6262	0.398	2.937	0.2911	3.3679	0.3414	2.9948	0.2858		12.9259	0.00393001
19.179	3.6272	0.4245	2.9379	0.3234	3.3622	0.1707	2.9929	0.2223		12.9202	0.0034873
19.188	3.6262	0.398	2.936	0.2587	3.3717	0.4552	2.9929	0.2223		12.9268	0.00399991
19.191	3.6243	0.3449	2.937	0.2911	3.366	0.2845	2.9938	0.254		12.9211	0.0035572
19.22	3.6252	0.3714	2.9351	0.2264	3.3688	0.3698	2.9929	0.2223		12.922	0.0036271
19.224	3.6243	0.3449	2.9351	0.2264	3.3698	0.3983	2.9948	0.2858		12.924	0.00378244
19.226	3.6281	0.451	2.937	0.2911	3.3679	0.3414	2.9957	0.3176		12.9287	0.00414748
19.228	3.6281	0.451	2.936	0.2587	3.3622	0.1707	2.9891	0.0953		12.9154	0.00311449
19.264	3.6281	0.451	2.936	0.2587	3.3669	0.3129	2.9967	0.3493		12.9277	0.00406981
19.267	3.6252	0.3714	2.9332	0.1617	3.366	0.2845	2.9919	0.1905		12.9163	0.00318439
19.27	3.6243	0.3449	2.937	0.2911	3.3727	0.4836	2.9957	0.3176		12.9297	0.00422514
19.272	3.6262	0.398	2.9388	0.3558	3.3669	0.3129	2.9948	0.2858		12.9267	0.00399214
19.278	3.6243	0.3449	2.9379	0.3234	3.3746	0.5405	2.9938	0.254		12.9306	0.00429505
19.309	3.6262	0.398	2.9351	0.2264	3.3698	0.3983	2.9948	0.2858		12.9259	0.00393001
19.313	3.6233	0.3184	2.9379	0.3234	3.3631	0.1991	2.9929	0.2223		12.9172	0.00325429
19.315	3.6281	0.451	2.9388	0.3558	3.3669	0.3129	2.9938	0.254		12.9276	0.00406204
19.324	3.6291	0.4776	2.9379	0.3234	3.366	0.2845	2.9957	0.3176		12.9287	0.00414748
19.326	3.6281	0.451	2.937	0.2911	3.3717	0.4552	2.9948	0.2858		12.9316	0.00437271
19.355	3.6224	0.2918	2.9379	0.3234	3.3688	0.3698	2.9919	0.1905		12.921	0.00354943
19.369	3.6252	0.3714	2.936	0.2587	3.3727	0.4836	2.9919	0.1905		12.9258	0.00392224
19.371	3.631	0.5306	2.9379	0.3234	3.3688	0.3698	2.9919	0.1905		12.9296	0.00421738
19.374	3.6281	0.451	2.9351	0.2264	3.3717	0.4552	2.9938	0.254		12.9287	0.00414748
19.376	3.6262	0.398	2.9379	0.3234	3.366	0.2845	2.9919	0.1905		12.922	0.0036271
19.404	3.6281	0.451	2.9379	0.3234	3.3717	0.4552	2.9919	0.1905		12.9296	0.00421738
19.416	3.6291	0.4776	2.9398	0.3881	3.3717	0.4552	2.9957	0.3176		12.9363	0.00473775
19.419	3.6291	0.4776	2.936	0.2587	3.3698	0.3983	2.9929	0.2223		12.9278	0.00407757
19.432	3.6291	0.4776	2.9388	0.3558	3.3698	0.3983	2.9938	0.254		12.9315	0.00436495
19.434	3.6291	0.4776	2.9351	0.2264	3.3688	0.3698	2.9938	0.254		12.9268	0.00399991
19.446	3.6281	0.451	2.937	0.2911	3.3669	0.3129	2.9929	0.2223		12.9249	0.00385234
19.449	3.6262	0.398	2.9388	0.3558	3.3688	0.3698	2.9929	0.2223		12.9267	0.00399214
19.461	3.6281	0.451	2.9398	0.3881	3.3698	0.3983	2.9929	0.2223		12.9306	0.00429505
19.465	3.6281	0.451	2.9332	0.1617	3.3688	0.3698	2.9967	0.3493		12.9268	0.00399991
19.476	3.6291	0.4776	2.936	0.2587	3.365	0.256	2.9919	0.1905		12.922	0.0036271
19.492	3.6262	0.398	2.9398	0.3881	3.3688	0.3698	2.9938	0.254		12.9286	0.00413971
19.495	3.6281	0.451	2.936	0.2587	3.3755	0.569	2.991	0.1588		12.9306	0.00429505
19.506	3.6262	0.398	2.937	0.2911	3.365	0.256	2.9891	0.0953		12.9173	0.00326206
19.536	3.6262	0.398	2.9379	0.3234	3.3708	0.4267	2.9929	0.2223		12.9278	0.00407757
19.551	3.63	0.5041	2.937	0.2911	3.3708	0.4267	2.9929	0.2223		12.9307	0.00430281
19.554	3.6281	0.451	2.936	0.2587	3.3679	0.3414	2.9919	0.1905		12.9239	0.00377467
19.566	3.6233	0.3184	2.937	0.2911	3.3688	0.3698	2.9929	0.2223		12.922	0.0036271
19.569	3.6262	0.398	2.937	0.2911	3.3717	0.4552	2.991	0.1588		12.9259	0.00393001
19.582	3.6281	0.451	2.9379	0.3234	3.3708	0.4267	2.9948	0.2858		12.9316	0.00437271
19.584	3.6195	0.2122	2.9388	0.3558	3.3679	0.3414	2.99	0.127		12.9162	0.00317663
19.597	3.6281	0.451	2.9379	0.3234	3.3727	0.4836	2.9957	0.3176		12.9344	0.00459018
19.599	3.6272	0.4245	2.9398	0.3881	3.3774	0.6259	2.9948	0.2858		12.9392	0.00496299
19.611	3.6252	0.3714	2.9398	0.3881	3.3688	0.3698	2.9929	0.2223		12.9267	0.00399214
19.614	3.6252	0.3714	2.9388	0.3558	3.3688	0.3698	2.9957	0.3176		12.9285	0.00413194
19.626	3.6262	0.398	2.9379	0.3234	3.3727	0.4836	2.9948	0.2858		12.9316	0.00437271
19.656	3.6252	0.3714	2.9379	0.3234	3.3679	0.3414	2.9929	0.2223		12.9239	0.00377467
19.668	3.6281	0.451	2.9379	0.3234	3.3688	0.3698	2.9948	0.2858		12.9296	0.00421738
19.671	3.6281	0.451	2.9388	0.3558	3.3698	0.3983	2.9938	0.254		12.9305	0.00428728
19.674	3.6205	0.2388	2.9388	0.3558	3.3679	0.3414	2.9976	0.3811		12.9248	0.00384457
19.677	3.6291	0.4776	2.9351	0.2264	3.3688	0.3698	2.9919	0.1905		12.9249	0.00385234
19.704	3.6348	0.6368	2.936	0.2587	3.3669	0.3129	2.9929	0.2223		12.9306	0.00429505
19.714	3.6272	0.4245	2.9388	0.3558	3.3765	0.5975	2.9948	0.2858		12.9373	0.00481542
19.716	3.6281	0.451	2.9379	0.3234	3.3669	0.3129	2.9938	0.254		12.9267	0.00399214
19.72	3.6243	0.3449	2.9379	0.3234	3.3679	0.3414	2.9938	0.254		12.9239	0.00377467
19.729	3.6272	0.4245	2.9388	0.3558	3.3708	0.4267	2.991	0.1588		12.9278	0.00407757
19.734	3.6291	0.4776	2.937	0.2911	3.3717	0.4552	2.9957	0.3176		12.9335	0.00452028
19.744	3.6272	0.4245	2.9398	0.3881	3.3641	0.2276	2.9948	0.2858		12.9259	0.00393001
19.788	3.6272	0.4245	2.9379	0.3234	3.3708	0.4267	2.9948	0.2858		12.9307	0.00430281
19.791	3.63	0.5041	2.9341	0.1941	3.3736	0.5121	2.9948	0.2858		12.9325	0.00444261
19.795	3.63	0.5041	2.9388	0.3558	3.3612	0.1422	2.991	0.1588		12.921	0.00354943
19.804	3.6281	0.451	2.936	0.2587	3.3717	0.4552	2.9948	0.2858		12.9306	0.00429505
19.806	3.6243	0.3449	2.9351	0.2264	3.3688	0.3698	2.9957	0.3176		12.9239	0.00377467
19.819	3.6281	0.451	2.937	0.2911	3.3717	0.4552	2.9938	0.254		12.9306	0.00429505
19.821	3.6272	0.4245	2.9379	0.3234	3.3784	0.6544	2.991	0.1588		12.9345	0.00459795
19.851	3.6272	0.4245	2.937	0.2911	3.3698	0.3983	2.9938	0.254		12.9278	0.00407757
19.856	3.6291	0.4776	2.9379	0.3234	3.3717	0.4552	2.9929	0.2223		12.9316	0.00437271
19.857	3.6281	0.451	2.9388	0.3558	3.3698	0.3983	2.9929	0.2223		12.9296	0.00421738
19.864	3.63	0.5041	2.9398	0.3881	3.3669	0.3129	2.9957	0.3176		12.9324	0.00443485
19.867	3.63	0.5041	2.9379	0.3234	3.3688	0.3698	2.9948	0.2858		12.9315	0.00436495
19.898	3.6291	0.4776	2.9379	0.3234	3.3669	0.3129	2.9957	0.3176		12.9296	0.00421738
19.909	3.6348	0.6368	2.9379	0.3234	3.3717	0.4552	2.9967	0.3493		12.9411	0.00511056
19.924	3.632	0.5572	2.9388	0.3558	3.3698	0.3983	2.9948	0.2858		12.9354	0.00466785
19.926	3.6281	0.451	2.9379	0.3234	3.3593	0.0853	2.9891	0.0953		12.9144	0.00303682
19.929	3.6291	0.4776	2.937	0.2911	3.3545	-0.0569	2.9976	0.3811		12.9182	0.00333196
19.941	3.63	0.5041	2.9351	0.2264	3.3727	0.4836	2.9967	0.3493		12.9345	0.00459795
19.942	3.6281	0.451	2.9388	0.3558	3.3727	0.4836	2.9957	0.3176		12.9353	0.00466009
19.969	3.632	0.5572	2.937	0.2911	3.3784	0.6544	2.9957	0.3176		12.9431	0.0052659
19.974	3.63	0.5041	2.9388	0.3558	3.3688	0.3698	2.9929	0.2223		12.9305	0.00428728
19.975	3.6291	0.4776	2.9388	0.3558	3.3698	0.3983	2.9948	0.2858		12.9325	0.00444261
19.977	3.6195	0.2122	2.937	0.2911	3.3727	0.4836	2.9967	0.3493		12.9259	0.00393001
19.985	3.632	0.5572	2.9379	0.3234	3.3612	0.1422	2.9919	0.1905		12.923	0.00370477
20.016	3.631	0.5306	2.9388	0.3558	3.3727	0.4836	2.9929	0.2223		12.9354	0.00466785
20.032	3.631	0.5306	2.9379	0.3234	3.3727	0.4836	2.9938	0.254		12.9354	0.00466785
20.034	3.6291	0.4776	2.9388	0.3558	3.3688	0.3698	2.9929	0.2223		12.9296	0.00421738
20.047	3.6291	0.4776	2.9379	0.3234	3.3727	0.4836	2.9967	0.3493		12.9364	0.00474552
20.049	3.6281	0.451	2.937	0.2911	3.3688	0.3698	2.9929	0.2223		12.9268	0.00399991
20.061	3.6281	0.451	2.9398	0.3881	3.3698	0.3983	2.9967	0.3493		12.9344	0.00459018
20.064	3.6262	0.398	2.9379	0.3234	3.3708	0.4267	2.9957	0.3176		12.9306	0.00429505
20.076	3.6243	0.3449	2.936	0.2587	3.3727	0.4836	2.9948	0.2858		12.9278	0.00407757
20.079	3.6214	0.2653	2.9388	0.3558	3.3708	0.4267	2.9957	0.3176		12.9267	0.00399214
20.095	3.6281	0.451	2.937	0.2911	3.3717	0.4552	2.9948	0.2858		12.9316	0.00437271
20.106	3.6233	0.3184	2.9379	0.3234	3.3698	0.3983	2.9929	0.2223		12.9239	0.00377467
20.136	3.631	0.5306	2.9388	0.3558	3.3708	0.4267	2.9938	0.254		12.9344	0.00459018
20.151	3.6291	0.4776	2.9388	0.3558	3.3698	0.3983	2.9938	0.254		12.9315	0.00436495
20.154	3.6281	0.451	2.9388	0.3558	3.3717	0.4552	2.9919	0.1905		12.9305	0.00428728
20.166	3.6262	0.398	2.9351	0.2264	3.366	0.2845	2.9929	0.2223		12.9202	0.0034873
20.169	3.6252	0.3714	2.9379	0.3234	3.3717	0.4552	2.9967	0.3493		12.9315	0.00436495
20.181	3.63	0.5041	2.9398	0.3881	3.3708	0.4267	2.9929	0.2223		12.9335	0.00452028
20.184	3.6252	0.3714	2.937	0.2911	3.3717	0.4552	2.9929	0.2223		12.9268	0.00399991
20.196	3.6262	0.398	2.937	0.2911	3.3688	0.3698	2.9948	0.2858		12.9268	0.00399991
20.199	3.6272	0.4245	2.9398	0.3881	3.3679	0.3414	2.9957	0.3176		12.9306	0.00429505
20.211	3.63	0.5041	2.9398	0.3881	3.3717	0.4552	2.991	0.1588		12.9325	0.00444261
20.214	3.631	0.5306	2.9407	0.4205	3.3727	0.4836	2.9957	0.3176		12.9401	0.00503289
20.226	3.6262	0.398	2.937	0.2911	3.3755	0.569	2.9938	0.254		12.9325	0.00444261
20.255	3.6252	0.3714	2.9417	0.4528	3.3641	0.2276	2.9938	0.254		12.9248	0.00384457
20.269	3.6262	0.398	2.9398	0.3881	3.3669	0.3129	2.9948	0.2858		12.9277	0.00406981
20.271	3.631	0.5306	2.9407	0.4205	3.3688	0.3698	2.9957	0.3176		12.9362	0.00472999
20.274	3.6291	0.4776	2.9388	0.3558	3.3717	0.4552	2.9938	0.254		12.9334	0.00451252
20.283	3.6281	0.451	2.9388	0.3558	3.3717	0.4552	2.9957	0.3176		12.9343	0.00458242
20.286	3.6272	0.4245	2.9388	0.3558	3.3679	0.3414	2.9957	0.3176		12.9296	0.00421738
20.316	3.632	0.5572	2.9407	0.4205	3.3708	0.4267	2.9948	0.2858		12.9383	0.00489309
20.329	3.6291	0.4776	2.936	0.2587	3.3736	0.5121	2.9948	0.2858		12.9335	0.00452028
[truncated: 13,842 more rows]
