# Supplementary material for: Imperceptible, designable, and scalable braided electronic cord
Source: Nat Commun. 2022 Nov 19;13:7097. doi: 10.1038/s41467-022-34918-x (PMC9675780; doi:10.1038/s41467-022-34918-x)
Supplement: Supplementary file 6 — Source Data [file 41467_2022_34918_MOESM6_ESM.zip › Supplementary Source Data/figure 2c.capacitance change vs applied pressure area/1cm.xlsx]

## Sheet: 1
	Ch1		Ch2		Ch3		Ch4		Ch5		Ch6		Ch7		Ch8
Time (s)	C (pF)	ΔC/C0 (%)	C (pF)	ΔC/C0 (%)	C (pF)	ΔC/C0 (%)	C (pF)	ΔC/C0 (%)	C (pF)	ΔC/C0 (%)	C (pF)	ΔC/C0 (%)	C (pF)	ΔC/C0 (%)	C (pF)	ΔC/C0 (%)
0.003	7.3041	0	6.1975	0	6.9928	0	7.0004	0	OL	OL	OL	OL	OL	OL	OL	OL
0.006	7.3022	0	6.186	0	6.9928	0	7.0004	0	OL	OL	OL	OL	OL	OL	OL	OL
0.01	7.3031	0	6.1908	0	6.9918	0	6.9985	0	OL	OL	OL	OL	OL	OL	OL	OL
0.014	7.2993	0	6.1822	0	6.9908	0	7.0042	0	OL	OL	OL	OL	OL	OL	OL	OL
0.043	7.3012	0	6.1889	0	6.9947	0	6.9994	0	OL	OL	OL	OL	OL	OL	OL	OL
0.047	7.3031	0	6.1879	0	6.9918	0	6.9994	0	OL	OL	OL	OL	OL	OL	OL	OL
0.049	7.3012	0	6.1898	0	6.9918	0	6.9975	0	OL	OL	OL	OL	OL	OL	OL	OL		7.37354	6.33294	7.07355	7.0705
0.074	7.3012	0	6.186	0	6.9918	0	6.9985	0	OL	OL	OL	OL	OL	OL	OL	OL
0.076	7.2926	0	6.1889	0	6.9918	0	7.0004	0	OL	OL	OL	OL	OL	OL	OL	OL
0.102	7.3031	0	6.1889	0	6.9918	0	6.9985	0	OL	OL	OL	OL	OL	OL	OL	OL
0.104	7.2974	0	6.1889	0	6.9928	0	6.9994	0	OL	OL	OL	OL	OL	OL	OL	OL
0.123	7.2984	0	6.187	0	6.9918	0	6.9985	0	OL	OL	OL	OL	OL	OL	OL	OL
0.125	7.3031	0	6.1764	0	6.9918	0	7.0004	0	OL	OL	OL	OL	OL	OL	OL	OL
0.128	7.3127	0	6.1927	0	6.9928	0	6.9985	0	OL	OL	OL	OL	OL	OL	OL	OL
0.13	7.3022	0	6.1898	0	6.9918	0	6.9975	0	OL	OL	OL	OL	OL	OL	OL	OL
0.159	7.2993	0	6.1898	0	6.9908	0	6.9975	0	OL	OL	OL	OL	OL	OL	OL	OL
0.163	7.3031	0	6.1879	0	6.9918	0	7.0033	0	OL	OL	OL	OL	OL	OL	OL	OL
0.165	7.3041	0	6.1889	0	6.9908	0	6.9966	0	OL	OL	OL	OL	OL	OL	OL	OL
0.168	7.3012	0	6.1918	0	6.9918	0	6.9985	0	OL	OL	OL	OL	OL	OL	OL	OL
0.17	7.307	0	6.2042	0	6.9928	0	6.9985	0	OL	OL	OL	OL	OL	OL	OL	OL
0.199	7.3012	0	6.1879	0	6.9928	0	6.9975	0	OL	OL	OL	OL	OL	OL	OL	OL
0.203	7.3012	0	6.1994	0	6.9918	0	7.0014	0	OL	OL	OL	OL	OL	OL	OL	OL
0.205	7.3012	0	6.1831	0	6.9908	0	6.9947	0	OL	OL	OL	OL	OL	OL	OL	OL
0.209	7.2946	0	6.1898	0	6.9918	0	7.0004	0	OL	OL	OL	OL	OL	OL	OL	OL
0.238	7.3012	0	6.1898	0	6.9947	0	6.9966	0	OL	OL	OL	OL	OL	OL	OL	OL
0.241	7.2993	0	6.1918	0	6.9937	0	6.9928	0	OL	OL	OL	OL	OL	OL	OL	OL
0.244	7.3003	0	6.1889	0	6.9918	0	6.9985	0	OL	OL	OL	OL	OL	OL	OL	OL
0.248	7.3012	0	6.1889	0	6.9928	0	6.9975	0	OL	OL	OL	OL	OL	OL	OL	OL
0.278	7.3022	0	6.1908	0	6.9908	0	6.9985	0	OL	OL	OL	OL	OL	OL	OL	OL
0.282	7.3012	0	6.1898	0	6.9918	0	6.9985	0	OL	OL	OL	OL	OL	OL	OL	OL
0.284	7.2984	0	6.1879	0	6.9937	0	6.9985	0	OL	OL	OL	OL	OL	OL	OL	OL
0.288	7.3031	0	6.185	0	6.9918	0	6.9956	0	OL	OL	OL	OL	OL	OL	OL	OL
0.318	7.3012	0	6.1927	0	6.9918	0	6.9956	0	OL	OL	OL	OL	OL	OL	OL	OL
0.322	7.2984	0	6.2138	0	6.9937	0	7.0014	0	OL	OL	OL	OL	OL	OL	OL	OL
0.324	7.2993	0	6.1898	0	6.9937	0	6.9947	0	OL	OL	OL	OL	OL	OL	OL	OL
0.327	7.3041	0	6.1879	0	6.9908	0	6.9994	0	OL	OL	OL	OL	OL	OL	OL	OL
0.358	7.3022	0	6.1841	0	6.9928	0	7.0004	0	OL	OL	OL	OL	OL	OL	OL	OL
0.361	7.3022	0	6.1898	0	6.9918	0	6.9975	0	OL	OL	OL	OL	OL	OL	OL	OL
0.364	7.3012	0	6.1879	0	6.9928	0	6.9975	0	OL	OL	OL	OL	OL	OL	OL	OL
0.38	7.3012	0	6.1879	0	6.9918	0	6.9994	0	OL	OL	OL	OL	OL	OL	OL	OL
0.387	7.2984	0	6.1879	0	6.9918	0	6.9994	0	OL	OL	OL	OL	OL	OL	OL	OL
0.417	7.3003	0	6.186	0	6.9918	0	6.9994	0	OL	OL	OL	OL	OL	OL	OL	OL
0.42	7.2946	0	6.1908	0	6.9937	0	6.9994	0	OL	OL	OL	OL	OL	OL	OL	OL
0.423	7.3003	0	6.1879	0	6.9928	0	6.9956	0	OL	OL	OL	OL	OL	OL	OL	OL
0.425	7.2879	0	6.1706	0	6.9937	0	7.0023	0	OL	OL	OL	OL	OL	OL	OL	OL
0.455	7.3003	0	6.1889	0	6.9908	0	6.9966	0	OL	OL	OL	OL	OL	OL	OL	OL
0.459	7.3031	0	6.1889	0	6.9918	0	6.9966	0	OL	OL	OL	OL	OL	OL	OL	OL
0.462	7.3031	0	6.1879	0	6.9918	0	6.9908	0	OL	OL	OL	OL	OL	OL	OL	OL
0.49	7.3003	0	6.1889	0	6.9908	0	6.9975	0	OL	OL	OL	OL	OL	OL	OL	OL
0.494	7.2984	0	6.1898	0	6.9937	0	6.9975	0	OL	OL	OL	OL	OL	OL	OL	OL
0.497	7.3022	0	6.1898	0	6.9918	0	6.9975	0	OL	OL	OL	OL	OL	OL	OL	OL
0.504	7.3031	0	6.1918	0	6.9918	0	6.9975	0	OL	OL	OL	OL	OL	OL	OL	OL
0.536	7.2993	0	6.1841	0	6.9918	0	7.0004	0	OL	OL	OL	OL	OL	OL	OL	OL
0.539	7.2974	0	6.1927	0	6.9918	0	7.0004	0	OL	OL	OL	OL	OL	OL	OL	OL
0.542	7.3031	0	6.1879	0	6.9918	0	7.0004	0	OL	OL	OL	OL	OL	OL	OL	OL
0.544	7.3003	0	6.1908	0	6.9908	0	6.9994	0	OL	OL	OL	OL	OL	OL	OL	OL
0.574	7.3012	0	6.1898	0	6.9918	0	6.9985	0	OL	OL	OL	OL	OL	OL	OL	OL
0.578	7.3022	0	6.1879	0	6.9937	0	6.9937	0	OL	OL	OL	OL	OL	OL	OL	OL
0.58	7.3051	0	6.1898	0	6.9918	0	6.9966	0	OL	OL	OL	OL	OL	OL	OL	OL
0.583	7.3012	0	6.1908	0	6.9918	0	6.9985	0	OL	OL	OL	OL	OL	OL	OL	OL
0.613	7.3003	0	6.1898	0	6.9908	0	6.9966	0	OL	OL	OL	OL	OL	OL	OL	OL
0.616	7.3012	0	6.1908	0	6.9937	0	6.9985	0	OL	OL	OL	OL	OL	OL	OL	OL
0.619	7.2926	0	6.1918	0	6.9937	0	6.9966	0	OL	OL	OL	OL	OL	OL	OL	OL
0.625	7.3127	0	6.1918	0	6.9937	0	7.0033	0	OL	OL	OL	OL	OL	OL	OL	OL
0.631	7.307	0	6.1946	0	6.9928	0	6.9966	0	OL	OL	OL	OL	OL	OL	OL	OL
0.663	7.3012	0	6.1812	0	6.9918	0	6.9985	0	OL	OL	OL	OL	OL	OL	OL	OL
0.666	7.3022	0	6.185	0	6.9928	0	6.9985	0	OL	OL	OL	OL	OL	OL	OL	OL
0.669	7.3022	0	6.1831	0	6.9908	0	7.0004	0	OL	OL	OL	OL	OL	OL	OL	OL
0.676	7.3012	0	6.1889	0	6.9937	0	7.01	0	OL	OL	OL	OL	OL	OL	OL	OL
0.704	7.3031	0	6.1879	0	6.9918	0	7.0004	0	OL	OL	OL	OL	OL	OL	OL	OL
0.708	7.3012	0	6.1898	0	6.9918	0	6.9985	0	OL	OL	OL	OL	OL	OL	OL	OL
0.71	7.3041	0	6.186	0	6.9928	0	6.9985	0	OL	OL	OL	OL	OL	OL	OL	OL
0.728	7.2955	0	6.185	0	6.9928	0	6.9956	0	OL	OL	OL	OL	OL	OL	OL	OL
0.73	7.3041	0	6.1898	0	6.9918	0	6.9975	0	OL	OL	OL	OL	OL	OL	OL	OL
0.733	7.2955	0	6.1841	0	6.9947	0	6.9975	0	OL	OL	OL	OL	OL	OL	OL	OL
0.763	7.2993	0	6.1889	0	6.9918	0	7.0061	0	OL	OL	OL	OL	OL	OL	OL	OL
0.767	7.2946	0	6.1946	0	6.9908	0	6.9975	0	OL	OL	OL	OL	OL	OL	OL	OL
0.769	7.3031	0	6.1889	0	6.9908	0	6.9937	0	OL	OL	OL	OL	OL	OL	OL	OL
0.771	7.2993	0	6.1985	0	6.9928	0	7.0004	0	OL	OL	OL	OL	OL	OL	OL	OL
0.806	7.3031	0	6.1908	0	6.9908	0	7.0004	0	OL	OL	OL	OL	OL	OL	OL	OL
0.809	7.3041	0	6.1889	0	6.9928	0	6.9994	0	OL	OL	OL	OL	OL	OL	OL	OL
0.811	7.2984	0	6.1889	0	6.9928	0	6.9966	0	OL	OL	OL	OL	OL	OL	OL	OL
0.814	7.2917	0	6.1889	0	6.9908	0	6.9975	0	OL	OL	OL	OL	OL	OL	OL	OL
0.844	7.3051	0	6.1889	0	6.9937	0	6.9966	0	OL	OL	OL	OL	OL	OL	OL	OL
0.848	7.3031	0	6.1898	0	6.9908	0	6.9966	0	OL	OL	OL	OL	OL	OL	OL	OL
0.85	7.3012	0	6.1898	0	6.9928	0	7.0004	0	OL	OL	OL	OL	OL	OL	OL	OL
0.853	7.3012	0	6.1802	0	6.9908	0	6.9966	0	OL	OL	OL	OL	OL	OL	OL	OL
0.883	7.3012	0	6.1918	0	6.9918	0	6.9985	0	OL	OL	OL	OL	OL	OL	OL	OL
0.886	7.3041	0	6.1898	0	6.9928	0	7.0052	0	OL	OL	OL	OL	OL	OL	OL	OL
0.889	7.3012	0	6.187	0	6.9918	0	6.9956	0	OL	OL	OL	OL	OL	OL	OL	OL
0.896	7.2993	0	6.1889	0	6.9937	0	6.9985	0	OL	OL	OL	OL	OL	OL	OL	OL
0.899	7.3012	0	6.1889	0	6.9918	0	6.9994	0	OL	OL	OL	OL	OL	OL	OL	OL
0.928	7.3012	0	6.1889	0	6.9918	0	6.9985	0	OL	OL	OL	OL	OL	OL	OL	OL
0.931	7.2917	0	6.1889	0	6.9928	0	6.9975	0	OL	OL	OL	OL	OL	OL	OL	OL
0.934	7.2993	0	6.1879	0	6.9918	0	6.9985	0	OL	OL	OL	OL	OL	OL	OL	OL
0.938	7.2993	0	6.187	0	6.9918	0	6.9985	0	OL	OL	OL	OL	OL	OL	OL	OL
0.978	7.306	0	6.1898	0	6.9908	0	6.9985	0	OL	OL	OL	OL	OL	OL	OL	OL
0.981	7.3051	0	6.1898	0	6.9918	0	7.0004	0	OL	OL	OL	OL	OL	OL	OL	OL
0.984	7.3012	0	6.1898	0	6.9928	0	6.9985	0	OL	OL	OL	OL	OL	OL	OL	OL
0.998	7.3041	0	6.1908	0	6.9928	0	6.9966	0	OL	OL	OL	OL	OL	OL	OL	OL
1	7.3031	0	6.1889	0	6.9928	0	6.9947	0	OL	OL	OL	OL	OL	OL	OL	OL
1.003	7.3012	0	6.1898	0	6.9928	0	6.9985	0	OL	OL	OL	OL	OL	OL	OL	OL
1.033	7.3022	0	6.1889	0	6.9928	0	6.9975	0	OL	OL	OL	OL	OL	OL	OL	OL
1.036	7.3012	0	6.1898	0	6.9928	0	6.9985	0	OL	OL	OL	OL	OL	OL	OL	OL
1.039	7.3012	0	6.1879	0	6.9918	0	6.9994	0	OL	OL	OL	OL	OL	OL	OL	OL
1.045	7.2974	0	6.1927	0	6.9918	0	6.9975	0	OL	OL	OL	OL	OL	OL	OL	OL
1.078	7.3031	0	6.1879	0	6.9908	-0.0137	6.9966	-0.0137	OL	OL	OL	OL	OL	OL	OL	OL
1.081	7.2974	-0.0784	6.187	-0.0155	6.9918	0	7.009	0.1639	OL	OL	OL	OL	OL	OL	OL	OL
1.084	7.2993	-0.0523	6.1889	0.0155	6.9918	0	6.9975	0	OL	OL	OL	OL	OL	OL	OL	OL
1.114	7.3012	-0.0261	6.1831	-0.0776	6.9928	0.0137	6.9966	-0.0137	OL	OL	OL	OL	OL	OL	OL	OL
1.118	7.3003	-0.0392	6.1879	0	6.9928	0.0137	6.9975	0	OL	OL	OL	OL	OL	OL	OL	OL
1.12	7.2993	-0.0523	6.1889	0.0155	6.9918	0	6.9985	0.0137	OL	OL	OL	OL	OL	OL	OL	OL
1.124	7.3031	0	6.1889	0.0155	6.9937	0.0273	6.9975	0	OL	OL	OL	OL	OL	OL	OL	OL
1.157	7.3012	-0.0261	6.1879	0	6.9908	-0.0137	6.9975	0	OL	OL	OL	OL	OL	OL	OL	OL
1.16	7.2965	-0.0915	6.1889	0.0155	6.9928	0.0137	6.9994	0.0273	OL	OL	OL	OL	OL	OL	OL	OL
1.162	7.3031	0	6.1879	0	6.9918	0	6.9994	0.0273	OL	OL	OL	OL	OL	OL	OL	OL
1.165	7.3165	0.1829	6.185	-0.0466	6.9928	0.0137	6.9985	0.0137	OL	OL	OL	OL	OL	OL	OL	OL
1.196	7.3012	-0.0261	6.1841	-0.0621	6.9928	0.0137	7.0042	0.0956	OL	OL	OL	OL	OL	OL	OL	OL
1.199	7.3127	0.1307	6.2129	0.4035	6.9937	0.0273	6.9947	-0.041	OL	OL	OL	OL	OL	OL	OL	OL
1.202	7.3003	-0.0392	6.2014	0.2173	6.9918	0	6.9985	0.0137	OL	OL	OL	OL	OL	OL	OL	OL
1.204	7.3003	-0.0392	6.1889	0.0155	6.9918	0	6.9947	-0.041	OL	OL	OL	OL	OL	OL	OL	OL
1.234	7.2993	-0.0523	6.1898	0.031	6.9918	0	7.0023	0.0683	OL	OL	OL	OL	OL	OL	OL	OL
1.238	7.3003	-0.0392	6.1898	0.031	6.9928	0.0137	6.9975	0	OL	OL	OL	OL	OL	OL	OL	OL
1.24	7.3022	-0.0131	6.185	-0.0466	6.9937	0.0273	6.9985	0.0137	OL	OL	OL	OL	OL	OL	OL	OL
1.248	7.3031	0	6.186	-0.031	6.9908	-0.0137	6.9985	0.0137	OL	OL	OL	OL	OL	OL	OL	OL
1.251	7.2984	-0.0653	6.1889	0.0155	6.9908	-0.0137	6.9985	0.0137	OL	OL	OL	OL	OL	OL	OL	OL
1.278	7.3108	0.1045	6.1946	0.1087	6.9918	0	6.9947	-0.041	OL	OL	OL	OL	OL	OL	OL	OL
1.281	7.2888	-0.196	6.186	-0.031	6.9908	-0.0137	6.9985	0.0137	OL	OL	OL	OL	OL	OL	OL	OL
1.287	7.3012	-0.0261	6.1908	0.0466	6.9937	0.0273	6.9985	0.0137	OL	OL	OL	OL	OL	OL	OL	OL
1.316	7.2993	-0.0523	6.187	-0.0155	6.9908	-0.0137	6.9975	0	OL	OL	OL	OL	OL	OL	OL	OL
1.319	7.3051	0.0261	6.1697	-0.2949	6.9908	-0.0137	6.9975	0	OL	OL	OL	OL	OL	OL	OL	OL
1.321	7.3031	0	6.1956	0.1242	6.9908	-0.0137	7.0033	0.0819	OL	OL	OL	OL	OL	OL	OL	OL
1.339	7.3031	0	6.1889	0.0155	6.9908	-0.0137	6.9937	-0.0546	OL	OL	OL	OL	OL	OL	OL	OL
1.342	7.3022	-0.0131	6.1898	0.031	6.9937	0.0273	6.9975	0	OL	OL	OL	OL	OL	OL	OL	OL
1.344	7.3003	-0.0392	6.1898	0.031	6.9918	0	6.9994	0.0273	OL	OL	OL	OL	OL	OL	OL	OL
1.376	7.3022	-0.0131	6.1841	-0.0621	6.9918	0	6.9956	-0.0273	OL	OL	OL	OL	OL	OL	OL	OL
1.378	7.2955	-0.1045	6.1918	0.0621	6.9918	0	6.9975	0	OL	OL	OL	OL	OL	OL	OL	OL
1.381	7.2917	-0.1568	6.1975	0.1552	6.9908	-0.0137	6.9994	0.0273	OL	OL	OL	OL	OL	OL	OL	OL
1.383	7.3041	0.0131	6.1802	-0.1242	6.9937	0.0273	6.9985	0.0137	OL	OL	OL	OL	OL	OL	OL	OL
1.392	7.3012	-0.0261	6.1927	0.0776	6.9918	0	6.9956	-0.0273	OL	OL	OL	OL	OL	OL	OL	OL
1.424	7.307	0.0523	6.1908	0.0466	6.9918	0	6.9966	-0.0137	OL	OL	OL	OL	OL	OL	OL	OL
1.428	7.3003	-0.0392	6.1889	0.0155	6.9918	0	6.9956	-0.0273	OL	OL	OL	OL	OL	OL	OL	OL
1.43	7.2993	-0.0523	6.1879	0	6.9899	-0.0273	6.9966	-0.0137	OL	OL	OL	OL	OL	OL	OL	OL
1.433	7.2993	-0.0523	6.1889	0.0155	6.9918	0	6.9937	-0.0546	OL	OL	OL	OL	OL	OL	OL	OL
1.463	7.3022	-0.0131	6.1889	0.0155	6.9918	0	6.9975	0	OL	OL	OL	OL	OL	OL	OL	OL
1.467	7.2993	-0.0523	6.1879	0	6.9918	0	6.9975	0	OL	OL	OL	OL	OL	OL	OL	OL
1.469	7.3041	0.0131	6.1898	0.031	6.9908	-0.0137	6.9975	0	OL	OL	OL	OL	OL	OL	OL	OL
1.472	7.3012	-0.0261	6.1889	0.0155	6.9908	-0.0137	6.9966	-0.0137	OL	OL	OL	OL	OL	OL	OL	OL
1.502	7.2993	-0.0523	6.1927	0.0776	6.9908	-0.0137	6.9975	0	OL	OL	OL	OL	OL	OL	OL	OL
1.505	7.3155	0.1699	6.186	-0.031	6.9908	-0.0137	7.0033	0.0819	OL	OL	OL	OL	OL	OL	OL	OL
1.508	7.2974	-0.0784	6.1879	0	6.9937	0.0273	6.9985	0.0137	OL	OL	OL	OL	OL	OL	OL	OL
1.515	7.3051	0.0261	6.1879	0	6.9908	-0.0137	6.9975	0	OL	OL	OL	OL	OL	OL	OL	OL
1.519	7.3012	-0.0261	6.1946	0.1087	6.9899	-0.0273	7.0109	0.1912	OL	OL	OL	OL	OL	OL	OL	OL
1.548	7.3012	-0.0261	6.187	-0.0155	6.9918	0	6.9956	-0.0273	OL	OL	OL	OL	OL	OL	OL	OL
1.552	7.3022	-0.0131	6.187	-0.0155	6.9918	0	6.9975	0	OL	OL	OL	OL	OL	OL	OL	OL
1.554	7.3022	-0.0131	6.1889	0.0155	6.9918	0	6.9966	-0.0137	OL	OL	OL	OL	OL	OL	OL	OL
1.558	7.2993	-0.0523	6.1879	0	6.9937	0.0273	6.9956	-0.0273	OL	OL	OL	OL	OL	OL	OL	OL
1.598	7.3003	-0.0392	6.1889	0.0155	6.9918	0	6.9985	0.0137	OL	OL	OL	OL	OL	OL	OL	OL
1.602	7.2993	-0.0523	6.2042	0.2639	6.9908	-0.0137	6.9966	-0.0137	OL	OL	OL	OL	OL	OL	OL	OL
1.605	7.3031	0	6.1918	0.0621	6.9908	-0.0137	6.9956	-0.0273	OL	OL	OL	OL	OL	OL	OL	OL
1.618	7.2965	-0.0915	6.1879	0	6.9908	-0.0137	6.9994	0.0273	OL	OL	OL	OL	OL	OL	OL	OL
1.621	7.2993	-0.0523	6.1745	-0.2173	6.9889	-0.041	7.0033	0.0819	OL	OL	OL	OL	OL	OL	OL	OL
1.625	7.3003	-0.0392	6.1879	0	6.9928	0.0137	6.9985	0.0137	OL	OL	OL	OL	OL	OL	OL	OL
1.626	7.3022	-0.0131	6.1879	0	6.9908	-0.0137	6.9975	0	OL	OL	OL	OL	OL	OL	OL	OL
1.658	7.3012	-0.0261	6.1879	0	6.9908	-0.0137	6.9956	-0.0273	OL	OL	OL	OL	OL	OL	OL	OL
1.664	7.3003	-0.0392	6.1898	0.031	6.9918	0	6.9966	-0.0137	OL	OL	OL	OL	OL	OL	OL	OL
1.667	7.3003	-0.0392	6.186	-0.031	6.9908	-0.0137	6.9966	-0.0137	OL	OL	OL	OL	OL	OL	OL	OL
1.697	7.3022	-0.0131	6.1898	0.031	6.9889	-0.041	6.9975	0	OL	OL	OL	OL	OL	OL	OL	OL
1.7	7.3031	0	6.1879	0	6.9918	0	6.9966	-0.0137	OL	OL	OL	OL	OL	OL	OL	OL
1.705	7.3012	-0.0261	6.186	-0.031	6.9908	-0.0137	6.9985	0.0137	OL	OL	OL	OL	OL	OL	OL	OL
1.735	7.3003	-0.0392	6.1889	0.0155	6.9918	0	6.9966	-0.0137	OL	OL	OL	OL	OL	OL	OL	OL
1.739	7.3031	0	6.1879	0	6.9918	0	6.9975	0	OL	OL	OL	OL	OL	OL	OL	OL
1.741	7.3012	-0.0261	6.1908	0.0466	6.9908	-0.0137	7.0023	0.0683	OL	OL	OL	OL	OL	OL	OL	OL
1.744	7.2984	-0.0653	6.185	-0.0466	6.9918	0	6.9947	-0.041	OL	OL	OL	OL	OL	OL	OL	OL
1.775	7.2993	-0.0523	6.1889	0.0155	6.9918	0	6.9861	-0.1639	OL	OL	OL	OL	OL	OL	OL	OL
1.779	7.3022	-0.0131	6.1889	0.0155	6.9918	0	6.9985	0.0137	OL	OL	OL	OL	OL	OL	OL	OL
1.781	7.2984	-0.0653	6.1879	0	6.9918	0	6.9975	0	OL	OL	OL	OL	OL	OL	OL	OL
1.785	7.3041	0.0131	6.1898	0.031	6.9937	0.0273	6.9975	0	OL	OL	OL	OL	OL	OL	OL	OL
1.815	7.2965	-0.0915	6.1898	0.031	6.9918	0	6.9956	-0.0273	OL	OL	OL	OL	OL	OL	OL	OL
1.819	7.2974	-0.0784	6.1908	0.0466	6.9899	-0.0273	6.9956	-0.0273	OL	OL	OL	OL	OL	OL	OL	OL
1.824	7.3022	-0.0131	6.1831	-0.0776	6.9908	-0.0137	6.9937	-0.0546	OL	OL	OL	OL	OL	OL	OL	OL
1.826	7.3003	-0.0392	6.186	-0.031	6.9928	0.0137	6.9966	-0.0137	OL	OL	OL	OL	OL	OL	OL	OL
1.857	7.3012	-0.0261	6.186	-0.031	6.9918	0	6.9966	-0.0137	OL	OL	OL	OL	OL	OL	OL	OL
1.86	7.3079	0.0653	6.1754	-0.2018	6.9918	0	6.9956	-0.0273	OL	OL	OL	OL	OL	OL	OL	OL
1.863	7.2993	-0.0523	6.1898	0.031	6.9899	-0.0273	6.9985	0.0137	OL	OL	OL	OL	OL	OL	OL	OL
1.865	7.3022	-0.0131	6.1879	0	6.9889	-0.041	7.0023	0.0683	OL	OL	OL	OL	OL	OL	OL	OL
1.873	7.3012	-0.0261	6.186	-0.031	6.9908	-0.0137	6.9956	-0.0273	OL	OL	OL	OL	OL	OL	OL	OL
1.902	7.3041	0.0131	6.1879	0	6.9908	-0.0137	6.9966	-0.0137	OL	OL	OL	OL	OL	OL	OL	OL
1.905	7.2946	-0.1176	6.1898	0.031	6.9918	0	6.9956	-0.0273	OL	OL	OL	OL	OL	OL	OL	OL
1.908	7.2984	-0.0653	6.185	-0.0466	6.9918	0	6.9975	0	OL	OL	OL	OL	OL	OL	OL	OL
1.914	7.3155	0.1699	6.1822	-0.0931	6.9918	0	6.9956	-0.0273	OL	OL	OL	OL	OL	OL	OL	OL
1.943	7.3003	-0.0392	6.1879	0	6.9918	0	6.9966	-0.0137	OL	OL	OL	OL	OL	OL	OL	OL
1.946	7.2974	-0.0784	6.1975	0.1552	6.9918	0	6.9975	0	OL	OL	OL	OL	OL	OL	OL	OL
1.949	7.3022	-0.0131	6.1889	0.0155	6.9908	-0.0137	6.9947	-0.041	OL	OL	OL	OL	OL	OL	OL	OL
1.965	7.2993	-0.0523	6.1879	0	6.9889	-0.041	6.9985	0.0137	OL	OL	OL	OL	OL	OL	OL	OL
1.967	7.3022	-0.0131	6.1879	0	6.9899	-0.0273	6.9861	-0.1639	OL	OL	OL	OL	OL	OL	OL	OL
1.972	7.3003	-0.0392	6.1898	0.031	6.9918	0	6.9975	0	OL	OL	OL	OL	OL	OL	OL	OL
2.001	7.3003	-0.0392	6.1879	0	6.9908	-0.0137	6.9956	-0.0273	OL	OL	OL	OL	OL	OL	OL	OL
2.005	7.3003	-0.0392	6.1898	0.031	6.9908	-0.0137	6.9975	0	OL	OL	OL	OL	OL	OL	OL	OL
2.008	7.3089	0.0784	6.1889	0.0155	6.9918	0	6.9975	0	OL	OL	OL	OL	OL	OL	OL	OL
2.011	7.3031	0	6.1889	0.0155	6.9908	-0.0137	6.9956	-0.0273	OL	OL	OL	OL	OL	OL	OL	OL
2.02	7.3012	-0.0261	6.187	-0.0155	6.9889	-0.041	6.9975	0	OL	OL	OL	OL	OL	OL	OL	OL
2.05	7.2926	-0.1437	6.1879	0	6.9918	0	6.9975	0	OL	OL	OL	OL	OL	OL	OL	OL
2.054	7.2984	-0.0653	6.1908	0.0466	6.9908	-0.0137	6.9985	0.0137	OL	OL	OL	OL	OL	OL	OL	OL
2.056	7.2926	-0.1437	6.1956	0.1242	6.9918	0	6.9966	-0.0137	OL	OL	OL	OL	OL	OL	OL	OL
2.064	7.3041	0.0131	6.186	-0.031	6.9899	-0.0273	7.009	0.1639	OL	OL	OL	OL	OL	OL	OL	OL
2.068	7.2993	-0.0523	6.1898	0.031	6.9918	0	6.9956	-0.0273	OL	OL	OL	OL	OL	OL	OL	OL
2.098	7.3012	-0.0261	6.1889	0.0155	6.9908	-0.0137	6.9985	0.0137	OL	OL	OL	OL	OL	OL	OL	OL
2.101	7.3012	-0.0261	6.187	-0.0155	6.9899	-0.0273	6.9956	-0.0273	OL	OL	OL	OL	OL	OL	OL	OL
2.104	7.3003	-0.0392	6.1889	0.0155	6.9918	0	6.9975	0	OL	OL	OL	OL	OL	OL	OL	OL
2.11	7.3041	0.0131	6.1879	0	6.9899	-0.0273	6.9956	-0.0273	OL	OL	OL	OL	OL	OL	OL	OL
2.139	7.3051	0.0261	6.1898	0.031	6.9899	-0.0273	6.9956	-0.0273	OL	OL	OL	OL	OL	OL	OL	OL
2.143	7.3022	-0.0131	6.1879	0	6.9899	-0.0273	7.0004	0.041	OL	OL	OL	OL	OL	OL	OL	OL
2.145	7.2993	-0.0523	6.1898	0.031	6.9908	-0.0137	6.9956	-0.0273	OL	OL	OL	OL	OL	OL	OL	OL
2.173	7.306	0.0392	6.1879	0	6.9899	-0.0273	6.9975	0	OL	OL	OL	OL	OL	OL	OL	OL
2.177	7.3012	-0.0261	6.1946	0.1087	6.9918	0	6.9947	-0.041	OL	OL	OL	OL	OL	OL	OL	OL
2.179	7.3012	-0.0261	6.1793	-0.1397	6.9908	-0.0137	6.9966	-0.0137	OL	OL	OL	OL	OL	OL	OL	OL
2.182	7.3012	-0.0261	6.1889	0.0155	6.9908	-0.0137	6.9937	-0.0546	OL	OL	OL	OL	OL	OL	OL	OL
2.218	7.3031	0	6.1879	0	6.9918	0	6.9966	-0.0137	OL	OL	OL	OL	OL	OL	OL	OL
2.221	7.3003	-0.0392	6.187	-0.0155	6.9928	0.0137	6.9956	-0.0273	OL	OL	OL	OL	OL	OL	OL	OL
2.224	7.3003	-0.0392	6.185	-0.0466	6.9908	-0.0137	6.9966	-0.0137	OL	OL	OL	OL	OL	OL	OL	OL
2.238	7.3098	0.0915	6.1918	0.0621	6.9889	-0.041	6.9947	-0.041	OL	OL	OL	OL	OL	OL	OL	OL
2.24	7.3012	-0.0261	6.1879	0	6.9899	-0.0273	6.9956	-0.0273	OL	OL	OL	OL	OL	OL	OL	OL
2.243	7.3022	-0.0131	6.186	-0.031	6.9928	0.0137	6.9956	-0.0273	OL	OL	OL	OL	OL	OL	OL	OL
2.247	7.306	0.0392	6.1898	0.031	6.9908	-0.0137	6.9985	0.0137	OL	OL	OL	OL	OL	OL	OL	OL
2.277	7.2993	-0.0523	6.1879	0	6.9899	-0.0273	7.0023	0.0683	OL	OL	OL	OL	OL	OL	OL	OL
2.28	7.2993	-0.0523	6.187	-0.0155	6.9899	-0.0273	6.9975	0	OL	OL	OL	OL	OL	OL	OL	OL
2.283	7.3012	-0.0261	6.1927	0.0776	6.9908	-0.0137	6.9966	-0.0137	OL	OL	OL	OL	OL	OL	OL	OL
2.315	7.2984	-0.0653	6.1889	0.0155	6.9918	0	6.9975	0	OL	OL	OL	OL	OL	OL	OL	OL
2.319	7.2993	-0.0523	6.1889	0.0155	6.9908	-0.0137	6.9947	-0.041	OL	OL	OL	OL	OL	OL	OL	OL
2.321	7.2984	-0.0653	6.1879	0	6.9899	-0.0273	6.9956	-0.0273	OL	OL	OL	OL	OL	OL	OL	OL
2.326	7.2993	-0.0523	6.1889	0.0155	6.9908	-0.0137	6.9956	-0.0273	OL	OL	OL	OL	OL	OL	OL	OL
2.359	7.3012	-0.0261	6.1822	-0.0931	6.9908	-0.0137	6.9975	0	OL	OL	OL	OL	OL	OL	OL	OL
2.361	7.3031	0	6.1927	0.0776	6.9908	-0.0137	7.0042	0.0956	OL	OL	OL	OL	OL	OL	OL	OL
2.364	7.3012	-0.0261	6.1879	0	6.9918	0	6.9966	-0.0137	OL	OL	OL	OL	OL	OL	OL	OL
2.394	7.3003	-0.0392	6.1889	0.0155	6.988	-0.0547	6.9937	-0.0546	OL	OL	OL	OL	OL	OL	OL	OL
2.398	7.2993	-0.0523	6.1985	0.1707	6.988	-0.0547	6.9928	-0.0683	OL	OL	OL	OL	OL	OL	OL	OL
2.4	7.3003	-0.0392	6.1889	0.0155	6.9908	-0.0137	6.9947	-0.041	OL	OL	OL	OL	OL	OL	OL	OL
2.404	7.2993	-0.0523	6.187	-0.0155	6.9899	-0.0273	6.9947	-0.041	OL	OL	OL	OL	OL	OL	OL	OL
2.433	7.3022	-0.0131	6.1889	0.0155	6.9889	-0.041	6.9994	0.0273	OL	OL	OL	OL	OL	OL	OL	OL
2.436	7.3012	-0.0261	6.1879	0	6.9918	0	6.9975	0	OL	OL	OL	OL	OL	OL	OL	OL
2.439	7.3041	0.0131	6.186	-0.031	6.9889	-0.041	6.9956	-0.0273	OL	OL	OL	OL	OL	OL	OL	OL
2.443	7.3012	-0.0261	6.1927	0.0776	6.9908	-0.0137	6.9975	0	OL	OL	OL	OL	OL	OL	OL	OL
2.473	7.306	0.0392	6.1822	-0.0931	6.9908	-0.0137	6.9956	-0.0273	OL	OL	OL	OL	OL	OL	OL	OL
2.476	7.3003	-0.0392	6.1908	0.0466	6.9899	-0.0273	6.9966	-0.0137	OL	OL	OL	OL	OL	OL	OL	OL
2.479	7.2974	-0.0784	6.1889	0.0155	6.9908	-0.0137	6.9966	-0.0137	OL	OL	OL	OL	OL	OL	OL	OL
2.508	7.3098	0.0915	6.1918	0.0621	6.9899	-0.0273	6.9937	-0.0546	OL	OL	OL	OL	OL	OL	OL	OL
2.511	7.3041	0.0131	6.1889	0.0155	6.9899	-0.0273	6.9956	-0.0273	OL	OL	OL	OL	OL	OL	OL	OL
2.54	7.3012	-0.0261	6.1879	0	6.9918	0	6.9975	0	OL	OL	OL	OL	OL	OL	OL	OL
2.544	7.3022	-0.0131	6.1879	0	6.9889	-0.041	6.9966	-0.0137	OL	OL	OL	OL	OL	OL	OL	OL
2.547	7.3031	0	6.1879	0	6.9889	-0.041	6.9956	-0.0273	OL	OL	OL	OL	OL	OL	OL	OL
2.572	7.2974	-0.0784	6.1879	0	6.9889	-0.041	6.9947	-0.041	OL	OL	OL	OL	OL	OL	OL	OL
2.574	7.3041	0.0131	6.1889	0.0155	6.9918	0	6.9947	-0.041	OL	OL	OL	OL	OL	OL	OL	OL
2.592	7.2984	-0.0653	6.1937	0.0931	6.9899	-0.0273	7.0004	0.041	OL	OL	OL	OL	OL	OL	OL	OL
2.594	7.2946	-0.1176	6.1879	0	6.9908	-0.0137	6.9975	0	OL	OL	OL	OL	OL	OL	OL	OL
2.597	7.2993	-0.0523	6.1841	-0.0621	6.9899	-0.0273	6.9947	-0.041	OL	OL	OL	OL	OL	OL	OL	OL
2.599	7.2984	-0.0653	6.1908	0.0466	6.9908	-0.0137	6.9975	0	OL	OL	OL	OL	OL	OL	OL	OL
2.602	7.2993	-0.0523	6.1879	0	6.9899	-0.0273	7.0052	0.1093	OL	OL	OL	OL	OL	OL	OL	OL
2.609	7.3012	-0.0261	6.1879	0	6.9889	-0.041	6.9956	-0.0273	OL	OL	OL	OL	OL	OL	OL	OL
2.639	7.2993	-0.0523	6.1889	0.0155	6.9908	-0.0137	6.9975	0	OL	OL	OL	OL	OL	OL	OL	OL
2.643	7.2974	-0.0784	6.186	-0.031	6.9908	-0.0137	6.9947	-0.041	OL	OL	OL	OL	OL	OL	OL	OL
2.645	7.3012	-0.0261	6.187	-0.0155	6.9899	-0.0273	6.9947	-0.041	OL	OL	OL	OL	OL	OL	OL	OL
2.675	7.3012	-0.0261	6.1898	0.031	6.9889	-0.041	6.9956	-0.0273	OL	OL	OL	OL	OL	OL	OL	OL
2.679	7.3079	0.0653	6.1841	-0.0621	6.9918	0	6.9985	0.0137	OL	OL	OL	OL	OL	OL	OL	OL
2.681	7.2993	-0.0523	6.1889	0.0155	6.9889	-0.041	6.9994	0.0273	OL	OL	OL	OL	OL	OL	OL	OL
2.684	7.3003	-0.0392	6.1908	0.0466	6.9908	-0.0137	6.9947	-0.041	OL	OL	OL	OL	OL	OL	OL	OL
2.714	7.3155	0.1699	6.185	-0.0466	6.9899	-0.0273	6.9985	0.0137	OL	OL	OL	OL	OL	OL	OL	OL
2.718	7.3003	-0.0392	6.1889	0.0155	6.9889	-0.041	7.0004	0.041	OL	OL	OL	OL	OL	OL	OL	OL
2.72	7.3012	-0.0261	6.1879	0	6.9889	-0.041	6.9947	-0.041	OL	OL	OL	OL	OL	OL	OL	OL
2.728	7.3012	-0.0261	6.187	-0.0155	6.9908	-0.0137	7.0023	0.0683	OL	OL	OL	OL	OL	OL	OL	OL
2.758	7.3012	-0.0261	6.1879	0	6.9889	-0.041	6.9937	-0.0546	OL	OL	OL	OL	OL	OL	OL	OL
2.762	7.2993	-0.0523	6.186	-0.031	6.9889	-0.041	6.9956	-0.0273	OL	OL	OL	OL	OL	OL	OL	OL
2.764	7.3031	0	6.1879	0	6.9908	-0.0137	6.9956	-0.0273	OL	OL	OL	OL	OL	OL	OL	OL
2.766	7.3003	-0.0392	6.1918	0.0621	6.9889	-0.041	6.9956	-0.0273	OL	OL	OL	OL	OL	OL	OL	OL
2.769	7.2955	-0.1045	6.1927	0.0776	6.9889	-0.041	6.9956	-0.0273	OL	OL	OL	OL	OL	OL	OL	OL
2.798	7.3051	0.0261	6.1908	0.0466	6.988	-0.0547	6.9947	-0.041	OL	OL	OL	OL	OL	OL	OL	OL
2.801	7.3012	-0.0261	6.1879	0	6.9899	-0.0273	6.9985	0.0137	OL	OL	OL	OL	OL	OL	OL	OL
2.804	7.2993	-0.0523	6.185	-0.0466	6.9889	-0.041	6.988	-0.1366	OL	OL	OL	OL	OL	OL	OL	OL
2.808	7.3003	-0.0392	6.187	-0.0155	6.9899	-0.0273	6.9975	0	OL	OL	OL	OL	OL	OL	OL	OL
2.839	7.3012	-0.0261	6.187	-0.0155	6.9918	0	6.9956	-0.0273	OL	OL	OL	OL	OL	OL	OL	OL
2.843	7.3012	-0.0261	6.1879	0	6.9889	-0.041	6.9975	0	OL	OL	OL	OL	OL	OL	OL	OL
2.845	7.3003	-0.0392	6.1879	0	6.9908	-0.0137	6.9956	-0.0273	OL	OL	OL	OL	OL	OL	OL	OL
2.859	7.3003	-0.0392	6.1889	0.0155	6.9889	-0.041	6.9947	-0.041	OL	OL	OL	OL	OL	OL	OL	OL
2.862	7.2993	-0.0523	6.1898	0.031	6.9899	-0.0273	6.9975	0	OL	OL	OL	OL	OL	OL	OL	OL
2.868	7.3031	0	6.1975	0.1552	6.9899	-0.0273	6.9956	-0.0273	OL	OL	OL	OL	OL	OL	OL	OL
2.899	7.2993	-0.0523	6.187	-0.0155	6.9889	-0.041	6.9985	0.0137	OL	OL	OL	OL	OL	OL	OL	OL
2.903	7.2984	-0.0653	6.2014	0.2173	6.988	-0.0547	6.9975	0	OL	OL	OL	OL	OL	OL	OL	OL
2.905	7.2984	-0.0653	6.1831	-0.0776	6.9899	-0.0273	6.9956	-0.0273	OL	OL	OL	OL	OL	OL	OL	OL
2.908	7.3165	0.1829	6.187	-0.0155	6.9908	-0.0137	6.9947	-0.041	OL	OL	OL	OL	OL	OL	OL	OL
2.938	7.2984	-0.0653	6.1889	0.0155	6.9908	-0.0137	6.9937	-0.0546	OL	OL	OL	OL	OL	OL	OL	OL
2.941	7.2984	-0.0653	6.1889	0.0155	6.9899	-0.0273	7.0052	0.1093	OL	OL	OL	OL	OL	OL	OL	OL
2.946	7.3012	-0.0261	6.187	-0.0155	6.9889	-0.041	6.9975	0	OL	OL	OL	OL	OL	OL	OL	OL
2.977	7.3003	-0.0392	6.186	-0.031	6.9908	-0.0137	6.9956	-0.0273	OL	OL	OL	OL	OL	OL	OL	OL
2.98	7.2993	-0.0523	6.186	-0.031	6.9889	-0.041	6.9956	-0.0273	OL	OL	OL	OL	OL	OL	OL	OL
2.99	7.3051	0.0261	6.1956	0.1242	6.9908	-0.0137	6.9956	-0.0273	OL	OL	OL	OL	OL	OL	OL	OL
3.023	7.3031	0	6.187	-0.0155	6.9899	-0.0273	6.9947	-0.041	OL	OL	OL	OL	OL	OL	OL	OL
3.029	7.3012	-0.0261	6.1812	-0.1086	6.9889	-0.041	6.9956	-0.0273	OL	OL	OL	OL	OL	OL	OL	OL
3.033	7.3003	-0.0392	6.1879	0	6.9889	-0.041	6.9966	-0.0137	OL	OL	OL	OL	OL	OL	OL	OL
3.063	7.2984	-0.0653	6.1889	0.0155	6.987	-0.0684	6.9956	-0.0273	OL	OL	OL	OL	OL	OL	OL	OL
3.067	7.2974	-0.0784	6.186	-0.031	6.9889	-0.041	6.9956	-0.0273	OL	OL	OL	OL	OL	OL	OL	OL
3.069	7.3003	-0.0392	6.187	-0.0155	6.9908	-0.0137	6.9966	-0.0137	OL	OL	OL	OL	OL	OL	OL	OL
3.073	7.2984	-0.0653	6.1879	0	6.9899	-0.0273	6.9947	-0.041	OL	OL	OL	OL	OL	OL	OL	OL
3.103	7.2926	-0.1437	6.1879	0	6.9899	-0.0273	6.9966	-0.0137	OL	OL	OL	OL	OL	OL	OL	OL
3.106	7.2955	-0.1045	6.186	-0.031	6.9908	-0.0137	6.9956	-0.0273	OL	OL	OL	OL	OL	OL	OL	OL
3.109	7.2984	-0.0653	6.187	-0.0155	6.9908	-0.0137	6.9947	-0.041	OL	OL	OL	OL	OL	OL	OL	OL
3.134	7.3022	-0.0131	6.186	-0.031	6.9899	-0.0273	6.9966	-0.0137	OL	OL	OL	OL	OL	OL	OL	OL
3.136	7.2974	-0.0784	6.1956	0.1242	6.9908	-0.0137	6.9975	0	OL	OL	OL	OL	OL	OL	OL	OL
3.143	7.2984	-0.0653	6.1879	0	6.9889	-0.041	6.9947	-0.041	OL	OL	OL	OL	OL	OL	OL	OL
3.145	7.3003	-0.0392	6.1831	-0.0776	6.9899	-0.0273	6.9956	-0.0273	OL	OL	OL	OL	OL	OL	OL	OL
3.17	7.2993	-0.0523	6.1879	0	6.9908	-0.0137	6.9947	-0.041	OL	OL	OL	OL	OL	OL	OL	OL
3.173	7.2993	-0.0523	6.1898	0.031	6.9908	-0.0137	6.9985	0.0137	OL	OL	OL	OL	OL	OL	OL	OL
3.179	7.3003	-0.0392	6.1889	0.0155	6.9889	-0.041	6.9956	-0.0273	OL	OL	OL	OL	OL	OL	OL	OL
3.208	7.3003	-0.0392	6.186	-0.031	6.9899	-0.0273	6.9947	-0.041	OL	OL	OL	OL	OL	OL	OL	OL
3.211	7.3041	0.0131	6.186	-0.031	6.9889	-0.041	6.9966	-0.0137	OL	OL	OL	OL	OL	OL	OL	OL
3.214	7.3012	-0.0261	6.1898	0.031	6.9899	-0.0273	6.9956	-0.0273	OL	OL	OL	OL	OL	OL	OL	OL
3.216	7.3003	-0.0392	6.187	-0.0155	6.9889	-0.041	6.9947	-0.041	OL	OL	OL	OL	OL	OL	OL	OL
3.221	7.3012	-0.0261	6.1918	0.0621	6.988	-0.0547	6.9966	-0.0137	OL	OL	OL	OL	OL	OL	OL	OL
3.253	7.2965	-0.0915	6.1879	0	6.9889	-0.041	6.9956	-0.0273	OL	OL	OL	OL	OL	OL	OL	OL
3.257	7.2993	-0.0523	6.1889	0.0155	6.9918	0	7.0033	0.0819	OL	OL	OL	OL	OL	OL	OL	OL
3.259	7.3003	-0.0392	6.186	-0.031	6.9899	-0.0273	6.9947	-0.041	OL	OL	OL	OL	OL	OL	OL	OL
3.262	7.3012	-0.0261	6.1879	0	6.9899	-0.0273	6.9966	-0.0137	OL	OL	OL	OL	OL	OL	OL	OL
3.292	7.3003	-0.0392	6.1879	0	6.9918	0	6.9947	-0.041	OL	OL	OL	OL	OL	OL	OL	OL
3.296	7.2993	-0.0523	6.1879	0	6.9889	-0.041	6.9956	-0.0273	OL	OL	OL	OL	OL	OL	OL	OL
3.298	7.2965	-0.0915	6.185	-0.0466	6.9899	-0.0273	6.9966	-0.0137	OL	OL	OL	OL	OL	OL	OL	OL
3.304	7.2974	-0.0784	6.1879	0	6.9899	-0.0273	6.9947	-0.041	OL	OL	OL	OL	OL	OL	OL	OL
3.334	7.2984	-0.0653	6.1879	0	6.9908	-0.0137	6.9937	-0.0546	OL	OL	OL	OL	OL	OL	OL	OL
3.338	7.2974	-0.0784	6.1937	0.0931	6.988	-0.0547	6.9966	-0.0137	OL	OL	OL	OL	OL	OL	OL	OL
3.34	7.3003	-0.0392	6.1841	-0.0621	6.988	-0.0547	6.9918	-0.082	OL	OL	OL	OL	OL	OL	OL	OL
3.343	7.3022	-0.0131	6.186	-0.031	6.9908	-0.0137	6.9918	-0.082	OL	OL	OL	OL	OL	OL	OL	OL
3.374	7.2974	-0.0784	6.1879	0	6.988	-0.0547	6.9956	-0.0273	OL	OL	OL	OL	OL	OL	OL	OL
3.378	7.3003	-0.0392	6.1822	-0.0931	6.9889	-0.041	6.9985	0.0137	OL	OL	OL	OL	OL	OL	OL	OL
3.38	7.3012	-0.0261	6.1879	0	6.9899	-0.0273	6.9966	-0.0137	OL	OL	OL	OL	OL	OL	OL	OL
3.383	7.2993	-0.0523	6.1898	0.031	6.9889	-0.041	6.9956	-0.0273	OL	OL	OL	OL	OL	OL	OL	OL
3.413	7.2984	-0.0653	6.187	-0.0155	6.9899	-0.0273	6.9937	-0.0546	OL	OL	OL	OL	OL	OL	OL	OL
3.416	7.306	0.0392	6.1841	-0.0621	6.988	-0.0547	6.9966	-0.0137	OL	OL	OL	OL	OL	OL	OL	OL
3.419	7.3003	-0.0392	6.1879	0	6.9889	-0.041	6.9947	-0.041	OL	OL	OL	OL	OL	OL	OL	OL
3.425	7.3003	-0.0392	6.1937	0.0931	6.9908	-0.0137	6.9956	-0.0273	OL	OL	OL	OL	OL	OL	OL	OL
3.429	7.3051	0.0261	6.1927	0.0776	6.9889	-0.041	6.9994	0.0273	OL	OL	OL	OL	OL	OL	OL	OL
3.459	7.2984	-0.0653	6.1898	0.031	6.9899	-0.0273	6.9956	-0.0273	OL	OL	OL	OL	OL	OL	OL	OL
3.463	7.3031	0	6.186	-0.031	6.9899	-0.0273	6.9937	-0.0546	OL	OL	OL	OL	OL	OL	OL	OL
3.465	7.2974	-0.0784	6.1889	0.0155	6.9908	-0.0137	6.9975	0	OL	OL	OL	OL	OL	OL	OL	OL
3.479	7.2984	-0.0653	6.186	-0.031	6.9908	-0.0137	6.9956	-0.0273	OL	OL	OL	OL	OL	OL	OL	OL
3.483	7.3012	-0.0261	6.187	-0.0155	6.988	-0.0547	7.0004	0.041	OL	OL	OL	OL	OL	OL	OL	OL
3.513	7.3012	-0.0261	6.187	-0.0155	6.9889	-0.041	6.9966	-0.0137	OL	OL	OL	OL	OL	OL	OL	OL
3.516	7.2984	-0.0653	6.1879	0	6.9889	-0.041	6.9947	-0.041	OL	OL	OL	OL	OL	OL	OL	OL
3.519	7.2984	-0.0653	6.187	-0.0155	6.9899	-0.0273	6.9928	-0.0683	OL	OL	OL	OL	OL	OL	OL	OL
3.521	7.3012	-0.0261	6.1898	0.031	6.9908	-0.0137	6.9937	-0.0546	OL	OL	OL	OL	OL	OL	OL	OL
3.529	7.2984	-0.0653	6.1841	-0.0621	6.9918	0	6.9956	-0.0273	OL	OL	OL	OL	OL	OL	OL	OL
3.559	7.2946	-0.1176	6.187	-0.0155	6.9889	-0.041	6.9985	0.0137	OL	OL	OL	OL	OL	OL	OL	OL
3.563	7.3031	0	6.1889	0.0155	6.9889	-0.041	6.9985	0.0137	OL	OL	OL	OL	OL	OL	OL	OL
3.565	7.2936	-0.1307	6.1898	0.031	6.9889	-0.041	6.9947	-0.041	OL	OL	OL	OL	OL	OL	OL	OL
3.569	7.3003	-0.0392	6.185	-0.0466	6.987	-0.0684	6.9956	-0.0273	OL	OL	OL	OL	OL	OL	OL	OL
3.604	7.2984	-0.0653	6.185	-0.0466	6.9889	-0.041	6.9985	0.0137	OL	OL	OL	OL	OL	OL	OL	OL
3.606	7.3012	-0.0261	6.186	-0.031	6.9889	-0.041	6.9947	-0.041	OL	OL	OL	OL	OL	OL	OL	OL
3.638	7.2993	-0.0523	6.1879	0	6.9889	-0.041	6.9956	-0.0273	OL	OL	OL	OL	OL	OL	OL	OL
3.641	7.3003	-0.0392	6.187	-0.0155	6.9889	-0.041	6.9947	-0.041	OL	OL	OL	OL	OL	OL	OL	OL
3.652	7.2984	-0.0653	6.1898	0.031	6.988	-0.0547	6.9956	-0.0273	OL	OL	OL	OL	OL	OL	OL	OL
3.654	7.3051	0.0261	6.186	-0.031	6.9889	-0.041	6.9947	-0.041	OL	OL	OL	OL	OL	OL	OL	OL
3.683	7.3012	-0.0261	6.1898	0.031	6.9899	-0.0273	6.9947	-0.041	OL	OL	OL	OL	OL	OL	OL	OL
3.689	7.2993	-0.0523	6.1908	0.0466	6.987	-0.0684	7.0042	0.0956	OL	OL	OL	OL	OL	OL	OL	OL
3.693	7.3003	-0.0392	6.1879	0	6.988	-0.0547	6.9966	-0.0137	OL	OL	OL	OL	OL	OL	OL	OL
3.724	7.3003	-0.0392	6.1879	0	6.9889	-0.041	6.9947	-0.041	OL	OL	OL	OL	OL	OL	OL	OL
3.728	7.3003	-0.0392	6.1841	-0.0621	6.9889	-0.041	6.9947	-0.041	OL	OL	OL	OL	OL	OL	OL	OL
3.73	7.3003	-0.0392	6.186	-0.031	6.988	-0.0547	6.9947	-0.041	OL	OL	OL	OL	OL	OL	OL	OL
3.756	7.2955	-0.1045	6.1908	0.0466	6.9889	-0.041	6.9947	-0.041	OL	OL	OL	OL	OL	OL	OL	OL
3.758	7.3012	-0.0261	6.185	-0.0466	6.9889	-0.041	6.9947	-0.041	OL	OL	OL	OL	OL	OL	OL	OL
3.783	7.3022	-0.0131	6.1975	0.1552	6.9908	-0.0137	6.9937	-0.0546	OL	OL	OL	OL	OL	OL	OL	OL
3.785	7.2946	-0.1176	6.1889	0.0155	6.987	-0.0684	6.9966	-0.0137	OL	OL	OL	OL	OL	OL	OL	OL
3.792	7.3146	0.1568	6.186	-0.031	6.9899	-0.0273	6.9966	-0.0137	OL	OL	OL	OL	OL	OL	OL	OL
3.794	7.2984	-0.0653	6.1841	-0.0621	6.9889	-0.041	6.9985	0.0137	OL	OL	OL	OL	OL	OL	OL	OL
3.813	7.3012	-0.0261	6.1879	0	6.9899	-0.0273	6.9937	-0.0546	OL	OL	OL	OL	OL	OL	OL	OL
3.815	7.2993	-0.0523	6.186	-0.031	6.9899	-0.0273	6.9975	0	OL	OL	OL	OL	OL	OL	OL	OL
3.822	7.2993	-0.0523	6.1879	0	6.9889	-0.041	6.9947	-0.041	OL	OL	OL	OL	OL	OL	OL	OL
3.824	7.2993	-0.0523	6.186	-0.031	6.9899	-0.0273	6.9947	-0.041	OL	OL	OL	OL	OL	OL	OL	OL
3.853	7.2993	-0.0523	6.1889	0.0155	6.9889	-0.041	6.9947	-0.041	OL	OL	OL	OL	OL	OL	OL	OL
3.856	7.3041	0.0131	6.187	-0.0155	6.9889	-0.041	6.9956	-0.0273	OL	OL	OL	OL	OL	OL	OL	OL
3.859	7.2993	-0.0523	6.1879	0	6.9889	-0.041	6.9947	-0.041	OL	OL	OL	OL	OL	OL	OL	OL
3.861	7.2984	-0.0653	6.1802	-0.1242	6.987	-0.0684	6.9966	-0.0137	OL	OL	OL	OL	OL	OL	OL	OL
3.892	7.2917	-0.1568	6.1898	0.031	6.9889	-0.041	6.9918	-0.082	OL	OL	OL	OL	OL	OL	OL	OL
3.895	7.3012	-0.0261	6.187	-0.0155	6.9889	-0.041	6.9947	-0.041	OL	OL	OL	OL	OL	OL	OL	OL
3.898	7.2974	-0.0784	6.187	-0.0155	6.988	-0.0547	6.9975	0	OL	OL	OL	OL	OL	OL	OL	OL
3.901	7.3022	-0.0131	6.1889	0.0155	6.9899	-0.0273	6.9928	-0.0683	OL	OL	OL	OL	OL	OL	OL	OL
3.932	7.2984	-0.0653	6.187	-0.0155	6.988	-0.0547	6.9966	-0.0137	OL	OL	OL	OL	OL	OL	OL	OL
3.935	7.2984	-0.0653	6.187	-0.0155	6.9889	-0.041	6.9947	-0.041	OL	OL	OL	OL	OL	OL	OL	OL
3.938	7.2984	-0.0653	6.187	-0.0155	6.9889	-0.041	6.9937	-0.0546	OL	OL	OL	OL	OL	OL	OL	OL
3.945	7.3003	-0.0392	6.186	-0.031	6.9899	-0.0273	6.9937	-0.0546	OL	OL	OL	OL	OL	OL	OL	OL
3.975	7.2993	-0.0523	6.1793	-0.1397	6.988	-0.0547	6.9937	-0.0546	OL	OL	OL	OL	OL	OL	OL	OL
3.977	7.2974	-0.0784	6.1735	-0.2328	6.9899	-0.0273	6.9956	-0.0273	OL	OL	OL	OL	OL	OL	OL	OL
3.98	7.2946	-0.1176	6.187	-0.0155	6.988	-0.0547	6.9918	-0.082	OL	OL	OL	OL	OL	OL	OL	OL
3.982	7.2974	-0.0784	6.186	-0.031	6.9889	-0.041	6.9937	-0.0546	OL	OL	OL	OL	OL	OL	OL	OL
4.013	7.2984	-0.0653	6.1898	0.031	6.9889	-0.041	6.9937	-0.0546	OL	OL	OL	OL	OL	OL	OL	OL
4.017	7.2984	-0.0653	6.1889	0.0155	6.9899	-0.0273	6.9937	-0.0546	OL	OL	OL	OL	OL	OL	OL	OL
4.019	7.2993	-0.0523	6.1879	0	6.9899	-0.0273	6.9928	-0.0683	OL	OL	OL	OL	OL	OL	OL	OL
4.021	7.2993	-0.0523	6.186	-0.031	6.9908	-0.0137	6.9985	0.0137	OL	OL	OL	OL	OL	OL	OL	OL
4.051	7.2993	-0.0523	6.187	-0.0155	6.9889	-0.041	6.9937	-0.0546	OL	OL	OL	OL	OL	OL	OL	OL
4.055	7.3003	-0.0392	6.1889	0.0155	6.988	-0.0547	6.9937	-0.0546	OL	OL	OL	OL	OL	OL	OL	OL
4.058	7.3003	-0.0392	6.186	-0.031	6.9889	-0.041	6.9956	-0.0273	OL	OL	OL	OL	OL	OL	OL	OL
4.064	7.2955	-0.1045	6.1831	-0.0776	6.9908	-0.0137	6.9966	-0.0137	OL	OL	OL	OL	OL	OL	OL	OL
4.067	7.3003	-0.0392	6.1898	0.031	6.9889	-0.041	6.9985	0.0137	OL	OL	OL	OL	OL	OL	OL	OL
4.082	7.307	0.0523	6.1889	0.0155	6.9889	-0.041	6.9947	-0.041	OL	OL	OL	OL	OL	OL	OL	OL
4.11	7.3012	-0.0261	6.1898	0.031	6.9908	-0.0137	6.9994	0.0273	OL	OL	OL	OL	OL	OL	OL	OL
4.114	7.3003	-0.0392	6.1812	-0.1086	6.9899	-0.0273	6.9937	-0.0546	OL	OL	OL	OL	OL	OL	OL	OL
4.117	7.2984	-0.0653	6.186	-0.031	6.9889	-0.041	6.9947	-0.041	OL	OL	OL	OL	OL	OL	OL	OL
4.119	7.3003	-0.0392	6.187	-0.0155	6.9889	-0.041	6.9975	0	OL	OL	OL	OL	OL	OL	OL	OL
4.149	7.2984	-0.0653	6.187	-0.0155	6.9889	-0.041	6.9966	-0.0137	OL	OL	OL	OL	OL	OL	OL	OL
4.153	7.3012	-0.0261	6.1879	0	6.9889	-0.041	6.9937	-0.0546	OL	OL	OL	OL	OL	OL	OL	OL
4.155	7.3041	0.0131	6.1879	0	6.9899	-0.0273	6.9947	-0.041	OL	OL	OL	OL	OL	OL	OL	OL
4.158	7.3003	-0.0392	6.1879	0	6.9889	-0.041	6.9956	-0.0273	OL	OL	OL	OL	OL	OL	OL	OL
4.188	7.3022	-0.0131	6.1889	0.0155	6.9899	-0.0273	6.9947	-0.041	OL	OL	OL	OL	OL	OL	OL	OL
4.191	7.2993	-0.0523	6.1802	-0.1242	6.988	-0.0547	6.9975	0	OL	OL	OL	OL	OL	OL	OL	OL
4.194	7.2974	-0.0784	6.186	-0.031	6.988	-0.0547	6.9947	-0.041	OL	OL	OL	OL	OL	OL	OL	OL
4.196	7.3003	-0.0392	6.1946	0.1087	6.9861	-0.082	6.9947	-0.041	OL	OL	OL	OL	OL	OL	OL	OL
4.23	7.2984	-0.0653	6.185	-0.0466	6.9889	-0.041	6.9956	-0.0273	OL	OL	OL	OL	OL	OL	OL	OL
4.233	7.3012	-0.0261	6.187	-0.0155	6.988	-0.0547	7.0014	0.0546	OL	OL	OL	OL	OL	OL	OL	OL
4.235	7.2984	-0.0653	6.187	-0.0155	6.988	-0.0547	6.9956	-0.0273	OL	OL	OL	OL	OL	OL	OL	OL
4.269	7.3022	-0.0131	6.1889	0.0155	6.9889	-0.041	6.9947	-0.041	OL	OL	OL	OL	OL	OL	OL	OL
4.272	7.3012	-0.0261	6.1879	0	6.9899	-0.0273	6.9956	-0.0273	OL	OL	OL	OL	OL	OL	OL	OL
4.304	7.2936	-0.1307	6.1898	0.031	6.9889	-0.041	6.9937	-0.0546	OL	OL	OL	OL	OL	OL	OL	OL
4.308	7.3003	-0.0392	6.1831	-0.0776	6.9889	-0.041	6.9937	-0.0546	OL	OL	OL	OL	OL	OL	OL	OL
4.31	7.2993	-0.0523	6.186	-0.031	6.9899	-0.0273	6.9947	-0.041	OL	OL	OL	OL	OL	OL	OL	OL
4.314	7.2955	-0.1045	6.1822	-0.0931	6.9889	-0.041	6.9899	-0.1093	OL	OL	OL	OL	OL	OL	OL	OL
4.346	7.3022	-0.0131	6.1879	0	6.988	-0.0547	6.9918	-0.082	OL	OL	OL	OL	OL	OL	OL	OL
4.349	7.2984	-0.0653	6.1879	0	6.9899	-0.0273	6.9918	-0.082	OL	OL	OL	OL	OL	OL	OL	OL
4.352	7.3003	-0.0392	6.1879	0	6.988	-0.0547	6.9918	-0.082	OL	OL	OL	OL	OL	OL	OL	OL
4.377	7.3012	-0.0261	6.185	-0.0466	6.9889	-0.041	6.9947	-0.041	OL	OL	OL	OL	OL	OL	OL	OL
4.379	7.2993	-0.0523	6.185	-0.0466	6.9889	-0.041	6.9937	-0.0546	OL	OL	OL	OL	OL	OL	OL	OL
4.398	7.3003	-0.0392	6.187	-0.0155	6.9899	-0.0273	6.9937	-0.0546	OL	OL	OL	OL	OL	OL	OL	OL
4.401	7.3012	-0.0261	6.1898	0.031	6.9889	-0.041	6.9928	-0.0683	OL	OL	OL	OL	OL	OL	OL	OL
4.409	7.3003	-0.0392	6.185	-0.0466	6.988	-0.0547	6.9937	-0.0546	OL	OL	OL	OL	OL	OL	OL	OL
4.412	7.3003	-0.0392	6.1879	0	6.9889	-0.041	6.9899	-0.1093	OL	OL	OL	OL	OL	OL	OL	OL
4.414	7.2965	-0.0915	6.186	-0.031	6.987	-0.0684	6.9908	-0.0956	OL	OL	OL	OL	OL	OL	OL	OL
4.444	7.3003	-0.0392	6.186	-0.031	6.988	-0.0547	6.9937	-0.0546	OL	OL	OL	OL	OL	OL	OL	OL
4.448	7.2974	-0.0784	6.1956	0.1242	6.9899	-0.0273	6.9947	-0.041	OL	OL	OL	OL	OL	OL	OL	OL
4.45	7.2993	-0.0523	6.186	-0.031	6.9889	-0.041	6.9966	-0.0137	OL	OL	OL	OL	OL	OL	OL	OL
4.453	7.3012	-0.0261	6.187	-0.0155	6.9889	-0.041	6.9947	-0.041	OL	OL	OL	OL	OL	OL	OL	OL
4.483	7.3012	-0.0261	6.186	-0.031	6.9889	-0.041	6.9947	-0.041	OL	OL	OL	OL	OL	OL	OL	OL
4.487	7.2993	-0.0523	6.186	-0.031	6.9899	-0.0273	6.9947	-0.041	OL	OL	OL	OL	OL	OL	OL	OL
4.489	7.3012	-0.0261	6.186	-0.031	6.9899	-0.0273	6.9937	-0.0546	OL	OL	OL	OL	OL	OL	OL	OL
4.492	7.3003	-0.0392	6.186	-0.031	6.988	-0.0547	6.9956	-0.0273	OL	OL	OL	OL	OL	OL	OL	OL
4.522	7.2993	-0.0523	6.1879	0	6.9889	-0.041	6.9937	-0.0546	OL	OL	OL	OL	OL	OL	OL	OL
4.526	7.2965	-0.0915	6.186	-0.031	6.9889	-0.041	6.9947	-0.041	OL	OL	OL	OL	OL	OL	OL	OL
4.528	7.2907	-0.1699	6.185	-0.0466	6.9889	-0.041	6.9966	-0.0137	OL	OL	OL	OL	OL	OL	OL	OL
4.534	7.3012	-0.0261	6.2004	0.2018	6.988	-0.0547	6.9947	-0.041	OL	OL	OL	OL	OL	OL	OL	OL
4.564	7.2993	-0.0523	6.187	-0.0155	6.988	-0.0547	6.9918	-0.082	OL	OL	OL	OL	OL	OL	OL	OL
4.568	7.2993	-0.0523	6.187	-0.0155	6.9889	-0.041	6.9928	-0.0683	OL	OL	OL	OL	OL	OL	OL	OL
4.57	7.2984	-0.0653	6.186	-0.031	6.9899	-0.0273	6.9947	-0.041	OL	OL	OL	OL	OL	OL	OL	OL
4.573	7.2993	-0.0523	6.187	-0.0155	6.9889	-0.041	6.9937	-0.0546	OL	OL	OL	OL	OL	OL	OL	OL
4.603	7.2993	-0.0523	6.1879	0	6.9889	-0.041	6.9947	-0.041	OL	OL	OL	OL	OL	OL	OL	OL
4.607	7.2984	-0.0653	6.186	-0.031	6.987	-0.0684	6.9947	-0.041	OL	OL	OL	OL	OL	OL	OL	OL
4.609	7.3041	0.0131	6.1831	-0.0776	6.9889	-0.041	6.9937	-0.0546	OL	OL	OL	OL	OL	OL	OL	OL
4.612	7.2984	-0.0653	6.1889	0.0155	6.9861	-0.082	6.9908	-0.0956	OL	OL	OL	OL	OL	OL	OL	OL
4.642	7.3022	-0.0131	6.186	-0.031	6.988	-0.0547	6.9947	-0.041	OL	OL	OL	OL	OL	OL	OL	OL
4.645	7.2984	-0.0653	6.187	-0.0155	6.9889	-0.041	6.9908	-0.0956	OL	OL	OL	OL	OL	OL	OL	OL
4.648	7.2993	-0.0523	6.1879	0	6.987	-0.0684	6.9947	-0.041	OL	OL	OL	OL	OL	OL	OL	OL
4.654	7.2993	-0.0523	6.1918	0.0621	6.9899	-0.0273	6.9937	-0.0546	OL	OL	OL	OL	OL	OL	OL	OL
4.698	7.2974	-0.0784	6.187	-0.0155	6.9889	-0.041	6.9918	-0.082	OL	OL	OL	OL	OL	OL	OL	OL
4.701	7.2984	-0.0653	6.187	-0.0155	6.9899	-0.0273	6.9928	-0.0683	OL	OL	OL	OL	OL	OL	OL	OL
4.704	7.3003	-0.0392	6.187	-0.0155	6.9889	-0.041	6.9947	-0.041	OL	OL	OL	OL	OL	OL	OL	OL
4.718	7.3003	-0.0392	6.1879	0	6.988	-0.0547	6.9947	-0.041	OL	OL	OL	OL	OL	OL	OL	OL
4.72	7.2974	-0.0784	6.186	-0.031	6.9889	-0.041	6.9947	-0.041	OL	OL	OL	OL	OL	OL	OL	OL
4.723	7.2955	-0.1045	6.186	-0.031	6.988	-0.0547	6.9947	-0.041	OL	OL	OL	OL	OL	OL	OL	OL
4.725	7.3051	0.0261	6.1898	0.031	6.9908	-0.0137	6.9947	-0.041	OL	OL	OL	OL	OL	OL	OL	OL
4.729	7.2993	-0.0523	6.1831	-0.0776	6.9899	-0.0273	6.9937	-0.0546	OL	OL	OL	OL	OL	OL	OL	OL
4.759	7.2965	-0.0915	6.185	-0.0466	6.9908	-0.0137	6.9908	-0.0956	OL	OL	OL	OL	OL	OL	OL	OL
4.763	7.2946	-0.1176	6.1937	0.0931	6.9889	-0.041	6.9889	-0.1229	OL	OL	OL	OL	OL	OL	OL	OL
4.765	7.2993	-0.0523	6.187	-0.0155	6.9889	-0.041	6.9937	-0.0546	OL	OL	OL	OL	OL	OL	OL	OL
4.774	7.3003	-0.0392	6.1879	0	6.988	-0.0547	6.9889	-0.1229	OL	OL	OL	OL	OL	OL	OL	OL
4.778	7.3012	-0.0261	6.186	-0.031	6.988	-0.0547	6.9918	-0.082	OL	OL	OL	OL	OL	OL	OL	OL
4.808	7.2993	-0.0523	6.1889	0.0155	6.987	-0.0684	6.9937	-0.0546	OL	OL	OL	OL	OL	OL	OL	OL
4.811	7.2993	-0.0523	6.1879	0	6.988	-0.0547	6.9947	-0.041	OL	OL	OL	OL	OL	OL	OL	OL
4.814	7.2974	-0.0784	6.187	-0.0155	6.9889	-0.041	6.9956	-0.0273	OL	OL	OL	OL	OL	OL	OL	OL
4.818	7.2974	-0.0784	6.186	-0.031	6.988	-0.0547	6.9937	-0.0546	OL	OL	OL	OL	OL	OL	OL	OL
4.85	7.3003	-0.0392	6.186	-0.031	6.9889	-0.041	6.9928	-0.0683	OL	OL	OL	OL	OL	OL	OL	OL
4.853	7.3003	-0.0392	6.1937	0.0931	6.9889	-0.041	6.9937	-0.0546	OL	OL	OL	OL	OL	OL	OL	OL
4.856	7.2974	-0.0784	6.1975	0.1552	6.9899	-0.0273	6.9937	-0.0546	OL	OL	OL	OL	OL	OL	OL	OL
4.859	7.3003	-0.0392	6.1879	0	6.987	-0.0684	6.9947	-0.041	OL	OL	OL	OL	OL	OL	OL	OL
4.892	7.2993	-0.0523	6.186	-0.031	6.9889	-0.041	6.9908	-0.0956	OL	OL	OL	OL	OL	OL	OL	OL
4.894	7.2984	-0.0653	6.186	-0.031	6.988	-0.0547	6.9928	-0.0683	OL	OL	OL	OL	OL	OL	OL	OL
4.931	7.2984	-0.0653	6.186	-0.031	6.988	-0.0547	6.9947	-0.041	OL	OL	OL	OL	OL	OL	OL	OL
4.934	7.2917	-0.1568	6.1879	0	6.9899	-0.0273	6.9937	-0.0546	OL	OL	OL	OL	OL	OL	OL	OL
4.937	7.2993	-0.0523	6.1879	0	6.9861	-0.082	6.9937	-0.0546	OL	OL	OL	OL	OL	OL	OL	OL
4.962	7.3012	-0.0261	6.1898	0.031	6.9899	-0.0273	6.9937	-0.0546	OL	OL	OL	OL	OL	OL	OL	OL
4.964	7.3012	-0.0261	6.1889	0.0155	6.987	-0.0684	6.9947	-0.041	OL	OL	OL	OL	OL	OL	OL	OL
4.989	7.3003	-0.0392	6.1889	0.0155	6.988	-0.0547	6.9937	-0.0546	OL	OL	OL	OL	OL	OL	OL	OL
4.991	7.2946	-0.1176	6.1879	0	6.988	-0.0547	6.9947	-0.041	OL	OL	OL	OL	OL	OL	OL	OL
5.01	7.2993	-0.0523	6.1975	0.1552	6.988	-0.0547	6.9994	0.0273	OL	OL	OL	OL	OL	OL	OL	OL
5.013	7.3003	-0.0392	6.1889	0.0155	6.9861	-0.082	6.9937	-0.0546	OL	OL	OL	OL	OL	OL	OL	OL
5.022	7.2993	-0.0523	6.186	-0.031	6.988	-0.0547	6.9956	-0.0273	OL	OL	OL	OL	OL	OL	OL	OL
5.024	7.3012	-0.0261	6.186	-0.031	6.988	-0.0547	6.9947	-0.041	OL	OL	OL	OL	OL	OL	OL	OL
5.027	7.2993	-0.0523	6.1879	0	6.9889	-0.041	6.9928	-0.0683	OL	OL	OL	OL	OL	OL	OL	OL
5.033	7.2993	-0.0523	6.186	-0.031	6.988	-0.0547	6.9928	-0.0683	OL	OL	OL	OL	OL	OL	OL	OL
5.063	7.3003	-0.0392	6.186	-0.031	6.988	-0.0547	6.9947	-0.041	OL	OL	OL	OL	OL	OL	OL	OL
5.067	7.2974	-0.0784	6.187	-0.0155	6.988	-0.0547	6.9937	-0.0546	OL	OL	OL	OL	OL	OL	OL	OL
5.069	7.2984	-0.0653	6.187	-0.0155	6.987	-0.0684	6.9947	-0.041	OL	OL	OL	OL	OL	OL	OL	OL
5.073	7.2993	-0.0523	6.1841	-0.0621	6.987	-0.0684	6.9937	-0.0546	OL	OL	OL	OL	OL	OL	OL	OL
5.105	7.2974	-0.0784	6.1889	0.0155	6.9861	-0.082	6.9947	-0.041	OL	OL	OL	OL	OL	OL	OL	OL
5.111	7.3012	-0.0261	6.186	-0.031	6.9889	-0.041	6.9928	-0.0683	OL	OL	OL	OL	OL	OL	OL	OL
5.113	7.2993	-0.0523	6.1879	0	6.987	-0.0684	6.9937	-0.0546	OL	OL	OL	OL	OL	OL	OL	OL
5.145	7.2965	-0.0915	6.1879	0	6.9889	-0.041	6.9937	-0.0546	OL	OL	OL	OL	OL	OL	OL	OL
5.148	7.2984	-0.0653	6.1927	0.0776	6.9899	-0.0273	6.9937	-0.0546	OL	OL	OL	OL	OL	OL	OL	OL
5.15	7.3031	0	6.1889	0.0155	6.9899	-0.0273	6.9937	-0.0546	OL	OL	OL	OL	OL	OL	OL	OL
5.157	7.2993	-0.0523	6.187	-0.0155	6.987	-0.0684	6.9956	-0.0273	OL	OL	OL	OL	OL	OL	OL	OL
5.16	7.2955	-0.1045	6.187	-0.0155	6.9889	-0.041	6.9937	-0.0546	OL	OL	OL	OL	OL	OL	OL	OL
5.19	7.3041	0.0131	6.1879	0	6.9908	-0.0137	6.9956	-0.0273	OL	OL	OL	OL	OL	OL	OL	OL
5.194	7.2993	-0.0523	6.1879	0	6.9889	-0.041	6.9947	-0.041	OL	OL	OL	OL	OL	OL	OL	OL
5.197	7.2984	-0.0653	6.1946	0.1087	6.987	-0.0684	6.9966	-0.0137	OL	OL	OL	OL	OL	OL	OL	OL
5.2	7.2993	-0.0523	6.187	-0.0155	6.988	-0.0547	6.9947	-0.041	OL	OL	OL	OL	OL	OL	OL	OL
5.231	7.2993	-0.0523	6.186	-0.031	6.9889	-0.041	6.9947	-0.041	OL	OL	OL	OL	OL	OL	OL	OL
5.234	7.2984	-0.0653	6.186	-0.031	6.988	-0.0547	6.9937	-0.0546	OL	OL	OL	OL	OL	OL	OL	OL
5.239	7.2984	-0.0653	6.1889	0.0155	6.988	-0.0547	6.9937	-0.0546	OL	OL	OL	OL	OL	OL	OL	OL
5.241	7.3003	-0.0392	6.1879	0	6.988	-0.0547	6.9918	-0.082	OL	OL	OL	OL	OL	OL	OL	OL
5.272	7.2955	-0.1045	6.186	-0.031	6.987	-0.0684	6.9937	-0.0546	OL	OL	OL	OL	OL	OL	OL	OL
5.275	7.3012	-0.0261	6.1831	-0.0776	6.988	-0.0547	6.9975	0	OL	OL	OL	OL	OL	OL	OL	OL
5.278	7.2984	-0.0653	6.186	-0.031	6.9889	-0.041	6.9918	-0.082	OL	OL	OL	OL	OL	OL	OL	OL
5.284	7.2974	-0.0784	6.1879	0	6.9851	-0.0957	6.9947	-0.041	OL	OL	OL	OL	OL	OL	OL	OL
5.318	7.3003	-0.0392	6.1879	0	6.9861	-0.082	6.9956	-0.0273	OL	OL	OL	OL	OL	OL	OL	OL
5.322	7.3003	-0.0392	6.186	-0.031	6.987	-0.0684	6.9918	-0.082	OL	OL	OL	OL	OL	OL	OL	OL
5.324	7.3012	-0.0261	6.187	-0.0155	6.9861	-0.082	6.9928	-0.0683	OL	OL	OL	OL	OL	OL	OL	OL
5.338	7.3022	-0.0131	6.1879	0	6.9899	-0.0273	6.9937	-0.0546	OL	OL	OL	OL	OL	OL	OL	OL
5.34	7.3003	-0.0392	6.186	-0.031	6.988	-0.0547	6.9937	-0.0546	OL	OL	OL	OL	OL	OL	OL	OL
5.343	7.2936	-0.1307	6.187	-0.0155	6.988	-0.0547	6.9937	-0.0546	OL	OL	OL	OL	OL	OL	OL	OL
5.373	7.2993	-0.0523	6.186	-0.031	6.987	-0.0684	6.9956	-0.0273	OL	OL	OL	OL	OL	OL	OL	OL
5.377	7.2974	-0.0784	6.1889	0.0155	6.9908	-0.0137	6.9956	-0.0273	OL	OL	OL	OL	OL	OL	OL	OL
5.379	7.2993	-0.0523	6.187	-0.0155	6.9889	-0.041	6.9947	-0.041	OL	OL	OL	OL	OL	OL	OL	OL
5.382	7.2984	-0.0653	6.1841	-0.0621	6.988	-0.0547	6.9928	-0.0683	OL	OL	OL	OL	OL	OL	OL	OL
5.389	7.2993	-0.0523	6.2014	0.2173	6.9861	-0.082	6.9918	-0.082	OL	OL	OL	OL	OL	OL	OL	OL
5.419	7.2984	-0.0653	6.186	-0.031	6.988	-0.0547	6.9947	-0.041	OL	OL	OL	OL	OL	OL	OL	OL
5.423	7.3003	-0.0392	6.187	-0.0155	6.987	-0.0684	6.9918	-0.082	OL	OL	OL	OL	OL	OL	OL	OL
5.425	7.2993	-0.0523	6.186	-0.031	6.9861	-0.082	6.9928	-0.0683	OL	OL	OL	OL	OL	OL	OL	OL
5.428	7.2993	-0.0523	6.1879	0	6.9889	-0.041	6.9937	-0.0546	OL	OL	OL	OL	OL	OL	OL	OL
5.458	7.2993	-0.0523	6.185	-0.0466	6.988	-0.0547	6.9937	-0.0546	OL	OL	OL	OL	OL	OL	OL	OL
5.462	7.3012	-0.0261	6.1889	0.0155	6.9889	-0.041	6.9937	-0.0546	OL	OL	OL	OL	OL	OL	OL	OL
5.464	7.2974	-0.0784	6.185	-0.0466	6.988	-0.0547	6.9937	-0.0546	OL	OL	OL	OL	OL	OL	OL	OL
5.468	7.2984	-0.0653	6.1802	-0.1242	6.9889	-0.041	6.9918	-0.082	OL	OL	OL	OL	OL	OL	OL	OL
5.475	7.3022	-0.0131	6.187	-0.0155	6.9899	-0.0273	6.9928	-0.0683	OL	OL	OL	OL	OL	OL	OL	OL
5.509	7.2936	-0.1307	6.1802	-0.1242	6.9861	-0.082	6.9899	-0.1093	OL	OL	OL	OL	OL	OL	OL	OL
5.513	7.2993	-0.0523	6.187	-0.0155	6.9889	-0.041	6.9937	-0.0546	OL	OL	OL	OL	OL	OL	OL	OL
5.518	7.3003	-0.0392	6.186	-0.031	6.988	-0.0547	6.9937	-0.0546	OL	OL	OL	OL	OL	OL	OL	OL
5.55	7.2993	-0.0523	6.186	-0.031	6.987	-0.0684	6.9928	-0.0683	OL	OL	OL	OL	OL	OL	OL	OL
5.579	7.2993	-0.0523	6.186	-0.031	6.988	-0.0547	6.9937	-0.0546	OL	OL	OL	OL	OL	OL	OL	OL
5.581	7.2984	-0.0653	6.1889	0.0155	6.988	-0.0547	6.9918	-0.082	OL	OL	OL	OL	OL	OL	OL	OL
5.598	7.2984	-0.0653	6.187	-0.0155	6.9889	-0.041	6.9937	-0.0546	OL	OL	OL	OL	OL	OL	OL	OL
5.601	7.2974	-0.0784	6.187	-0.0155	6.9899	-0.0273	6.9928	-0.0683	OL	OL	OL	OL	OL	OL	OL	OL
5.603	7.2984	-0.0653	6.1879	0	6.988	-0.0547	6.9918	-0.082	OL	OL	OL	OL	OL	OL	OL	OL
5.605	7.2993	-0.0523	6.1841	-0.0621	6.988	-0.0547	6.9956	-0.0273	OL	OL	OL	OL	OL	OL	OL	OL
5.634	7.3041	0.0131	6.1879	0	6.9889	-0.041	6.9956	-0.0273	OL	OL	OL	OL	OL	OL	OL	OL
5.638	7.2984	-0.0653	6.187	-0.0155	6.988	-0.0547	6.9937	-0.0546	OL	OL	OL	OL	OL	OL	OL	OL
5.64	7.3003	-0.0392	6.1879	0	6.9889	-0.041	6.9937	-0.0546	OL	OL	OL	OL	OL	OL	OL	OL
5.646	7.2984	-0.0653	6.186	-0.031	6.988	-0.0547	6.9928	-0.0683	OL	OL	OL	OL	OL	OL	OL	OL
5.653	7.3012	-0.0261	6.187	-0.0155	6.9861	-0.082	6.9928	-0.0683	OL	OL	OL	OL	OL	OL	OL	OL
5.683	7.2993	-0.0523	6.186	-0.031	6.9889	-0.041	6.9956	-0.0273	OL	OL	OL	OL	OL	OL	OL	OL
5.686	7.3022	-0.0131	6.1822	-0.0931	6.987	-0.0684	6.9928	-0.0683	OL	OL	OL	OL	OL	OL	OL	OL
5.689	7.2993	-0.0523	6.1841	-0.0621	6.988	-0.0547	6.9928	-0.0683	OL	OL	OL	OL	OL	OL	OL	OL
5.693	7.2993	-0.0523	6.1889	0.0155	6.988	-0.0547	6.9937	-0.0546	OL	OL	OL	OL	OL	OL	OL	OL
5.723	7.2936	-0.1307	6.187	-0.0155	6.9889	-0.041	6.9947	-0.041	OL	OL	OL	OL	OL	OL	OL	OL
5.727	7.2993	-0.0523	6.1889	0.0155	6.9899	-0.0273	6.9928	-0.0683	OL	OL	OL	OL	OL	OL	OL	OL
5.729	7.2984	-0.0653	6.1841	-0.0621	6.9889	-0.041	6.9937	-0.0546	OL	OL	OL	OL	OL	OL	OL	OL
5.733	7.3012	-0.0261	6.187	-0.0155	6.988	-0.0547	6.9899	-0.1093	OL	OL	OL	OL	OL	OL	OL	OL
5.763	7.2984	-0.0653	6.186	-0.031	6.9899	-0.0273	6.9947	-0.041	OL	OL	OL	OL	OL	OL	OL	OL
5.766	7.3003	-0.0392	6.1879	0	6.9889	-0.041	6.9947	-0.041	OL	OL	OL	OL	OL	OL	OL	OL
5.769	7.3012	-0.0261	6.1889	0.0155	6.987	-0.0684	6.9918	-0.082	OL	OL	OL	OL	OL	OL	OL	OL
5.775	7.2993	-0.0523	6.186	-0.031	6.9889	-0.041	6.9937	-0.0546	OL	OL	OL	OL	OL	OL	OL	OL
5.805	7.2965	-0.0915	6.187	-0.0155	6.988	-0.0547	6.9937	-0.0546	OL	OL	OL	OL	OL	OL	OL	OL
5.809	7.2974	-0.0784	6.1822	-0.0931	6.988	-0.0547	6.9937	-0.0546	OL	OL	OL	OL	OL	OL	OL	OL
5.811	7.2955	-0.1045	6.1822	-0.0931	6.9889	-0.041	6.9918	-0.082	OL	OL	OL	OL	OL	OL	OL	OL
5.814	7.3012	-0.0261	6.1879	0	6.9861	-0.082	6.9937	-0.0546	OL	OL	OL	OL	OL	OL	OL	OL
5.844	7.2993	-0.0523	6.186	-0.031	6.9861	-0.082	6.9947	-0.041	OL	OL	OL	OL	OL	OL	OL	OL
5.848	7.3003	-0.0392	6.187	-0.0155	6.9889	-0.041	6.9928	-0.0683	OL	OL	OL	OL	OL	OL	OL	OL
5.85	7.3012	-0.0261	6.187	-0.0155	6.9861	-0.082	6.9918	-0.082	OL	OL	OL	OL	OL	OL	OL	OL
5.853	7.2984	-0.0653	6.186	-0.031	6.988	-0.0547	6.9947	-0.041	OL	OL	OL	OL	OL	OL	OL	OL
5.883	7.3003	-0.0392	6.1879	0	6.988	-0.0547	6.9928	-0.0683	OL	OL	OL	OL	OL	OL	OL	OL
5.886	7.2984	-0.0653	6.185	-0.0466	6.987	-0.0684	6.9937	-0.0546	OL	OL	OL	OL	OL	OL	OL	OL
5.889	7.2993	-0.0523	6.1841	-0.0621	6.9889	-0.041	6.9918	-0.082	OL	OL	OL	OL	OL	OL	OL	OL
5.895	7.2974	-0.0784	6.1831	-0.0776	6.9851	-0.0957	6.9928	-0.0683	OL	OL	OL	OL	OL	OL	OL	OL
5.899	7.2984	-0.0653	6.1841	-0.0621	6.988	-0.0547	6.9908	-0.0956	OL	OL	OL	OL	OL	OL	OL	OL
5.938	7.2965	-0.0915	6.1879	0	6.988	-0.0547	6.9947	-0.041	OL	OL	OL	OL	OL	OL	OL	OL
5.942	7.307	0.0523	6.185	-0.0466	6.988	-0.0547	6.9928	-0.0683	OL	OL	OL	OL	OL	OL	OL	OL
5.944	7.2926	-0.1437	6.185	-0.0466	6.9889	-0.041	6.9928	-0.0683	OL	OL	OL	OL	OL	OL	OL	OL
5.958	7.2993	-0.0523	6.1879	0	6.988	-0.0547	6.987	-0.1503	OL	OL	OL	OL	OL	OL	OL	OL
5.96	7.3012	-0.0261	6.186	-0.031	6.9861	-0.082	6.9908	-0.0956	OL	OL	OL	OL	OL	OL	OL	OL
5.963	7.2974	-0.0784	6.186	-0.031	6.9851	-0.0957	6.9899	-0.1093	OL	OL	OL	OL	OL	OL	OL	OL
5.993	7.2993	-0.0523	6.186	-0.031	6.9861	-0.082	6.9918	-0.082	OL	OL	OL	OL	OL	OL	OL	OL
5.996	7.2993	-0.0523	6.186	-0.031	6.9861	-0.082	6.9918	-0.082	OL	OL	OL	OL	OL	OL	OL	OL
5.999	7.2974	-0.0784	6.1879	0	6.987	-0.0684	6.9937	-0.0546	OL	OL	OL	OL	OL	OL	OL	OL
6.005	7.2993	-0.0523	6.187	-0.0155	6.9861	-0.082	6.9928	-0.0683	OL	OL	OL	OL	OL	OL	OL	OL
6.009	7.2993	-0.0523	6.185	-0.0466	6.987	-0.0684	6.9947	-0.041	OL	OL	OL	OL	OL	OL	OL	OL
6.038	7.2984	-0.0653	6.185	-0.0466	6.987	-0.0684	6.9899	-0.1093	OL	OL	OL	OL	OL	OL	OL	OL
6.041	7.2965	-0.0915	6.1802	-0.1242	6.988	-0.0547	6.9918	-0.082	OL	OL	OL	OL	OL	OL	OL	OL
6.044	7.2993	-0.0523	6.1898	0.031	6.9889	-0.041	6.9918	-0.082	OL	OL	OL	OL	OL	OL	OL	OL
6.048	7.2974	-0.0784	6.1879	0	6.9861	-0.082	6.9928	-0.0683	OL	OL	OL	OL	OL	OL	OL	OL
6.078	7.2984	-0.0653	6.187	-0.0155	6.9861	-0.082	6.9947	-0.041	OL	OL	OL	OL	OL	OL	OL	OL
6.082	7.2984	-0.0653	6.1831	-0.0776	6.988	-0.0547	6.9918	-0.082	OL	OL	OL	OL	OL	OL	OL	OL
6.084	7.2993	-0.0523	6.1879	0	6.987	-0.0684	6.9928	-0.0683	OL	OL	OL	OL	OL	OL	OL	OL
6.088	7.2993	-0.0523	6.186	-0.031	6.988	-0.0547	6.9928	-0.0683	OL	OL	OL	OL	OL	OL	OL	OL
6.118	7.2984	-0.0653	6.1822	-0.0931	6.9861	-0.082	6.9918	-0.082	OL	OL	OL	OL	OL	OL	OL	OL
6.122	7.2965	-0.0915	6.1822	-0.0931	6.988	-0.0547	6.9918	-0.082	OL	OL	OL	OL	OL	OL	OL	OL
6.124	7.2974	-0.0784	6.1831	-0.0776	6.988	-0.0547	6.9918	-0.082	OL	OL	OL	OL	OL	OL	OL	OL
6.134	7.3031	0	6.1841	-0.0621	6.9842	-0.1094	6.9908	-0.0956	OL	OL	OL	OL	OL	OL	OL	OL
6.173	7.2984	-0.0653	6.1937	0.0931	6.988	-0.0547	6.9918	-0.082	OL	OL	OL	OL	OL	OL	OL	OL
6.175	7.3022	-0.0131	6.1879	0	6.987	-0.0684	6.9889	-0.1229	OL	OL	OL	OL	OL	OL	OL	OL
6.201	7.2993	-0.0523	6.186	-0.031	6.987	-0.0684	6.9928	-0.0683	OL	OL	OL	OL	OL	OL	OL	OL
6.222	7.3003	-0.0392	6.1879	0	6.987	-0.0684	6.9937	-0.0546	OL	OL	OL	OL	OL	OL	OL	OL
6.224	7.2993	-0.0523	6.185	-0.0466	6.9861	-0.082	6.9937	-0.0546	OL	OL	OL	OL	OL	OL	OL	OL
6.226	7.3012	-0.0261	6.1927	0.0776	6.9861	-0.082	6.9937	-0.0546	OL	OL	OL	OL	OL	OL	OL	OL
6.229	7.2984	-0.0653	6.1937	0.0931	6.987	-0.0684	6.9918	-0.082	OL	OL	OL	OL	OL	OL	OL	OL
6.233	7.2984	-0.0653	6.185	-0.0466	6.987	-0.0684	6.9928	-0.0683	OL	OL	OL	OL	OL	OL	OL	OL
6.264	7.2965	-0.0915	6.1754	-0.2018	6.9861	-0.082	6.9947	-0.041	OL	OL	OL	OL	OL	OL	OL	OL
6.268	7.2974	-0.0784	6.1841	-0.0621	6.988	-0.0547	6.9889	-0.1229	OL	OL	OL	OL	OL	OL	OL	OL
6.27	7.2984	-0.0653	6.187	-0.0155	6.9861	-0.082	6.9937	-0.0546	OL	OL	OL	OL	OL	OL	OL	OL
6.276	7.2993	-0.0523	6.1898	0.031	6.9889	-0.041	6.988	-0.1366	OL	OL	OL	OL	OL	OL	OL	OL
6.307	7.2993	-0.0523	6.186	-0.031	6.9861	-0.082	6.9937	-0.0546	OL	OL	OL	OL	OL	OL	OL	OL
6.31	7.2993	-0.0523	6.1889	0.0155	6.987	-0.0684	6.9899	-0.1093	OL	OL	OL	OL	OL	OL	OL	OL
6.313	7.2993	-0.0523	6.1879	0	6.9861	-0.082	6.9899	-0.1093	OL	OL	OL	OL	OL	OL	OL	OL
6.315	7.2984	-0.0653	6.1879	0	6.988	-0.0547	6.9918	-0.082	OL	OL	OL	OL	OL	OL	OL	OL
6.345	7.2984	-0.0653	6.1812	-0.1086	6.9851	-0.0957	6.9918	-0.082	OL	OL	OL	OL	OL	OL	OL	OL
6.349	7.2946	-0.1176	6.185	-0.0466	6.987	-0.0684	6.9918	-0.082	OL	OL	OL	OL	OL	OL	OL	OL
6.351	7.2993	-0.0523	6.1841	-0.0621	6.9851	-0.0957	6.988	-0.1366	OL	OL	OL	OL	OL	OL	OL	OL
6.354	7.2984	-0.0653	6.1822	-0.0931	6.988	-0.0547	6.9899	-0.1093	OL	OL	OL	OL	OL	OL	OL	OL
6.385	7.2993	-0.0523	6.187	-0.0155	6.987	-0.0684	6.9908	-0.0956	OL	OL	OL	OL	OL	OL	OL	OL
6.389	7.2993	-0.0523	6.186	-0.031	6.987	-0.0684	6.9947	-0.041	OL	OL	OL	OL	OL	OL	OL	OL
6.391	7.2984	-0.0653	6.187	-0.0155	6.987	-0.0684	6.9928	-0.0683	OL	OL	OL	OL	OL	OL	OL	OL
6.399	7.2984	-0.0653	6.186	-0.031	6.9861	-0.082	6.9908	-0.0956	OL	OL	OL	OL	OL	OL	OL	OL
6.401	7.2984	-0.0653	6.187	-0.0155	6.987	-0.0684	6.9899	-0.1093	OL	OL	OL	OL	OL	OL	OL	OL
6.43	7.2993	-0.0523	6.1879	0	6.9851	-0.0957	6.9918	-0.082	OL	OL	OL	OL	OL	OL	OL	OL
6.434	7.3012	-0.0261	6.187	-0.0155	6.9851	-0.0957	6.9928	-0.0683	OL	OL	OL	OL	OL	OL	OL	OL
6.437	7.2993	-0.0523	6.185	-0.0466	6.988	-0.0547	6.9908	-0.0956	OL	OL	OL	OL	OL	OL	OL	OL
6.44	7.2993	-0.0523	6.187	-0.0155	6.987	-0.0684	6.9937	-0.0546	OL	OL	OL	OL	OL	OL	OL	OL
6.47	7.2974	-0.0784	6.186	-0.031	6.987	-0.0684	6.9899	-0.1093	OL	OL	OL	OL	OL	OL	OL	OL
6.474	7.3012	-0.0261	6.1793	-0.1397	6.988	-0.0547	6.988	-0.1366	OL	OL	OL	OL	OL	OL	OL	OL
6.476	7.2974	-0.0784	6.1946	0.1087	6.987	-0.0684	6.9928	-0.0683	OL	OL	OL	OL	OL	OL	OL	OL
6.48	7.2993	-0.0523	6.1812	-0.1086	6.988	-0.0547	6.9928	-0.0683	OL	OL	OL	OL	OL	OL	OL	OL
6.512	7.2993	-0.0523	6.185	-0.0466	6.9889	-0.041	6.9937	-0.0546	OL	OL	OL	OL	OL	OL	OL	OL
6.515	7.3012	-0.0261	6.185	-0.0466	6.9861	-0.082	6.9918	-0.082	OL	OL	OL	OL	OL	OL	OL	OL
6.518	7.3012	-0.0261	6.1879	0	6.988	-0.0547	6.9899	-0.1093	OL	OL	OL	OL	OL	OL	OL	OL
6.524	7.2993	-0.0523	6.187	-0.0155	6.987	-0.0684	6.9928	-0.0683	OL	OL	OL	OL	OL	OL	OL	OL
6.558	7.2993	-0.0523	6.185	-0.0466	6.987	-0.0684	6.9908	-0.0956	OL	OL	OL	OL	OL	OL	OL	OL
6.562	7.2974	-0.0784	6.186	-0.031	6.987	-0.0684	6.9928	-0.0683	OL	OL	OL	OL	OL	OL	OL	OL
6.565	7.3003	-0.0392	6.1841	-0.0621	6.9842	-0.1094	6.9918	-0.082	OL	OL	OL	OL	OL	OL	OL	OL
6.578	7.2974	-0.0784	6.186	-0.031	6.988	-0.0547	6.988	-0.1366	OL	OL	OL	OL	OL	OL	OL	OL
6.58	7.2993	-0.0523	6.1841	-0.0621	6.9851	-0.0957	6.9937	-0.0546	OL	OL	OL	OL	OL	OL	OL	OL
6.583	7.3003	-0.0392	6.1898	0.031	6.988	-0.0547	6.9908	-0.0956	OL	OL	OL	OL	OL	OL	OL	OL
6.613	7.2984	-0.0653	6.1783	-0.1552	6.988	-0.0547	6.9928	-0.0683	OL	OL	OL	OL	OL	OL	OL	OL
6.618	7.3012	-0.0261	6.187	-0.0155	6.988	-0.0547	6.988	-0.1366	OL	OL	OL	OL	OL	OL	OL	OL
6.62	7.2984	-0.0653	6.187	-0.0155	6.988	-0.0547	6.988	-0.1366	OL	OL	OL	OL	OL	OL	OL	OL
6.622	7.2984	-0.0653	6.186	-0.031	6.9861	-0.082	6.9918	-0.082	OL	OL	OL	OL	OL	OL	OL	OL
6.652	7.2993	-0.0523	6.187	-0.0155	6.987	-0.0684	6.9908	-0.0956	OL	OL	OL	OL	OL	OL	OL	OL
6.655	7.2955	-0.1045	6.1841	-0.0621	6.9861	-0.082	6.9908	-0.0956	OL	OL	OL	OL	OL	OL	OL	OL
6.658	7.2974	-0.0784	6.187	-0.0155	6.9889	-0.041	6.9928	-0.0683	OL	OL	OL	OL	OL	OL	OL	OL
6.665	7.2984	-0.0653	6.186	-0.031	6.988	-0.0547	6.9908	-0.0956	OL	OL	OL	OL	OL	OL	OL	OL
6.668	7.2993	-0.0523	6.1918	0.0621	6.9889	-0.041	6.9908	-0.0956	OL	OL	OL	OL	OL	OL	OL	OL
6.698	7.2965	-0.0915	6.1918	0.0621	6.988	-0.0547	7.0004	0.041	OL	OL	OL	OL	OL	OL	OL	OL
6.702	7.2984	-0.0653	6.1879	0	6.987	-0.0684	6.987	-0.1503	OL	OL	OL	OL	OL	OL	OL	OL
6.704	7.2984	-0.0653	6.1879	0	6.988	-0.0547	6.9975	0	OL	OL	OL	OL	OL	OL	OL	OL
6.708	7.2993	-0.0523	6.186	-0.031	6.9889	-0.041	6.9918	-0.082	OL	OL	OL	OL	OL	OL	OL	OL
6.74	7.2993	-0.0523	6.186	-0.031	6.988	-0.0547	6.9899	-0.1093	OL	OL	OL	OL	OL	OL	OL	OL
6.744	7.3003	-0.0392	6.187	-0.0155	6.9861	-0.082	6.9918	-0.082	OL	OL	OL	OL	OL	OL	OL	OL
6.747	7.2993	-0.0523	6.1879	0	6.987	-0.0684	6.9918	-0.082	OL	OL	OL	OL	OL	OL	OL	OL
6.772	7.2993	-0.0523	6.1889	0.0155	6.9861	-0.082	6.9918	-0.082	OL	OL	OL	OL	OL	OL	OL	OL
6.775	7.3031	0	6.187	-0.0155	6.9861	-0.082	6.9899	-0.1093	OL	OL	OL	OL	OL	OL	OL	OL
6.781	7.3003	-0.0392	6.1764	-0.1863	6.988	-0.0547	6.9928	-0.0683	OL	OL	OL	OL	OL	OL	OL	OL
6.784	7.2993	-0.0523	6.1879	0	6.987	-0.0684	6.9928	-0.0683	OL	OL	OL	OL	OL	OL	OL	OL
6.809	7.3012	-0.0261	6.185	-0.0466	6.988	-0.0547	6.9937	-0.0546	OL	OL	OL	OL	OL	OL	OL	OL
6.811	7.2984	-0.0653	6.1879	0	6.9889	-0.041	6.9899	-0.1093	OL	OL	OL	OL	OL	OL	OL	OL
6.817	7.3003	-0.0392	6.1802	-0.1242	6.988	-0.0547	6.9908	-0.0956	OL	OL	OL	OL	OL	OL	OL	OL
6.838	7.2993	-0.0523	6.187	-0.0155	6.988	-0.0547	6.9908	-0.0956	OL	OL	OL	OL	OL	OL	OL	OL
6.84	7.2984	-0.0653	6.187	-0.0155	6.987	-0.0684	6.9908	-0.0956	OL	OL	OL	OL	OL	OL	OL	OL
6.844	7.2993	-0.0523	6.186	-0.031	6.9861	-0.082	6.9918	-0.082	OL	OL	OL	OL	OL	OL	OL	OL
6.874	7.3003	-0.0392	6.187	-0.0155	6.9889	-0.041	6.9928	-0.0683	OL	OL	OL	OL	OL	OL	OL	OL
6.878	7.3003	-0.0392	6.187	-0.0155	6.988	-0.0547	6.9918	-0.082	OL	OL	OL	OL	OL	OL	OL	OL
6.88	7.2946	-0.1176	6.1831	-0.0776	6.987	-0.0684	6.9908	-0.0956	OL	OL	OL	OL	OL	OL	OL	OL
6.884	7.3051	0.0261	6.1879	0	6.988	-0.0547	6.9899	-0.1093	OL	OL	OL	OL	OL	OL	OL	OL
6.917	7.2946	-0.1176	6.186	-0.031	6.987	-0.0684	6.987	-0.1503	OL	OL	OL	OL	OL	OL	OL	OL
6.92	7.2993	-0.0523	6.1937	0.0931	6.9851	-0.0957	6.9908	-0.0956	OL	OL	OL	OL	OL	OL	OL	OL
6.923	7.2984	-0.0653	6.1802	-0.1242	6.9889	-0.041	6.988	-0.1366	OL	OL	OL	OL	OL	OL	OL	OL
6.929	7.3003	-0.0392	6.1879	0	6.988	-0.0547	6.9908	-0.0956	OL	OL	OL	OL	OL	OL	OL	OL
6.933	7.2993	-0.0523	6.187	-0.0155	6.988	-0.0547	6.9908	-0.0956	OL	OL	OL	OL	OL	OL	OL	OL
6.962	7.3012	-0.0261	6.186	-0.031	6.988	-0.0547	6.987	-0.1503	OL	OL	OL	OL	OL	OL	OL	OL
6.965	7.2984	-0.0653	6.1879	0	6.9861	-0.082	6.9908	-0.0956	OL	OL	OL	OL	OL	OL	OL	OL
6.968	7.2993	-0.0523	6.1889	0.0155	6.987	-0.0684	6.9908	-0.0956	OL	OL	OL	OL	OL	OL	OL	OL
6.971	7.3012	-0.0261	6.186	-0.031	6.987	-0.0684	6.9899	-0.1093	OL	OL	OL	OL	OL	OL	OL	OL
7.002	7.2993	-0.0523	6.1898	0.031	6.987	-0.0684	6.9918	-0.082	OL	OL	OL	OL	OL	OL	OL	OL
7.005	7.2993	-0.0523	6.187	-0.0155	6.988	-0.0547	6.9908	-0.0956	OL	OL	OL	OL	OL	OL	OL	OL
7.008	7.307	0.0523	6.186	-0.031	6.988	-0.0547	6.9899	-0.1093	OL	OL	OL	OL	OL	OL	OL	OL
7.012	7.2974	-0.0784	6.185	-0.0466	6.9861	-0.082	6.9899	-0.1093	OL	OL	OL	OL	OL	OL	OL	OL
7.043	7.2984	-0.0653	6.1879	0	6.987	-0.0684	6.9918	-0.082	OL	OL	OL	OL	OL	OL	OL	OL
7.047	7.2974	-0.0784	6.1879	0	6.987	-0.0684	6.9937	-0.0546	OL	OL	OL	OL	OL	OL	OL	OL
7.049	7.2993	-0.0523	6.1879	0	6.9889	-0.041	6.9908	-0.0956	OL	OL	OL	OL	OL	OL	OL	OL
7.055	7.3003	-0.0392	6.186	-0.031	6.9851	-0.0957	6.9908	-0.0956	OL	OL	OL	OL	OL	OL	OL	OL
7.085	7.3012	-0.0261	6.187	-0.0155	6.987	-0.0684	6.9918	-0.082	OL	OL	OL	OL	OL	OL	OL	OL
7.089	7.2993	-0.0523	6.186	-0.031	6.9861	-0.082	6.9908	-0.0956	OL	OL	OL	OL	OL	OL	OL	OL
7.092	7.2984	-0.0653	6.187	-0.0155	6.988	-0.0547	6.9918	-0.082	OL	OL	OL	OL	OL	OL	OL	OL
7.094	7.3003	-0.0392	6.185	-0.0466	6.9851	-0.0957	6.988	-0.1366	OL	OL	OL	OL	OL	OL	OL	OL
7.124	7.2974	-0.0784	6.185	-0.0466	6.9851	-0.0957	6.9908	-0.0956	OL	OL	OL	OL	OL	OL	OL	OL
7.128	7.2974	-0.0784	6.1831	-0.0776	6.9899	-0.0273	6.9937	-0.0546	OL	OL	OL	OL	OL	OL	OL	OL
7.13	7.3012	-0.0261	6.1927	0.0776	6.9899	-0.0273	6.9966	-0.0137	OL	OL	OL	OL	OL	OL	OL	OL
7.134	7.2984	-0.0653	6.1841	-0.0621	6.9861	-0.082	6.9899	-0.1093	OL	OL	OL	OL	OL	OL	OL	OL
7.178	7.2993	-0.0523	6.186	-0.031	6.988	-0.0547	6.9908	-0.0956	OL	OL	OL	OL	OL	OL	OL	OL
7.181	7.2984	-0.0653	6.187	-0.0155	6.988	-0.0547	6.9918	-0.082	OL	OL	OL	OL	OL	OL	OL	OL
7.184	7.3022	-0.0131	6.187	-0.0155	6.9861	-0.082	6.9947	-0.041	OL	OL	OL	OL	OL	OL	OL	OL
7.198	7.2993	-0.0523	6.1879	0	6.9861	-0.082	6.9908	-0.0956	OL	OL	OL	OL	OL	OL	OL	OL
7.2	7.2993	-0.0523	6.186	-0.031	6.987	-0.0684	6.9889	-0.1229	OL	OL	OL	OL	OL	OL	OL	OL
7.207	7.3003	-0.0392	6.1889	0.0155	6.987	-0.0684	6.9899	-0.1093	OL	OL	OL	OL	OL	OL	OL	OL
7.209	7.3003	-0.0392	6.1908	0.0466	6.9861	-0.082	6.9908	-0.0956	OL	OL	OL	OL	OL	OL	OL	OL
7.211	7.3012	-0.0261	6.186	-0.031	6.9861	-0.082	6.9918	-0.082	OL	OL	OL	OL	OL	OL	OL	OL
7.24	7.307	0.0523	6.1946	0.1087	6.9851	-0.0957	6.9908	-0.0956	OL	OL	OL	OL	OL	OL	OL	OL
7.244	7.2974	-0.0784	6.186	-0.031	6.9861	-0.082	6.9899	-0.1093	OL	OL	OL	OL	OL	OL	OL	OL
7.247	7.2993	-0.0523	6.1822	-0.0931	6.988	-0.0547	6.9861	-0.1639	OL	OL	OL	OL	OL	OL	OL	OL
7.249	7.3012	-0.0261	6.1879	0	6.987	-0.0684	6.9956	-0.0273	OL	OL	OL	OL	OL	OL	OL	OL
7.279	7.3003	-0.0392	6.186	-0.031	6.9861	-0.082	6.9918	-0.082	OL	OL	OL	OL	OL	OL	OL	OL
7.285	7.2993	-0.0523	6.186	-0.031	6.9889	-0.041	6.9908	-0.0956	OL	OL	OL	OL	OL	OL	OL	OL
7.288	7.3012	-0.0261	6.185	-0.0466	6.988	-0.0547	6.9908	-0.0956	OL	OL	OL	OL	OL	OL	OL	OL
7.318	7.2955	-0.1045	6.1879	0	6.9861	-0.082	6.9908	-0.0956	OL	OL	OL	OL	OL	OL	OL	OL
7.321	7.2974	-0.0784	6.1889	0.0155	6.988	-0.0547	6.9908	-0.0956	OL	OL	OL	OL	OL	OL	OL	OL
7.324	7.2974	-0.0784	6.1831	-0.0776	6.987	-0.0684	6.9889	-0.1229	OL	OL	OL	OL	OL	OL	OL	OL
7.33	7.3012	-0.0261	6.1831	-0.0776	6.987	-0.0684	6.9937	-0.0546	OL	OL	OL	OL	OL	OL	OL	OL
7.333	7.2993	-0.0523	6.1879	0	6.988	-0.0547	6.9918	-0.082	OL	OL	OL	OL	OL	OL	OL	OL
7.362	7.2955	-0.1045	6.1966	0.1397	6.9861	-0.082	6.9899	-0.1093	OL	OL	OL	OL	OL	OL	OL	OL
7.365	7.2993	-0.0523	6.1841	-0.0621	6.988	-0.0547	6.9899	-0.1093	OL	OL	OL	OL	OL	OL	OL	OL
7.368	7.2993	-0.0523	6.1889	0.0155	6.9861	-0.082	6.9889	-0.1229	OL	OL	OL	OL	OL	OL	OL	OL
7.393	7.3003	-0.0392	6.186	-0.031	6.9851	-0.0957	6.9899	-0.1093	OL	OL	OL	OL	OL	OL	OL	OL
7.395	7.2984	-0.0653	6.187	-0.0155	6.988	-0.0547	6.9889	-0.1229	OL	OL	OL	OL	OL	OL	OL	OL
7.42	7.3031	0	6.1831	-0.0776	6.9861	-0.082	6.9899	-0.1093	OL	OL	OL	OL	OL	OL	OL	OL
7.423	7.3022	-0.0131	6.1879	0	6.9861	-0.082	6.9899	-0.1093	OL	OL	OL	OL	OL	OL	OL	OL
7.442	7.2993	-0.0523	6.186	-0.031	6.9861	-0.082	6.9918	-0.082	OL	OL	OL	OL	OL	OL	OL	OL
7.444	7.307	0.0523	6.1879	0	6.9861	-0.082	6.9918	-0.082	OL	OL	OL	OL	OL	OL	OL	OL
7.447	7.3098	0.0915	6.1879	0	6.9851	-0.0957	6.9861	-0.1639	OL	OL	OL	OL	OL	OL	OL	OL
7.45	7.3003	-0.0392	6.1831	-0.0776	6.9861	-0.082	6.9889	-0.1229	OL	OL	OL	OL	OL	OL	OL	OL
7.453	7.3012	-0.0261	6.1831	-0.0776	6.987	-0.0684	6.9899	-0.1093	OL	OL	OL	OL	OL	OL	OL	OL
7.46	7.2974	-0.0784	6.1879	0	6.987	-0.0684	6.9918	-0.082	OL	OL	OL	OL	OL	OL	OL	OL
7.493	7.3012	-0.0261	6.1889	0.0155	6.9861	-0.082	6.9832	-0.2049	OL	OL	OL	OL	OL	OL	OL	OL
7.499	7.2993	-0.0523	6.185	-0.0466	6.9861	-0.082	6.9908	-0.0956	OL	OL	OL	OL	OL	OL	OL	OL
7.503	7.3012	-0.0261	6.1898	0.031	6.987	-0.0684	6.9918	-0.082	OL	OL	OL	OL	OL	OL	OL	OL
7.533	7.3012	-0.0261	6.185	-0.0466	6.9861	-0.082	6.9908	-0.0956	OL	OL	OL	OL	OL	OL	OL	OL
7.536	7.2993	-0.0523	6.1879	0	6.988	-0.0547	6.9918	-0.082	OL	OL	OL	OL	OL	OL	OL	OL
7.539	7.2974	-0.0784	6.1889	0.0155	6.9861	-0.082	6.9908	-0.0956	OL	OL	OL	OL	OL	OL	OL	OL
7.543	7.2955	-0.1045	6.186	-0.031	6.9851	-0.0957	6.988	-0.1366	OL	OL	OL	OL	OL	OL	OL	OL
7.576	7.2993	-0.0523	6.1802	-0.1242	6.9851	-0.0957	6.9899	-0.1093	OL	OL	OL	OL	OL	OL	OL	OL
7.579	7.2993	-0.0523	6.186	-0.031	6.9861	-0.082	6.9861	-0.1639	OL	OL	OL	OL	OL	OL	OL	OL
7.585	7.2984	-0.0653	6.185	-0.0466	6.987	-0.0684	6.9908	-0.0956	OL	OL	OL	OL	OL	OL	OL	OL
7.588	7.2993	-0.0523	6.186	-0.031	6.9861	-0.082	6.9918	-0.082	OL	OL	OL	OL	OL	OL	OL	OL
7.599	7.2993	-0.0523	6.186	-0.031	6.9861	-0.082	6.9918	-0.082	OL	OL	OL	OL	OL	OL	OL	OL
7.603	7.2993	-0.0523	6.186	-0.031	6.987	-0.0684	6.9918	-0.082	OL	OL	OL	OL	OL	OL	OL	OL
7.633	7.3003	-0.0392	6.187	-0.0155	6.9861	-0.082	6.9908	-0.0956	OL	OL	OL	OL	OL	OL	OL	OL
7.636	7.2965	-0.0915	6.1879	0	6.9889	-0.041	6.9889	-0.1229	OL	OL	OL	OL	OL	OL	OL	OL
7.639	7.3012	-0.0261	6.185	-0.0466	6.9861	-0.082	6.9937	-0.0546	OL	OL	OL	OL	OL	OL	OL	OL
7.643	7.3003	-0.0392	6.187	-0.0155	6.9861	-0.082	6.9889	-0.1229	OL	OL	OL	OL	OL	OL	OL	OL
7.673	7.2984	-0.0653	6.186	-0.031	6.9851	-0.0957	6.987	-0.1503	OL	OL	OL	OL	OL	OL	OL	OL
7.676	7.2984	-0.0653	6.1831	-0.0776	6.9861	-0.082	6.9851	-0.1776	OL	OL	OL	OL	OL	OL	OL	OL
7.679	7.3003	-0.0392	6.185	-0.0466	6.9842	-0.1094	6.987	-0.1503	OL	OL	OL	OL	OL	OL	OL	OL
7.681	7.2974	-0.0784	6.187	-0.0155	6.9851	-0.0957	6.9899	-0.1093	OL	OL	OL	OL	OL	OL	OL	OL
7.712	7.2993	-0.0523	6.186	-0.031	6.9861	-0.082	6.988	-0.1366	OL	OL	OL	OL	OL	OL	OL	OL
7.715	7.2984	-0.0653	6.1879	0	6.9861	-0.082	6.9899	-0.1093	OL	OL	OL	OL	OL	OL	OL	OL
7.718	7.2984	-0.0653	6.185	-0.0466	6.9842	-0.1094	6.9889	-0.1229	OL	OL	OL	OL	OL	OL	OL	OL
7.724	7.2955	-0.1045	6.185	-0.0466	6.9851	-0.0957	6.9899	-0.1093	OL	OL	OL	OL	OL	OL	OL	OL
7.754	7.3022	-0.0131	6.185	-0.0466	6.9832	-0.1231	6.9899	-0.1093	OL	OL	OL	OL	OL	OL	OL	OL
7.758	7.2984	-0.0653	6.1946	0.1087	6.9861	-0.082	6.9889	-0.1229	OL	OL	OL	OL	OL	OL	OL	OL
7.76	7.2965	-0.0915	6.1879	0	6.9861	-0.082	6.988	-0.1366	OL	OL	OL	OL	OL	OL	OL	OL
7.763	7.2974	-0.0784	6.2014	0.2173	6.9822	-0.1367	6.9908	-0.0956	OL	OL	OL	OL	OL	OL	OL	OL
7.798	7.2965	-0.0915	6.186	-0.031	6.9851	-0.0957	6.9861	-0.1639	OL	OL	OL	OL	OL	OL	OL	OL
7.801	7.3022	-0.0131	6.1879	0	6.9832	-0.1231	6.9899	-0.1093	OL	OL	OL	OL	OL	OL	OL	OL
7.804	7.2974	-0.0784	6.186	-0.031	6.9851	-0.0957	6.9899	-0.1093	OL	OL	OL	OL	OL	OL	OL	OL
7.818	7.2984	-0.0653	6.187	-0.0155	6.9861	-0.082	6.9899	-0.1093	OL	OL	OL	OL	OL	OL	OL	OL
7.82	7.2993	-0.0523	6.186	-0.031	6.9861	-0.082	6.9889	-0.1229	OL	OL	OL	OL	OL	OL	OL	OL
7.823	7.2974	-0.0784	6.1898	0.031	6.9851	-0.0957	6.9899	-0.1093	OL	OL	OL	OL	OL	OL	OL	OL
7.828	7.3012	-0.0261	6.1879	0	6.9861	-0.082	6.988	-0.1366	OL	OL	OL	OL	OL	OL	OL	OL
7.862	7.2965	-0.0915	6.1831	-0.0776	6.9861	-0.082	6.9899	-0.1093	OL	OL	OL	OL	OL	OL	OL	OL
7.865	7.3022	-0.0131	6.185	-0.0466	6.9851	-0.0957	6.9899	-0.1093	OL	OL	OL	OL	OL	OL	OL	OL
7.868	7.3041	0.0131	6.187	-0.0155	6.9861	-0.082	6.9918	-0.082	OL	OL	OL	OL	OL	OL	OL	OL
7.87	7.2993	-0.0523	6.186	-0.031	6.987	-0.0684	6.9908	-0.0956	OL	OL	OL	OL	OL	OL	OL	OL
7.9	7.2993	-0.0523	6.1879	0	6.9842	-0.1094	6.9908	-0.0956	OL	OL	OL	OL	OL	OL	OL	OL
7.904	7.2974	-0.0784	6.1831	-0.0776	6.9851	-0.0957	6.9889	-0.1229	OL	OL	OL	OL	OL	OL	OL	OL
7.906	7.2993	-0.0523	6.1879	0	6.9861	-0.082	6.9889	-0.1229	OL	OL	OL	OL	OL	OL	OL	OL
7.909	7.2974	-0.0784	6.186	-0.031	6.9861	-0.082	6.988	-0.1366	OL	OL	OL	OL	OL	OL	OL	OL
7.94	7.2984	-0.0653	6.186	-0.031	6.9842	-0.1094	6.987	-0.1503	OL	OL	OL	OL	OL	OL	OL	OL
7.943	7.2974	-0.0784	6.1831	-0.0776	6.9842	-0.1094	6.987	-0.1503	OL	OL	OL	OL	OL	OL	OL	OL
7.946	7.3031	0	6.187	-0.0155	6.9822	-0.1367	6.9889	-0.1229	OL	OL	OL	OL	OL	OL	OL	OL
7.953	7.2955	-0.1045	6.1889	0.0155	6.9851	-0.0957	6.9889	-0.1229	OL	OL	OL	OL	OL	OL	OL	OL
7.956	7.2965	-0.0915	6.1831	-0.0776	6.9851	-0.0957	6.9842	-0.1912	OL	OL	OL	OL	OL	OL	OL	OL
7.986	7.2946	-0.1176	6.1802	-0.1242	6.9851	-0.0957	6.9937	-0.0546	OL	OL	OL	OL	OL	OL	OL	OL
7.989	7.3041	0.0131	6.1841	-0.0621	6.9832	-0.1231	6.9899	-0.1093	OL	OL	OL	OL	OL	OL	OL	OL
7.991	7.2974	-0.0784	6.186	-0.031	6.9842	-0.1094	6.988	-0.1366	OL	OL	OL	OL	OL	OL	OL	OL
8.017	7.2974	-0.0784	6.187	-0.0155	6.9794	-0.1777	6.987	-0.1503	OL	OL	OL	OL	OL	OL	OL	OL
8.019	7.2974	-0.0784	6.1822	-0.0931	6.9842	-0.1094	6.9861	-0.1639	OL	OL	OL	OL	OL	OL	OL	OL
8.044	7.2965	-0.0915	6.1831	-0.0776	6.9842	-0.1094	6.9937	-0.0546	OL	OL	OL	OL	OL	OL	OL	OL
8.046	7.2984	-0.0653	6.186	-0.031	6.9842	-0.1094	6.987	-0.1503	OL	OL	OL	OL	OL	OL	OL	OL
8.065	7.2993	-0.0523	6.1841	-0.0621	6.9861	-0.082	6.987	-0.1503	OL	OL	OL	OL	OL	OL	OL	OL
8.069	7.2955	-0.1045	6.185	-0.0466	6.9832	-0.1231	6.987	-0.1503	OL	OL	OL	OL	OL	OL	OL	OL
8.075	7.2974	-0.0784	6.1822	-0.0931	6.9851	-0.0957	6.987	-0.1503	OL	OL	OL	OL	OL	OL	OL	OL
8.077	7.2984	-0.0653	6.1841	-0.0621	6.9832	-0.1231	6.9851	-0.1776	OL	OL	OL	OL	OL	OL	OL	OL
8.088	7.2965	-0.0915	6.1802	-0.1242	6.9842	-0.1094	6.988	-0.1366	OL	OL	OL	OL	OL	OL	OL	OL
8.121	7.2974	-0.0784	6.185	-0.0466	6.9822	-0.1367	6.987	-0.1503	OL	OL	OL	OL	OL	OL	OL	OL
8.126	7.2974	-0.0784	6.1879	0	6.9822	-0.1367	6.9889	-0.1229	OL	OL	OL	OL	OL	OL	OL	OL
8.129	7.2984	-0.0653	6.1841	-0.0621	6.9822	-0.1367	6.9822	-0.2186	OL	OL	OL	OL	OL	OL	OL	OL
8.133	7.2965	-0.0915	6.185	-0.0466	6.9842	-0.1094	6.9861	-0.1639	OL	OL	OL	OL	OL	OL	OL	OL
8.163	7.2974	-0.0784	6.186	-0.031	6.9822	-0.1367	6.9861	-0.1639	OL	OL	OL	OL	OL	OL	OL	OL
8.167	7.2946	-0.1176	6.187	-0.0155	6.9832	-0.1231	6.988	-0.1366	OL	OL	OL	OL	OL	OL	OL	OL
8.169	7.2974	-0.0784	6.185	-0.0466	6.9832	-0.1231	6.988	-0.1366	OL	OL	OL	OL	OL	OL	OL	OL
8.173	7.2946	-0.1176	6.1764	-0.1863	6.9822	-0.1367	6.988	-0.1366	OL	OL	OL	OL	OL	OL	OL	OL
8.203	7.2965	-0.0915	6.185	-0.0466	6.9861	-0.082	6.9861	-0.1639	OL	OL	OL	OL	OL	OL	OL	OL
8.206	7.2946	-0.1176	6.1841	-0.0621	6.9813	-0.1504	6.9842	-0.1912	OL	OL	OL	OL	OL	OL	OL	OL
8.21	7.2984	-0.0653	6.186	-0.031	6.9822	-0.1367	6.9861	-0.1639	OL	OL	OL	OL	OL	OL	OL	OL
8.215	7.2974	-0.0784	6.1841	-0.0621	6.9832	-0.1231	6.988	-0.1366	OL	OL	OL	OL	OL	OL	OL	OL
8.246	7.2984	-0.0653	6.1841	-0.0621	6.9822	-0.1367	6.9861	-0.1639	OL	OL	OL	OL	OL	OL	OL	OL
8.249	7.2946	-0.1176	6.1831	-0.0776	6.9803	-0.1641	6.9861	-0.1639	OL	OL	OL	OL	OL	OL	OL	OL
8.252	7.2898	-0.1829	6.1822	-0.0931	6.9794	-0.1777	6.9822	-0.2186	OL	OL	OL	OL	OL	OL	OL	OL
8.254	7.2926	-0.1437	6.1793	-0.1397	6.9794	-0.1777	6.9822	-0.2186	OL	OL	OL	OL	OL	OL	OL	OL
8.284	7.2898	-0.1829	6.1822	-0.0931	6.9794	-0.1777	6.9842	-0.1912	OL	OL	OL	OL	OL	OL	OL	OL
8.288	7.2898	-0.1829	6.185	-0.0466	6.9803	-0.1641	6.9832	-0.2049	OL	OL	OL	OL	OL	OL	OL	OL
8.29	7.2907	-0.1699	6.1774	-0.1707	6.9803	-0.1641	6.9813	-0.2322	OL	OL	OL	OL	OL	OL	OL	OL
8.293	7.2869	-0.2221	6.187	-0.0155	6.9794	-0.1777	6.9842	-0.1912	OL	OL	OL	OL	OL	OL	OL	OL
8.323	7.2974	-0.0784	6.1822	-0.0931	6.9784	-0.1914	6.9832	-0.2049	OL	OL	OL	OL	OL	OL	OL	OL
8.326	7.2879	-0.2091	6.1822	-0.0931	6.9784	-0.1914	6.9813	-0.2322	OL	OL	OL	OL	OL	OL	OL	OL
8.329	7.2917	-0.1568	6.1879	0	6.9794	-0.1777	6.9832	-0.2049	OL	OL	OL	OL	OL	OL	OL	OL
8.335	7.2946	-0.1176	6.1793	-0.1397	6.9803	-0.1641	6.9775	-0.2869	OL	OL	OL	OL	OL	OL	OL	OL
8.365	7.2907	-0.1699	6.1802	-0.1242	6.9784	-0.1914	6.9813	-0.2322	OL	OL	OL	OL	OL	OL	OL	OL
8.369	7.2926	-0.1437	6.1793	-0.1397	6.9803	-0.1641	6.9822	-0.2186	OL	OL	OL	OL	OL	OL	OL	OL
8.372	7.2946	-0.1176	6.1812	-0.1086	6.9803	-0.1641	6.9842	-0.1912	OL	OL	OL	OL	OL	OL	OL	OL
8.375	7.2898	-0.1829	6.1793	-0.1397	6.9803	-0.1641	6.9842	-0.1912	OL	OL	OL	OL	OL	OL	OL	OL
8.418	7.2974	-0.0784	6.1802	-0.1242	6.9822	-0.1367	6.9842	-0.1912	OL	OL	OL	OL	OL	OL	OL	OL
8.422	7.2974	-0.0784	6.1831	-0.0776	6.9813	-0.1504	6.9822	-0.2186	OL	OL	OL	OL	OL	OL	OL	OL
8.424	7.2946	-0.1176	6.1831	-0.0776	6.9822	-0.1367	6.9861	-0.1639	OL	OL	OL	OL	OL	OL	OL	OL
8.438	7.2917	-0.1568	6.1822	-0.0931	6.9803	-0.1641	6.9842	-0.1912	OL	OL	OL	OL	OL	OL	OL	OL
8.44	7.2755	-0.379	6.1687	-0.3104	6.9689	-0.3281	6.9459	-0.7377	OL	OL	OL	OL	OL	OL	OL	OL
8.447	7.0969	-2.8238	5.9784	-3.3857	6.8177	-2.4894	6.8551	-2.0361	OL	OL	OL	OL	OL	OL	OL	OL
8.449	7.0702	-3.1901	5.9265	-4.2249	6.745	-3.5297	6.8359	-2.3095	OL	OL	OL	OL	OL	OL	OL	OL
8.452	7.1007	-2.7715	6.038	-2.4224	6.8264	-2.3662	6.834	-2.3369	OL	OL	OL	OL	OL	OL	OL	OL
8.487	7.1676	-1.8561	6.0669	-1.9564	6.8675	-1.7779	6.8685	-1.8447	OL	OL	OL	OL	OL	OL	OL	OL
8.49	7.0195	-3.8836	5.9236	-4.2715	6.7038	-4.1185	6.7326	-3.7866	OL	OL	OL	OL	OL	OL	OL	OL
8.493	7.0673	-3.2294	5.9553	-3.7586	6.791	-2.8726	6.7536	-3.4856	OL	OL	OL	OL	OL	OL	OL	OL
8.495	6.9985	-4.1715	5.9034	-4.598	6.7106	-4.0226	6.7536	-3.4856	OL	OL	OL	OL	OL	OL	OL	OL
8.499	7.0262	-3.792	5.9169	-4.3803	6.7268	-3.7898	6.7709	-3.2394	OL	OL	OL	OL	OL	OL	OL	OL
8.529	7.0319	-3.7135	5.9178	-4.3648	6.7354	-3.6666	6.7622	-3.3625	OL	OL	OL	OL	OL	OL	OL	OL
8.533	7.074	-3.1378	5.9294	-4.1783	6.7402	-3.5981	6.79	-2.9659	OL	OL	OL	OL	OL	OL	OL	OL
8.535	7.0042	-4.093	5.9669	-3.5721	6.768	-3.2011	6.7862	-3.0206	OL	OL	OL	OL	OL	OL	OL	OL
8.539	7.0692	-3.2032	6.0236	-2.6554	6.7689	-3.1874	6.9803	-0.2459	OL	OL	OL	OL	OL	OL	OL	OL
8.57	7.2946	-0.1176	6.1822	-0.0931	6.9822	-0.1367	6.9851	-0.1776	OL	OL	OL	OL	OL	OL	OL	OL
8.574	7.2955	-0.1045	6.1802	-0.1242	6.9813	-0.1504	6.9851	-0.1776	OL	OL	OL	OL	OL	OL	OL	OL
8.576	7.2955	-0.1045	6.1831	-0.0776	6.9822	-0.1367	6.9842	-0.1912	OL	OL	OL	OL	OL	OL	OL	OL
8.579	7.2955	-0.1045	6.1841	-0.0621	6.9822	-0.1367	6.9861	-0.1639	OL	OL	OL	OL	OL	OL	OL	OL
8.604	7.2926	-0.1437	6.186	-0.031	6.9832	-0.1231	6.9851	-0.1776	OL	OL	OL	OL	OL	OL	OL	OL
8.607	7.2936	-0.1307	6.1793	-0.1397	6.9822	-0.1367	6.9861	-0.1639	OL	OL	OL	OL	OL	OL	OL	OL
8.614	7.2955	-0.1045	6.1812	-0.1086	6.9832	-0.1231	6.988	-0.1366	OL	OL	OL	OL	OL	OL	OL	OL
8.642	7.2974	-0.0784	6.1841	-0.0621	6.9832	-0.1231	6.9889	-0.1229	OL	OL	OL	OL	OL	OL	OL	OL
8.645	7.2974	-0.0784	6.186	-0.031	6.9832	-0.1231	6.9908	-0.0956	OL	OL	OL	OL	OL	OL	OL	OL
8.648	7.3022	-0.0131	6.1889	0.0155	6.9842	-0.1094	6.987	-0.1503	OL	OL	OL	OL	OL	OL	OL	OL
8.665	7.2984	-0.0653	6.1898	0.031	6.9842	-0.1094	6.9861	-0.1639	OL	OL	OL	OL	OL	OL	OL	OL
8.668	7.2974	-0.0784	6.185	-0.0466	6.9832	-0.1231	6.9918	-0.082	OL	OL	OL	OL	OL	OL	OL	OL
8.67	7.2984	-0.0653	6.185	-0.0466	6.9832	-0.1231	6.987	-0.1503	OL	OL	OL	OL	OL	OL	OL	OL
8.674	7.2984	-0.0653	6.185	-0.0466	6.9822	-0.1367	6.9861	-0.1639	OL	OL	OL	OL	OL	OL	OL	OL
8.708	7.3022	-0.0131	6.1812	-0.1086	6.9842	-0.1094	6.9851	-0.1776	OL	OL	OL	OL	OL	OL	OL	OL
8.709	7.2974	-0.0784	6.1898	0.031	6.9822	-0.1367	6.987	-0.1503	OL	OL	OL	OL	OL	OL	OL	OL
8.71	7.2993	-0.0523	6.1774	-0.1707	6.9832	-0.1231	6.9918	-0.082	OL	OL	OL	OL	OL	OL	OL	OL
8.748	7.2965	-0.0915	6.187	-0.0155	6.9822	-0.1367	6.9851	-0.1776	OL	OL	OL	OL	OL	OL	OL	OL
8.752	7.2984	-0.0653	6.185	-0.0466	6.9851	-0.0957	6.9851	-0.1776	OL	OL	OL	OL	OL	OL	OL	OL
8.754	7.2974	-0.0784	6.186	-0.031	6.9842	-0.1094	6.9908	-0.0956	OL	OL	OL	OL	OL	OL	OL	OL
8.757	7.2955	-0.1045	6.1841	-0.0621	6.9832	-0.1231	6.9861	-0.1639	OL	OL	OL	OL	OL	OL	OL	OL
8.787	7.2984	-0.0653	6.185	-0.0466	6.9822	-0.1367	6.987	-0.1503	OL	OL	OL	OL	OL	OL	OL	OL
8.79	7.2984	-0.0653	6.1841	-0.0621	6.9813	-0.1504	6.9842	-0.1912	OL	OL	OL	OL	OL	OL	OL	OL
8.793	7.2984	-0.0653	6.185	-0.0466	6.9822	-0.1367	6.9842	-0.1912	OL	OL	OL	OL	OL	OL	OL	OL
8.796	7.2984	-0.0653	6.1831	-0.0776	6.9851	-0.0957	6.9861	-0.1639	OL	OL	OL	OL	OL	OL	OL	OL
8.826	7.3022	-0.0131	6.185	-0.0466	6.9822	-0.1367	6.9861	-0.1639	OL	OL	OL	OL	OL	OL	OL	OL
8.829	7.2974	-0.0784	6.1831	-0.0776	6.9842	-0.1094	6.9822	-0.2186	OL	OL	OL	OL	OL	OL	OL	OL
8.831	7.2984	-0.0653	6.1831	-0.0776	6.9851	-0.0957	6.9851	-0.1776	OL	OL	OL	OL	OL	OL	OL	OL
8.839	7.2984	-0.0653	6.1879	0	6.9832	-0.1231	6.988	-0.1366	OL	OL	OL	OL	OL	OL	OL	OL
8.843	7.2984	-0.0653	6.1898	0.031	6.9842	-0.1094	6.9861	-0.1639	OL	OL	OL	OL	OL	OL	OL	OL
8.871	7.2974	-0.0784	6.1946	0.1087	6.9851	-0.0957	6.9889	-0.1229	OL	OL	OL	OL	OL	OL	OL	OL
8.875	7.2965	-0.0915	6.186	-0.031	6.9822	-0.1367	6.9851	-0.1776	OL	OL	OL	OL	OL	OL	OL	OL
8.878	7.2974	-0.0784	6.186	-0.031	6.9861	-0.082	6.9889	-0.1229	OL	OL	OL	OL	OL	OL	OL	OL
8.881	7.3003	-0.0392	6.187	-0.0155	6.9851	-0.0957	6.987	-0.1503	OL	OL	OL	OL	OL	OL	OL	OL
8.912	7.3012	-0.0261	6.186	-0.031	6.9822	-0.1367	6.988	-0.1366	OL	OL	OL	OL	OL	OL	OL	OL
8.915	7.2974	-0.0784	6.185	-0.0466	6.9832	-0.1231	6.987	-0.1503	OL	OL	OL	OL	OL	OL	OL	OL
8.918	7.2974	-0.0784	6.1831	-0.0776	6.9832	-0.1231	6.9861	-0.1639	OL	OL	OL	OL	OL	OL	OL	OL
8.921	7.2974	-0.0784	6.1822	-0.0931	6.9794	-0.1777	6.9832	-0.2049	OL	OL	OL	OL	OL	OL	OL	OL
8.952	7.2965	-0.0915	6.185	-0.0466	6.9832	-0.1231	6.9899	-0.1093	OL	OL	OL	OL	OL	OL	OL	OL
8.955	7.2955	-0.1045	6.187	-0.0155	6.9842	-0.1094	6.988	-0.1366	OL	OL	OL	OL	OL	OL	OL	OL
8.958	7.2974	-0.0784	6.1831	-0.0776	6.9832	-0.1231	6.988	-0.1366	OL	OL	OL	OL	OL	OL	OL	OL
8.964	7.2965	-0.0915	6.1802	-0.1242	6.9861	-0.082	6.988	-0.1366	OL	OL	OL	OL	OL	OL	OL	OL
8.994	7.2993	-0.0523	6.1879	0	6.9832	-0.1231	6.988	-0.1366	OL	OL	OL	OL	OL	OL	OL	OL
8.998	7.2993	-0.0523	6.186	-0.031	6.9851	-0.0957	6.9861	-0.1639	OL	OL	OL	OL	OL	OL	OL	OL
9	7.2993	-0.0523	6.185	-0.0466	6.9842	-0.1094	6.988	-0.1366	OL	OL	OL	OL	OL	OL	OL	OL
9.003	7.2984	-0.0653	6.1841	-0.0621	6.9842	-0.1094	6.9861	-0.1639	OL	OL	OL	OL	OL	OL	OL	OL
9.038	7.2984	-0.0653	6.1879	0	6.9842	-0.1094	6.988	-0.1366	OL	OL	OL	OL	OL	OL	OL	OL
9.041	7.2984	-0.0653	6.186	-0.031	6.9851	-0.0957	6.9861	-0.1639	OL	OL	OL	OL	OL	OL	OL	OL
9.044	7.2984	-0.0653	6.1831	-0.0776	6.9851	-0.0957	6.987	-0.1503	OL	OL	OL	OL	OL	OL	OL	OL
9.058	7.2974	-0.0784	6.187	-0.0155	6.9842	-0.1094	6.987	-0.1503	OL	OL	OL	OL	OL	OL	OL	OL
9.06	7.2974	-0.0784	6.1793	-0.1397	6.9861	-0.082	6.9832	-0.2049	OL	OL	OL	OL	OL	OL	OL	OL
9.063	7.2984	-0.0653	6.185	-0.0466	6.9851	-0.0957	6.9889	-0.1229	OL	OL	OL	OL	OL	OL	OL	OL
9.093	7.2984	-0.0653	6.186	-0.031	6.9842	-0.1094	6.9947	-0.041	OL	OL	OL	OL	OL	OL	OL	OL
9.096	7.2984	-0.0653	6.1889	0.0155	6.9851	-0.0957	6.988	-0.1366	OL	OL	OL	OL	OL	OL	OL	OL
9.099	7.2984	-0.0653	6.187	-0.0155	6.9851	-0.0957	6.9889	-0.1229	OL	OL	OL	OL	OL	OL	OL	OL
9.105	7.2993	-0.0523	6.185	-0.0466	6.9842	-0.1094	6.988	-0.1366	OL	OL	OL	OL	OL	OL	OL	OL
9.109	7.2993	-0.0523	6.186	-0.031	6.9851	-0.0957	6.988	-0.1366	OL	OL	OL	OL	OL	OL	OL	OL
9.139	7.3079	0.0653	6.1889	0.0155	6.9842	-0.1094	6.988	-0.1366	OL	OL	OL	OL	OL	OL	OL	OL
9.143	7.2993	-0.0523	6.1879	0	6.9851	-0.0957	6.9861	-0.1639	OL	OL	OL	OL	OL	OL	OL	OL
9.145	7.3012	-0.0261	6.1822	-0.0931	6.9832	-0.1231	6.988	-0.1366	OL	OL	OL	OL	OL	OL	OL	OL
9.149	7.3022	-0.0131	6.186	-0.031	6.9851	-0.0957	6.987	-0.1503	OL	OL	OL	OL	OL	OL	OL	OL
9.179	7.2974	-0.0784	6.186	-0.031	6.9832	-0.1231	6.988	-0.1366	OL	OL	OL	OL	OL	OL	OL	OL
9.183	7.2993	-0.0523	6.187	-0.0155	6.9842	-0.1094	6.9918	-0.082	OL	OL	OL	OL	OL	OL	OL	OL
9.185	7.2955	-0.1045	6.1985	0.1707	6.9842	-0.1094	6.9861	-0.1639	OL	OL	OL	OL	OL	OL	OL	OL
9.189	7.2984	-0.0653	6.186	-0.031	6.9832	-0.1231	6.987	-0.1503	OL	OL	OL	OL	OL	OL	OL	OL
9.22	7.2993	-0.0523	6.186	-0.031	6.9861	-0.082	6.9889	-0.1229	OL	OL	OL	OL	OL	OL	OL	OL
9.224	7.2993	-0.0523	6.187	-0.0155	6.9832	-0.1231	6.988	-0.1366	OL	OL	OL	OL	OL	OL	OL	OL
9.226	7.3012	-0.0261	6.186	-0.031	6.9851	-0.0957	6.987	-0.1503	OL	OL	OL	OL	OL	OL	OL	OL
9.233	7.3031	0	6.1879	0	6.9832	-0.1231	6.988	-0.1366	OL	OL	OL	OL	OL	OL	OL	OL
9.236	7.3079	0.0653	6.1889	0.0155	6.9832	-0.1231	6.9842	-0.1912	OL	OL	OL	OL	OL	OL	OL	OL
9.271	7.3022	-0.0131	6.186	-0.031	6.9851	-0.0957	6.9899	-0.1093	OL	OL	OL	OL	OL	OL	OL	OL
9.275	7.2974	-0.0784	6.1879	0	6.9842	-0.1094	6.9842	-0.1912	OL	OL	OL	OL	OL	OL	OL	OL
9.278	7.2993	-0.0523	6.1764	-0.1863	6.9861	-0.082	6.988	-0.1366	OL	OL	OL	OL	OL	OL	OL	OL
9.296	7.3003	-0.0392	6.1812	-0.1086	6.9851	-0.0957	6.9908	-0.0956	OL	OL	OL	OL	OL	OL	OL	OL
9.299	7.2993	-0.0523	6.186	-0.031	6.9851	-0.0957	6.988	-0.1366	OL	OL	OL	OL	OL	OL	OL	OL
9.301	7.2984	-0.0653	6.186	-0.031	6.9832	-0.1231	6.988	-0.1366	OL	OL	OL	OL	OL	OL	OL	OL
9.332	7.2993	-0.0523	6.1879	0	6.9832	-0.1231	6.9908	-0.0956	OL	OL	OL	OL	OL	OL	OL	OL
9.335	7.3012	-0.0261	6.186	-0.031	6.9851	-0.0957	6.988	-0.1366	OL	OL	OL	OL	OL	OL	OL	OL
9.338	7.2955	-0.1045	6.186	-0.031	6.9861	-0.082	6.9861	-0.1639	OL	OL	OL	OL	OL	OL	OL	OL
9.341	7.2993	-0.0523	6.1898	0.031	6.9851	-0.0957	6.9851	-0.1776	OL	OL	OL	OL	OL	OL	OL	OL
9.374	7.3022	-0.0131	6.1889	0.0155	6.9851	-0.0957	6.9861	-0.1639	OL	OL	OL	OL	OL	OL	OL	OL
9.377	7.2974	-0.0784	6.1889	0.0155	6.9851	-0.0957	6.9861	-0.1639	OL	OL	OL	OL	OL	OL	OL	OL
9.385	7.2993	-0.0523	6.187	-0.0155	6.9861	-0.082	6.987	-0.1503	OL	OL	OL	OL	OL	OL	OL	OL
9.414	7.3022	-0.0131	6.185	-0.0466	6.9851	-0.0957	6.9842	-0.1912	OL	OL	OL	OL	OL	OL	OL	OL
9.418	7.2974	-0.0784	6.186	-0.031	6.9861	-0.082	6.9918	-0.082	OL	OL	OL	OL	OL	OL	OL	OL
9.42	7.2993	-0.0523	6.187	-0.0155	6.9842	-0.1094	6.9908	-0.0956	OL	OL	OL	OL	OL	OL	OL	OL
9.424	7.2993	-0.0523	6.186	-0.031	6.9851	-0.0957	6.987	-0.1503	OL	OL	OL	OL	OL	OL	OL	OL
9.455	7.2965	-0.0915	6.1879	0	6.9851	-0.0957	6.9861	-0.1639	OL	OL	OL	OL	OL	OL	OL	OL
9.459	7.2993	-0.0523	6.185	-0.0466	6.9842	-0.1094	6.9851	-0.1776	OL	OL	OL	OL	OL	OL	OL	OL
9.462	7.2993	-0.0523	6.1879	0	6.9851	-0.0957	6.987	-0.1503	OL	OL	OL	OL	OL	OL	OL	OL
9.464	7.3003	-0.0392	6.187	-0.0155	6.9851	-0.0957	6.9889	-0.1229	OL	OL	OL	OL	OL	OL	OL	OL
9.494	7.3022	-0.0131	6.186	-0.031	6.9851	-0.0957	6.988	-0.1366	OL	OL	OL	OL	OL	OL	OL	OL
9.498	7.2955	-0.1045	6.186	-0.031	6.9851	-0.0957	6.9899	-0.1093	OL	OL	OL	OL	OL	OL	OL	OL
9.5	7.2993	-0.0523	6.1898	0.031	6.9832	-0.1231	6.988	-0.1366	OL	OL	OL	OL	OL	OL	OL	OL
9.507	7.2993	-0.0523	6.1841	-0.0621	6.9861	-0.082	6.9813	-0.2322	OL	OL	OL	OL	OL	OL	OL	OL
9.537	7.3012	-0.0261	6.1879	0	6.9851	-0.0957	6.9842	-0.1912	OL	OL	OL	OL	OL	OL	OL	OL
9.54	7.3012	-0.0261	6.186	-0.031	6.9832	-0.1231	6.987	-0.1503	OL	OL	OL	OL	OL	OL	OL	OL
9.543	7.2984	-0.0653	6.186	-0.031	6.9832	-0.1231	6.9861	-0.1639	OL	OL	OL	OL	OL	OL	OL	OL
9.545	7.2984	-0.0653	6.185	-0.0466	6.9851	-0.0957	6.988	-0.1366	OL	OL	OL	OL	OL	OL	OL	OL
9.551	7.2955	-0.1045	6.1879	0	6.9861	-0.082	6.9851	-0.1776	OL	OL	OL	OL	OL	OL	OL	OL
9.581	7.2955	-0.1045	6.185	-0.0466	6.9842	-0.1094	6.9842	-0.1912	OL	OL	OL	OL	OL	OL	OL	OL
9.585	7.2974	-0.0784	6.1889	0.0155	6.9851	-0.0957	6.9861	-0.1639	OL	OL	OL	OL	OL	OL	OL	OL
9.588	7.3003	-0.0392	6.186	-0.031	6.9842	-0.1094	6.9832	-0.2049	OL	OL	OL	OL	OL	OL	OL	OL
9.591	7.3079	0.0653	6.1889	0.0155	6.9861	-0.082	6.9851	-0.1776	OL	OL	OL	OL	OL	OL	OL	OL
9.621	7.3003	-0.0392	6.186	-0.031	6.9842	-0.1094	6.987	-0.1503	OL	OL	OL	OL	OL	OL	OL	OL
9.625	7.2974	-0.0784	6.186	-0.031	6.9842	-0.1094	6.988	-0.1366	OL	OL	OL	OL	OL	OL	OL	OL
9.628	7.2993	-0.0523	6.1889	0.0155	6.9851	-0.0957	6.9832	-0.2049	OL	OL	OL	OL	OL	OL	OL	OL
9.634	7.3012	-0.0261	6.186	-0.031	6.9851	-0.0957	6.9861	-0.1639	OL	OL	OL	OL	OL	OL	OL	OL
9.673	7.3003	-0.0392	6.185	-0.0466	6.9861	-0.082	6.9861	-0.1639	OL	OL	OL	OL	OL	OL	OL	OL
9.677	7.2936	-0.1307	6.1889	0.0155	6.9851	-0.0957	6.987	-0.1503	OL	OL	OL	OL	OL	OL	OL	OL
9.679	7.2993	-0.0523	6.187	-0.0155	6.9851	-0.0957	6.9861	-0.1639	OL	OL	OL	OL	OL	OL	OL	OL
9.681	7.3041	0.0131	6.1918	0.0621	6.9842	-0.1094	6.9861	-0.1639	OL	OL	OL	OL	OL	OL	OL	OL
9.684	7.2993	-0.0523	6.1889	0.0155	6.9832	-0.1231	6.9832	-0.2049	OL	OL	OL	OL	OL	OL	OL	OL
9.713	7.2984	-0.0653	6.1889	0.0155	6.9832	-0.1231	6.988	-0.1366	OL	OL	OL	OL	OL	OL	OL	OL
9.716	7.3041	0.0131	6.1841	-0.0621	6.9832	-0.1231	6.987	-0.1503	OL	OL	OL	OL	OL	OL	OL	OL
9.719	7.2984	-0.0653	6.185	-0.0466	6.9851	-0.0957	6.9918	-0.082	OL	OL	OL	OL	OL	OL	OL	OL
9.722	7.2974	-0.0784	6.1879	0	6.9861	-0.082	6.988	-0.1366	OL	OL	OL	OL	OL	OL	OL	OL
9.753	7.2984	-0.0653	6.186	-0.031	6.9842	-0.1094	6.988	-0.1366	OL	OL	OL	OL	OL	OL	OL	OL
9.756	7.2993	-0.0523	6.187	-0.0155	6.9851	-0.0957	6.987	-0.1503	OL	OL	OL	OL	OL	OL	OL	OL
9.759	7.2984	-0.0653	6.186	-0.031	6.9842	-0.1094	6.988	-0.1366	OL	OL	OL	OL	OL	OL	OL	OL
9.765	7.2984	-0.0653	6.186	-0.031	6.9842	-0.1094	6.9851	-0.1776	OL	OL	OL	OL	OL	OL	OL	OL
9.769	7.2955	-0.1045	6.1879	0	6.9851	-0.0957	6.988	-0.1366	OL	OL	OL	OL	OL	OL	OL	OL
9.798	7.2955	-0.1045	6.185	-0.0466	6.9851	-0.0957	6.9889	-0.1229	OL	OL	OL	OL	OL	OL	OL	OL
9.801	7.2984	-0.0653	6.1889	0.0155	6.9861	-0.082	6.987	-0.1503	OL	OL	OL	OL	OL	OL	OL	OL
9.804	7.2936	-0.1307	6.1937	0.0931	6.9832	-0.1231	6.9842	-0.1912	OL	OL	OL	OL	OL	OL	OL	OL
9.829	7.2993	-0.0523	6.185	-0.0466	6.9832	-0.1231	6.9889	-0.1229	OL	OL	OL	OL	OL	OL	OL	OL
9.831	7.3003	-0.0392	6.1879	0	6.9842	-0.1094	6.9861	-0.1639	OL	OL	OL	OL	OL	OL	OL	OL
9.856	7.2965	-0.0915	6.1889	0.0155	6.9842	-0.1094	6.9861	-0.1639	OL	OL	OL	OL	OL	OL	OL	OL
9.859	7.3012	-0.0261	6.186	-0.031	6.9851	-0.0957	6.9908	-0.0956	OL	OL	OL	OL	OL	OL	OL	OL
9.878	7.2974	-0.0784	6.186	-0.031	6.9842	-0.1094	6.987	-0.1503	OL	OL	OL	OL	OL	OL	OL	OL
9.88	7.2993	-0.0523	6.1879	0	6.9861	-0.082	6.9861	-0.1639	OL	OL	OL	OL	OL	OL	OL	OL
9.888	7.3041	0.0131	6.1831	-0.0776	6.9842	-0.1094	6.9861	-0.1639	OL	OL	OL	OL	OL	OL	OL	OL
9.891	7.3051	0.0261	6.186	-0.031	6.9851	-0.0957	6.9889	-0.1229	OL	OL	OL	OL	OL	OL	OL	OL
9.893	7.3012	-0.0261	6.1898	0.031	6.9842	-0.1094	6.988	-0.1366	OL	OL	OL	OL	OL	OL	OL	OL
9.901	7.2993	-0.0523	6.1879	0	6.9851	-0.0957	6.9813	-0.2322	OL	OL	OL	OL	OL	OL	OL	OL
9.908	7.2888	-0.196	6.1898	0.031	6.9851	-0.0957	6.987	-0.1503	OL	OL	OL	OL	OL	OL	OL	OL
9.938	7.2993	-0.0523	6.1889	0.0155	6.9851	-0.0957	6.9861	-0.1639	OL	OL	OL	OL	OL	OL	OL	OL
9.941	7.2993	-0.0523	6.187	-0.0155	6.9851	-0.0957	6.9842	-0.1912	OL	OL	OL	OL	OL	OL	OL	OL
9.944	7.3003	-0.0392	6.1937	0.0931	6.9861	-0.082	6.988	-0.1366	OL	OL	OL	OL	OL	OL	OL	OL
9.951	7.2984	-0.0653	6.1879	0	6.9851	-0.0957	6.988	-0.1366	OL	OL	OL	OL	OL	OL	OL	OL
9.955	7.3012	-0.0261	6.186	-0.031	6.9861	-0.082	6.9851	-0.1776	OL	OL	OL	OL	OL	OL	OL	OL
9.991	7.2984	-0.0653	6.1889	0.0155	6.9842	-0.1094	6.9889	-0.1229	OL	OL	OL	OL	OL	OL	OL	OL
9.993	7.3022	-0.0131	6.185	-0.0466	6.9842	-0.1094	6.988	-0.1366	OL	OL	OL	OL	OL	OL	OL	OL
9.995	7.2993	-0.0523	6.1879	0	6.9832	-0.1231	6.988	-0.1366	OL	OL	OL	OL	OL	OL	OL	OL
10.028	7.2993	-0.0523	6.1879	0	6.9851	-0.0957	6.9861	-0.1639	OL	OL	OL	OL	OL	OL	OL	OL
10.03	7.3031	0	6.1889	0.0155	6.9851	-0.0957	6.988	-0.1366	OL	OL	OL	OL	OL	OL	OL	OL
10.034	7.3003	-0.0392	6.186	-0.031	6.9861	-0.082	6.9861	-0.1639	OL	OL	OL	OL	OL	OL	OL	OL
10.064	7.3003	-0.0392	6.187	-0.0155	6.9842	-0.1094	6.9861	-0.1639	OL	OL	OL	OL	OL	OL	OL	OL
10.068	7.3003	-0.0392	6.1889	0.0155	6.9851	-0.0957	6.987	-0.1503	OL	OL	OL	OL	OL	OL	OL	OL
10.07	7.3012	-0.0261	6.187	-0.0155	6.9851	-0.0957	6.9832	-0.2049	OL	OL	OL	OL	OL	OL	OL	OL
10.074	7.3003	-0.0392	6.186	-0.031	6.9851	-0.0957	6.988	-0.1366	OL	OL	OL	OL	OL	OL	OL	OL
10.105	7.3022	-0.0131	6.1889	0.0155	6.9851	-0.0957	6.988	-0.1366	OL	OL	OL	OL	OL	OL	OL	OL
10.109	7.2993	-0.0523	6.1879	0	6.9851	-0.0957	6.9889	-0.1229	OL	OL	OL	OL	OL	OL	OL	OL
10.111	7.2974	-0.0784	6.1879	0	6.9861	-0.082	6.988	-0.1366	OL	OL	OL	OL	OL	OL	OL	OL
10.114	7.3012	-0.0261	6.185	-0.0466	6.9861	-0.082	6.988	-0.1366	OL	OL	OL	OL	OL	OL	OL	OL
10.123	7.2955	-0.1045	6.187	-0.0155	6.987	-0.0684	6.9861	-0.1639	OL	OL	OL	OL	OL	OL	OL	OL
10.154	7.3051	0.0261	6.2004	0.2018	6.9861	-0.082	6.988	-0.1366	OL	OL	OL	OL	OL	OL	OL	OL
10.156	7.3022	-0.0131	6.1879	0	6.9851	-0.0957	6.9813	-0.2322	OL	OL	OL	OL	OL	OL	OL	OL
10.159	7.2993	-0.0523	6.185	-0.0466	6.9842	-0.1094	6.9861	-0.1639	OL	OL	OL	OL	OL	OL	OL	OL
10.163	7.3012	-0.0261	6.1898	0.031	6.9832	-0.1231	6.988	-0.1366	OL	OL	OL	OL	OL	OL	OL	OL
10.193	7.3003	-0.0392	6.1889	0.0155	6.9851	-0.0957	6.987	-0.1503	OL	OL	OL	OL	OL	OL	OL	OL
10.196	7.3012	-0.0261	6.1879	0	6.9851	-0.0957	6.9889	-0.1229	OL	OL	OL	OL	OL	OL	OL	OL
10.199	7.3041	0.0131	6.187	-0.0155	6.9832	-0.1231	6.9889	-0.1229	OL	OL	OL	OL	OL	OL	OL	OL
10.203	7.3031	0	6.186	-0.031	6.9861	-0.082	6.988	-0.1366	OL	OL	OL	OL	OL	OL	OL	OL
10.231	7.2965	-0.0915	6.1879	0	6.9842	-0.1094	6.987	-0.1503	OL	OL	OL	OL	OL	OL	OL	OL
10.235	7.2984	-0.0653	6.1889	0.0155	6.9842	-0.1094	6.988	-0.1366	OL	OL	OL	OL	OL	OL	OL	OL
10.238	7.2955	-0.1045	6.1879	0	6.9861	-0.082	6.9861	-0.1639	OL	OL	OL	OL	OL	OL	OL	OL
10.244	7.2984	-0.0653	6.185	-0.0466	6.9861	-0.082	6.988	-0.1366	OL	OL	OL	OL	OL	OL	OL	OL
10.274	7.3022	-0.0131	6.1927	0.0776	6.9842	-0.1094	6.9861	-0.1639	OL	OL	OL	OL	OL	OL	OL	OL
10.278	7.3003	-0.0392	6.1841	-0.0621	6.9832	-0.1231	6.9899	-0.1093	OL	OL	OL	OL	OL	OL	OL	OL
10.28	7.3003	-0.0392	6.1879	0	6.9861	-0.082	6.988	-0.1366	OL	OL	OL	OL	OL	OL	OL	OL
10.294	7.2984	-0.0653	6.1889	0.0155	6.9832	-0.1231	6.988	-0.1366	OL	OL	OL	OL	OL	OL	OL	OL
10.296	7.3022	-0.0131	6.186	-0.031	6.9851	-0.0957	6.988	-0.1366	OL	OL	OL	OL	OL	OL	OL	OL
10.3	7.2993	-0.0523	6.1889	0.0155	6.9851	-0.0957	6.988	-0.1366	OL	OL	OL	OL	OL	OL	OL	OL
10.33	7.3031	0	6.186	-0.031	6.9851	-0.0957	6.987	-0.1503	OL	OL	OL	OL	OL	OL	OL	OL
10.334	7.2955	-0.1045	6.1831	-0.0776	6.9842	-0.1094	6.9889	-0.1229	OL	OL	OL	OL	OL	OL	OL	OL
10.337	7.3012	-0.0261	6.1879	0	6.9861	-0.082	6.988	-0.1366	OL	OL	OL	OL	OL	OL	OL	OL
10.34	7.3012	-0.0261	6.1879	0	6.9851	-0.0957	6.9861	-0.1639	OL	OL	OL	OL	OL	OL	OL	OL
10.37	7.3012	-0.0261	6.186	-0.031	6.9851	-0.0957	6.9889	-0.1229	OL	OL	OL	OL	OL	OL	OL	OL
10.374	7.3022	-0.0131	6.1879	0	6.9842	-0.1094	6.9908	-0.0956	OL	OL	OL	OL	OL	OL	OL	OL
10.377	7.3003	-0.0392	6.1918	0.0621	6.9822	-0.1367	6.9908	-0.0956	OL	OL	OL	OL	OL	OL	OL	OL
10.383	7.3012	-0.0261	6.1889	0.0155	6.9861	-0.082	6.9889	-0.1229	OL	OL	OL	OL	OL	OL	OL	OL
10.413	7.3012	-0.0261	6.1879	0	6.9842	-0.1094	6.9842	-0.1912	OL	OL	OL	OL	OL	OL	OL	OL
10.416	7.3022	-0.0131	6.1879	0	6.9851	-0.0957	6.987	-0.1503	OL	OL	OL	OL	OL	OL	OL	OL
10.419	7.2993	-0.0523	6.1889	0.0155	6.9851	-0.0957	6.988	-0.1366	OL	OL	OL	OL	OL	OL	OL	OL
10.444	7.3041	0.0131	6.1889	0.0155	6.9861	-0.082	6.987	-0.1503	OL	OL	OL	OL	OL	OL	OL	OL
10.446	7.3003	-0.0392	6.1956	0.1242	6.9842	-0.1094	6.9861	-0.1639	OL	OL	OL	OL	OL	OL	OL	OL
10.472	7.3022	-0.0131	6.1889	0.0155	6.987	-0.0684	6.9889	-0.1229	OL	OL	OL	OL	OL	OL	OL	OL
10.474	7.2993	-0.0523	6.1918	0.0621	6.9851	-0.0957	6.9908	-0.0956	OL	OL	OL	OL	OL	OL	OL	OL
10.493	7.3003	-0.0392	6.1783	-0.1552	6.9832	-0.1231	6.9889	-0.1229	OL	OL	OL	OL	OL	OL	OL	OL
10.495	7.3012	-0.0261	6.1889	0.0155	6.9851	-0.0957	6.9851	-0.1776	OL	OL	OL	OL	OL	OL	OL	OL
10.502	7.2993	-0.0523	6.1841	-0.0621	6.9861	-0.082	6.9918	-0.082	OL	OL	OL	OL	OL	OL	OL	OL
10.504	7.3003	-0.0392	6.186	-0.031	6.9832	-0.1231	6.9842	-0.1912	OL	OL	OL	OL	OL	OL	OL	OL
10.507	7.2984	-0.0653	6.187	-0.0155	6.9842	-0.1094	6.9889	-0.1229	OL	OL	OL	OL	OL	OL	OL	OL
10.509	7.3012	-0.0261	6.186	-0.031	6.987	-0.0684	6.988	-0.1366	OL	OL	OL	OL	OL	OL	OL	OL
10.539	7.3041	0.0131	6.186	-0.031	6.9832	-0.1231	6.9889	-0.1229	OL	OL	OL	OL	OL	OL	OL	OL
10.543	7.3022	-0.0131	6.1879	0	6.9822	-0.1367	6.9889	-0.1229	OL	OL	OL	OL	OL	OL	OL	OL
10.545	7.3003	-0.0392	6.1879	0	6.9851	-0.0957	6.9861	-0.1639	OL	OL	OL	OL	OL	OL	OL	OL
10.548	7.3022	-0.0131	6.1889	0.0155	6.9842	-0.1094	6.9899	-0.1093	OL	OL	OL	OL	OL	OL	OL	OL
10.579	7.3003	-0.0392	6.1889	0.0155	6.9851	-0.0957	6.9889	-0.1229	OL	OL	OL	OL	OL	OL	OL	OL
10.583	7.3003	-0.0392	6.1889	0.0155	6.988	-0.0547	6.9889	-0.1229	OL	OL	OL	OL	OL	OL	OL	OL
10.585	7.2955	-0.1045	6.1889	0.0155	6.9851	-0.0957	6.9899	-0.1093	OL	OL	OL	OL	OL	OL	OL	OL
10.587	7.3012	-0.0261	6.1879	0	6.9861	-0.082	6.988	-0.1366	OL	OL	OL	OL	OL	OL	OL	OL
10.619	7.3022	-0.0131	6.1898	0.031	6.9842	-0.1094	6.9803	-0.2459	OL	OL	OL	OL	OL	OL	OL	OL
10.622	7.2993	-0.0523	6.187	-0.0155	6.9832	-0.1231	6.988	-0.1366	OL	OL	OL	OL	OL	OL	OL	OL
10.625	7.3012	-0.0261	6.187	-0.0155	6.9851	-0.0957	6.988	-0.1366	OL	OL	OL	OL	OL	OL	OL	OL
10.634	7.2993	-0.0523	6.1822	-0.0931	6.9861	-0.082	6.988	-0.1366	OL	OL	OL	OL	OL	OL	OL	OL
10.663	7.3012	-0.0261	6.1879	0	6.9861	-0.082	6.9928	-0.0683	OL	OL	OL	OL	OL	OL	OL	OL
10.669	7.2946	-0.1176	6.187	-0.0155	6.987	-0.0684	6.9889	-0.1229	OL	OL	OL	OL	OL	OL	OL	OL
10.673	7.307	0.0523	6.186	-0.031	6.987	-0.0684	6.9937	-0.0546	OL	OL	OL	OL	OL	OL	OL	OL
10.701	7.3079	0.0653	6.1879	0	6.9851	-0.0957	6.9928	-0.0683	OL	OL	OL	OL	OL	OL	OL	OL
10.705	7.3012	-0.0261	6.1898	0.031	6.9832	-0.1231	6.9889	-0.1229	OL	OL	OL	OL	OL	OL	OL	OL
10.708	7.3022	-0.0131	6.1889	0.0155	6.9851	-0.0957	6.9861	-0.1639	OL	OL	OL	OL	OL	OL	OL	OL
10.737	7.3012	-0.0261	6.1898	0.031	6.9842	-0.1094	6.9889	-0.1229	OL	OL	OL	OL	OL	OL	OL	OL
10.74	7.3003	-0.0392	6.187	-0.0155	6.9861	-0.082	6.9889	-0.1229	OL	OL	OL	OL	OL	OL	OL	OL
10.743	7.3003	-0.0392	6.1889	0.0155	6.9861	-0.082	6.9908	-0.0956	OL	OL	OL	OL	OL	OL	OL	OL
10.75	7.2993	-0.0523	6.1879	0	6.9842	-0.1094	6.988	-0.1366	OL	OL	OL	OL	OL	OL	OL	OL
10.754	7.2993	-0.0523	6.1898	0.031	6.9851	-0.0957	6.9889	-0.1229	OL	OL	OL	OL	OL	OL	OL	OL
10.783	7.3012	-0.0261	6.1831	-0.0776	6.9861	-0.082	6.9899	-0.1093	OL	OL	OL	OL	OL	OL	OL	OL
10.786	7.3022	-0.0131	6.1927	0.0776	6.9861	-0.082	6.9889	-0.1229	OL	OL	OL	OL	OL	OL	OL	OL
10.789	7.3031	0	6.1937	0.0931	6.9861	-0.082	6.9899	-0.1093	OL	OL	OL	OL	OL	OL	OL	OL
10.793	7.3089	0.0784	6.187	-0.0155	6.9851	-0.0957	6.987	-0.1503	OL	OL	OL	OL	OL	OL	OL	OL
10.822	7.2993	-0.0523	6.187	-0.0155	6.9851	-0.0957	6.988	-0.1366	OL	OL	OL	OL	OL	OL	OL	OL
10.825	7.3022	-0.0131	6.1898	0.031	6.9842	-0.1094	6.988	-0.1366	OL	OL	OL	OL	OL	OL	OL	OL
10.828	7.3022	-0.0131	6.187	-0.0155	6.9861	-0.082	6.9918	-0.082	OL	OL	OL	OL	OL	OL	OL	OL
10.831	7.3031	0	6.1879	0	6.9861	-0.082	6.9889	-0.1229	OL	OL	OL	OL	OL	OL	OL	OL
10.862	7.3022	-0.0131	6.1918	0.0621	6.9851	-0.0957	6.9889	-0.1229	OL	OL	OL	OL	OL	OL	OL	OL
10.865	7.3031	0	6.1985	0.1707	6.988	-0.0547	6.987	-0.1503	OL	OL	OL	OL	OL	OL	OL	OL
10.868	7.3041	0.0131	6.1879	0	6.987	-0.0684	6.988	-0.1366	OL	OL	OL	OL	OL	OL	OL	OL
10.874	7.3051	0.0261	6.1879	0	6.9832	-0.1231	6.988	-0.1366	OL	OL	OL	OL	OL	OL	OL	OL
10.909	7.3041	0.0131	6.186	-0.031	6.9832	-0.1231	6.9889	-0.1229	OL	OL	OL	OL	OL	OL	OL	OL
10.913	7.3003	-0.0392	6.1927	0.0776	6.9832	-0.1231	6.9889	-0.1229	OL	OL	OL	OL	OL	OL	OL	OL
10.915	7.3022	-0.0131	6.187	-0.0155	6.9842	-0.1094	6.9889	-0.1229	OL	OL	OL	OL	OL	OL	OL	OL
10.917	7.2993	-0.0523	6.1879	0	6.9851	-0.0957	6.9813	-0.2322	OL	OL	OL	OL	OL	OL	OL	OL
10.921	7.2993	-0.0523	6.1898	0.031	6.9861	-0.082	6.9889	-0.1229	OL	OL	OL	OL	OL	OL	OL	OL
10.952	7.3022	-0.0131	6.1879	0	6.9851	-0.0957	6.988	-0.1366	OL	OL	OL	OL	OL	OL	OL	OL
10.955	7.3022	-0.0131	6.1879	0	6.9851	-0.0957	6.9908	-0.0956	OL	OL	OL	OL	OL	OL	OL	OL
10.958	7.3022	-0.0131	6.1908	0.0466	6.9851	-0.0957	6.9889	-0.1229	OL	OL	OL	OL	OL	OL	OL	OL
10.961	7.3041	0.0131	6.1898	0.031	6.987	-0.0684	6.9889	-0.1229	OL	OL	OL	OL	OL	OL	OL	OL
10.993	7.3012	-0.0261	6.1937	0.0931	6.9861	-0.082	6.9899	-0.1093	OL	OL	OL	OL	OL	OL	OL	OL
10.997	7.2993	-0.0523	6.1879	0	6.9861	-0.082	6.9889	-0.1229	OL	OL	OL	OL	OL	OL	OL	OL
10.999	7.3003	-0.0392	6.1889	0.0155	6.9851	-0.0957	6.9928	-0.0683	OL	OL	OL	OL	OL	OL	OL	OL
11.005	7.3041	0.0131	6.1898	0.031	6.9861	-0.082	6.9918	-0.082	OL	OL	OL	OL	OL	OL	OL	OL
11.009	7.3022	-0.0131	6.1946	0.1087	6.988	-0.0547	6.9918	-0.082	OL	OL	OL	OL	OL	OL	OL	OL
11.038	7.3012	-0.0261	6.187	-0.0155	6.9842	-0.1094	6.9899	-0.1093	OL	OL	OL	OL	OL	OL	OL	OL
11.041	7.3022	-0.0131	6.1889	0.0155	6.9861	-0.082	6.9966	-0.0137	OL	OL	OL	OL	OL	OL	OL	OL
11.044	7.3012	-0.0261	6.1889	0.0155	6.987	-0.0684	6.9889	-0.1229	OL	OL	OL	OL	OL	OL	OL	OL
11.069	7.3022	-0.0131	6.1879	0	6.9861	-0.082	6.9899	-0.1093	OL	OL	OL	OL	OL	OL	OL	OL
11.071	7.3127	0.1307	6.1879	0	6.9861	-0.082	6.9889	-0.1229	OL	OL	OL	OL	OL	OL	OL	OL
11.097	7.3041	0.0131	6.185	-0.0466	6.988	-0.0547	6.9908	-0.0956	OL	OL	OL	OL	OL	OL	OL	OL
11.099	7.3022	-0.0131	6.1879	0	6.988	-0.0547	6.9908	-0.0956	OL	OL	OL	OL	OL	OL	OL	OL
11.118	7.3022	-0.0131	6.1908	0.0466	6.988	-0.0547	6.9889	-0.1229	OL	OL	OL	OL	OL	OL	OL	OL
11.12	7.2926	-0.1437	6.1879	0	6.988	-0.0547	6.9889	-0.1229	OL	OL	OL	OL	OL	OL	OL	OL
11.128	7.3031	0	6.1802	-0.1242	6.9861	-0.082	6.9947	-0.041	OL	OL	OL	OL	OL	OL	OL	OL
11.13	7.3022	-0.0131	6.186	-0.031	6.9851	-0.0957	6.988	-0.1366	OL	OL	OL	OL	OL	OL	OL	OL
11.133	7.3012	-0.0261	6.1889	0.0155	6.9861	-0.082	6.9908	-0.0956	OL	OL	OL	OL	OL	OL	OL	OL
11.14	7.3022	-0.0131	6.1889	0.0155	6.9861	-0.082	6.9899	-0.1093	OL	OL	OL	OL	OL	OL	OL	OL
11.171	7.3022	-0.0131	6.1889	0.0155	6.987	-0.0684	6.9899	-0.1093	OL	OL	OL	OL	OL	OL	OL	OL
11.175	7.3012	-0.0261	6.1898	0.031	6.9861	-0.082	6.9908	-0.0956	OL	OL	OL	OL	OL	OL	OL	OL
11.178	7.3041	0.0131	6.1879	0	6.9851	-0.0957	6.9899	-0.1093	OL	OL	OL	OL	OL	OL	OL	OL
11.18	7.3031	0	6.1889	0.0155	6.9851	-0.0957	6.9889	-0.1229	OL	OL	OL	OL	OL	OL	OL	OL
11.21	7.3031	0	6.186	-0.031	6.9851	-0.0957	6.9899	-0.1093	OL	OL	OL	OL	OL	OL	OL	OL
11.214	7.3031	0	6.1937	0.0931	6.9861	-0.082	6.988	-0.1366	OL	OL	OL	OL	OL	OL	OL	OL
11.216	7.3022	-0.0131	6.1946	0.1087	6.9861	-0.082	6.9889	-0.1229	OL	OL	OL	OL	OL	OL	OL	OL
11.219	7.3022	-0.0131	6.1966	0.1397	6.987	-0.0684	6.988	-0.1366	OL	OL	OL	OL	OL	OL	OL	OL
11.249	7.3031	0	6.1879	0	6.9851	-0.0957	6.9947	-0.041	OL	OL	OL	OL	OL	OL	OL	OL
11.253	7.3022	-0.0131	6.1898	0.031	6.988	-0.0547	6.9908	-0.0956	OL	OL	OL	OL	OL	OL	OL	OL
11.256	7.3022	-0.0131	6.1898	0.031	6.9842	-0.1094	6.9889	-0.1229	OL	OL	OL	OL	OL	OL	OL	OL
11.262	7.3031	0	6.1889	0.0155	6.9861	-0.082	6.9908	-0.0956	OL	OL	OL	OL	OL	OL	OL	OL
11.265	7.3022	-0.0131	6.1908	0.0466	6.987	-0.0684	6.9889	-0.1229	OL	OL	OL	OL	OL	OL	OL	OL
11.296	7.3012	-0.0261	6.1879	0	6.987	-0.0684	6.9908	-0.0956	OL	OL	OL	OL	OL	OL	OL	OL
11.301	7.3041	0.0131	6.185	-0.0466	6.9851	-0.0957	6.9899	-0.1093	OL	OL	OL	OL	OL	OL	OL	OL
11.304	7.3051	0.0261	6.1879	0	6.9851	-0.0957	6.9908	-0.0956	OL	OL	OL	OL	OL	OL	OL	OL
11.335	7.3041	0.0131	6.185	-0.0466	6.9861	-0.082	6.9918	-0.082	OL	OL	OL	OL	OL	OL	OL	OL
11.338	7.3041	0.0131	6.1898	0.031	6.9851	-0.0957	6.9889	-0.1229	OL	OL	OL	OL	OL	OL	OL	OL
11.34	7.3022	-0.0131	6.1937	0.0931	6.988	-0.0547	6.988	-0.1366	OL	OL	OL	OL	OL	OL	OL	OL
11.344	7.3012	-0.0261	6.1908	0.0466	6.987	-0.0684	6.9889	-0.1229	OL	OL	OL	OL	OL	OL	OL	OL
11.374	7.3031	0	6.1898	0.031	6.988	-0.0547	6.9899	-0.1093	OL	OL	OL	OL	OL	OL	OL	OL
11.378	7.3041	0.0131	6.1879	0	6.9861	-0.082	6.9908	-0.0956	OL	OL	OL	OL	OL	OL	OL	OL
11.38	7.3022	-0.0131	6.1879	0	6.9861	-0.082	6.9899	-0.1093	OL	OL	OL	OL	OL	OL	OL	OL
11.387	7.2993	-0.0523	6.1889	0.0155	6.9861	-0.082	6.9908	-0.0956	OL	OL	OL	OL	OL	OL	OL	OL
11.416	7.3012	-0.0261	6.187	-0.0155	6.9861	-0.082	6.9899	-0.1093	OL	OL	OL	OL	OL	OL	OL	OL
11.42	7.3022	-0.0131	6.1898	0.031	6.9851	-0.0957	6.9889	-0.1229	OL	OL	OL	OL	OL	OL	OL	OL
11.423	7.3041	0.0131	6.1889	0.0155	6.9861	-0.082	6.987	-0.1503	OL	OL	OL	OL	OL	OL	OL	OL
11.425	7.3022	-0.0131	6.1889	0.0155	6.9851	-0.0957	6.9918	-0.082	OL	OL	OL	OL	OL	OL	OL	OL
11.456	7.3031	0	6.1937	0.0931	6.9851	-0.0957	6.9899	-0.1093	OL	OL	OL	OL	OL	OL	OL	OL
11.459	7.3031	0	6.186	-0.031	6.9861	-0.082	6.9928	-0.0683	OL	OL	OL	OL	OL	OL	OL	OL
11.462	7.3012	-0.0261	6.1898	0.031	6.9851	-0.0957	6.9889	-0.1229	OL	OL	OL	OL	OL	OL	OL	OL
11.464	7.3022	-0.0131	6.1879	0	6.9861	-0.082	6.9899	-0.1093	OL	OL	OL	OL	OL	OL	OL	OL
11.509	7.3031	0	6.187	-0.0155	6.9851	-0.0957	6.9899	-0.1093	OL	OL	OL	OL	OL	OL	OL	OL
11.513	7.3031	0	6.1889	0.0155	6.9861	-0.082	6.9889	-0.1229	OL	OL	OL	OL	OL	OL	OL	OL
11.515	7.3041	0.0131	6.1898	0.031	6.9861	-0.082	6.9889	-0.1229	OL	OL	OL	OL	OL	OL	OL	OL
11.529	7.2993	-0.0523	6.1879	0	6.9861	-0.082	6.988	-0.1366	OL	OL	OL	OL	OL	OL	OL	OL
11.531	7.3012	-0.0261	6.1918	0.0621	6.9851	-0.0957	6.9928	-0.0683	OL	OL	OL	OL	OL	OL	OL	OL
11.538	7.3041	0.0131	6.1898	0.031	6.9851	-0.0957	6.9908	-0.0956	OL	OL	OL	OL	OL	OL	OL	OL
11.54	7.3041	0.0131	6.1898	0.031	6.9861	-0.082	6.9889	-0.1229	OL	OL	OL	OL	OL	OL	OL	OL
11.543	7.306	0.0392	6.1898	0.031	6.9861	-0.082	6.9908	-0.0956	OL	OL	OL	OL	OL	OL	OL	OL
11.573	7.3012	-0.0261	6.186	-0.031	6.9861	-0.082	6.9918	-0.082	OL	OL	OL	OL	OL	OL	OL	OL
11.576	7.3022	-0.0131	6.1879	0	6.987	-0.0684	6.9899	-0.1093	OL	OL	OL	OL	OL	OL	OL	OL
11.579	7.3012	-0.0261	6.1889	0.0155	6.9851	-0.0957	6.9899	-0.1093	OL	OL	OL	OL	OL	OL	OL	OL
11.582	7.3031	0	6.1879	0	6.9851	-0.0957	6.9889	-0.1229	OL	OL	OL	OL	OL	OL	OL	OL
11.612	7.3031	0	6.1889	0.0155	6.9851	-0.0957	6.9908	-0.0956	OL	OL	OL	OL	OL	OL	OL	OL
11.615	7.3022	-0.0131	6.1879	0	6.9861	-0.082	6.988	-0.1366	OL	OL	OL	OL	OL	OL	OL	OL
11.618	7.3041	0.0131	6.1927	0.0776	6.9851	-0.0957	6.987	-0.1503	OL	OL	OL	OL	OL	OL	OL	OL
11.62	7.3031	0	6.1889	0.0155	6.9842	-0.1094	6.9889	-0.1229	OL	OL	OL	OL	OL	OL	OL	OL
11.65	7.3022	-0.0131	6.1908	0.0466	6.9861	-0.082	6.9861	-0.1639	OL	OL	OL	OL	OL	OL	OL	OL
11.654	7.3051	0.0261	6.1879	0	6.9851	-0.0957	6.9889	-0.1229	OL	OL	OL	OL	OL	OL	OL	OL
11.656	7.2993	-0.0523	6.1889	0.0155	6.9851	-0.0957	6.988	-0.1366	OL	OL	OL	OL	OL	OL	OL	OL
11.682	7.306	0.0392	6.1927	0.0776	6.9861	-0.082	6.9928	-0.0683	OL	OL	OL	OL	OL	OL	OL	OL
11.685	7.3051	0.0261	6.1898	0.031	6.987	-0.0684	6.9889	-0.1229	OL	OL	OL	OL	OL	OL	OL	OL
11.69	7.3012	-0.0261	6.1889	0.0155	6.9842	-0.1094	6.9813	-0.2322	OL	OL	OL	OL	OL	OL	OL	OL
11.693	7.3022	-0.0131	6.1889	0.0155	6.987	-0.0684	6.9908	-0.0956	OL	OL	OL	OL	OL	OL	OL	OL
11.718	7.3031	0	6.1879	0	6.987	-0.0684	6.9908	-0.0956	OL	OL	OL	OL	OL	OL	OL	OL
11.72	7.3031	0	6.1918	0.0621	6.987	-0.0684	6.9908	-0.0956	OL	OL	OL	OL	OL	OL	OL	OL
11.726	7.3012	-0.0261	6.1879	0	6.9842	-0.1094	6.9908	-0.0956	OL	OL	OL	OL	OL	OL	OL	OL
11.729	7.3041	0.0131	6.185	-0.0466	6.9851	-0.0957	6.9937	-0.0546	OL	OL	OL	OL	OL	OL	OL	OL
11.748	7.3022	-0.0131	6.1898	0.031	6.9861	-0.082	6.9908	-0.0956	OL	OL	OL	OL	OL	OL	OL	OL
11.75	7.3022	-0.0131	6.1831	-0.0776	6.9851	-0.0957	6.9908	-0.0956	OL	OL	OL	OL	OL	OL	OL	OL
11.779	7.3012	-0.0261	6.1985	0.1707	6.988	-0.0547	6.9899	-0.1093	OL	OL	OL	OL	OL	OL	OL	OL
11.783	7.2984	-0.0653	6.1889	0.0155	6.9861	-0.082	6.9842	-0.1912	OL	OL	OL	OL	OL	OL	OL	OL
11.785	7.306	0.0392	6.1918	0.0621	6.9832	-0.1231	6.9889	-0.1229	OL	OL	OL	OL	OL	OL	OL	OL
11.789	7.3031	0	6.1898	0.031	6.987	-0.0684	6.9918	-0.082	OL	OL	OL	OL	OL	OL	OL	OL
11.82	7.3012	-0.0261	6.1898	0.031	6.9861	-0.082	6.9889	-0.1229	OL	OL	OL	OL	OL	OL	OL	OL
11.824	7.3041	0.0131	6.187	-0.0155	6.987	-0.0684	6.9908	-0.0956	OL	OL	OL	OL	OL	OL	OL	OL
11.826	7.3012	-0.0261	6.1898	0.031	6.9861	-0.082	6.9908	-0.0956	OL	OL	OL	OL	OL	OL	OL	OL
11.833	7.2993	-0.0523	6.1889	0.0155	6.9851	-0.0957	6.9899	-0.1093	OL	OL	OL	OL	OL	OL	OL	OL
11.836	7.3012	-0.0261	6.1793	-0.1397	6.9851	-0.0957	6.9918	-0.082	OL	OL	OL	OL	OL	OL	OL	OL
11.865	7.3127	0.1307	6.1898	0.031	6.9861	-0.082	6.9899	-0.1093	OL	OL	OL	OL	OL	OL	OL	OL
11.869	7.3012	-0.0261	6.1898	0.031	6.9832	-0.1231	6.9908	-0.0956	OL	OL	OL	OL	OL	OL	OL	OL
11.899	7.3051	0.0261	6.1956	0.1242	6.9861	-0.082	6.9889	-0.1229	OL	OL	OL	OL	OL	OL	OL	OL
11.904	7.3031	0	6.1898	0.031	6.9861	-0.082	6.9918	-0.082	OL	OL	OL	OL	OL	OL	OL	OL
11.933	7.3022	-0.0131	6.1879	0	6.9861	-0.082	6.9899	-0.1093	OL	OL	OL	OL	OL	OL	OL	OL
11.937	7.3012	-0.0261	6.187	-0.0155	6.987	-0.0684	6.9908	-0.0956	OL	OL	OL	OL	OL	OL	OL	OL
11.942	7.3012	-0.0261	6.1985	0.1707	6.9842	-0.1094	6.9899	-0.1093	OL	OL	OL	OL	OL	OL	OL	OL
11.944	7.3051	0.0261	6.1879	0	6.9861	-0.082	6.988	-0.1366	OL	OL	OL	OL	OL	OL	OL	OL
11.974	7.3041	0.0131	6.1927	0.0776	6.9851	-0.0957	6.9908	-0.0956	OL	OL	OL	OL	OL	OL	OL	OL
11.978	7.3012	-0.0261	6.1879	0	6.9842	-0.1094	6.9861	-0.1639	OL	OL	OL	OL	OL	OL	OL	OL
11.98	7.3031	0	6.1879	0	6.987	-0.0684	6.9908	-0.0956	OL	OL	OL	OL	OL	OL	OL	OL
11.984	7.3041	0.0131	6.1889	0.0155	6.9851	-0.0957	6.9956	-0.0273	OL	OL	OL	OL	OL	OL	OL	OL
12.013	7.3041	0.0131	6.187	-0.0155	6.9889	-0.041	6.9889	-0.1229	OL	OL	OL	OL	OL	OL	OL	OL
12.017	7.3031	0	6.1889	0.0155	6.9861	-0.082	6.9889	-0.1229	OL	OL	OL	OL	OL	OL	OL	OL
12.019	7.3022	-0.0131	6.1879	0	6.9851	-0.0957	6.9918	-0.082	OL	OL	OL	OL	OL	OL	OL	OL
12.023	7.3051	0.0261	6.1898	0.031	6.9861	-0.082	6.988	-0.1366	OL	OL	OL	OL	OL	OL	OL	OL
12.054	7.3041	0.0131	6.1889	0.0155	6.9851	-0.0957	6.9918	-0.082	OL	OL	OL	OL	OL	OL	OL	OL
12.056	7.3041	0.0131	6.1927	0.0776	6.9851	-0.0957	6.9899	-0.1093	OL	OL	OL	OL	OL	OL	OL	OL
12.059	7.3031	0	6.1898	0.031	6.987	-0.0684	6.9899	-0.1093	OL	OL	OL	OL	OL	OL	OL	OL
12.063	7.3051	0.0261	6.1898	0.031	6.9861	-0.082	6.9842	-0.1912	OL	OL	OL	OL	OL	OL	OL	OL
12.093	7.3031	0	6.1879	0	6.9842	-0.1094	6.9842	-0.1912	OL	OL	OL	OL	OL	OL	OL	OL
12.096	7.3051	0.0261	6.1898	0.031	6.987	-0.0684	6.988	-0.1366	OL	OL	OL	OL	OL	OL	OL	OL
12.099	7.3031	0	6.1889	0.0155	6.9832	-0.1231	6.9889	-0.1229	OL	OL	OL	OL	OL	OL	OL	OL
12.103	7.3022	-0.0131	6.1908	0.0466	6.9851	-0.0957	6.9889	-0.1229	OL	OL	OL	OL	OL	OL	OL	OL
12.143	7.3041	0.0131	6.1889	0.0155	6.9861	-0.082	6.9899	-0.1093	OL	OL	OL	OL	OL	OL	OL	OL
12.146	7.3041	0.0131	6.1879	0	6.9861	-0.082	6.9899	-0.1093	OL	OL	OL	OL	OL	OL	OL	OL
12.149	7.3012	-0.0261	6.1908	0.0466	6.9851	-0.0957	6.988	-0.1366	OL	OL	OL	OL	OL	OL	OL	OL
12.151	7.3022	-0.0131	6.186	-0.031	6.987	-0.0684	6.9908	-0.0956	OL	OL	OL	OL	OL	OL	OL	OL
12.154	7.2984	-0.0653	6.1908	0.0466	6.9851	-0.0957	6.9899	-0.1093	OL	OL	OL	OL	OL	OL	OL	OL
12.186	7.3022	-0.0131	6.1879	0	6.9851	-0.0957	6.9861	-0.1639	OL	OL	OL	OL	OL	OL	OL	OL
12.189	7.3051	0.0261	6.1898	0.031	6.9842	-0.1094	6.9889	-0.1229	OL	OL	OL	OL	OL	OL	OL	OL
12.192	7.3022	-0.0131	6.185	-0.0466	6.9861	-0.082	6.9908	-0.0956	OL	OL	OL	OL	OL	OL	OL	OL
12.198	7.3012	-0.0261	6.187	-0.0155	6.9861	-0.082	6.9908	-0.0956	OL	OL	OL	OL	OL	OL	OL	OL
12.2	7.3031	0	6.185	-0.0466	6.9851	-0.0957	6.9889	-0.1229	OL	OL	OL	OL	OL	OL	OL	OL
12.229	7.3012	-0.0261	6.1889	0.0155	6.9822	-0.1367	6.9889	-0.1229	OL	OL	OL	OL	OL	OL	OL	OL
12.233	7.3051	0.0261	6.1889	0.0155	6.9851	-0.0957	6.988	-0.1366	OL	OL	OL	OL	OL	OL	OL	OL
12.235	7.3041	0.0131	6.187	-0.0155	6.9842	-0.1094	6.988	-0.1366	OL	OL	OL	OL	OL	OL	OL	OL
12.264	7.3041	0.0131	6.1889	0.0155	6.9842	-0.1094	6.9889	-0.1229	OL	OL	OL	OL	OL	OL	OL	OL
12.268	7.306	0.0392	6.186	-0.031	6.988	-0.0547	6.9899	-0.1093	OL	OL	OL	OL	OL	OL	OL	OL
12.27	7.306	0.0392	6.187	-0.0155	6.9851	-0.0957	6.9889	-0.1229	OL	OL	OL	OL	OL	OL	OL	OL
12.296	7.3022	-0.0131	6.1985	0.1707	6.9842	-0.1094	6.9889	-0.1229	OL	OL	OL	OL	OL	OL	OL	OL
12.298	7.2993	-0.0523	6.1889	0.0155	6.9842	-0.1094	6.988	-0.1366	OL	OL	OL	OL	OL	OL	OL	OL
12.323	7.3031	0	6.1783	-0.1552	6.9861	-0.082	6.9889	-0.1229	OL	OL	OL	OL	OL	OL	OL	OL
12.325	7.3041	0.0131	6.1898	0.031	6.9851	-0.0957	6.9889	-0.1229	OL	OL	OL	OL	OL	OL	OL	OL
12.331	7.307	0.0523	6.1898	0.031	6.9851	-0.0957	6.9889	-0.1229	OL	OL	OL	OL	OL	OL	OL	OL
12.334	7.3031	0	6.186	-0.031	6.9861	-0.082	6.9889	-0.1229	OL	OL	OL	OL	OL	OL	OL	OL
12.353	7.3041	0.0131	6.1879	0	6.9861	-0.082	6.9908	-0.0956	OL	OL	OL	OL	OL	OL	OL	OL
12.355	7.3041	0.0131	6.1889	0.0155	6.9861	-0.082	6.988	-0.1366	OL	OL	OL	OL	OL	OL	OL	OL
12.362	7.3041	0.0131	6.187	-0.0155	6.9851	-0.0957	6.9899	-0.1093	OL	OL	OL	OL	OL	OL	OL	OL
12.364	7.3022	-0.0131	6.1898	0.031	6.9842	-0.1094	6.987	-0.1503	OL	OL	OL	OL	OL	OL	OL	OL
12.393	7.3012	-0.0261	6.1879	0	6.9861	-0.082	6.9889	-0.1229	OL	OL	OL	OL	OL	OL	OL	OL
12.396	7.3012	-0.0261	6.1898	0.031	6.9851	-0.0957	6.988	-0.1366	OL	OL	OL	OL	OL	OL	OL	OL
12.399	7.3012	-0.0261	6.1975	0.1552	6.9851	-0.0957	6.9908	-0.0956	OL	OL	OL	OL	OL	OL	OL	OL
12.405	7.3022	-0.0131	6.1898	0.031	6.987	-0.0684	6.9899	-0.1093	OL	OL	OL	OL	OL	OL	OL	OL
12.431	7.3031	0	6.1879	0	6.9851	-0.0957	6.9861	-0.1639	OL	OL	OL	OL	OL	OL	OL	OL
12.435	7.3012	-0.0261	6.1889	0.0155	6.9842	-0.1094	6.9794	-0.2595	OL	OL	OL	OL	OL	OL	OL	OL
12.438	7.3041	0.0131	6.1879	0	6.9851	-0.0957	6.9889	-0.1229	OL	OL	OL	OL	OL	OL	OL	OL
12.44	7.3031	0	6.1898	0.031	6.9851	-0.0957	6.988	-0.1366	OL	OL	OL	OL	OL	OL	OL	OL
12.47	7.3031	0	6.1879	0	6.9851	-0.0957	6.988	-0.1366	OL	OL	OL	OL	OL	OL	OL	OL
12.474	7.3031	0	6.1879	0	6.9851	-0.0957	6.9889	-0.1229	OL	OL	OL	OL	OL	OL	OL	OL
12.477	7.3031	0	6.1841	-0.0621	6.9842	-0.1094	6.9889	-0.1229	OL	OL	OL	OL	OL	OL	OL	OL
12.483	7.3079	0.0653	6.187	-0.0155	6.9851	-0.0957	6.988	-0.1366	OL	OL	OL	OL	OL	OL	OL	OL
12.486	7.3051	0.0261	6.1889	0.0155	6.9851	-0.0957	6.9918	-0.082	OL	OL	OL	OL	OL	OL	OL	OL
12.517	7.3108	0.1045	6.1927	0.0776	6.9832	-0.1231	6.9861	-0.1639	OL	OL	OL	OL	OL	OL	OL	OL
12.52	7.3022	-0.0131	6.1889	0.0155	6.9861	-0.082	6.988	-0.1366	OL	OL	OL	OL	OL	OL	OL	OL
12.523	7.3051	0.0261	6.1889	0.0155	6.9842	-0.1094	6.9889	-0.1229	OL	OL	OL	OL	OL	OL	OL	OL
12.526	7.3012	-0.0261	6.1831	-0.0776	6.9832	-0.1231	6.988	-0.1366	OL	OL	OL	OL	OL	OL	OL	OL
12.556	7.3041	0.0131	6.1889	0.0155	6.9842	-0.1094	6.9889	-0.1229	OL	OL	OL	OL	OL	OL	OL	OL
12.56	7.3012	-0.0261	6.1889	0.0155	6.9861	-0.082	6.9889	-0.1229	OL	OL	OL	OL	OL	OL	OL	OL
12.562	7.3022	-0.0131	6.1889	0.0155	6.9842	-0.1094	6.9889	-0.1229	OL	OL	OL	OL	OL	OL	OL	OL
12.596	7.3031	0	6.1879	0	6.9851	-0.0957	6.9889	-0.1229	OL	OL	OL	OL	OL	OL	OL	OL
12.6	7.3012	-0.0261	6.187	-0.0155	6.9851	-0.0957	6.9889	-0.1229	OL	OL	OL	OL	OL	OL	OL	OL
12.603	7.3022	-0.0131	6.1889	0.0155	6.9861	-0.082	6.9889	-0.1229	OL	OL	OL	OL	OL	OL	OL	OL
12.609	7.306	0.0392	6.1879	0	6.9851	-0.0957	6.9889	-0.1229	OL	OL	OL	OL	OL	OL	OL	OL
12.613	7.3041	0.0131	6.1879	0	6.9842	-0.1094	6.987	-0.1503	OL	OL	OL	OL	OL	OL	OL	OL
12.643	7.3012	-0.0261	6.1898	0.031	6.9861	-0.082	6.988	-0.1366	OL	OL	OL	OL	OL	OL	OL	OL
12.647	7.3041	0.0131	6.186	-0.031	6.9842	-0.1094	6.988	-0.1366	OL	OL	OL	OL	OL	OL	OL	OL
12.649	7.2993	-0.0523	6.187	-0.0155	6.9851	-0.0957	6.988	-0.1366	OL	OL	OL	OL	OL	OL	OL	OL
12.653	7.3022	-0.0131	6.1889	0.0155	6.9861	-0.082	6.9861	-0.1639	OL	OL	OL	OL	OL	OL	OL	OL
12.683	7.3022	-0.0131	6.1889	0.0155	6.9861	-0.082	6.9851	-0.1776	OL	OL	OL	OL	OL	OL	OL	OL
12.686	7.3041	0.0131	6.1898	0.031	6.9842	-0.1094	6.988	-0.1366	OL	OL	OL	OL	OL	OL	OL	OL
12.689	7.3041	0.0131	6.1879	0	6.9861	-0.082	6.9889	-0.1229	OL	OL	OL	OL	OL	OL	OL	OL
12.693	7.2993	-0.0523	6.187	-0.0155	6.9842	-0.1094	6.9861	-0.1639	OL	OL	OL	OL	OL	OL	OL	OL
12.721	7.3022	-0.0131	6.1898	0.031	6.9842	-0.1094	6.987	-0.1503	OL	OL	OL	OL	OL	OL	OL	OL
12.725	7.3041	0.0131	6.1898	0.031	6.9851	-0.0957	6.988	-0.1366	OL	OL	OL	OL	OL	OL	OL	OL
12.728	7.3022	-0.0131	6.1927	0.0776	6.9851	-0.0957	6.9832	-0.2049	OL	OL	OL	OL	OL	OL	OL	OL
12.741	7.3022	-0.0131	6.185	-0.0466	6.9851	-0.0957	6.9861	-0.1639	OL	OL	OL	OL	OL	OL	OL	OL
12.744	7.2993	-0.0523	6.1822	-0.0931	6.9851	-0.0957	6.988	-0.1366	OL	OL	OL	OL	OL	OL	OL	OL
12.758	7.3022	-0.0131	6.1879	0	6.9861	-0.082	6.9851	-0.1776	OL	OL	OL	OL	OL	OL	OL	OL
12.761	7.3022	-0.0131	6.1889	0.0155	6.9851	-0.0957	6.988	-0.1366	OL	OL	OL	OL	OL	OL	OL	OL
12.793	7.3041	0.0131	6.1889	0.0155	6.9851	-0.0957	6.9861	-0.1639	OL	OL	OL	OL	OL	OL	OL	OL
12.796	7.3031	0	6.1898	0.031	6.9842	-0.1094	6.988	-0.1366	OL	OL	OL	OL	OL	OL	OL	OL
12.799	7.2993	-0.0523	6.1879	0	6.9832	-0.1231	6.988	-0.1366	OL	OL	OL	OL	OL	OL	OL	OL
12.802	7.3022	-0.0131	6.1879	0	6.9851	-0.0957	6.9889	-0.1229	OL	OL	OL	OL	OL	OL	OL	OL
12.833	7.3012	-0.0261	6.1927	0.0776	6.9851	-0.0957	6.988	-0.1366	OL	OL	OL	OL	OL	OL	OL	OL
12.836	7.3022	-0.0131	6.1793	-0.1397	6.9851	-0.0957	6.9861	-0.1639	OL	OL	OL	OL	OL	OL	OL	OL
12.839	7.2974	-0.0784	6.1889	0.0155	6.9861	-0.082	6.9899	-0.1093	OL	OL	OL	OL	OL	OL	OL	OL
12.842	7.3022	-0.0131	6.186	-0.031	6.9861	-0.082	6.9889	-0.1229	OL	OL	OL	OL	OL	OL	OL	OL
12.87	7.3022	-0.0131	6.1822	-0.0931	6.9842	-0.1094	6.9889	-0.1229	OL	OL	OL	OL	OL	OL	OL	OL
12.874	7.3022	-0.0131	6.1879	0	6.9832	-0.1231	6.9889	-0.1229	OL	OL	OL	OL	OL	OL	OL	OL
12.876	7.3012	-0.0261	6.1898	0.031	6.9822	-0.1367	6.9842	-0.1912	OL	OL	OL	OL	OL	OL	OL	OL
12.883	7.3022	-0.0131	6.1879	0	6.9842	-0.1094	6.9861	-0.1639	OL	OL	OL	OL	OL	OL	OL	OL
12.912	7.3003	-0.0392	6.1889	0.0155	6.9822	-0.1367	6.9861	-0.1639	OL	OL	OL	OL	OL	OL	OL	OL
12.915	7.3012	-0.0261	6.187	-0.0155	6.9851	-0.0957	6.9861	-0.1639	OL	OL	OL	OL	OL	OL	OL	OL
12.918	7.2974	-0.0784	6.185	-0.0466	6.9861	-0.082	6.9861	-0.1639	OL	OL	OL	OL	OL	OL	OL	OL
12.938	7.3022	-0.0131	6.1946	0.1087	6.9861	-0.082	6.988	-0.1366	OL	OL	OL	OL	OL	OL	OL	OL
12.944	7.3012	-0.0261	6.1812	-0.1086	6.9832	-0.1231	6.9861	-0.1639	OL	OL	OL	OL	OL	OL	OL	OL
12.974	7.3012	-0.0261	6.1898	0.031	6.9832	-0.1231	6.987	-0.1503	OL	OL	OL	OL	OL	OL	OL	OL
12.978	7.3041	0.0131	6.1898	0.031	6.9842	-0.1094	6.9775	-0.2869	OL	OL	OL	OL	OL	OL	OL	OL
12.98	7.3012	-0.0261	6.1879	0	6.9813	-0.1504	6.987	-0.1503	OL	OL	OL	OL	OL	OL	OL	OL
12.983	7.3031	0	6.1889	0.0155	6.9842	-0.1094	6.988	-0.1366	OL	OL	OL	OL	OL	OL	OL	OL
12.989	7.3031	0	6.1889	0.0155	6.9832	-0.1231	6.988	-0.1366	OL	OL	OL	OL	OL	OL	OL	OL
13.019	7.3012	-0.0261	6.187	-0.0155	6.9851	-0.0957	6.988	-0.1366	OL	OL	OL	OL	OL	OL	OL	OL
13.023	7.3003	-0.0392	6.1879	0	6.9861	-0.082	6.9899	-0.1093	OL	OL	OL	OL	OL	OL	OL	OL
13.025	7.3031	0	6.1946	0.1087	6.9832	-0.1231	6.9851	-0.1776	OL	OL	OL	OL	OL	OL	OL	OL
13.029	7.2993	-0.0523	6.186	-0.031	6.9832	-0.1231	6.9861	-0.1639	OL	OL	OL	OL	OL	OL	OL	OL
13.059	7.307	0.0523	6.186	-0.031	6.9851	-0.0957	6.9861	-0.1639	OL	OL	OL	OL	OL	OL	OL	OL
13.063	7.3041	0.0131	6.1879	0	6.9832	-0.1231	6.987	-0.1503	OL	OL	OL	OL	OL	OL	OL	OL
13.066	7.3003	-0.0392	6.1927	0.0776	6.9851	-0.0957	6.988	-0.1366	OL	OL	OL	OL	OL	OL	OL	OL
13.071	7.3041	0.0131	6.185	-0.0466	6.9842	-0.1094	6.9813	-0.2322	OL	OL	OL	OL	OL	OL	OL	OL
13.101	7.3031	0	6.1898	0.031	6.9851	-0.0957	6.988	-0.1366	OL	OL	OL	OL	OL	OL	OL	OL
13.105	7.3022	-0.0131	6.1898	0.031	6.9851	-0.0957	6.9861	-0.1639	OL	OL	OL	OL	OL	OL	OL	OL
13.108	7.3022	-0.0131	6.1879	0	6.9861	-0.082	6.988	-0.1366	OL	OL	OL	OL	OL	OL	OL	OL
13.11	7.3012	-0.0261	6.1879	0	6.9832	-0.1231	6.9851	-0.1776	OL	OL	OL	OL	OL	OL	OL	OL
13.14	7.3012	-0.0261	6.1841	-0.0621	6.9851	-0.0957	6.9851	-0.1776	OL	OL	OL	OL	OL	OL	OL	OL
13.144	7.3022	-0.0131	6.1889	0.0155	6.9832	-0.1231	6.9851	-0.1776	OL	OL	OL	OL	OL	OL	OL	OL
13.146	7.306	0.0392	6.1889	0.0155	6.9832	-0.1231	6.9851	-0.1776	OL	OL	OL	OL	OL	OL	OL	OL
13.149	7.3022	-0.0131	6.187	-0.0155	6.9832	-0.1231	6.9861	-0.1639	OL	OL	OL	OL	OL	OL	OL	OL
13.179	7.3031	0	6.1841	-0.0621	6.9842	-0.1094	6.9851	-0.1776	OL	OL	OL	OL	OL	OL	OL	OL
13.184	7.3041	0.0131	6.1783	-0.1552	6.9861	-0.082	6.9861	-0.1639	OL	OL	OL	OL	OL	OL	OL	OL
13.186	7.3022	-0.0131	6.1898	0.031	6.9842	-0.1094	6.988	-0.1366	OL	OL	OL	OL	OL	OL	OL	OL
13.193	7.3031	0	6.1889	0.0155	6.9832	-0.1231	6.988	-0.1366	OL	OL	OL	OL	OL	OL	OL	OL
13.196	7.3022	-0.0131	6.1889	0.0155	6.9832	-0.1231	6.9861	-0.1639	OL	OL	OL	OL	OL	OL	OL	OL
13.229	7.3012	-0.0261	6.186	-0.031	6.9832	-0.1231	6.988	-0.1366	OL	OL	OL	OL	OL	OL	OL	OL
13.231	7.3089	0.0784	6.1879	0	6.9861	-0.082	6.9861	-0.1639	OL	OL	OL	OL	OL	OL	OL	OL
13.234	7.2993	-0.0523	6.185	-0.0466	6.9851	-0.0957	6.9851	-0.1776	OL	OL	OL	OL	OL	OL	OL	OL
13.264	7.3003	-0.0392	6.1879	0	6.9851	-0.0957	6.988	-0.1366	OL	OL	OL	OL	OL	OL	OL	OL
13.268	7.3041	0.0131	6.1898	0.031	6.9851	-0.0957	6.9889	-0.1229	OL	OL	OL	OL	OL	OL	OL	OL
13.27	7.3089	0.0784	6.1793	-0.1397	6.9832	-0.1231	6.9918	-0.082	OL	OL	OL	OL	OL	OL	OL	OL
13.274	7.3031	0	6.1783	-0.1552	6.9851	-0.0957	6.988	-0.1366	OL	OL	OL	OL	OL	OL	OL	OL
13.305	7.3041	0.0131	6.1937	0.0931	6.9822	-0.1367	6.9908	-0.0956	OL	OL	OL	OL	OL	OL	OL	OL
13.309	7.3012	-0.0261	6.1918	0.0621	6.9851	-0.0957	6.987	-0.1503	OL	OL	OL	OL	OL	OL	OL	OL
13.311	7.3022	-0.0131	6.1898	0.031	6.9832	-0.1231	6.9851	-0.1776	OL	OL	OL	OL	OL	OL	OL	OL
13.318	7.3012	-0.0261	6.1889	0.0155	6.9832	-0.1231	6.988	-0.1366	OL	OL	OL	OL	OL	OL	OL	OL
13.321	7.3022	-0.0131	6.1889	0.0155	6.9851	-0.0957	6.987	-0.1503	OL	OL	OL	OL	OL	OL	OL	OL
13.359	7.2984	-0.0653	6.1889	0.0155	6.9851	-0.0957	6.987	-0.1503	OL	OL	OL	OL	OL	OL	OL	OL
13.361	7.3031	0	6.1831	-0.0776	6.9842	-0.1094	6.9889	-0.1229	OL	OL	OL	OL	OL	OL	OL	OL
13.365	7.3012	-0.0261	6.1889	0.0155	6.9842	-0.1094	6.9861	-0.1639	OL	OL	OL	OL	OL	OL	OL	OL
13.378	7.3041	0.0131	6.1879	0	6.9842	-0.1094	6.9861	-0.1639	OL	OL	OL	OL	OL	OL	OL	OL
13.38	7.3012	-0.0261	6.186	-0.031	6.9851	-0.0957	6.988	-0.1366	OL	OL	OL	OL	OL	OL	OL	OL
13.383	7.3022	-0.0131	6.1898	0.031	6.9832	-0.1231	6.9851	-0.1776	OL	OL	OL	OL	OL	OL	OL	OL
13.413	7.3022	-0.0131	6.1889	0.0155	6.9851	-0.0957	6.9889	-0.1229	OL	OL	OL	OL	OL	OL	OL	OL
13.416	7.3022	-0.0131	6.1889	0.0155	6.9861	-0.082	6.9889	-0.1229	OL	OL	OL	OL	OL	OL	OL	OL
13.419	7.3041	0.0131	6.1898	0.031	6.9832	-0.1231	6.988	-0.1366	OL	OL	OL	OL	OL	OL	OL	OL
13.425	7.3012	-0.0261	6.1889	0.0155	6.9851	-0.0957	6.9861	-0.1639	OL	OL	OL	OL	OL	OL	OL	OL
13.455	7.3012	-0.0261	6.186	-0.031	6.9851	-0.0957	6.9851	-0.1776	OL	OL	OL	OL	OL	OL	OL	OL
13.459	7.3012	-0.0261	6.187	-0.0155	6.9851	-0.0957	6.9861	-0.1639	OL	OL	OL	OL	OL	OL	OL	OL
13.461	7.2993	-0.0523	6.1889	0.0155	6.9842	-0.1094	6.987	-0.1503	OL	OL	OL	OL	OL	OL	OL	OL
13.487	7.3012	-0.0261	6.186	-0.031	6.9842	-0.1094	6.9889	-0.1229	OL	OL	OL	OL	OL	OL	OL	OL
13.489	7.3003	-0.0392	6.1879	0	6.9832	-0.1231	6.987	-0.1503	OL	OL	OL	OL	OL	OL	OL	OL
13.514	7.2965	-0.0915	6.1841	-0.0621	6.9832	-0.1231	6.9851	-0.1776	OL	OL	OL	OL	OL	OL	OL	OL
13.516	7.3031	0	6.1889	0.0155	6.9842	-0.1094	6.9851	-0.1776	OL	OL	OL	OL	OL	OL	OL	OL
13.535	7.3051	0.0261	6.1879	0	6.9851	-0.0957	6.9832	-0.2049	OL	OL	OL	OL	OL	OL	OL	OL
13.538	7.3022	-0.0131	6.1889	0.0155	6.9851	-0.0957	6.9784	-0.2732	OL	OL	OL	OL	OL	OL	OL	OL
13.54	7.3022	-0.0131	6.1879	0	6.9832	-0.1231	6.988	-0.1366	OL	OL	OL	OL	OL	OL	OL	OL
13.544	7.3031	0	6.186	-0.031	6.9832	-0.1231	6.987	-0.1503	OL	OL	OL	OL	OL	OL	OL	OL
13.546	7.3041	0.0131	6.1889	0.0155	6.9851	-0.0957	6.9861	-0.1639	OL	OL	OL	OL	OL	OL	OL	OL
13.553	7.3041	0.0131	6.1908	0.0466	6.9822	-0.1367	6.9861	-0.1639	OL	OL	OL	OL	OL	OL	OL	OL
13.581	7.3022	-0.0131	6.1918	0.0621	6.9851	-0.0957	6.9861	-0.1639	OL	OL	OL	OL	OL	OL	OL	OL
13.585	7.3003	-0.0392	6.1889	0.0155	6.9822	-0.1367	6.987	-0.1503	OL	OL	OL	OL	OL	OL	OL	OL
13.588	7.3003	-0.0392	6.187	-0.0155	6.9842	-0.1094	6.9851	-0.1776	OL	OL	OL	OL	OL	OL	OL	OL
13.59	7.307	0.0523	6.1841	-0.0621	6.9842	-0.1094	6.9842	-0.1912	OL	OL	OL	OL	OL	OL	OL	OL
13.62	7.3022	-0.0131	6.1774	-0.1707	6.9842	-0.1094	6.9832	-0.2049	OL	OL	OL	OL	OL	OL	OL	OL
13.624	7.3003	-0.0392	6.1879	0	6.9832	-0.1231	6.9861	-0.1639	OL	OL	OL	OL	OL	OL	OL	OL
13.626	7.3012	-0.0261	6.187	-0.0155	6.9832	-0.1231	6.9842	-0.1912	OL	OL	OL	OL	OL	OL	OL	OL
13.629	7.3022	-0.0131	6.186	-0.031	6.9842	-0.1094	6.9832	-0.2049	OL	OL	OL	OL	OL	OL	OL	OL
13.66	7.3003	-0.0392	6.187	-0.0155	6.9822	-0.1367	6.987	-0.1503	OL	OL	OL	OL	OL	OL	OL	OL
13.664	7.3041	0.0131	6.1898	0.031	6.9842	-0.1094	6.9851	-0.1776	OL	OL	OL	OL	OL	OL	OL	OL
13.666	7.307	0.0523	6.186	-0.031	6.9822	-0.1367	6.9861	-0.1639	OL	OL	OL	OL	OL	OL	OL	OL
13.673	7.3031	0	6.1918	0.0621	6.9832	-0.1231	6.9861	-0.1639	OL	OL	OL	OL	OL	OL	OL	OL
13.703	7.3012	-0.0261	6.1889	0.0155	6.9832	-0.1231	6.988	-0.1366	OL	OL	OL	OL	OL	OL	OL	OL
13.706	7.3003	-0.0392	6.185	-0.0466	6.9842	-0.1094	6.988	-0.1366	OL	OL	OL	OL	OL	OL	OL	OL
13.709	7.3041	0.0131	6.187	-0.0155	6.9832	-0.1231	6.9851	-0.1776	OL	OL	OL	OL	OL	OL	OL	OL
13.712	7.3012	-0.0261	6.1879	0	6.9861	-0.082	6.9851	-0.1776	OL	OL	OL	OL	OL	OL	OL	OL
13.742	7.3031	0	6.1898	0.031	6.9851	-0.0957	6.9842	-0.1912	OL	OL	OL	OL	OL	OL	OL	OL
13.745	7.3031	0	6.1889	0.0155	6.9832	-0.1231	6.9861	-0.1639	OL	OL	OL	OL	OL	OL	OL	OL
13.748	7.3012	-0.0261	6.187	-0.0155	6.9832	-0.1231	6.9851	-0.1776	OL	OL	OL	OL	OL	OL	OL	OL
13.75	7.3031	0	6.186	-0.031	6.9822	-0.1367	6.9851	-0.1776	OL	OL	OL	OL	OL	OL	OL	OL
13.781	7.3022	-0.0131	6.1889	0.0155	6.9832	-0.1231	6.988	-0.1366	OL	OL	OL	OL	OL	OL	OL	OL
13.785	7.3031	0	6.187	-0.0155	6.9842	-0.1094	6.987	-0.1503	OL	OL	OL	OL	OL	OL	OL	OL
13.788	7.3012	-0.0261	6.186	-0.031	6.9842	-0.1094	6.987	-0.1503	OL	OL	OL	OL	OL	OL	OL	OL
13.795	7.3012	-0.0261	6.186	-0.031	6.9851	-0.0957	6.9822	-0.2186	OL	OL	OL	OL	OL	OL	OL	OL
13.798	7.3031	0	6.1889	0.0155	6.9822	-0.1367	6.9832	-0.2049	OL	OL	OL	OL	OL	OL	OL	OL
13.83	7.3003	-0.0392	6.1879	0	6.9851	-0.0957	6.9851	-0.1776	OL	OL	OL	OL	OL	OL	OL	OL
13.834	7.3022	-0.0131	6.187	-0.0155	6.9851	-0.0957	6.9803	-0.2459	OL	OL	OL	OL	OL	OL	OL	OL
13.835	7.3041	0.0131	6.187	-0.0155	6.9813	-0.1504	6.9851	-0.1776	OL	OL	OL	OL	OL	OL	OL	OL
13.869	7.3012	-0.0261	6.187	-0.0155	6.9832	-0.1231	6.9861	-0.1639	OL	OL	OL	OL	OL	OL	OL	OL
13.871	7.3031	0	6.1879	0	6.9832	-0.1231	6.9851	-0.1776	OL	OL	OL	OL	OL	OL	OL	OL
13.874	7.2993	-0.0523	6.1898	0.031	6.9832	-0.1231	6.9861	-0.1639	OL	OL	OL	OL	OL	OL	OL	OL
13.904	7.2984	-0.0653	6.186	-0.031	6.9842	-0.1094	6.9861	-0.1639	OL	OL	OL	OL	OL	OL	OL	OL
13.908	7.3051	0.0261	6.187	-0.0155	6.9803	-0.1641	6.9842	-0.1912	OL	OL	OL	OL	OL	OL	OL	OL
13.91	7.3022	-0.0131	6.185	-0.0466	6.9851	-0.0957	6.9861	-0.1639	OL	OL	OL	OL	OL	OL	OL	OL
13.916	7.3022	-0.0131	6.1879	0	6.9842	-0.1094	6.987	-0.1503	OL	OL	OL	OL	OL	OL	OL	OL
13.946	7.2946	-0.1176	6.186	-0.031	6.9832	-0.1231	6.9842	-0.1912	OL	OL	OL	OL	OL	OL	OL	OL
13.95	7.3022	-0.0131	6.1889	0.0155	6.9832	-0.1231	6.988	-0.1366	OL	OL	OL	OL	OL	OL	OL	OL
13.953	7.3003	-0.0392	6.1898	0.031	6.9832	-0.1231	6.9842	-0.1912	OL	OL	OL	OL	OL	OL	OL	OL
13.955	7.3022	-0.0131	6.1889	0.0155	6.9822	-0.1367	6.9861	-0.1639	OL	OL	OL	OL	OL	OL	OL	OL
13.992	7.3012	-0.0261	6.187	-0.0155	6.9842	-0.1094	6.9861	-0.1639	OL	OL	OL	OL	OL	OL	OL	OL
13.995	7.3031	0	6.1879	0	6.9832	-0.1231	6.9851	-0.1776	OL	OL	OL	OL	OL	OL	OL	OL
13.998	7.2993	-0.0523	6.185	-0.0466	6.9832	-0.1231	6.9851	-0.1776	OL	OL	OL	OL	OL	OL	OL	OL
14	7.3022	-0.0131	6.186	-0.031	6.9832	-0.1231	6.9861	-0.1639	OL	OL	OL	OL	OL	OL	OL	OL
14.003	7.2984	-0.0653	6.185	-0.0466	6.9851	-0.0957	6.9851	-0.1776	OL	OL	OL	OL	OL	OL	OL	OL
14.056	7.3012	-0.0261	6.1889	0.0155	6.9832	-0.1231	6.9851	-0.1776	OL	OL	OL	OL	OL	OL	OL	OL
14.06	7.3041	0.0131	6.186	-0.031	6.9851	-0.0957	6.987	-0.1503	OL	OL	OL	OL	OL	OL	OL	OL
14.063	7.2993	-0.0523	6.1898	0.031	6.9851	-0.0957	6.9861	-0.1639	OL	OL	OL	OL	OL	OL	OL	OL
14.065	7.2984	-0.0653	6.1898	0.031	6.9832	-0.1231	6.9889	-0.1229	OL	OL	OL	OL	OL	OL	OL	OL
14.068	7.3012	-0.0261	6.1898	0.031	6.9851	-0.0957	6.9861	-0.1639	OL	OL	OL	OL	OL	OL	OL	OL
14.094	7.3041	0.0131	6.1879	0	6.9822	-0.1367	6.9842	-0.1912	OL	OL	OL	OL	OL	OL	OL	OL
14.095	7.3003	-0.0392	6.1879	0	6.9842	-0.1094	6.9851	-0.1776	OL	OL	OL	OL	OL	OL	OL	OL
14.12	7.2993	-0.0523	6.187	-0.0155	6.9842	-0.1094	6.9851	-0.1776	OL	OL	OL	OL	OL	OL	OL	OL
14.123	7.2993	-0.0523	6.1879	0	6.9842	-0.1094	6.9842	-0.1912	OL	OL	OL	OL	OL	OL	OL	OL
14.142	7.3022	-0.0131	6.1889	0.0155	6.9842	-0.1094	6.9861	-0.1639	OL	OL	OL	OL	OL	OL	OL	OL
14.144	7.3051	0.0261	6.186	-0.031	6.9851	-0.0957	6.9842	-0.1912	OL	OL	OL	OL	OL	OL	OL	OL
14.147	7.2993	-0.0523	6.187	-0.0155	6.9832	-0.1231	6.9851	-0.1776	OL	OL	OL	OL	OL	OL	OL	OL
14.149	7.3003	-0.0392	6.186	-0.031	6.9851	-0.0957	6.9861	-0.1639	OL	OL	OL	OL	OL	OL	OL	OL
14.151	7.3041	0.0131	6.186	-0.031	6.9842	-0.1094	6.9861	-0.1639	OL	OL	OL	OL	OL	OL	OL	OL
14.155	7.3022	-0.0131	6.1831	-0.0776	6.9842	-0.1094	6.9851	-0.1776	OL	OL	OL	OL	OL	OL	OL	OL
14.159	7.3031	0	6.1879	0	6.9832	-0.1231	6.9861	-0.1639	OL	OL	OL	OL	OL	OL	OL	OL
14.19	7.3031	0	6.1879	0	6.9822	-0.1367	6.9822	-0.2186	OL	OL	OL	OL	OL	OL	OL	OL
14.194	7.2993	-0.0523	6.187	-0.0155	6.9832	-0.1231	6.9861	-0.1639	OL	OL	OL	OL	OL	OL	OL	OL
14.196	7.3003	-0.0392	6.1889	0.0155	6.9842	-0.1094	6.9861	-0.1639	OL	OL	OL	OL	OL	OL	OL	OL
14.2	7.2984	-0.0653	6.1879	0	6.9842	-0.1094	6.9861	-0.1639	OL	OL	OL	OL	OL	OL	OL	OL
14.23	7.3041	0.0131	6.1927	0.0776	6.9832	-0.1231	6.9842	-0.1912	OL	OL	OL	OL	OL	OL	OL	OL
14.234	7.3041	0.0131	6.1879	0	6.9822	-0.1367	6.9832	-0.2049	OL	OL	OL	OL	OL	OL	OL	OL
14.236	7.3022	-0.0131	6.1918	0.0621	6.9832	-0.1231	6.987	-0.1503	OL	OL	OL	OL	OL	OL	OL	OL
14.265	7.2936	-0.1307	6.1956	0.1242	6.9822	-0.1367	6.9822	-0.2186	OL	OL	OL	OL	OL	OL	OL	OL
14.269	7.3012	-0.0261	6.186	-0.031	6.9822	-0.1367	6.9842	-0.1912	OL	OL	OL	OL	OL	OL	OL	OL
14.271	7.3022	-0.0131	6.1898	0.031	6.9813	-0.1504	6.9775	-0.2869	OL	OL	OL	OL	OL	OL	OL	OL
14.274	7.3012	-0.0261	6.187	-0.0155	6.9842	-0.1094	6.988	-0.1366	OL	OL	OL	OL	OL	OL	OL	OL
14.278	7.3041	0.0131	6.1889	0.0155	6.9832	-0.1231	6.987	-0.1503	OL	OL	OL	OL	OL	OL	OL	OL
14.308	7.3022	-0.0131	6.1889	0.0155	6.9842	-0.1094	6.9842	-0.1912	OL	OL	OL	OL	OL	OL	OL	OL
14.311	7.3041	0.0131	6.1879	0	6.9832	-0.1231	6.9861	-0.1639	OL	OL	OL	OL	OL	OL	OL	OL
14.314	7.3022	-0.0131	6.1879	0	6.9842	-0.1094	6.9861	-0.1639	OL	OL	OL	OL	OL	OL	OL	OL
14.318	7.3012	-0.0261	6.1975	0.1552	6.9822	-0.1367	6.9861	-0.1639	OL	OL	OL	OL	OL	OL	OL	OL
14.348	7.2955	-0.1045	6.1879	0	6.9842	-0.1094	6.9861	-0.1639	OL	OL	OL	OL	OL	OL	OL	OL
14.351	7.3022	-0.0131	6.1898	0.031	6.9832	-0.1231	6.9832	-0.2049	OL	OL	OL	OL	OL	OL	OL	OL
14.354	7.3031	0	6.1879	0	6.9822	-0.1367	6.9851	-0.1776	OL	OL	OL	OL	OL	OL	OL	OL
14.383	7.3031	0	6.1764	-0.1863	6.9832	-0.1231	6.9851	-0.1776	OL	OL	OL	OL	OL	OL	OL	OL
14.386	7.3022	-0.0131	6.1908	0.0466	6.9842	-0.1094	6.9803	-0.2459	OL	OL	OL	OL	OL	OL	OL	OL
14.389	7.3022	-0.0131	6.187	-0.0155	6.9851	-0.0957	6.9851	-0.1776	OL	OL	OL	OL	OL	OL	OL	OL
14.391	7.3031	0	6.1879	0	6.9842	-0.1094	6.987	-0.1503	OL	OL	OL	OL	OL	OL	OL	OL
14.425	7.3012	-0.0261	6.187	-0.0155	6.9822	-0.1367	6.9851	-0.1776	OL	OL	OL	OL	OL	OL	OL	OL
14.428	7.3012	-0.0261	6.187	-0.0155	6.9822	-0.1367	6.9851	-0.1776	OL	OL	OL	OL	OL	OL	OL	OL
14.431	7.306	0.0392	6.1831	-0.0776	6.9842	-0.1094	6.9842	-0.1912	OL	OL	OL	OL	OL	OL	OL	OL
14.433	7.3012	-0.0261	6.1918	0.0621	6.9822	-0.1367	6.9842	-0.1912	OL	OL	OL	OL	OL	OL	OL	OL
14.435	7.3022	-0.0131	6.1898	0.031	6.9842	-0.1094	6.9851	-0.1776	OL	OL	OL	OL	OL	OL	OL	OL
14.466	7.3022	-0.0131	6.1889	0.0155	6.9822	-0.1367	6.9813	-0.2322	OL	OL	OL	OL	OL	OL	OL	OL
14.47	7.3003	-0.0392	6.1802	-0.1242	6.9822	-0.1367	6.9822	-0.2186	OL	OL	OL	OL	OL	OL	OL	OL
14.472	7.3012	-0.0261	6.1879	0	6.9842	-0.1094	6.9851	-0.1776	OL	OL	OL	OL	OL	OL	OL	OL
14.505	7.3012	-0.0261	6.1908	0.0466	6.9832	-0.1231	6.9842	-0.1912	OL	OL	OL	OL	OL	OL	OL	OL
14.509	7.3022	-0.0131	6.1889	0.0155	6.9822	-0.1367	6.9784	-0.2732	OL	OL	OL	OL	OL	OL	OL	OL
14.511	7.3022	-0.0131	6.186	-0.031	6.9822	-0.1367	6.9851	-0.1776	OL	OL	OL	OL	OL	OL	OL	OL
14.514	7.3041	0.0131	6.1879	0	6.9822	-0.1367	6.9832	-0.2049	OL	OL	OL	OL	OL	OL	OL	OL
14.549	7.2984	-0.0653	6.186	-0.031	6.9832	-0.1231	6.9832	-0.2049	OL	OL	OL	OL	OL	OL	OL	OL
14.553	7.3012	-0.0261	6.1889	0.0155	6.9842	-0.1094	6.9851	-0.1776	OL	OL	OL	OL	OL	OL	OL	OL
14.555	7.2993	-0.0523	6.1879	0	6.9822	-0.1367	6.9851	-0.1776	OL	OL	OL	OL	OL	OL	OL	OL
14.557	7.3022	-0.0131	6.1918	0.0621	6.9822	-0.1367	6.9822	-0.2186	OL	OL	OL	OL	OL	OL	OL	OL
14.59	7.3051	0.0261	6.1889	0.0155	6.9832	-0.1231	6.987	-0.1503	OL	OL	OL	OL	OL	OL	OL	OL
14.594	7.3041	0.0131	6.187	-0.0155	6.9822	-0.1367	6.9861	-0.1639	OL	OL	OL	OL	OL	OL	OL	OL
14.596	7.3012	-0.0261	6.1822	-0.0931	6.9822	-0.1367	6.9889	-0.1229	OL	OL	OL	OL	OL	OL	OL	OL
14.61	7.3031	0	6.1879	0	6.9842	-0.1094	6.9861	-0.1639	OL	OL	OL	OL	OL	OL	OL	OL
14.613	7.3022	-0.0131	6.1889	0.0155	6.9832	-0.1231	6.9842	-0.1912	OL	OL	OL	OL	OL	OL	OL	OL
14.615	7.3031	0	6.186	-0.031	6.9832	-0.1231	6.9832	-0.2049	OL	OL	OL	OL	OL	OL	OL	OL
14.645	7.3022	-0.0131	6.1889	0.0155	6.9822	-0.1367	6.9851	-0.1776	OL	OL	OL	OL	OL	OL	OL	OL
14.649	7.3031	0	6.1879	0	6.9842	-0.1094	6.9851	-0.1776	OL	OL	OL	OL	OL	OL	OL	OL
14.651	7.3012	-0.0261	6.1889	0.0155	6.9822	-0.1367	6.9861	-0.1639	OL	OL	OL	OL	OL	OL	OL	OL
14.658	7.3051	0.0261	6.1879	0	6.9842	-0.1094	6.9822	-0.2186	OL	OL	OL	OL	OL	OL	OL	OL
14.661	7.2955	-0.1045	6.187	-0.0155	6.9832	-0.1231	6.9861	-0.1639	OL	OL	OL	OL	OL	OL	OL	OL
14.691	7.2993	-0.0523	6.1802	-0.1242	6.9851	-0.0957	6.9851	-0.1776	OL	OL	OL	OL	OL	OL	OL	OL
14.695	7.3041	0.0131	6.187	-0.0155	6.9832	-0.1231	6.9908	-0.0956	OL	OL	OL	OL	OL	OL	OL	OL
14.698	7.3022	-0.0131	6.1879	0	6.9822	-0.1367	6.9842	-0.1912	OL	OL	OL	OL	OL	OL	OL	OL
14.723	7.3022	-0.0131	6.1879	0	6.9842	-0.1094	6.9822	-0.2186	OL	OL	OL	OL	OL	OL	OL	OL
14.725	7.3012	-0.0261	6.186	-0.031	6.9822	-0.1367	6.9842	-0.1912	OL	OL	OL	OL	OL	OL	OL	OL
14.75	7.3031	0	6.1879	0	6.9803	-0.1641	6.9832	-0.2049	OL	OL	OL	OL	OL	OL	OL	OL
14.753	7.3031	0	6.1879	0	6.9822	-0.1367	6.9851	-0.1776	OL	OL	OL	OL	OL	OL	OL	OL
14.771	7.3022	-0.0131	6.186	-0.031	6.9822	-0.1367	6.9842	-0.1912	OL	OL	OL	OL	OL	OL	OL	OL
14.774	7.3012	-0.0261	6.1774	-0.1707	6.9813	-0.1504	6.9842	-0.1912	OL	OL	OL	OL	OL	OL	OL	OL
14.78	7.3031	0	6.1889	0.0155	6.9822	-0.1367	6.9861	-0.1639	OL	OL	OL	OL	OL	OL	OL	OL
14.783	7.3089	0.0784	6.1879	0	6.9822	-0.1367	6.9851	-0.1776	OL	OL	OL	OL	OL	OL	OL	OL
14.785	7.3012	-0.0261	6.186	-0.031	6.9822	-0.1367	6.9851	-0.1776	OL	OL	OL	OL	OL	OL	OL	OL
14.794	7.3003	-0.0392	6.1927	0.0776	6.9803	-0.1641	6.9822	-0.2186	OL	OL	OL	OL	OL	OL	OL	OL
14.824	7.3012	-0.0261	6.1889	0.0155	6.9832	-0.1231	6.9794	-0.2595	OL	OL	OL	OL	OL	OL	OL	OL
14.828	7.3012	-0.0261	6.1898	0.031	6.9832	-0.1231	6.9803	-0.2459	OL	OL	OL	OL	OL	OL	OL	OL
14.83	7.3022	-0.0131	6.187	-0.0155	6.9822	-0.1367	6.9822	-0.2186	OL	OL	OL	OL	OL	OL	OL	OL
14.833	7.3031	0	6.1879	0	6.9842	-0.1094	6.9851	-0.1776	OL	OL	OL	OL	OL	OL	OL	OL
14.863	7.3022	-0.0131	6.1889	0.0155	6.9822	-0.1367	6.9851	-0.1776	OL	OL	OL	OL	OL	OL	OL	OL
14.866	7.3012	-0.0261	6.1898	0.031	6.9842	-0.1094	6.9842	-0.1912	OL	OL	OL	OL	OL	OL	OL	OL
14.869	7.3012	-0.0261	6.187	-0.0155	6.9822	-0.1367	6.9832	-0.2049	OL	OL	OL	OL	OL	OL	OL	OL
14.871	7.3012	-0.0261	6.1889	0.0155	6.9851	-0.0957	6.9861	-0.1639	OL	OL	OL	OL	OL	OL	OL	OL
14.903	7.3031	0	6.1831	-0.0776	6.9803	-0.1641	6.9861	-0.1639	OL	OL	OL	OL	OL	OL	OL	OL
14.906	7.3031	0	6.1889	0.0155	6.9842	-0.1094	6.9918	-0.082	OL	OL	OL	OL	OL	OL	OL	OL
14.909	7.2993	-0.0523	6.186	-0.031	6.9794	-0.1777	6.9832	-0.2049	OL	OL	OL	OL	OL	OL	OL	OL
14.915	7.3012	-0.0261	6.1898	0.031	6.9832	-0.1231	6.9851	-0.1776	OL	OL	OL	OL	OL	OL	OL	OL
14.919	7.3012	-0.0261	6.1879	0	6.9832	-0.1231	6.9832	-0.2049	OL	OL	OL	OL	OL	OL	OL	OL
14.949	7.3003	-0.0392	6.187	-0.0155	6.9832	-0.1231	6.9822	-0.2186	OL	OL	OL	OL	OL	OL	OL	OL
14.953	7.3022	-0.0131	6.1889	0.0155	6.9832	-0.1231	6.9851	-0.1776	OL	OL	OL	OL	OL	OL	OL	OL
14.955	7.3012	-0.0261	6.187	-0.0155	6.9822	-0.1367	6.9842	-0.1912	OL	OL	OL	OL	OL	OL	OL	OL
14.959	7.3041	0.0131	6.1889	0.0155	6.9842	-0.1094	6.9842	-0.1912	OL	OL	OL	OL	OL	OL	OL	OL
14.989	7.3012	-0.0261	6.1889	0.0155	6.9822	-0.1367	6.9822	-0.2186	OL	OL	OL	OL	OL	OL	OL	OL
14.993	7.3041	0.0131	6.1927	0.0776	6.9832	-0.1231	6.9842	-0.1912	OL	OL	OL	OL	OL	OL	OL	OL
14.995	7.306	0.0392	6.1918	0.0621	6.9822	-0.1367	6.987	-0.1503	OL	OL	OL	OL	OL	OL	OL	OL
14.998	7.3012	-0.0261	6.187	-0.0155	6.9832	-0.1231	6.9803	-0.2459	OL	OL	OL	OL	OL	OL	OL	OL
15.029	7.3022	-0.0131	6.1879	0	6.9832	-0.1231	6.9851	-0.1776	OL	OL	OL	OL	OL	OL	OL	OL
15.033	7.3022	-0.0131	6.1898	0.031	6.9842	-0.1094	6.9899	-0.1093	OL	OL	OL	OL	OL	OL	OL	OL
15.035	7.3022	-0.0131	6.1879	0	6.9851	-0.0957	6.9822	-0.2186	OL	OL	OL	OL	OL	OL	OL	OL
15.041	7.3022	-0.0131	6.187	-0.0155	6.9832	-0.1231	6.9851	-0.1776	OL	OL	OL	OL	OL	OL	OL	OL
15.072	7.3003	-0.0392	6.1889	0.0155	6.9832	-0.1231	6.9842	-0.1912	OL	OL	OL	OL	OL	OL	OL	OL
15.075	7.2974	-0.0784	6.1879	0	6.9832	-0.1231	6.9842	-0.1912	OL	OL	OL	OL	OL	OL	OL	OL
15.078	7.3012	-0.0261	6.1908	0.0466	6.9832	-0.1231	6.9832	-0.2049	OL	OL	OL	OL	OL	OL	OL	OL
15.083	7.307	0.0523	6.1898	0.031	6.9832	-0.1231	6.9822	-0.2186	OL	OL	OL	OL	OL	OL	OL	OL
15.087	7.3003	-0.0392	6.1918	0.0621	6.9822	-0.1367	6.9832	-0.2049	OL	OL	OL	OL	OL	OL	OL	OL
15.117	7.3022	-0.0131	6.185	-0.0466	6.9822	-0.1367	6.9832	-0.2049	OL	OL	OL	OL	OL	OL	OL	OL
15.12	7.2984	-0.0653	6.1879	0	6.9832	-0.1231	6.9822	-0.2186	OL	OL	OL	OL	OL	OL	OL	OL
15.125	7.3012	-0.0261	6.185	-0.0466	6.9851	-0.0957	6.9851	-0.1776	OL	OL	OL	OL	OL	OL	OL	OL
15.155	7.3031	0	6.186	-0.031	6.9842	-0.1094	6.9842	-0.1912	OL	OL	OL	OL	OL	OL	OL	OL
15.161	7.3012	-0.0261	6.1879	0	6.9822	-0.1367	6.9832	-0.2049	OL	OL	OL	OL	OL	OL	OL	OL
15.168	7.3012	-0.0261	6.1879	0	6.9842	-0.1094	6.9822	-0.2186	OL	OL	OL	OL	OL	OL	OL	OL
15.174	7.2993	-0.0523	6.186	-0.031	6.9832	-0.1231	6.9842	-0.1912	OL	OL	OL	OL	OL	OL	OL	OL
15.21	7.3012	-0.0261	6.1889	0.0155	6.9813	-0.1504	6.9842	-0.1912	OL	OL	OL	OL	OL	OL	OL	OL
15.214	7.3031	0	6.1898	0.031	6.9842	-0.1094	6.9832	-0.2049	OL	OL	OL	OL	OL	OL	OL	OL
15.216	7.3012	-0.0261	6.1889	0.0155	6.9842	-0.1094	6.9832	-0.2049	OL	OL	OL	OL	OL	OL	OL	OL
15.23	7.3031	0	6.1879	0	6.9822	-0.1367	6.9832	-0.2049	OL	OL	OL	OL	OL	OL	OL	OL
15.233	7.3022	-0.0131	6.1898	0.031	6.9822	-0.1367	6.9851	-0.1776	OL	OL	OL	OL	OL	OL	OL	OL
15.235	7.3022	-0.0131	6.1898	0.031	6.9832	-0.1231	6.9832	-0.2049	OL	OL	OL	OL	OL	OL	OL	OL
15.265	7.3012	-0.0261	6.1879	0	6.9832	-0.1231	6.9822	-0.2186	OL	OL	OL	OL	OL	OL	OL	OL
15.269	7.3012	-0.0261	6.1879	0	6.9832	-0.1231	6.9842	-0.1912	OL	OL	OL	OL	OL	OL	OL	OL
15.271	7.3041	0.0131	6.187	-0.0155	6.9822	-0.1367	6.9832	-0.2049	OL	OL	OL	OL	OL	OL	OL	OL
15.278	7.3012	-0.0261	6.186	-0.031	6.9822	-0.1367	6.9851	-0.1776	OL	OL	OL	OL	OL	OL	OL	OL
15.282	7.3031	0	6.1889	0.0155	6.9822	-0.1367	6.9822	-0.2186	OL	OL	OL	OL	OL	OL	OL	OL
15.293	7.3022	-0.0131	6.187	-0.0155	6.9832	-0.1231	6.9822	-0.2186	OL	OL	OL	OL	OL	OL	OL	OL
15.324	7.3003	-0.0392	6.1879	0	6.9822	-0.1367	6.9822	-0.2186	OL	OL	OL	OL	OL	OL	OL	OL
15.328	7.2965	-0.0915	6.1802	-0.1242	6.9822	-0.1367	6.9832	-0.2049	OL	OL	OL	OL	OL	OL	OL	OL
15.33	7.3012	-0.0261	6.186	-0.031	6.9822	-0.1367	6.9842	-0.1912	OL	OL	OL	OL	OL	OL	OL	OL
15.356	7.3041	0.0131	6.185	-0.0466	6.9851	-0.0957	6.9822	-0.2186	OL	OL	OL	OL	OL	OL	OL	OL
15.358	7.3003	-0.0392	6.1831	-0.0776	6.9832	-0.1231	6.9842	-0.1912	OL	OL	OL	OL	OL	OL	OL	OL
15.377	7.3022	-0.0131	6.187	-0.0155	6.9822	-0.1367	6.9794	-0.2595	OL	OL	OL	OL	OL	OL	OL	OL
15.381	7.3012	-0.0261	6.1879	0	6.9822	-0.1367	6.9851	-0.1776	OL	OL	OL	OL	OL	OL	OL	OL
15.384	7.3051	0.0261	6.1879	0	6.9822	-0.1367	6.9842	-0.1912	OL	OL	OL	OL	OL	OL	OL	OL
15.386	7.3031	0	6.1879	0	6.9822	-0.1367	6.9832	-0.2049	OL	OL	OL	OL	OL	OL	OL	OL
15.414	7.3012	-0.0261	6.1879	0	6.9832	-0.1231	6.9822	-0.2186	OL	OL	OL	OL	OL	OL	OL	OL
15.418	7.3031	0	6.1822	-0.0931	6.9822	-0.1367	6.9832	-0.2049	OL	OL	OL	OL	OL	OL	OL	OL
15.42	7.3003	-0.0392	6.1889	0.0155	6.9813	-0.1504	6.987	-0.1503	OL	OL	OL	OL	OL	OL	OL	OL
15.423	7.3012	-0.0261	6.1908	0.0466	6.9851	-0.0957	6.9832	-0.2049	OL	OL	OL	OL	OL	OL	OL	OL
15.453	7.2984	-0.0653	6.1879	0	6.9822	-0.1367	6.9822	-0.2186	OL	OL	OL	OL	OL	OL	OL	OL
15.456	7.2974	-0.0784	6.186	-0.031	6.9803	-0.1641	6.9832	-0.2049	OL	OL	OL	OL	OL	OL	OL	OL
15.459	7.3031	0	6.1879	0	6.9813	-0.1504	6.9832	-0.2049	OL	OL	OL	OL	OL	OL	OL	OL
15.461	7.3031	0	6.1898	0.031	6.9822	-0.1367	6.9842	-0.1912	OL	OL	OL	OL	OL	OL	OL	OL
15.493	7.3022	-0.0131	6.187	-0.0155	6.9813	-0.1504	6.9832	-0.2049	OL	OL	OL	OL	OL	OL	OL	OL
15.496	7.3051	0.0261	6.187	-0.0155	6.9803	-0.1641	6.9822	-0.2186	OL	OL	OL	OL	OL	OL	OL	OL
15.499	7.3012	-0.0261	6.1908	0.0466	6.9822	-0.1367	6.9813	-0.2322	OL	OL	OL	OL	OL	OL	OL	OL
15.502	7.2993	-0.0523	6.1879	0	6.9822	-0.1367	6.9832	-0.2049	OL	OL	OL	OL	OL	OL	OL	OL
15.532	7.3031	0	6.1918	0.0621	6.9832	-0.1231	6.9832	-0.2049	OL	OL	OL	OL	OL	OL	OL	OL
15.535	7.3031	0	6.1879	0	6.9832	-0.1231	6.9832	-0.2049	OL	OL	OL	OL	OL	OL	OL	OL
15.538	7.3022	-0.0131	6.1898	0.031	6.9822	-0.1367	6.9822	-0.2186	OL	OL	OL	OL	OL	OL	OL	OL
15.54	7.3079	0.0653	6.186	-0.031	6.9822	-0.1367	6.9832	-0.2049	OL	OL	OL	OL	OL	OL	OL	OL
15.57	7.2993	-0.0523	6.186	-0.031	6.9813	-0.1504	6.9803	-0.2459	OL	OL	OL	OL	OL	OL	OL	OL
15.574	7.3012	-0.0261	6.1898	0.031	6.9813	-0.1504	6.9851	-0.1776	OL	OL	OL	OL	OL	OL	OL	OL
15.576	7.3022	-0.0131	6.1898	0.031	6.9822	-0.1367	6.9832	-0.2049	OL	OL	OL	OL	OL	OL	OL	OL
15.579	7.3022	-0.0131	6.186	-0.031	6.9813	-0.1504	6.9832	-0.2049	OL	OL	OL	OL	OL	OL	OL	OL
15.61	7.3003	-0.0392	6.186	-0.031	6.9822	-0.1367	6.9851	-0.1776	OL	OL	OL	OL	OL	OL	OL	OL
15.614	7.3022	-0.0131	6.186	-0.031	6.9832	-0.1231	6.9832	-0.2049	OL	OL	OL	OL	OL	OL	OL	OL
15.616	7.3012	-0.0261	6.186	-0.031	6.9832	-0.1231	6.9832	-0.2049	OL	OL	OL	OL	OL	OL	OL	OL
15.619	7.2993	-0.0523	6.1879	0	6.9822	-0.1367	6.9861	-0.1639	OL	OL	OL	OL	OL	OL	OL	OL
15.649	7.3117	0.1176	6.1918	0.0621	6.9813	-0.1504	6.9822	-0.2186	OL	OL	OL	OL	OL	OL	OL	OL
15.653	7.2984	-0.0653	6.1898	0.031	6.9822	-0.1367	6.9842	-0.1912	OL	OL	OL	OL	OL	OL	OL	OL
15.655	7.3041	0.0131	6.1898	0.031	6.9842	-0.1094	6.9832	-0.2049	OL	OL	OL	OL	OL	OL	OL	OL
15.658	7.3031	0	6.187	-0.0155	6.9832	-0.1231	6.9908	-0.0956	OL	OL	OL	OL	OL	OL	OL	OL
15.688	7.3003	-0.0392	6.187	-0.0155	6.9822	-0.1367	6.9813	-0.2322	OL	OL	OL	OL	OL	OL	OL	OL
15.691	7.3022	-0.0131	6.1879	0	6.9813	-0.1504	6.9813	-0.2322	OL	OL	OL	OL	OL	OL	OL	OL
15.696	7.2993	-0.0523	6.1879	0	6.9832	-0.1231	6.9842	-0.1912	OL	OL	OL	OL	OL	OL	OL	OL
15.699	7.3003	-0.0392	6.1879	0	6.9822	-0.1367	6.9842	-0.1912	OL	OL	OL	OL	OL	OL	OL	OL
15.73	7.3022	-0.0131	6.1879	0	6.9832	-0.1231	6.9832	-0.2049	OL	OL	OL	OL	OL	OL	OL	OL
15.734	7.3031	0	6.1879	0	6.9813	-0.1504	6.9842	-0.1912	OL	OL	OL	OL	OL	OL	OL	OL
15.739	7.3012	-0.0261	6.1889	0.0155	6.9822	-0.1367	6.9851	-0.1776	OL	OL	OL	OL	OL	OL	OL	OL
15.747	7.3003	-0.0392	6.1764	-0.1863	6.9822	-0.1367	6.9822	-0.2186	OL	OL	OL	OL	OL	OL	OL	OL
15.75	7.2955	-0.1045	6.1927	0.0776	6.9803	-0.1641	6.9822	-0.2186	OL	OL	OL	OL	OL	OL	OL	OL
15.781	7.3012	-0.0261	6.1879	0	6.9803	-0.1641	6.9822	-0.2186	OL	OL	OL	OL	OL	OL	OL	OL
15.784	7.3022	-0.0131	6.186	-0.031	6.9822	-0.1367	6.9842	-0.1912	OL	OL	OL	OL	OL	OL	OL	OL
15.789	7.2993	-0.0523	6.1879	0	6.9822	-0.1367	6.987	-0.1503	OL	OL	OL	OL	OL	OL	OL	OL
15.793	7.3022	-0.0131	6.1879	0	6.9813	-0.1504	6.9813	-0.2322	OL	OL	OL	OL	OL	OL	OL	OL
15.83	7.3022	-0.0131	6.187	-0.0155	6.9822	-0.1367	6.9822	-0.2186	OL	OL	OL	OL	OL	OL	OL	OL
15.834	7.3003	-0.0392	6.187	-0.0155	6.9822	-0.1367	6.9842	-0.1912	OL	OL	OL	OL	OL	OL	OL	OL
15.836	7.2993	-0.0523	6.1822	-0.0931	6.9813	-0.1504	6.9822	-0.2186	OL	OL	OL	OL	OL	OL	OL	OL
15.85	7.3031	0	6.186	-0.031	6.9832	-0.1231	6.9842	-0.1912	OL	OL	OL	OL	OL	OL	OL	OL
15.853	7.3051	0.0261	6.1889	0.0155	6.9813	-0.1504	6.9822	-0.2186	OL	OL	OL	OL	OL	OL	OL	OL
15.855	7.3012	-0.0261	6.1783	-0.1552	6.9813	-0.1504	6.9822	-0.2186	OL	OL	OL	OL	OL	OL	OL	OL
15.864	7.3031	0	6.186	-0.031	6.9822	-0.1367	6.9842	-0.1912	OL	OL	OL	OL	OL	OL	OL	OL
15.895	7.3022	-0.0131	6.1879	0	6.9822	-0.1367	6.9832	-0.2049	OL	OL	OL	OL	OL	OL	OL	OL
15.898	7.3012	-0.0261	6.185	-0.0466	6.9803	-0.1641	6.9842	-0.1912	OL	OL	OL	OL	OL	OL	OL	OL
15.901	7.3003	-0.0392	6.186	-0.031	6.9813	-0.1504	6.9832	-0.2049	OL	OL	OL	OL	OL	OL	OL	OL
15.925	7.3012	-0.0261	6.187	-0.0155	6.9803	-0.1641	6.9851	-0.1776	OL	OL	OL	OL	OL	OL	OL	OL
15.928	7.3022	-0.0131	6.1879	0	6.9813	-0.1504	6.9822	-0.2186	OL	OL	OL	OL	OL	OL	OL	OL
15.953	7.2993	-0.0523	6.186	-0.031	6.9822	-0.1367	6.9822	-0.2186	OL	OL	OL	OL	OL	OL	OL	OL
15.955	7.3031	0	6.187	-0.0155	6.9822	-0.1367	6.9775	-0.2869	OL	OL	OL	OL	OL	OL	OL	OL
15.974	7.3022	-0.0131	6.185	-0.0466	6.9832	-0.1231	6.9822	-0.2186	OL	OL	OL	OL	OL	OL	OL	OL
15.976	7.3012	-0.0261	6.1879	0	6.9822	-0.1367	6.9803	-0.2459	OL	OL	OL	OL	OL	OL	OL	OL
15.979	7.3031	0	6.1898	0.031	6.9832	-0.1231	6.9842	-0.1912	OL	OL	OL	OL	OL	OL	OL	OL
15.983	7.3108	0.1045	6.1918	0.0621	6.9784	-0.1914	6.9813	-0.2322	OL	OL	OL	OL	OL	OL	OL	OL
15.985	7.2993	-0.0523	6.1898	0.031	6.9822	-0.1367	6.9832	-0.2049	OL	OL	OL	OL	OL	OL	OL	OL
15.991	7.3012	-0.0261	6.187	-0.0155	6.9803	-0.1641	6.9832	-0.2049	OL	OL	OL	OL	OL	OL	OL	OL
16.023	7.3003	-0.0392	6.1879	0	6.9822	-0.1367	6.9842	-0.1912	OL	OL	OL	OL	OL	OL	OL	OL
16.026	7.3022	-0.0131	6.1889	0.0155	6.9803	-0.1641	6.9822	-0.2186	OL	OL	OL	OL	OL	OL	OL	OL
16.03	7.3022	-0.0131	6.1879	0	6.9832	-0.1231	6.9832	-0.2049	OL	OL	OL	OL	OL	OL	OL	OL
16.031	7.3022	-0.0131	6.187	-0.0155	6.9794	-0.1777	6.9822	-0.2186	OL	OL	OL	OL	OL	OL	OL	OL
16.061	7.2993	-0.0523	6.1946	0.1087	6.9803	-0.1641	6.9822	-0.2186	OL	OL	OL	OL	OL	OL	OL	OL
16.068	7.3012	-0.0261	6.187	-0.0155	6.9813	-0.1504	6.9822	-0.2186	OL	OL	OL	OL	OL	OL	OL	OL
16.07	7.2974	-0.0784	6.186	-0.031	6.9822	-0.1367	6.9803	-0.2459	OL	OL	OL	OL	OL	OL	OL	OL
16.073	7.3003	-0.0392	6.1889	0.0155	6.9822	-0.1367	6.9822	-0.2186	OL	OL	OL	OL	OL	OL	OL	OL
16.101	7.3022	-0.0131	6.1879	0	6.9822	-0.1367	6.9822	-0.2186	OL	OL	OL	OL	OL	OL	OL	OL
16.105	7.3012	-0.0261	6.186	-0.031	6.9803	-0.1641	6.9832	-0.2049	OL	OL	OL	OL	OL	OL	OL	OL
16.108	7.3012	-0.0261	6.186	-0.031	6.9832	-0.1231	6.9822	-0.2186	OL	OL	OL	OL	OL	OL	OL	OL
16.114	7.2993	-0.0523	6.186	-0.031	6.9822	-0.1367	6.9822	-0.2186	OL	OL	OL	OL	OL	OL	OL	OL
16.12	7.3003	-0.0392	6.1879	0	6.9842	-0.1094	6.9832	-0.2049	OL	OL	OL	OL	OL	OL	OL	OL
16.129	7.3031	0	6.186	-0.031	6.9822	-0.1367	6.9832	-0.2049	OL	OL	OL	OL	OL	OL	OL	OL
16.159	7.2955	-0.1045	6.1879	0	6.9813	-0.1504	6.9832	-0.2049	OL	OL	OL	OL	OL	OL	OL	OL
16.163	7.2993	-0.0523	6.1898	0.031	6.9813	-0.1504	6.9813	-0.2322	OL	OL	OL	OL	OL	OL	OL	OL
16.165	7.2974	-0.0784	6.1889	0.0155	6.9803	-0.1641	6.9822	-0.2186	OL	OL	OL	OL	OL	OL	OL	OL
16.169	7.2993	-0.0523	6.1927	0.0776	6.9822	-0.1367	6.9861	-0.1639	OL	OL	OL	OL	OL	OL	OL	OL
16.2	7.3041	0.0131	6.1802	-0.1242	6.9813	-0.1504	6.9813	-0.2322	OL	OL	OL	OL	OL	OL	OL	OL
16.204	7.3012	-0.0261	6.186	-0.031	6.9851	-0.0957	6.9822	-0.2186	OL	OL	OL	OL	OL	OL	OL	OL
16.206	7.2993	-0.0523	6.186	-0.031	6.9832	-0.1231	6.9813	-0.2322	OL	OL	OL	OL	OL	OL	OL	OL
16.209	7.3031	0	6.187	-0.0155	6.9813	-0.1504	6.9822	-0.2186	OL	OL	OL	OL	OL	OL	OL	OL
16.239	7.3012	-0.0261	6.187	-0.0155	6.9832	-0.1231	6.9794	-0.2595	OL	OL	OL	OL	OL	OL	OL	OL
16.243	7.3012	-0.0261	6.186	-0.031	6.9822	-0.1367	6.9813	-0.2322	OL	OL	OL	OL	OL	OL	OL	OL
16.245	7.3022	-0.0131	6.1879	0	6.9822	-0.1367	6.9803	-0.2459	OL	OL	OL	OL	OL	OL	OL	OL
16.252	7.2993	-0.0523	6.1879	0	6.9813	-0.1504	6.9813	-0.2322	OL	OL	OL	OL	OL	OL	OL	OL
16.281	7.2993	-0.0523	6.1822	-0.0931	6.9813	-0.1504	6.9851	-0.1776	OL	OL	OL	OL	OL	OL	OL	OL
16.285	7.3012	-0.0261	6.1898	0.031	6.9822	-0.1367	6.9842	-0.1912	OL	OL	OL	OL	OL	OL	OL	OL
16.288	7.3003	-0.0392	6.185	-0.0466	6.9832	-0.1231	6.9822	-0.2186	OL	OL	OL	OL	OL	OL	OL	OL
16.29	7.2974	-0.0784	6.1822	-0.0931	6.9803	-0.1641	6.9822	-0.2186	OL	OL	OL	OL	OL	OL	OL	OL
16.321	7.2993	-0.0523	6.187	-0.0155	6.9842	-0.1094	6.9813	-0.2322	OL	OL	OL	OL	OL	OL	OL	OL
16.325	7.3022	-0.0131	6.1879	0	6.9822	-0.1367	6.9832	-0.2049	OL	OL	OL	OL	OL	OL	OL	OL
16.328	7.3022	-0.0131	6.1879	0	6.9803	-0.1641	6.9832	-0.2049	OL	OL	OL	OL	OL	OL	OL	OL
16.33	7.3003	-0.0392	6.1879	0	6.9813	-0.1504	6.9813	-0.2322	OL	OL	OL	OL	OL	OL	OL	OL
16.36	7.3003	-0.0392	6.187	-0.0155	6.9813	-0.1504	6.9822	-0.2186	OL	OL	OL	OL	OL	OL	OL	OL
16.364	7.3012	-0.0261	6.1879	0	6.9822	-0.1367	6.9813	-0.2322	OL	OL	OL	OL	OL	OL	OL	OL
16.367	7.3022	-0.0131	6.1879	0	6.9813	-0.1504	6.9832	-0.2049	OL	OL	OL	OL	OL	OL	OL	OL
16.373	7.3022	-0.0131	6.1879	0	6.9822	-0.1367	6.9813	-0.2322	OL	OL	OL	OL	OL	OL	OL	OL
16.376	7.2974	-0.0784	6.1831	-0.0776	6.9822	-0.1367	6.9813	-0.2322	OL	OL	OL	OL	OL	OL	OL	OL
16.408	7.2993	-0.0523	6.1879	0	6.9803	-0.1641	6.9861	-0.1639	OL	OL	OL	OL	OL	OL	OL	OL
16.41	7.3012	-0.0261	6.187	-0.0155	6.9813	-0.1504	6.9851	-0.1776	OL	OL	OL	OL	OL	OL	OL	OL
16.414	7.2993	-0.0523	6.1879	0	6.9832	-0.1231	6.9822	-0.2186	OL	OL	OL	OL	OL	OL	OL	OL
16.451	7.3003	-0.0392	6.186	-0.031	6.9832	-0.1231	6.9813	-0.2322	OL	OL	OL	OL	OL	OL	OL	OL
16.456	7.3022	-0.0131	6.186	-0.031	6.9822	-0.1367	6.9813	-0.2322	OL	OL	OL	OL	OL	OL	OL	OL
16.47	7.2984	-0.0653	6.185	-0.0466	6.9813	-0.1504	6.9813	-0.2322	OL	OL	OL	OL	OL	OL	OL	OL
16.473	7.2993	-0.0523	6.187	-0.0155	6.9803	-0.1641	6.9813	-0.2322	OL	OL	OL	OL	OL	OL	OL	OL
16.479	7.3031	0	6.1889	0.0155	6.9803	-0.1641	6.9813	-0.2322	OL	OL	OL	OL	OL	OL	OL	OL
16.483	7.3031	0	6.1918	0.0621	6.9813	-0.1504	6.9803	-0.2459	OL	OL	OL	OL	OL	OL	OL	OL
16.512	7.3022	-0.0131	6.185	-0.0466	6.9813	-0.1504	6.9832	-0.2049	OL	OL	OL	OL	OL	OL	OL	OL
16.515	7.2984	-0.0653	6.1879	0	6.9822	-0.1367	6.9832	-0.2049	OL	OL	OL	OL	OL	OL	OL	OL
16.518	7.3022	-0.0131	6.1745	-0.2173	6.9775	-0.2051	6.9803	-0.2459	OL	OL	OL	OL	OL	OL	OL	OL
16.543	7.3003	-0.0392	6.1841	-0.0621	6.9822	-0.1367	6.9832	-0.2049	OL	OL	OL	OL	OL	OL	OL	OL
16.545	7.3012	-0.0261	6.1879	0	6.9794	-0.1777	6.9822	-0.2186	OL	OL	OL	OL	OL	OL	OL	OL
16.57	7.2993	-0.0523	6.1879	0	6.9832	-0.1231	6.9832	-0.2049	OL	OL	OL	OL	OL	OL	OL	OL
16.573	7.3012	-0.0261	6.1879	0	6.9813	-0.1504	6.9794	-0.2595	OL	OL	OL	OL	OL	OL	OL	OL
16.591	7.3022	-0.0131	6.186	-0.031	6.9803	-0.1641	6.9803	-0.2459	OL	OL	OL	OL	OL	OL	OL	OL
16.594	7.3003	-0.0392	6.186	-0.031	6.9803	-0.1641	6.9822	-0.2186	OL	OL	OL	OL	OL	OL	OL	OL
16.601	7.3003	-0.0392	6.1966	0.1397	6.9803	-0.1641	6.9822	-0.2186	OL	OL	OL	OL	OL	OL	OL	OL
16.604	7.3012	-0.0261	6.1889	0.0155	6.9803	-0.1641	6.9822	-0.2186	OL	OL	OL	OL	OL	OL	OL	OL
16.606	7.3012	-0.0261	6.187	-0.0155	6.9803	-0.1641	6.9775	-0.2869	OL	OL	OL	OL	OL	OL	OL	OL
16.615	7.3041	0.0131	6.1889	0.0155	6.9813	-0.1504	6.9813	-0.2322	OL	OL	OL	OL	OL	OL	OL	OL
16.645	7.3012	-0.0261	6.1879	0	6.9832	-0.1231	6.9784	-0.2732	OL	OL	OL	OL	OL	OL	OL	OL
16.649	7.2993	-0.0523	6.1879	0	6.9832	-0.1231	6.9822	-0.2186	OL	OL	OL	OL	OL	OL	OL	OL
16.651	7.3022	-0.0131	6.187	-0.0155	6.9822	-0.1367	6.9851	-0.1776	OL	OL	OL	OL	OL	OL	OL	OL
16.654	7.3031	0	6.187	-0.0155	6.9822	-0.1367	6.9813	-0.2322	OL	OL	OL	OL	OL	OL	OL	OL
16.684	7.3022	-0.0131	6.1879	0	6.9813	-0.1504	6.9803	-0.2459	OL	OL	OL	OL	OL	OL	OL	OL
16.688	7.3022	-0.0131	6.186	-0.031	6.9822	-0.1367	6.9822	-0.2186	OL	OL	OL	OL	OL	OL	OL	OL
16.69	7.3012	-0.0261	6.1898	0.031	6.9832	-0.1231	6.9803	-0.2459	OL	OL	OL	OL	OL	OL	OL	OL
16.693	7.3031	0	6.186	-0.031	6.9813	-0.1504	6.9822	-0.2186	OL	OL	OL	OL	OL	OL	OL	OL
16.723	7.3031	0	6.185	-0.0466	6.9822	-0.1367	6.9822	-0.2186	OL	OL	OL	OL	OL	OL	OL	OL
16.727	7.2993	-0.0523	6.1831	-0.0776	6.9832	-0.1231	6.9813	-0.2322	OL	OL	OL	OL	OL	OL	OL	OL
16.763	7.3012	-0.0261	6.1889	0.0155	6.9822	-0.1367	6.9784	-0.2732	OL	OL	OL	OL	OL	OL	OL	OL
16.766	7.3022	-0.0131	6.1889	0.0155	6.9794	-0.1777	6.9784	-0.2732	OL	OL	OL	OL	OL	OL	OL	OL
16.769	7.3012	-0.0261	6.1889	0.0155	6.9794	-0.1777	6.9784	-0.2732	OL	OL	OL	OL	OL	OL	OL	OL
16.771	7.3022	-0.0131	6.1889	0.0155	6.9822	-0.1367	6.9822	-0.2186	OL	OL	OL	OL	OL	OL	OL	OL
16.774	7.3012	-0.0261	6.1879	0	6.9813	-0.1504	6.9794	-0.2595	OL	OL	OL	OL	OL	OL	OL	OL
16.805	7.2993	-0.0523	6.1879	0	6.9822	-0.1367	6.9813	-0.2322	OL	OL	OL	OL	OL	OL	OL	OL
16.807	7.3051	0.0261	6.186	-0.031	6.9794	-0.1777	6.9803	-0.2459	OL	OL	OL	OL	OL	OL	OL	OL
16.81	7.3012	-0.0261	6.1918	0.0621	6.9832	-0.1231	6.9822	-0.2186	OL	OL	OL	OL	OL	OL	OL	OL
16.811	7.3012	-0.0261	6.1831	-0.0776	6.9803	-0.1641	6.9803	-0.2459	OL	OL	OL	OL	OL	OL	OL	OL
16.842	7.3031	0	6.186	-0.031	6.9813	-0.1504	6.9822	-0.2186	OL	OL	OL	OL	OL	OL	OL	OL
16.845	7.2965	-0.0915	6.1774	-0.1707	6.9803	-0.1641	6.9832	-0.2049	OL	OL	OL	OL	OL	OL	OL	OL
16.848	7.3012	-0.0261	6.185	-0.0466	6.9822	-0.1367	6.9803	-0.2459	OL	OL	OL	OL	OL	OL	OL	OL
16.855	7.3031	0	6.1879	0	6.9794	-0.1777	6.9851	-0.1776	OL	OL	OL	OL	OL	OL	OL	OL
16.859	7.3012	-0.0261	6.187	-0.0155	6.9794	-0.1777	6.9851	-0.1776	OL	OL	OL	OL	OL	OL	OL	OL
16.889	7.3012	-0.0261	6.186	-0.031	6.9803	-0.1641	6.9822	-0.2186	OL	OL	OL	OL	OL	OL	OL	OL
16.893	7.2993	-0.0523	6.187	-0.0155	6.9813	-0.1504	6.9803	-0.2459	OL	OL	OL	OL	OL	OL	OL	OL
16.895	7.3022	-0.0131	6.186	-0.031	6.9794	-0.1777	6.9822	-0.2186	OL	OL	OL	OL	OL	OL	OL	OL
16.898	7.3022	-0.0131	6.1879	0	6.9803	-0.1641	6.9803	-0.2459	OL	OL	OL	OL	OL	OL	OL	OL
16.928	7.3012	-0.0261	6.185	-0.0466	6.9813	-0.1504	6.9822	-0.2186	OL	OL	OL	OL	OL	OL	OL	OL
16.931	7.2984	-0.0653	6.1831	-0.0776	6.9832	-0.1231	6.9813	-0.2322	OL	OL	OL	OL	OL	OL	OL	OL
16.934	7.3031	0	6.186	-0.031	6.9822	-0.1367	6.9803	-0.2459	OL	OL	OL	OL	OL	OL	OL	OL
16.938	7.3022	-0.0131	6.1879	0	6.9822	-0.1367	6.9803	-0.2459	OL	OL	OL	OL	OL	OL	OL	OL
16.969	7.3022	-0.0131	6.1889	0.0155	6.9832	-0.1231	6.9803	-0.2459	OL	OL	OL	OL	OL	OL	OL	OL
16.973	7.3012	-0.0261	6.1831	-0.0776	6.9822	-0.1367	6.9813	-0.2322	OL	OL	OL	OL	OL	OL	OL	OL
16.975	7.3003	-0.0392	6.187	-0.0155	6.9803	-0.1641	6.9746	-0.3278	OL	OL	OL	OL	OL	OL	OL	OL
16.981	7.3012	-0.0261	6.187	-0.0155	6.9822	-0.1367	6.9803	-0.2459	OL	OL	OL	OL	OL	OL	OL	OL
17.011	7.3041	0.0131	6.1841	-0.0621	6.9813	-0.1504	6.9803	-0.2459	OL	OL	OL	OL	OL	OL	OL	OL
17.015	7.3012	-0.0261	6.1879	0	6.9803	-0.1641	6.9822	-0.2186	OL	OL	OL	OL	OL	OL	OL	OL
17.018	7.3003	-0.0392	6.185	-0.0466	6.9813	-0.1504	6.9813	-0.2322	OL	OL	OL	OL	OL	OL	OL	OL
17.021	7.3003	-0.0392	6.1898	0.031	6.9803	-0.1641	6.9832	-0.2049	OL	OL	OL	OL	OL	OL	OL	OL
17.024	7.3003	-0.0392	6.1898	0.031	6.9803	-0.1641	6.9794	-0.2595	OL	OL	OL	OL	OL	OL	OL	OL
17.058	7.3022	-0.0131	6.1918	0.0621	6.9803	-0.1641	6.9813	-0.2322	OL	OL	OL	OL	OL	OL	OL	OL
17.06	7.3012	-0.0261	6.1879	0	6.9851	-0.0957	6.9813	-0.2322	OL	OL	OL	OL	OL	OL	OL	OL
17.074	7.2993	-0.0523	6.186	-0.031	6.9794	-0.1777	6.9822	-0.2186	OL	OL	OL	OL	OL	OL	OL	OL
17.076	7.3012	-0.0261	6.1927	0.0776	6.9813	-0.1504	6.9803	-0.2459	OL	OL	OL	OL	OL	OL	OL	OL
17.09	7.3012	-0.0261	6.1879	0	6.9813	-0.1504	6.9861	-0.1639	OL	OL	OL	OL	OL	OL	OL	OL
17.094	7.3041	0.0131	6.1879	0	6.9803	-0.1641	6.9803	-0.2459	OL	OL	OL	OL	OL	OL	OL	OL
17.125	7.3003	-0.0392	6.1879	0	6.9803	-0.1641	6.9803	-0.2459	OL	OL	OL	OL	OL	OL	OL	OL
17.129	7.3012	-0.0261	6.186	-0.031	6.9813	-0.1504	6.9822	-0.2186	OL	OL	OL	OL	OL	OL	OL	OL
17.131	7.2984	-0.0653	6.187	-0.0155	6.9832	-0.1231	6.9803	-0.2459	OL	OL	OL	OL	OL	OL	OL	OL
17.157	7.2955	-0.1045	6.186	-0.031	6.9822	-0.1367	6.9822	-0.2186	OL	OL	OL	OL	OL	OL	OL	OL
17.159	7.3012	-0.0261	6.1956	0.1242	6.9813	-0.1504	6.9813	-0.2322	OL	OL	OL	OL	OL	OL	OL	OL
17.184	7.3003	-0.0392	6.1956	0.1242	6.9803	-0.1641	6.9813	-0.2322	OL	OL	OL	OL	OL	OL	OL	OL
17.187	7.2993	-0.0523	6.1889	0.0155	6.9803	-0.1641	6.9756	-0.3142	OL	OL	OL	OL	OL	OL	OL	OL
17.206	7.2993	-0.0523	6.1879	0	6.9832	-0.1231	6.9803	-0.2459	OL	OL	OL	OL	OL	OL	OL	OL
17.208	7.3003	-0.0392	6.1889	0.0155	6.9803	-0.1641	6.9813	-0.2322	OL	OL	OL	OL	OL	OL	OL	OL
17.21	7.3012	-0.0261	6.1889	0.0155	6.9803	-0.1641	6.9813	-0.2322	OL	OL	OL	OL	OL	OL	OL	OL
17.213	7.3003	-0.0392	6.1879	0	6.9822	-0.1367	6.9813	-0.2322	OL	OL	OL	OL	OL	OL	OL	OL
17.215	7.3012	-0.0261	6.186	-0.031	6.9803	-0.1641	6.9803	-0.2459	OL	OL	OL	OL	OL	OL	OL	OL
17.224	7.2984	-0.0653	6.187	-0.0155	6.9803	-0.1641	6.9803	-0.2459	OL	OL	OL	OL	OL	OL	OL	OL
17.254	7.3012	-0.0261	6.1879	0	6.9794	-0.1777	6.9832	-0.2049	OL	OL	OL	OL	OL	OL	OL	OL
17.258	7.2993	-0.0523	6.185	-0.0466	6.9794	-0.1777	6.9803	-0.2459	OL	OL	OL	OL	OL	OL	OL	OL
17.26	7.3012	-0.0261	6.185	-0.0466	6.9803	-0.1641	6.9775	-0.2869	OL	OL	OL	OL	OL	OL	OL	OL
17.263	7.3012	-0.0261	6.1956	0.1242	6.9784	-0.1914	6.9822	-0.2186	OL	OL	OL	OL	OL	OL	OL	OL
17.293	7.3012	-0.0261	6.1774	-0.1707	6.9794	-0.1777	6.9822	-0.2186	OL	OL	OL	OL	OL	OL	OL	OL
17.296	7.3003	-0.0392	6.187	-0.0155	6.9803	-0.1641	6.9813	-0.2322	OL	OL	OL	OL	OL	OL	OL	OL
17.299	7.3012	-0.0261	6.186	-0.031	6.9794	-0.1777	6.9784	-0.2732	OL	OL	OL	OL	OL	OL	OL	OL
17.301	7.3012	-0.0261	6.186	-0.031	6.9803	-0.1641	6.9832	-0.2049	OL	OL	OL	OL	OL	OL	OL	OL
17.332	7.2993	-0.0523	6.187	-0.0155	6.9803	-0.1641	6.9803	-0.2459	OL	OL	OL	OL	OL	OL	OL	OL
17.335	7.2984	-0.0653	6.186	-0.031	6.9803	-0.1641	6.9813	-0.2322	OL	OL	OL	OL	OL	OL	OL	OL
17.338	7.2993	-0.0523	6.186	-0.031	6.9803	-0.1641	6.9813	-0.2322	OL	OL	OL	OL	OL	OL	OL	OL
17.344	7.3041	0.0131	6.1879	0	6.9803	-0.1641	6.9822	-0.2186	OL	OL	OL	OL	OL	OL	OL	OL
17.374	7.3031	0	6.1898	0.031	6.9803	-0.1641	6.9813	-0.2322	OL	OL	OL	OL	OL	OL	OL	OL
17.378	7.2993	-0.0523	6.1927	0.0776	6.9822	-0.1367	6.9803	-0.2459	OL	OL	OL	OL	OL	OL	OL	OL
17.38	7.2974	-0.0784	6.186	-0.031	6.9822	-0.1367	6.9832	-0.2049	OL	OL	OL	OL	OL	OL	OL	OL
17.383	7.2993	-0.0523	6.186	-0.031	6.9832	-0.1231	6.9851	-0.1776	OL	OL	OL	OL	OL	OL	OL	OL
17.413	7.3003	-0.0392	6.187	-0.0155	6.9832	-0.1231	6.9813	-0.2322	OL	OL	OL	OL	OL	OL	OL	OL
17.416	7.2993	-0.0523	6.186	-0.031	6.9794	-0.1777	6.9775	-0.2869	OL	OL	OL	OL	OL	OL	OL	OL
17.419	7.3012	-0.0261	6.187	-0.0155	6.9803	-0.1641	6.9813	-0.2322	OL	OL	OL	OL	OL	OL	OL	OL
17.421	7.3012	-0.0261	6.186	-0.031	6.9822	-0.1367	6.9813	-0.2322	OL	OL	OL	OL	OL	OL	OL	OL
17.452	7.3041	0.0131	6.185	-0.0466	6.9794	-0.1777	6.9784	-0.2732	OL	OL	OL	OL	OL	OL	OL	OL
17.455	7.3012	-0.0261	6.1898	0.031	6.9803	-0.1641	6.9803	-0.2459	OL	OL	OL	OL	OL	OL	OL	OL
17.458	7.3022	-0.0131	6.187	-0.0155	6.9794	-0.1777	6.9813	-0.2322	OL	OL	OL	OL	OL	OL	OL	OL
17.464	7.3041	0.0131	6.185	-0.0466	6.9803	-0.1641	6.9851	-0.1776	OL	OL	OL	OL	OL	OL	OL	OL
17.468	7.3022	-0.0131	6.186	-0.031	6.9803	-0.1641	6.9794	-0.2595	OL	OL	OL	OL	OL	OL	OL	OL
17.479	7.2993	-0.0523	6.1841	-0.0621	6.9822	-0.1367	6.9803	-0.2459	OL	OL	OL	OL	OL	OL	OL	OL
17.509	7.3012	-0.0261	6.1908	0.0466	6.9813	-0.1504	6.9765	-0.3005	OL	OL	OL	OL	OL	OL	OL	OL
17.513	7.3012	-0.0261	6.1889	0.0155	6.9803	-0.1641	6.9822	-0.2186	OL	OL	OL	OL	OL	OL	OL	OL
17.515	7.3031	0	6.187	-0.0155	6.9794	-0.1777	6.9803	-0.2459	OL	OL	OL	OL	OL	OL	OL	OL
17.519	7.3031	0	6.1879	0	6.9794	-0.1777	6.9832	-0.2049	OL	OL	OL	OL	OL	OL	OL	OL
17.549	7.2993	-0.0523	6.1879	0	6.9832	-0.1231	6.9813	-0.2322	OL	OL	OL	OL	OL	OL	OL	OL
17.553	7.2993	-0.0523	6.186	-0.031	6.9822	-0.1367	6.9803	-0.2459	OL	OL	OL	OL	OL	OL	OL	OL
17.555	7.3012	-0.0261	6.185	-0.0466	6.9822	-0.1367	6.9813	-0.2322	OL	OL	OL	OL	OL	OL	OL	OL
17.558	7.2974	-0.0784	6.187	-0.0155	6.9784	-0.1914	6.9803	-0.2459	OL	OL	OL	OL	OL	OL	OL	OL
17.588	7.3022	-0.0131	6.1898	0.031	6.9822	-0.1367	6.9822	-0.2186	OL	OL	OL	OL	OL	OL	OL	OL
17.591	7.3012	-0.0261	6.1966	0.1397	6.9803	-0.1641	6.9842	-0.1912	OL	OL	OL	OL	OL	OL	OL	OL
17.594	7.3022	-0.0131	6.185	-0.0466	6.9803	-0.1641	6.9813	-0.2322	OL	OL	OL	OL	OL	OL	OL	OL
17.6	7.2993	-0.0523	6.1793	-0.1397	6.9803	-0.1641	6.9822	-0.2186	OL	OL	OL	OL	OL	OL	OL	OL
17.63	7.3012	-0.0261	6.1841	-0.0621	6.9765	-0.2187	6.9794	-0.2595	OL	OL	OL	OL	OL	OL	OL	OL
17.634	7.3031	0	6.185	-0.0466	6.9803	-0.1641	6.9803	-0.2459	OL	OL	OL	OL	OL	OL	OL	OL
17.636	7.2993	-0.0523	6.187	-0.0155	6.9803	-0.1641	6.9822	-0.2186	OL	OL	OL	OL	OL	OL	OL	OL
17.639	7.3012	-0.0261	6.186	-0.031	6.9803	-0.1641	6.9803	-0.2459	OL	OL	OL	OL	OL	OL	OL	OL
17.669	7.2993	-0.0523	6.187	-0.0155	6.9803	-0.1641	6.9794	-0.2595	OL	OL	OL	OL	OL	OL	OL	OL
17.673	7.2984	-0.0653	6.186	-0.031	6.9813	-0.1504	6.9803	-0.2459	OL	OL	OL	OL	OL	OL	OL	OL
17.678	7.3022	-0.0131	6.185	-0.0466	6.9803	-0.1641	6.9813	-0.2322	OL	OL	OL	OL	OL	OL	OL	OL
17.683	7.2965	-0.0915	6.187	-0.0155	6.9794	-0.1777	6.9803	-0.2459	OL	OL	OL	OL	OL	OL	OL	OL
17.727	7.3022	-0.0131	6.185	-0.0466	6.9822	-0.1367	6.9803	-0.2459	OL	OL	OL	OL	OL	OL	OL	OL
17.73	7.2993	-0.0523	6.1879	0	6.9803	-0.1641	6.9822	-0.2186	OL	OL	OL	OL	OL	OL	OL	OL
17.733	7.3022	-0.0131	6.1879	0	6.9803	-0.1641	6.9832	-0.2049	OL	OL	OL	OL	OL	OL	OL	OL
17.758	7.2984	-0.0653	6.1879	0	6.9813	-0.1504	6.9794	-0.2595	OL	OL	OL	OL	OL	OL	OL	OL
17.761	7.2993	-0.0523	6.185	-0.0466	6.9822	-0.1367	6.9794	-0.2595	OL	OL	OL	OL	OL	OL	OL	OL
17.766	7.3003	-0.0392	6.186	-0.031	6.9794	-0.1777	6.9803	-0.2459	OL	OL	OL	OL	OL	OL	OL	OL
17.769	7.3003	-0.0392	6.186	-0.031	6.9794	-0.1777	6.9803	-0.2459	OL	OL	OL	OL	OL	OL	OL	OL
17.794	7.3051	0.0261	6.186	-0.031	6.9803	-0.1641	6.9813	-0.2322	OL	OL	OL	OL	OL	OL	OL	OL
17.796	7.2993	-0.0523	6.1879	0	6.9765	-0.2187	6.9794	-0.2595	OL	OL	OL	OL	OL	OL	OL	OL
17.815	7.2993	-0.0523	6.1841	-0.0621	6.9813	-0.1504	6.9813	-0.2322	OL	OL	OL	OL	OL	OL	OL	OL
17.818	7.3022	-0.0131	6.1985	0.1707	6.9803	-0.1641	6.9803	-0.2459	OL	OL	OL	OL	OL	OL	OL	OL
17.82	7.2984	-0.0653	6.187	-0.0155	6.9803	-0.1641	6.9803	-0.2459	OL	OL	OL	OL	OL	OL	OL	OL
17.823	7.3003	-0.0392	6.186	-0.031	6.9803	-0.1641	6.988	-0.1366	OL	OL	OL	OL	OL	OL	OL	OL
17.855	7.3012	-0.0261	6.187	-0.0155	6.9794	-0.1777	6.9822	-0.2186	OL	OL	OL	OL	OL	OL	OL	OL
17.859	7.3012	-0.0261	6.186	-0.031	6.9803	-0.1641	6.9803	-0.2459	OL	OL	OL	OL	OL	OL	OL	OL
17.861	7.3012	-0.0261	6.1879	0	6.9794	-0.1777	6.9794	-0.2595	OL	OL	OL	OL	OL	OL	OL	OL
17.864	7.3022	-0.0131	6.185	-0.0466	6.9794	-0.1777	6.9803	-0.2459	OL	OL	OL	OL	OL	OL	OL	OL
17.871	7.2984	-0.0653	6.185	-0.0466	6.9813	-0.1504	6.9803	-0.2459	OL	OL	OL	OL	OL	OL	OL	OL
17.902	7.2993	-0.0523	6.186	-0.031	6.9813	-0.1504	6.9813	-0.2322	OL	OL	OL	OL	OL	OL	OL	OL
17.906	7.2993	-0.0523	6.187	-0.0155	6.9803	-0.1641	6.9822	-0.2186	OL	OL	OL	OL	OL	OL	OL	OL
17.908	7.2993	-0.0523	6.185	-0.0466	6.9794	-0.1777	6.9822	-0.2186	OL	OL	OL	OL	OL	OL	OL	OL
17.911	7.3041	0.0131	6.185	-0.0466	6.9803	-0.1641	6.9803	-0.2459	OL	OL	OL	OL	OL	OL	OL	OL
17.941	7.3022	-0.0131	6.186	-0.031	6.9803	-0.1641	6.9813	-0.2322	OL	OL	OL	OL	OL	OL	OL	OL
17.945	7.3012	-0.0261	6.1879	0	6.9794	-0.1777	6.9861	-0.1639	OL	OL	OL	OL	OL	OL	OL	OL
17.948	7.3022	-0.0131	6.1879	0	6.9794	-0.1777	6.9803	-0.2459	OL	OL	OL	OL	OL	OL	OL	OL
17.951	7.3003	-0.0392	6.1841	-0.0621	6.9794	-0.1777	6.9803	-0.2459	OL	OL	OL	OL	OL	OL	OL	OL
17.981	7.3022	-0.0131	6.1879	0	6.9813	-0.1504	6.9822	-0.2186	OL	OL	OL	OL	OL	OL	OL	OL
17.984	7.3031	0	6.185	-0.0466	6.9803	-0.1641	6.9794	-0.2595	OL	OL	OL	OL	OL	OL	OL	OL
17.986	7.2993	-0.0523	6.1879	0	6.9803	-0.1641	6.9784	-0.2732	OL	OL	OL	OL	OL	OL	OL	OL
17.993	7.2974	-0.0784	6.1898	0.031	6.9822	-0.1367	6.9813	-0.2322	OL	OL	OL	OL	OL	OL	OL	OL
18.023	7.3012	-0.0261	6.186	-0.031	6.9803	-0.1641	6.9775	-0.2869	OL	OL	OL	OL	OL	OL	OL	OL
18.026	7.3022	-0.0131	6.1898	0.031	6.9784	-0.1914	6.9794	-0.2595	OL	OL	OL	OL	OL	OL	OL	OL
18.029	7.3003	-0.0392	6.1774	-0.1707	6.9794	-0.1777	6.9803	-0.2459	OL	OL	OL	OL	OL	OL	OL	OL
18.031	7.2993	-0.0523	6.1889	0.0155	6.9784	-0.1914	6.9794	-0.2595	OL	OL	OL	OL	OL	OL	OL	OL
18.062	7.3012	-0.0261	6.1879	0	6.9794	-0.1777	6.9813	-0.2322	OL	OL	OL	OL	OL	OL	OL	OL
18.065	7.3012	-0.0261	6.1889	0.0155	6.9813	-0.1504	6.9803	-0.2459	OL	OL	OL	OL	OL	OL	OL	OL
18.068	7.3003	-0.0392	6.1879	0	6.9794	-0.1777	6.9765	-0.3005	OL	OL	OL	OL	OL	OL	OL	OL
18.073	7.3003	-0.0392	6.186	-0.031	6.9813	-0.1504	6.9803	-0.2459	OL	OL	OL	OL	OL	OL	OL	OL
18.102	7.3012	-0.0261	6.185	-0.0466	6.9803	-0.1641	6.9794	-0.2595	OL	OL	OL	OL	OL	OL	OL	OL
18.105	7.3012	-0.0261	6.1812	-0.1086	6.9803	-0.1641	6.9822	-0.2186	OL	OL	OL	OL	OL	OL	OL	OL
18.108	7.3012	-0.0261	6.1889	0.0155	6.9794	-0.1777	6.9813	-0.2322	OL	OL	OL	OL	OL	OL	OL	OL
18.115	7.3022	-0.0131	6.1879	0	6.9813	-0.1504	6.9794	-0.2595	OL	OL	OL	OL	OL	OL	OL	OL
18.119	7.3012	-0.0261	6.1879	0	6.9794	-0.1777	6.9794	-0.2595	OL	OL	OL	OL	OL	OL	OL	OL
18.154	7.3022	-0.0131	6.1841	-0.0621	6.9822	-0.1367	6.9851	-0.1776	OL	OL	OL	OL	OL	OL	OL	OL
18.158	7.3012	-0.0261	6.1879	0	6.9803	-0.1641	6.9822	-0.2186	OL	OL	OL	OL	OL	OL	OL	OL
18.16	7.3012	-0.0261	6.1822	-0.0931	6.9803	-0.1641	6.9861	-0.1639	OL	OL	OL	OL	OL	OL	OL	OL
18.163	7.3003	-0.0392	6.186	-0.031	6.9803	-0.1641	6.9775	-0.2869	OL	OL	OL	OL	OL	OL	OL	OL
18.193	7.3003	-0.0392	6.186	-0.031	6.9794	-0.1777	6.9822	-0.2186	OL	OL	OL	OL	OL	OL	OL	OL
18.196	7.3022	-0.0131	6.1841	-0.0621	6.9803	-0.1641	6.9794	-0.2595	OL	OL	OL	OL	OL	OL	OL	OL
18.199	7.2993	-0.0523	6.1879	0	6.9803	-0.1641	6.9803	-0.2459	OL	OL	OL	OL	OL	OL	OL	OL
18.202	7.3022	-0.0131	6.1879	0	6.9784	-0.1914	6.9794	-0.2595	OL	OL	OL	OL	OL	OL	OL	OL
18.232	7.3012	-0.0261	6.1889	0.0155	6.9794	-0.1777	6.9813	-0.2322	OL	OL	OL	OL	OL	OL	OL	OL
18.235	7.2955	-0.1045	6.1879	0	6.9822	-0.1367	6.9822	-0.2186	OL	OL	OL	OL	OL	OL	OL	OL
18.238	7.3003	-0.0392	6.1889	0.0155	6.9803	-0.1641	6.9803	-0.2459	OL	OL	OL	OL	OL	OL	OL	OL
18.25	7.3003	-0.0392	6.187	-0.0155	6.9803	-0.1641	6.9775	-0.2869	OL	OL	OL	OL	OL	OL	OL	OL
18.253	7.3022	-0.0131	6.1822	-0.0931	6.9803	-0.1641	6.9803	-0.2459	OL	OL	OL	OL	OL	OL	OL	OL
18.257	7.3012	-0.0261	6.185	-0.0466	6.9803	-0.1641	6.9794	-0.2595	OL	OL	OL	OL	OL	OL	OL	OL
18.287	7.3022	-0.0131	6.186	-0.031	6.9803	-0.1641	6.9746	-0.3278	OL	OL	OL	OL	OL	OL	OL	OL
18.29	7.3003	-0.0392	6.187	-0.0155	6.9794	-0.1777	6.9794	-0.2595	OL	OL	OL	OL	OL	OL	OL	OL
18.294	7.3012	-0.0261	6.186	-0.031	6.9803	-0.1641	6.9794	-0.2595	OL	OL	OL	OL	OL	OL	OL	OL
18.296	7.306	0.0392	6.1879	0	6.9794	-0.1777	6.9784	-0.2732	OL	OL	OL	OL	OL	OL	OL	OL
18.332	7.3012	-0.0261	6.1793	-0.1397	6.9794	-0.1777	6.9784	-0.2732	OL	OL	OL	OL	OL	OL	OL	OL
18.334	7.3098	0.0915	6.1898	0.031	6.9794	-0.1777	6.9803	-0.2459	OL	OL	OL	OL	OL	OL	OL	OL
18.359	7.3041	0.0131	6.186	-0.031	6.9803	-0.1641	6.9803	-0.2459	OL	OL	OL	OL	OL	OL	OL	OL
18.361	7.3003	-0.0392	6.185	-0.0466	6.9803	-0.1641	6.9813	-0.2322	OL	OL	OL	OL	OL	OL	OL	OL
18.368	7.3003	-0.0392	6.1879	0	6.9794	-0.1777	6.9794	-0.2595	OL	OL	OL	OL	OL	OL	OL	OL
18.37	7.2993	-0.0523	6.1879	0	6.9794	-0.1777	6.9822	-0.2186	OL	OL	OL	OL	OL	OL	OL	OL
18.396	7.2993	-0.0523	6.186	-0.031	6.9794	-0.1777	6.9756	-0.3142	OL	OL	OL	OL	OL	OL	OL	OL
18.398	7.3012	-0.0261	6.1879	0	6.9794	-0.1777	6.9775	-0.2869	OL	OL	OL	OL	OL	OL	OL	OL
18.404	7.2993	-0.0523	6.187	-0.0155	6.9794	-0.1777	6.9794	-0.2595	OL	OL	OL	OL	OL	OL	OL	OL
18.406	7.3012	-0.0261	6.185	-0.0466	6.9794	-0.1777	6.9803	-0.2459	OL	OL	OL	OL	OL	OL	OL	OL
18.426	7.3051	0.0261	6.1831	-0.0776	6.9803	-0.1641	6.9794	-0.2595	OL	OL	OL	OL	OL	OL	OL	OL
18.428	7.2993	-0.0523	6.185	-0.0466	6.9784	-0.1914	6.9794	-0.2595	OL	OL	OL	OL	OL	OL	OL	OL
18.431	7.3012	-0.0261	6.1898	0.031	6.9775	-0.2051	6.9794	-0.2595	OL	OL	OL	OL	OL	OL	OL	OL
18.461	7.3041	0.0131	6.1889	0.0155	6.9803	-0.1641	6.9803	-0.2459	OL	OL	OL	OL	OL	OL	OL	OL
18.465	7.3012	-0.0261	6.185	-0.0466	6.9775	-0.2051	6.9803	-0.2459	OL	OL	OL	OL	OL	OL	OL	OL
18.468	7.2984	-0.0653	6.185	-0.0466	6.9803	-0.1641	6.9803	-0.2459	OL	OL	OL	OL	OL	OL	OL	OL
18.472	7.2993	-0.0523	6.186	-0.031	6.9822	-0.1367	6.9822	-0.2186	OL	OL	OL	OL	OL	OL	OL	OL
18.503	7.3031	0	6.187	-0.0155	6.9794	-0.1777	6.9803	-0.2459	OL	OL	OL	OL	OL	OL	OL	OL
18.506	7.3012	-0.0261	6.1889	0.0155	6.9794	-0.1777	6.9794	-0.2595	OL	OL	OL	OL	OL	OL	OL	OL
18.509	7.3003	-0.0392	6.186	-0.031	6.9803	-0.1641	6.9803	-0.2459	OL	OL	OL	OL	OL	OL	OL	OL
18.515	7.3003	-0.0392	6.1889	0.0155	6.9794	-0.1777	6.9775	-0.2869	OL	OL	OL	OL	OL	OL	OL	OL
18.545	7.3012	-0.0261	6.186	-0.031	6.9794	-0.1777	6.9794	-0.2595	OL	OL	OL	OL	OL	OL	OL	OL
18.549	7.3031	0	6.1879	0	6.9794	-0.1777	6.9784	-0.2732	OL	OL	OL	OL	OL	OL	OL	OL
18.552	7.2984	-0.0653	6.185	-0.0466	6.9813	-0.1504	6.9813	-0.2322	OL	OL	OL	OL	OL	OL	OL	OL
18.554	7.3012	-0.0261	6.1889	0.0155	6.9803	-0.1641	6.9803	-0.2459	OL	OL	OL	OL	OL	OL	OL	OL
18.584	7.3003	-0.0392	6.187	-0.0155	6.9794	-0.1777	6.9851	-0.1776	OL	OL	OL	OL	OL	OL	OL	OL
18.588	7.3022	-0.0131	6.1898	0.031	6.9794	-0.1777	6.9765	-0.3005	OL	OL	OL	OL	OL	OL	OL	OL
18.59	7.3022	-0.0131	6.1946	0.1087	6.9794	-0.1777	6.9803	-0.2459	OL	OL	OL	OL	OL	OL	OL	OL
18.593	7.2984	-0.0653	6.1831	-0.0776	6.9822	-0.1367	6.9822	-0.2186	OL	OL	OL	OL	OL	OL	OL	OL
18.624	7.3012	-0.0261	6.187	-0.0155	6.9794	-0.1777	6.9775	-0.2869	OL	OL	OL	OL	OL	OL	OL	OL
18.628	7.2993	-0.0523	6.186	-0.031	6.9803	-0.1641	6.9794	-0.2595	OL	OL	OL	OL	OL	OL	OL	OL
18.63	7.3012	-0.0261	6.1879	0	6.9794	-0.1777	6.9794	-0.2595	OL	OL	OL	OL	OL	OL	OL	OL
18.638	7.3012	-0.0261	6.187	-0.0155	6.9813	-0.1504	6.9813	-0.2322	OL	OL	OL	OL	OL	OL	OL	OL
18.64	7.3022	-0.0131	6.185	-0.0466	6.9803	-0.1641	6.9794	-0.2595	OL	OL	OL	OL	OL	OL	OL	OL
18.669	7.2984	-0.0653	6.1898	0.031	6.9794	-0.1777	6.9794	-0.2595	OL	OL	OL	OL	OL	OL	OL	OL
18.673	7.2946	-0.1176	6.1812	-0.1086	6.9803	-0.1641	6.9803	-0.2459	OL	OL	OL	OL	OL	OL	OL	OL
18.675	7.3012	-0.0261	6.1841	-0.0621	6.9794	-0.1777	6.9851	-0.1776	OL	OL	OL	OL	OL	OL	OL	OL
18.679	7.2984	-0.0653	6.1841	-0.0621	6.9794	-0.1777	6.9775	-0.2869	OL	OL	OL	OL	OL	OL	OL	OL
18.709	7.3003	-0.0392	6.1841	-0.0621	6.9803	-0.1641	6.9794	-0.2595	OL	OL	OL	OL	OL	OL	OL	OL
18.712	7.3012	-0.0261	6.187	-0.0155	6.9794	-0.1777	6.9736	-0.3415	OL	OL	OL	OL	OL	OL	OL	OL
18.715	7.3003	-0.0392	6.187	-0.0155	6.9803	-0.1641	6.9784	-0.2732	OL	OL	OL	OL	OL	OL	OL	OL
18.719	7.3012	-0.0261	6.1889	0.0155	6.9803	-0.1641	6.9794	-0.2595	OL	OL	OL	OL	OL	OL	OL	OL
18.748	7.3003	-0.0392	6.185	-0.0466	6.9794	-0.1777	6.9803	-0.2459	OL	OL	OL	OL	OL	OL	OL	OL
18.751	7.3012	-0.0261	6.1889	0.0155	6.9784	-0.1914	6.9794	-0.2595	OL	OL	OL	OL	OL	OL	OL	OL
18.754	7.307	0.0523	6.187	-0.0155	6.9813	-0.1504	6.9803	-0.2459	OL	OL	OL	OL	OL	OL	OL	OL
18.76	7.3022	-0.0131	6.1918	0.0621	6.9794	-0.1777	6.9803	-0.2459	OL	OL	OL	OL	OL	OL	OL	OL
18.79	7.2984	-0.0653	6.187	-0.0155	6.9813	-0.1504	6.9803	-0.2459	OL	OL	OL	OL	OL	OL	OL	OL
18.794	7.3012	-0.0261	6.1831	-0.0776	6.9784	-0.1914	6.9803	-0.2459	OL	OL	OL	OL	OL	OL	OL	OL
18.797	7.2993	-0.0523	6.186	-0.031	6.9794	-0.1777	6.9756	-0.3142	OL	OL	OL	OL	OL	OL	OL	OL
18.799	7.3003	-0.0392	6.185	-0.0466	6.9784	-0.1914	6.9803	-0.2459	OL	OL	OL	OL	OL	OL	OL	OL
18.829	7.3012	-0.0261	6.185	-0.0466	6.9794	-0.1777	6.9784	-0.2732	OL	OL	OL	OL	OL	OL	OL	OL
18.833	7.3003	-0.0392	6.185	-0.0466	6.9803	-0.1641	6.9794	-0.2595	OL	OL	OL	OL	OL	OL	OL	OL
18.835	7.3012	-0.0261	6.186	-0.031	6.9794	-0.1777	6.9794	-0.2595	OL	OL	OL	OL	OL	OL	OL	OL
18.838	7.3041	0.0131	6.1889	0.0155	6.9794	-0.1777	6.9794	-0.2595	OL	OL	OL	OL	OL	OL	OL	OL
18.868	7.2993	-0.0523	6.1879	0	6.9784	-0.1914	6.9803	-0.2459	OL	OL	OL	OL	OL	OL	OL	OL
18.871	7.2984	-0.0653	6.1831	-0.0776	6.9803	-0.1641	6.9794	-0.2595	OL	OL	OL	OL	OL	OL	OL	OL
18.874	7.3041	0.0131	6.1841	-0.0621	6.9775	-0.2051	6.9775	-0.2869	OL	OL	OL	OL	OL	OL	OL	OL
18.88	7.2984	-0.0653	6.1822	-0.0931	6.9784	-0.1914	6.9803	-0.2459	OL	OL	OL	OL	OL	OL	OL	OL
18.91	7.2984	-0.0653	6.186	-0.031	6.9784	-0.1914	6.9784	-0.2732	OL	OL	OL	OL	OL	OL	OL	OL
18.914	7.3012	-0.0261	6.185	-0.0466	6.9784	-0.1914	6.9775	-0.2869	OL	OL	OL	OL	OL	OL	OL	OL
18.917	7.3003	-0.0392	6.1841	-0.0621	6.9803	-0.1641	6.9727	-0.3552	OL	OL	OL	OL	OL	OL	OL	OL
18.93	7.2993	-0.0523	6.186	-0.031	6.9794	-0.1777	6.9794	-0.2595	OL	OL	OL	OL	OL	OL	OL	OL
18.934	7.3022	-0.0131	6.186	-0.031	6.9794	-0.1777	6.9803	-0.2459	OL	OL	OL	OL	OL	OL	OL	OL
18.947	7.3012	-0.0261	6.1889	0.0155	6.9784	-0.1914	6.9794	-0.2595	OL	OL	OL	OL	OL	OL	OL	OL
18.974	7.3022	-0.0131	6.187	-0.0155	6.9794	-0.1777	6.9775	-0.2869	OL	OL	OL	OL	OL	OL	OL	OL
18.976	7.3003	-0.0392	6.187	-0.0155	6.9784	-0.1914	6.9775	-0.2869	OL	OL	OL	OL	OL	OL	OL	OL
19.001	7.2993	-0.0523	6.1879	0	6.9775	-0.2051	6.9784	-0.2732	OL	OL	OL	OL	OL	OL	OL	OL
19.004	7.3012	-0.0261	6.1831	-0.0776	6.9775	-0.2051	6.9775	-0.2869	OL	OL	OL	OL	OL	OL	OL	OL
19.01	7.3041	0.0131	6.187	-0.0155	6.9803	-0.1641	6.9784	-0.2732	OL	OL	OL	OL	OL	OL	OL	OL
19.013	7.3012	-0.0261	6.1793	-0.1397	6.9803	-0.1641	6.9775	-0.2869	OL	OL	OL	OL	OL	OL	OL	OL
19.032	7.3003	-0.0392	6.1879	0	6.9803	-0.1641	6.9832	-0.2049	OL	OL	OL	OL	OL	OL	OL	OL
19.034	7.3003	-0.0392	6.186	-0.031	6.9784	-0.1914	6.9775	-0.2869	OL	OL	OL	OL	OL	OL	OL	OL
19.04	7.3031	0	6.185	-0.0466	6.9794	-0.1777	6.9775	-0.2869	OL	OL	OL	OL	OL	OL	OL	OL
19.07	7.2993	-0.0523	6.1879	0	6.9803	-0.1641	6.9803	-0.2459	OL	OL	OL	OL	OL	OL	OL	OL
19.074	7.2993	-0.0523	6.186	-0.031	6.9784	-0.1914	6.9784	-0.2732	OL	OL	OL	OL	OL	OL	OL	OL
19.076	7.3022	-0.0131	6.187	-0.0155	6.9775	-0.2051	6.9775	-0.2869	OL	OL	OL	OL	OL	OL	OL	OL
19.079	7.2984	-0.0653	6.1831	-0.0776	6.9794	-0.1777	6.9794	-0.2595	OL	OL	OL	OL	OL	OL	OL	OL
19.082	7.2993	-0.0523	6.185	-0.0466	6.9794	-0.1777	6.9794	-0.2595	OL	OL	OL	OL	OL	OL	OL	OL
19.113	7.3022	-0.0131	6.187	-0.0155	6.9794	-0.1777	6.9765	-0.3005	OL	OL	OL	OL	OL	OL	OL	OL
19.116	7.2936	-0.1307	6.187	-0.0155	6.9794	-0.1777	6.9794	-0.2595	OL	OL	OL	OL	OL	OL	OL	OL
19.119	7.2993	-0.0523	6.186	-0.031	6.9775	-0.2051	6.9784	-0.2732	OL	OL	OL	OL	OL	OL	OL	OL
19.123	7.2974	-0.0784	6.1898	0.031	6.9794	-0.1777	6.9803	-0.2459	OL	OL	OL	OL	OL	OL	OL	OL
19.154	7.3022	-0.0131	6.1879	0	6.9784	-0.1914	6.9736	-0.3415	OL	OL	OL	OL	OL	OL	OL	OL
19.158	7.3022	-0.0131	6.186	-0.031	6.9784	-0.1914	6.9842	-0.1912	OL	OL	OL	OL	OL	OL	OL	OL
19.16	7.3012	-0.0261	6.187	-0.0155	6.9794	-0.1777	6.9794	-0.2595	OL	OL	OL	OL	OL	OL	OL	OL
19.166	7.3003	-0.0392	6.187	-0.0155	6.9775	-0.2051	6.9775	-0.2869	OL	OL	OL	OL	OL	OL	OL	OL
19.17	7.2974	-0.0784	6.186	-0.031	6.9794	-0.1777	6.9794	-0.2595	OL	OL	OL	OL	OL	OL	OL	OL
19.2	7.3012	-0.0261	6.186	-0.031	6.9794	-0.1777	6.9784	-0.2732	OL	OL	OL	OL	OL	OL	OL	OL
19.204	7.3012	-0.0261	6.1927	0.0776	6.9813	-0.1504	6.9794	-0.2595	OL	OL	OL	OL	OL	OL	OL	OL
19.206	7.3003	-0.0392	6.186	-0.031	6.9794	-0.1777	6.9736	-0.3415	OL	OL	OL	OL	OL	OL	OL	OL
19.21	7.3022	-0.0131	6.185	-0.0466	6.9822	-0.1367	6.9803	-0.2459	OL	OL	OL	OL	OL	OL	OL	OL
19.24	7.2993	-0.0523	6.185	-0.0466	6.9794	-0.1777	6.9794	-0.2595	OL	OL	OL	OL	OL	OL	OL	OL
19.244	7.2993	-0.0523	6.1879	0	6.9775	-0.2051	6.9775	-0.2869	OL	OL	OL	OL	OL	OL	OL	OL
19.247	7.2993	-0.0523	6.187	-0.0155	6.9794	-0.1777	6.9794	-0.2595	OL	OL	OL	OL	OL	OL	OL	OL
19.25	7.2984	-0.0653	6.186	-0.031	6.9813	-0.1504	6.9803	-0.2459	OL	OL	OL	OL	OL	OL	OL	OL
19.28	7.3012	-0.0261	6.1879	0	6.9784	-0.1914	6.9794	-0.2595	OL	OL	OL	OL	OL	OL	OL	OL
19.31	7.3012	-0.0261	6.1889	0.0155	6.9794	-0.1777	6.9775	-0.2869	OL	OL	OL	OL	OL	OL	OL	OL
19.315	7.3003	-0.0392	6.1822	-0.0931	6.9803	-0.1641	6.9794	-0.2595	OL	OL	OL	OL	OL	OL	OL	OL
19.318	7.3012	-0.0261	6.186	-0.031	6.9794	-0.1777	6.9775	-0.2869	OL	OL	OL	OL	OL	OL	OL	OL
19.32	7.3089	0.0784	6.186	-0.031	6.9775	-0.2051	6.9794	-0.2595	OL	OL	OL	OL	OL	OL	OL	OL
19.349	7.3022	-0.0131	6.185	-0.0466	6.9794	-0.1777	6.9784	-0.2732	OL	OL	OL	OL	OL	OL	OL	OL
19.353	7.3012	-0.0261	6.186	-0.031	6.9794	-0.1777	6.9708	-0.3825	OL	OL	OL	OL	OL	OL	OL	OL
19.355	7.2993	-0.0523	6.187	-0.0155	6.9794	-0.1777	6.9784	-0.2732	OL	OL	OL	OL	OL	OL	OL	OL
19.359	7.3012	-0.0261	6.186	-0.031	6.9775	-0.2051	6.9803	-0.2459	OL	OL	OL	OL	OL	OL	OL	OL
19.389	7.3022	-0.0131	6.186	-0.031	6.9784	-0.1914	6.9794	-0.2595	OL	OL	OL	OL	OL	OL	OL	OL
19.393	7.3003	-0.0392	6.1889	0.0155	6.9794	-0.1777	6.9765	-0.3005	OL	OL	OL	OL	OL	OL	OL	OL
19.396	7.2965	-0.0915	6.1841	-0.0621	6.9784	-0.1914	6.9794	-0.2595	OL	OL	OL	OL	OL	OL	OL	OL
19.401	7.2984	-0.0653	6.186	-0.031	6.9794	-0.1777	6.9803	-0.2459	OL	OL	OL	OL	OL	OL	OL	OL
19.431	7.3003	-0.0392	6.187	-0.0155	6.9775	-0.2051	6.9803	-0.2459	OL	OL	OL	OL	OL	OL	OL	OL
19.435	7.3012	-0.0261	6.187	-0.0155	6.9784	-0.1914	6.9794	-0.2595	OL	OL	OL	OL	OL	OL	OL	OL
19.438	7.3012	-0.0261	6.1898	0.031	6.9794	-0.1777	6.9784	-0.2732	OL	OL	OL	OL	OL	OL	OL	OL
19.44	7.3012	-0.0261	6.186	-0.031	6.9794	-0.1777	6.9794	-0.2595	OL	OL	OL	OL	OL	OL	OL	OL
19.47	7.2984	-0.0653	6.186	-0.031	6.9784	-0.1914	6.9765	-0.3005	OL	OL	OL	OL	OL	OL	OL	OL
19.474	7.2993	-0.0523	6.186	-0.031	6.9794	-0.1777	6.9775	-0.2869	OL	OL	OL	OL	OL	OL	OL	OL
19.476	7.3003	-0.0392	6.186	-0.031	6.9784	-0.1914	6.9784	-0.2732	OL	OL	OL	OL	OL	OL	OL	OL
19.479	7.3003	-0.0392	6.185	-0.0466	6.9784	-0.1914	6.9775	-0.2869	OL	OL	OL	OL	OL	OL	OL	OL
19.51	7.3022	-0.0131	6.187	-0.0155	6.9794	-0.1777	6.9794	-0.2595	OL	OL	OL	OL	OL	OL	OL	OL
19.513	7.2965	-0.0915	6.185	-0.0466	6.9775	-0.2051	6.9784	-0.2732	OL	OL	OL	OL	OL	OL	OL	OL
19.517	7.3012	-0.0261	6.186	-0.031	6.9794	-0.1777	6.9756	-0.3142	OL	OL	OL	OL	OL	OL	OL	OL
19.521	7.2984	-0.0653	6.185	-0.0466	6.9794	-0.1777	6.9775	-0.2869	OL	OL	OL	OL	OL	OL	OL	OL
19.56	7.3041	0.0131	6.1802	-0.1242	6.9794	-0.1777	6.9784	-0.2732	OL	OL	OL	OL	OL	OL	OL	OL
19.564	7.2993	-0.0523	6.185	-0.0466	6.9794	-0.1777	6.9784	-0.2732	OL	OL	OL	OL	OL	OL	OL	OL
19.566	7.3012	-0.0261	6.187	-0.0155	6.9775	-0.2051	6.9765	-0.3005	OL	OL	OL	OL	OL	OL	OL	OL
19.592	7.2984	-0.0653	6.186	-0.031	6.9803	-0.1641	6.9775	-0.2869	OL	OL	OL	OL	OL	OL	OL	OL
19.594	7.3003	-0.0392	6.186	-0.031	6.9784	-0.1914	6.9765	-0.3005	OL	OL	OL	OL	OL	OL	OL	OL
19.62	7.2993	-0.0523	6.185	-0.0466	6.9784	-0.1914	6.9775	-0.2869	OL	OL	OL	OL	OL	OL	OL	OL
19.64	7.2984	-0.0653	6.187	-0.0155	6.9794	-0.1777	6.9784	-0.2732	OL	OL	OL	OL	OL	OL	OL	OL
19.643	7.3003	-0.0392	6.187	-0.0155	6.9794	-0.1777	6.9784	-0.2732	OL	OL	OL	OL	OL	OL	OL	OL
19.649	7.3003	-0.0392	6.1841	-0.0621	6.9784	-0.1914	6.9756	-0.3142	OL	OL	OL	OL	OL	OL	OL	OL
19.651	7.3003	-0.0392	6.1831	-0.0776	6.9775	-0.2051	6.9775	-0.2869	OL	OL	OL	OL	OL	OL	OL	OL
19.654	7.3003	-0.0392	6.1831	-0.0776	6.9794	-0.1777	6.9775	-0.2869	OL	OL	OL	OL	OL	OL	OL	OL
19.656	7.2993	-0.0523	6.1879	0	6.9794	-0.1777	6.9756	-0.3142	OL	OL	OL	OL	OL	OL	OL	OL
19.663	7.3012	-0.0261	6.186	-0.031	6.9794	-0.1777	6.9832	-0.2049	OL	OL	OL	OL	OL	OL	OL	OL
19.665	7.3012	-0.0261	6.186	-0.031	6.9775	-0.2051	6.9775	-0.2869	OL	OL	OL	OL	OL	OL	OL	OL
19.698	7.3003	-0.0392	6.186	-0.031	6.9794	-0.1777	6.9775	-0.2869	OL	OL	OL	OL	OL	OL	OL	OL
19.701	7.3003	-0.0392	6.187	-0.0155	6.9794	-0.1777	6.9775	-0.2869	OL	OL	OL	OL	OL	OL	OL	OL
19.704	7.3031	0	6.186	-0.031	6.9803	-0.1641	6.9775	-0.2869	OL	OL	OL	OL	OL	OL	OL	OL
19.706	7.3041	0.0131	6.185	-0.0466	6.9784	-0.1914	6.9794	-0.2595	OL	OL	OL	OL	OL	OL	OL	OL
19.736	7.2984	-0.0653	6.1879	0	6.9784	-0.1914	6.9775	-0.2869	OL	OL	OL	OL	OL	OL	OL	OL
19.74	7.2993	-0.0523	6.1841	-0.0621	6.9794	-0.1777	6.9775	-0.2869	OL	OL	OL	OL	OL	OL	OL	OL
19.743	7.3012	-0.0261	6.1946	0.1087	6.9794	-0.1777	6.9784	-0.2732	OL	OL	OL	OL	OL	OL	OL	OL
19.745	7.3012	-0.0261	6.187	-0.0155	6.9775	-0.2051	6.9803	-0.2459	OL	OL	OL	OL	OL	OL	OL	OL
19.775	7.3003	-0.0392	6.1879	0	6.9803	-0.1641	6.9765	-0.3005	OL	OL	OL	OL	OL	OL	OL	OL
19.779	7.2993	-0.0523	6.185	-0.0466	6.9794	-0.1777	6.9784	-0.2732	OL	OL	OL	OL	OL	OL	OL	OL
19.781	7.3012	-0.0261	6.186	-0.031	6.9784	-0.1914	6.9803	-0.2459	OL	OL	OL	OL	OL	OL	OL	OL
19.788	7.2984	-0.0653	6.185	-0.0466	6.9775	-0.2051	6.9784	-0.2732	OL	OL	OL	OL	OL	OL	OL	OL
19.791	7.2993	-0.0523	6.185	-0.0466	6.9784	-0.1914	6.9775	-0.2869	OL	OL	OL	OL	OL	OL	OL	OL
19.821	7.2993	-0.0523	6.186	-0.031	6.9803	-0.1641	6.9784	-0.2732	OL	OL	OL	OL	OL	OL	OL	OL
19.825	7.2955	-0.1045	6.1822	-0.0931	6.9784	-0.1914	6.9775	-0.2869	OL	OL	OL	OL	OL	OL	OL	OL
19.828	7.3031	0	6.186	-0.031	6.9794	-0.1777	6.9794	-0.2595	OL	OL	OL	OL	OL	OL	OL	OL
19.831	7.3022	-0.0131	6.1879	0	6.9794	-0.1777	6.9784	-0.2732	OL	OL	OL	OL	OL	OL	OL	OL
19.862	7.3012	-0.0261	6.1802	-0.1242	6.9775	-0.2051	6.9736	-0.3415	OL	OL	OL	OL	OL	OL	OL	OL
19.865	7.3041	0.0131	6.1841	-0.0621	6.9803	-0.1641	6.9765	-0.3005	OL	OL	OL	OL	OL	OL	OL	OL
19.868	7.3012	-0.0261	6.1764	-0.1863	6.9794	-0.1777	6.9784	-0.2732	OL	OL	OL	OL	OL	OL	OL	OL
19.875	7.2993	-0.0523	6.1841	-0.0621	6.9794	-0.1777	6.9765	-0.3005	OL	OL	OL	OL	OL	OL	OL	OL
19.901	7.3022	-0.0131	6.185	-0.0466	6.9803	-0.1641	6.9775	-0.2869	OL	OL	OL	OL	OL	OL	OL	OL
19.905	7.3012	-0.0261	6.187	-0.0155	6.9775	-0.2051	6.9775	-0.2869	OL	OL	OL	OL	OL	OL	OL	OL
19.908	7.3022	-0.0131	6.1879	0	6.9794	-0.1777	6.9765	-0.3005	OL	OL	OL	OL	OL	OL	OL	OL
19.914	7.3031	0	6.1879	0	6.9784	-0.1914	6.9765	-0.3005	OL	OL	OL	OL	OL	OL	OL	OL
19.944	7.3022	-0.0131	6.185	-0.0466	6.9775	-0.2051	6.9756	-0.3142	OL	OL	OL	OL	OL	OL	OL	OL
19.95	7.2993	-0.0523	6.187	-0.0155	6.9784	-0.1914	6.9775	-0.2869	OL	OL	OL	OL	OL	OL	OL	OL
19.953	7.3012	-0.0261	6.1898	0.031	6.9794	-0.1777	6.9765	-0.3005	OL	OL	OL	OL	OL	OL	OL	OL
19.955	7.3003	-0.0392	6.187	-0.0155	6.9784	-0.1914	6.9794	-0.2595	OL	OL	OL	OL	OL	OL	OL	OL
19.959	7.2993	-0.0523	6.1898	0.031	6.9775	-0.2051	6.9794	-0.2595	OL	OL	OL	OL	OL	OL	OL	OL
19.99	7.2955	-0.1045	6.186	-0.031	6.9775	-0.2051	6.9794	-0.2595	OL	OL	OL	OL	OL	OL	OL	OL
19.995	7.2993	-0.0523	6.1898	0.031	6.9813	-0.1504	6.9794	-0.2595	OL	OL	OL	OL	OL	OL	OL	OL
19.996	7.3003	-0.0392	6.185	-0.0466	6.9775	-0.2051	6.9822	-0.2186	OL	OL	OL	OL	OL	OL	OL	OL
19.999	7.3012	-0.0261	6.1879	0	6.9775	-0.2051	6.9775	-0.2869	OL	OL	OL	OL	OL	OL	OL	OL
20.029	7.3003	-0.0392	6.186	-0.031	6.9803	-0.1641	6.9784	-0.2732	OL	OL	OL	OL	OL	OL	OL	OL
20.033	7.3003	-0.0392	6.1841	-0.0621	6.9784	-0.1914	6.9765	-0.3005	OL	OL	OL	OL	OL	OL	OL	OL
20.035	7.3022	-0.0131	6.186	-0.031	6.9794	-0.1777	6.9784	-0.2732	OL	OL	OL	OL	OL	OL	OL	OL
20.042	7.3031	0	6.185	-0.0466	6.9794	-0.1777	6.9765	-0.3005	OL	OL	OL	OL	OL	OL	OL	OL
20.072	7.3003	-0.0392	6.187	-0.0155	6.9784	-0.1914	6.9784	-0.2732	OL	OL	OL	OL	OL	OL	OL	OL
20.075	7.3031	0	6.185	-0.0466	6.9775	-0.2051	6.9775	-0.2869	OL	OL	OL	OL	OL	OL	OL	OL
20.078	7.2993	-0.0523	6.1841	-0.0621	6.9784	-0.1914	6.9775	-0.2869	OL	OL	OL	OL	OL	OL	OL	OL
20.08	7.307	0.0523	6.187	-0.0155	6.9794	-0.1777	6.9775	-0.2869	OL	OL	OL	OL	OL	OL	OL	OL
20.111	7.3003	-0.0392	6.185	-0.0466	6.9784	-0.1914	6.9851	-0.1776	OL	OL	OL	OL	OL	OL	OL	OL
20.116	7.3003	-0.0392	6.187	-0.0155	6.9794	-0.1777	6.9765	-0.3005	OL	OL	OL	OL	OL	OL	OL	OL
20.118	7.3022	-0.0131	6.1879	0	6.9794	-0.1777	6.9794	-0.2595	OL	OL	OL	OL	OL	OL	OL	OL
20.12	7.3003	-0.0392	6.187	-0.0155	6.9775	-0.2051	6.9765	-0.3005	OL	OL	OL	OL	OL	OL	OL	OL
20.159	7.3022	-0.0131	6.1822	-0.0931	6.9803	-0.1641	6.9775	-0.2869	OL	OL	OL	OL	OL	OL	OL	OL
20.163	7.3022	-0.0131	6.187	-0.0155	6.9775	-0.2051	6.9784	-0.2732	OL	OL	OL	OL	OL	OL	OL	OL
20.165	7.3003	-0.0392	6.1918	0.0621	6.9794	-0.1777	6.9784	-0.2732	OL	OL	OL	OL	OL	OL	OL	OL
20.179	7.3012	-0.0261	6.1841	-0.0621	6.9803	-0.1641	6.9775	-0.2869	OL	OL	OL	OL	OL	OL	OL	OL
20.181	7.2993	-0.0523	6.187	-0.0155	6.9784	-0.1914	6.9765	-0.3005	OL	OL	OL	OL	OL	OL	OL	OL
20.206	7.3098	0.0915	6.1822	-0.0931	6.9803	-0.1641	6.9822	-0.2186	OL	OL	OL	OL	OL	OL	OL	OL
20.209	7.2993	-0.0523	6.186	-0.031	6.9803	-0.1641	6.9765	-0.3005	OL	OL	OL	OL	OL	OL	OL	OL
20.216	7.3003	-0.0392	6.1879	0	6.9784	-0.1914	6.9803	-0.2459	OL	OL	OL	OL	OL	OL	OL	OL
20.218	7.3012	-0.0261	6.1879	0	6.9813	-0.1504	6.9784	-0.2732	OL	OL	OL	OL	OL	OL	OL	OL
20.245	7.3012	-0.0261	6.1879	0	6.9784	-0.1914	6.9775	-0.2869	OL	OL	OL	OL	OL	OL	OL	OL
20.266	7.3012	-0.0261	6.187	-0.0155	6.9803	-0.1641	6.9775	-0.2869	OL	OL	OL	OL	OL	OL	OL	OL
20.269	7.2984	-0.0653	6.185	-0.0466	6.9803	-0.1641	6.9775	-0.2869	OL	OL	OL	OL	OL	OL	OL	OL
20.271	7.3003	-0.0392	6.186	-0.031	6.9775	-0.2051	6.9775	-0.2869	OL	OL	OL	OL	OL	OL	OL	OL
20.274	7.3012	-0.0261	6.1918	0.0621	6.9803	-0.1641	6.9765	-0.3005	OL	OL	OL	OL	OL	OL	OL	OL
20.304	7.3003	-0.0392	6.1946	0.1087	6.9794	-0.1777	6.9794	-0.2595	OL	OL	OL	OL	OL	OL	OL	OL
20.308	7.3012	-0.0261	6.1879	0	6.9794	-0.1777	6.9794	-0.2595	OL	OL	OL	OL	OL	OL	OL	OL
20.31	7.2993	-0.0523	6.186	-0.031	6.9775	-0.2051	6.9727	-0.3552	OL	OL	OL	OL	OL	OL	OL	OL
20.314	7.3003	-0.0392	6.186	-0.031	6.9803	-0.1641	6.9756	-0.3142	OL	OL	OL	OL	OL	OL	OL	OL
[truncated: 795 more rows]
