# Supplementary material for: Imperceptible, designable, and scalable braided electronic cord
Source: Nat Commun. 2022 Nov 19;13:7097. doi: 10.1038/s41467-022-34918-x (PMC9675780; doi:10.1038/s41467-022-34918-x)
Supplement: Supplementary file 6 — Source Data [file 41467_2022_34918_MOESM6_ESM.zip › Supplementary Source Data/figure 2c.capacitance change vs applied pressure area/2cm.xlsx]

## Sheet: 2
	Ch1		Ch2		Ch3		Ch4		Ch5		Ch6		Ch7		Ch8
Time (s)	C (pF)	ΔC/C0 (%)	C (pF)	ΔC/C0 (%)	C (pF)	ΔC/C0 (%)	C (pF)	ΔC/C0 (%)	C (pF)	ΔC/C0 (%)	C (pF)	ΔC/C0 (%)	C (pF)	ΔC/C0 (%)	C (pF)	ΔC/C0 (%)
0.005	7.2946	0	6.1726	0	6.9536	0	6.943	0	OL	OL	OL	OL	OL	OL	OL	OL
0.034	7.2926	0	6.1735	0	6.9545	0	6.9411	0	OL	OL	OL	OL	OL	OL	OL	OL
0.038	7.2974	0	6.1706	0	6.9555	0	6.943	0	OL	OL	OL	OL	OL	OL	OL	OL
0.04	7.2946	0	6.1802	0	6.9545	0	6.9411	0	OL	OL	OL	OL	OL	OL	OL	OL
0.046	7.2946	0	6.1793	0	6.9536	0	6.943	0	OL	OL	OL	OL	OL	OL	OL	OL
0.05	7.2936	0	6.1898	0	6.9536	0	6.9459	0	OL	OL	OL	OL	OL	OL	OL	OL
0.062	7.2946	0	6.1735	0	6.9545	0	6.9411	0	OL	OL	OL	OL	OL	OL	OL	OL		7.47543	6.3548	7.12849	7.08375
0.091	7.2955	0	6.1726	0	6.9545	0	6.9335	0	OL	OL	OL	OL	OL	OL	OL	OL
0.095	7.2946	0	6.1754	0	6.9545	0	6.9411	0	OL	OL	OL	OL	OL	OL	OL	OL
0.097	7.2946	0	6.1706	0	6.9526	0	6.944	0	OL	OL	OL	OL	OL	OL	OL	OL
0.1	7.2936	0	6.1716	0	6.9555	0	6.944	0	OL	OL	OL	OL	OL	OL	OL	OL
0.13	7.2993	0	6.1793	0	6.9545	0	6.9421	0	OL	OL	OL	OL	OL	OL	OL	OL
0.134	7.2955	0	6.1754	0	6.9545	0	6.9421	0	OL	OL	OL	OL	OL	OL	OL	OL
0.136	7.2936	0	6.1774	0	6.9545	0	6.943	0	OL	OL	OL	OL	OL	OL	OL	OL
0.139	7.3012	0	6.1793	0	6.9555	0	6.943	0	OL	OL	OL	OL	OL	OL	OL	OL
0.169	7.2965	0	6.1697	0	6.9526	0	6.944	0	OL	OL	OL	OL	OL	OL	OL	OL
0.172	7.2946	0	6.1687	0	6.9574	0	6.9469	0	OL	OL	OL	OL	OL	OL	OL	OL
0.175	7.2946	0	6.1726	0	6.9526	0	6.943	0	OL	OL	OL	OL	OL	OL	OL	OL
0.182	7.2936	0	6.1735	0	6.9536	0	6.945	0	OL	OL	OL	OL	OL	OL	OL	OL
0.211	7.2926	0	6.1735	0	6.9536	0	6.944	0	OL	OL	OL	OL	OL	OL	OL	OL
0.215	7.2946	0	6.1726	0	6.9545	0	6.943	0	OL	OL	OL	OL	OL	OL	OL	OL
0.217	7.2974	0	6.1735	0	6.9526	0	6.9421	0	OL	OL	OL	OL	OL	OL	OL	OL
0.22	7.2888	0	6.1716	0	6.9545	0	6.9402	0	OL	OL	OL	OL	OL	OL	OL	OL
0.25	7.2926	0	6.1687	0	6.9526	0	6.9411	0	OL	OL	OL	OL	OL	OL	OL	OL
0.254	7.2974	0	6.1793	0	6.9536	0	6.9421	0	OL	OL	OL	OL	OL	OL	OL	OL
0.257	7.2946	0	6.1706	0	6.9526	0	6.9411	0	OL	OL	OL	OL	OL	OL	OL	OL
0.258	7.2898	0	6.1726	0	6.9536	0	6.9354	0	OL	OL	OL	OL	OL	OL	OL	OL
0.288	7.2917	0	6.1745	0	6.9555	0	6.9383	0	OL	OL	OL	OL	OL	OL	OL	OL
0.29	7.2955	0	6.1812	0	6.9545	0	6.9421	0	OL	OL	OL	OL	OL	OL	OL	OL
0.304	7.2955	0	6.1716	0	6.9536	0	6.9421	0	OL	OL	OL	OL	OL	OL	OL	OL
0.306	7.2936	0	6.1726	0	6.9536	0	6.9421	0	OL	OL	OL	OL	OL	OL	OL	OL
0.32	7.2917	0	6.1706	0	6.9526	0	6.9421	0	OL	OL	OL	OL	OL	OL	OL	OL
0.322	7.2917	0	6.1706	0	6.9536	0	6.943	0	OL	OL	OL	OL	OL	OL	OL	OL
0.329	7.2936	0	6.1726	0	6.9555	0	6.9411	0	OL	OL	OL	OL	OL	OL	OL	OL
0.358	7.2917	0	6.1764	0	6.9526	0	6.9402	0	OL	OL	OL	OL	OL	OL	OL	OL
0.361	7.2793	0	6.1745	0	6.9536	0	6.9421	0	OL	OL	OL	OL	OL	OL	OL	OL
0.366	7.2946	0	6.1802	0	6.9526	0	6.9459	0	OL	OL	OL	OL	OL	OL	OL	OL
0.396	7.2955	0	6.1572	0	6.9545	0	6.9344	0	OL	OL	OL	OL	OL	OL	OL	OL
0.4	7.2926	0	6.1764	0	6.9564	0	6.9402	0	OL	OL	OL	OL	OL	OL	OL	OL
0.402	7.2926	0	6.1754	0	6.9517	0	6.9402	0	OL	OL	OL	OL	OL	OL	OL	OL
0.405	7.2946	0	6.1726	0	6.9526	0	6.9402	0	OL	OL	OL	OL	OL	OL	OL	OL
0.436	7.2955	0	6.1716	0	6.9536	0	6.944	0	OL	OL	OL	OL	OL	OL	OL	OL
0.44	7.2936	0	6.1716	0	6.9545	0	6.943	0	OL	OL	OL	OL	OL	OL	OL	OL
0.442	7.2812	0	6.1735	0	6.9555	0	6.944	0	OL	OL	OL	OL	OL	OL	OL	OL
0.449	7.2898	0	6.1677	0	6.9517	0	6.943	0	OL	OL	OL	OL	OL	OL	OL	OL
0.452	7.2831	0	6.1716	0	6.9526	0	6.9402	0	OL	OL	OL	OL	OL	OL	OL	OL
0.483	7.3098	0	6.1831	0	6.9526	0	6.9421	0	OL	OL	OL	OL	OL	OL	OL	OL
0.486	7.2946	0	6.1697	0	6.9526	0	6.9383	0	OL	OL	OL	OL	OL	OL	OL	OL
0.489	7.2926	0	6.1668	0	6.9526	0	6.9402	0	OL	OL	OL	OL	OL	OL	OL	OL
0.514	7.2898	0	6.1668	0	6.9507	0	6.9469	0	OL	OL	OL	OL	OL	OL	OL	OL
0.516	7.2926	0	6.1735	0	6.9507	0	6.9478	0	OL	OL	OL	OL	OL	OL	OL	OL
0.541	7.286	0	6.1677	0	6.9383	0	6.9421	0	OL	OL	OL	OL	OL	OL	OL	OL
0.544	7.285	0	6.1735	0	6.9526	0	6.9383	0	OL	OL	OL	OL	OL	OL	OL	OL
0.563	7.2802	0	6.161	0	6.9402	0	6.9287	0	OL	OL	OL	OL	OL	OL	OL	OL
0.565	7.2926	0	6.1716	0	6.9545	0	6.943	0	OL	OL	OL	OL	OL	OL	OL	OL
0.571	7.2812	0	6.1591	0	6.9469	0	6.9411	0	OL	OL	OL	OL	OL	OL	OL	OL
0.573	7.2841	0	6.161	0	6.9402	0	6.9335	0	OL	OL	OL	OL	OL	OL	OL	OL
0.576	7.2946	0	6.1716	0	6.9526	0	6.9421	0	OL	OL	OL	OL	OL	OL	OL	OL
0.585	7.2841	0	6.162	0	6.9507	0	6.944	0	OL	OL	OL	OL	OL	OL	OL	OL
0.589	7.3003	0	6.1716	0	6.9536	0	6.943	0	OL	OL	OL	OL	OL	OL	OL	OL
0.619	7.2946	0	6.1716	0	6.9507	0	6.9497	0	OL	OL	OL	OL	OL	OL	OL	OL
0.623	7.286	0	6.1716	0	6.9488	0	6.943	0	OL	OL	OL	OL	OL	OL	OL	OL
0.625	7.2917	0	6.1697	0	6.9402	0	6.9373	0	OL	OL	OL	OL	OL	OL	OL	OL
0.654	7.2946	0	6.1706	0	6.9545	0	6.943	0	OL	OL	OL	OL	OL	OL	OL	OL
0.658	7.2926	0	6.1716	0	6.9545	0	6.943	0	OL	OL	OL	OL	OL	OL	OL	OL
0.66	7.2907	0	6.1716	0	6.9545	0	6.9392	0	OL	OL	OL	OL	OL	OL	OL	OL
0.663	7.2926	0	6.1735	0	6.9526	0	6.944	0	OL	OL	OL	OL	OL	OL	OL	OL
0.692	7.2936	0	6.1745	0	6.9545	0	6.944	0	OL	OL	OL	OL	OL	OL	OL	OL
0.696	7.2783	0	6.1677	0	6.9545	0	6.9469	0	OL	OL	OL	OL	OL	OL	OL	OL
0.701	7.2993	0	6.1726	0	6.9545	0	6.9488	0	OL	OL	OL	OL	OL	OL	OL	OL
0.705	7.2926	0	6.1716	0	6.9517	0	6.9392	0	OL	OL	OL	OL	OL	OL	OL	OL
0.708	7.2946	0	6.1764	0	6.9526	0	6.9411	0	OL	OL	OL	OL	OL	OL	OL	OL
0.739	7.2946	0	6.1735	0	6.9545	0	6.9411	0	OL	OL	OL	OL	OL	OL	OL	OL
0.742	7.2917	0	6.1706	0	6.9536	0	6.9421	0	OL	OL	OL	OL	OL	OL	OL	OL
0.745	7.2907	0	6.1706	0	6.9545	0	6.9421	0	OL	OL	OL	OL	OL	OL	OL	OL
0.749	7.2955	0	6.1735	0	6.9536	0	6.9411	0	OL	OL	OL	OL	OL	OL	OL	OL
0.779	7.2936	0	6.1697	0	6.9536	0	6.9411	0	OL	OL	OL	OL	OL	OL	OL	OL
0.782	7.2955	0	6.1649	0	6.9545	0	6.9411	0	OL	OL	OL	OL	OL	OL	OL	OL
0.785	7.2936	0	6.1735	0	6.9517	0	6.9402	0	OL	OL	OL	OL	OL	OL	OL	OL
0.814	7.2869	0	6.1706	0	6.9497	0	6.945	0	OL	OL	OL	OL	OL	OL	OL	OL
0.818	7.2926	0	6.1668	0	6.9526	0	6.945	0	OL	OL	OL	OL	OL	OL	OL	OL
0.821	7.2936	0	6.1745	0	6.9507	0	6.944	0	OL	OL	OL	OL	OL	OL	OL	OL
0.827	7.2926	0	6.1735	0	6.9536	0	6.943	0	OL	OL	OL	OL	OL	OL	OL	OL
0.828	7.2926	0	6.1716	0	6.9497	0	6.9411	0	OL	OL	OL	OL	OL	OL	OL	OL
0.858	7.2802	0	6.1677	0	6.944	0	6.9354	0	OL	OL	OL	OL	OL	OL	OL	OL
0.861	7.2955	0	6.1697	0	6.9526	0	6.9344	0	OL	OL	OL	OL	OL	OL	OL	OL
0.864	7.2812	0	6.1706	0	6.9536	0	6.9297	0	OL	OL	OL	OL	OL	OL	OL	OL
0.868	7.2898	0	6.1706	0	6.9488	0	6.9335	0	OL	OL	OL	OL	OL	OL	OL	OL
0.898	7.2955	0	6.1687	0	6.9536	0	6.943	0	OL	OL	OL	OL	OL	OL	OL	OL
0.901	7.2946	0	6.1726	0	6.9526	0	6.9411	0	OL	OL	OL	OL	OL	OL	OL	OL
0.904	7.2907	0	6.1764	0	6.9536	0	6.943	0	OL	OL	OL	OL	OL	OL	OL	OL
0.934	7.2898	0	6.1649	0	6.9526	0	6.9478	0	OL	OL	OL	OL	OL	OL	OL	OL
0.938	7.2946	0	6.1726	0	6.9526	0	6.945	0	OL	OL	OL	OL	OL	OL	OL	OL
0.94	7.2936	0	6.1745	0	6.9517	0	6.9335	0	OL	OL	OL	OL	OL	OL	OL	OL
0.946	7.2917	0	6.1716	0	6.9545	0	6.9411	0	OL	OL	OL	OL	OL	OL	OL	OL
0.949	7.2936	0	6.1716	0	6.9526	0	6.9402	0	OL	OL	OL	OL	OL	OL	OL	OL
0.978	7.2926	0	6.1726	0	6.9536	0	6.9421	0	OL	OL	OL	OL	OL	OL	OL	OL
0.982	7.2841	0	6.1697	0	6.9555	0	6.9411	0	OL	OL	OL	OL	OL	OL	OL	OL
0.984	7.2774	0	6.1745	0	6.9526	0	6.944	0	OL	OL	OL	OL	OL	OL	OL	OL
1.016	7.2984	0	6.1697	0	6.9526	0	6.9411	-0.0413	OL	OL	OL	OL	OL	OL	OL	OL
1.02	7.2974	-0.0131	6.1687	-0.0156	6.9517	-0.0138	6.9364	-0.1102	OL	OL	OL	OL	OL	OL	OL	OL
1.022	7.2946	-0.0523	6.1668	-0.0467	6.9545	0.0275	6.9383	-0.0826	OL	OL	OL	OL	OL	OL	OL	OL
1.025	7.2936	-0.0654	6.1726	0.0467	6.9536	0.0138	6.9411	-0.0413	OL	OL	OL	OL	OL	OL	OL	OL
1.055	7.2946	-0.0523	6.1649	-0.0778	6.9526	0	6.9421	-0.0275	OL	OL	OL	OL	OL	OL	OL	OL
1.058	7.2946	-0.0523	6.1716	0.0311	6.9536	0.0138	6.9411	-0.0413	OL	OL	OL	OL	OL	OL	OL	OL
1.061	7.2917	-0.0915	6.1706	0.0156	6.9545	0.0275	6.9344	-0.1377	OL	OL	OL	OL	OL	OL	OL	OL
1.069	7.2936	-0.0654	6.1716	0.0311	6.9545	0.0275	6.9402	-0.0551	OL	OL	OL	OL	OL	OL	OL	OL
1.099	7.2926	-0.0784	6.1735	0.0623	6.9526	0	6.9421	-0.0275	OL	OL	OL	OL	OL	OL	OL	OL
1.103	7.2926	-0.0784	6.1716	0.0311	6.9536	0.0138	6.9411	-0.0413	OL	OL	OL	OL	OL	OL	OL	OL
1.105	7.285	-0.1831	6.1677	-0.0311	6.9536	0.0138	6.9411	-0.0413	OL	OL	OL	OL	OL	OL	OL	OL
1.13	7.2993	0.0131	6.1735	0.0623	6.9526	0	6.9411	-0.0413	OL	OL	OL	OL	OL	OL	OL	OL
1.132	7.2965	-0.0261	6.1754	0.0934	6.9507	-0.0275	6.943	-0.0138	OL	OL	OL	OL	OL	OL	OL	OL
1.139	7.2965	-0.0261	6.1745	0.0778	6.9545	0.0275	6.9402	-0.0551	OL	OL	OL	OL	OL	OL	OL	OL
1.141	7.2917	-0.0915	6.1745	0.0778	6.9536	0.0138	6.9383	-0.0826	OL	OL	OL	OL	OL	OL	OL	OL
1.166	7.2946	-0.0523	6.1735	0.0623	6.9526	0	6.945	0.0138	OL	OL	OL	OL	OL	OL	OL	OL
1.168	7.2926	-0.0784	6.1726	0.0467	6.9536	0.0138	6.9402	-0.0551	OL	OL	OL	OL	OL	OL	OL	OL
1.188	7.2965	-0.0261	6.1745	0.0778	6.9536	0.0138	6.9402	-0.0551	OL	OL	OL	OL	OL	OL	OL	OL
1.19	7.2955	-0.0392	6.1726	0.0467	6.9545	0.0275	6.943	-0.0138	OL	OL	OL	OL	OL	OL	OL	OL
1.192	7.2936	-0.0654	6.1745	0.0778	6.9545	0.0275	6.943	-0.0138	OL	OL	OL	OL	OL	OL	OL	OL
1.195	7.3079	0.1307	6.1735	0.0623	6.9526	0	6.9421	-0.0275	OL	OL	OL	OL	OL	OL	OL	OL
1.224	7.2917	-0.0915	6.1716	0.0311	6.9536	0.0138	6.9421	-0.0275	OL	OL	OL	OL	OL	OL	OL	OL
1.228	7.2955	-0.0392	6.1677	-0.0311	6.9545	0.0275	6.9411	-0.0413	OL	OL	OL	OL	OL	OL	OL	OL
1.23	7.2926	-0.0784	6.1668	-0.0467	6.9545	0.0275	6.9392	-0.0688	OL	OL	OL	OL	OL	OL	OL	OL
1.232	7.2888	-0.1308	6.1745	0.0778	6.9555	0.0413	6.9402	-0.0551	OL	OL	OL	OL	OL	OL	OL	OL
1.262	7.2955	-0.0392	6.1774	0.1245	6.9545	0.0275	6.944	0	OL	OL	OL	OL	OL	OL	OL	OL
1.266	7.2936	-0.0654	6.1793	0.1557	6.9545	0.0275	6.9459	0.0275	OL	OL	OL	OL	OL	OL	OL	OL
1.268	7.2946	-0.0523	6.1735	0.0623	6.9545	0.0275	6.943	-0.0138	OL	OL	OL	OL	OL	OL	OL	OL
1.271	7.2955	-0.0392	6.1745	0.0778	6.9526	0	6.943	-0.0138	OL	OL	OL	OL	OL	OL	OL	OL
1.302	7.2936	-0.0654	6.1726	0.0467	6.9526	0	6.9421	-0.0275	OL	OL	OL	OL	OL	OL	OL	OL
1.305	7.2955	-0.0392	6.1706	0.0156	6.9545	0.0275	6.9421	-0.0275	OL	OL	OL	OL	OL	OL	OL	OL
1.307	7.2946	-0.0523	6.1735	0.0623	6.9555	0.0413	6.9421	-0.0275	OL	OL	OL	OL	OL	OL	OL	OL
1.31	7.2926	-0.0784	6.1716	0.0311	6.9545	0.0275	6.943	-0.0138	OL	OL	OL	OL	OL	OL	OL	OL
1.34	7.2984	0	6.1668	-0.0467	6.9536	0.0138	6.9411	-0.0413	OL	OL	OL	OL	OL	OL	OL	OL
1.344	7.2869	-0.1569	6.1706	0.0156	6.9536	0.0138	6.9411	-0.0413	OL	OL	OL	OL	OL	OL	OL	OL
1.346	7.285	-0.1831	6.1706	0.0156	6.9517	-0.0138	6.943	-0.0138	OL	OL	OL	OL	OL	OL	OL	OL
1.35	7.2707	-0.3792	6.1822	0.2024	6.9383	-0.2063	6.9316	-0.179	OL	OL	OL	OL	OL	OL	OL	OL
1.381	7.2946	-0.0523	6.1706	0.0156	6.9555	0.0413	6.9421	-0.0275	OL	OL	OL	OL	OL	OL	OL	OL
1.385	7.2946	-0.0523	6.1735	0.0623	6.9536	0.0138	6.9402	-0.0551	OL	OL	OL	OL	OL	OL	OL	OL
1.387	7.2965	-0.0261	6.1726	0.0467	6.9526	0	6.9316	-0.179	OL	OL	OL	OL	OL	OL	OL	OL
1.39	7.2907	-0.1046	6.1754	0.0934	6.9536	0.0138	6.9354	-0.1239	OL	OL	OL	OL	OL	OL	OL	OL
1.42	7.2888	-0.1308	6.1668	-0.0467	6.943	-0.1375	6.9316	-0.179	OL	OL	OL	OL	OL	OL	OL	OL
1.424	7.2888	-0.1308	6.1601	-0.1557	6.9488	-0.055	6.9402	-0.0551	OL	OL	OL	OL	OL	OL	OL	OL
1.426	7.2907	-0.1046	6.1649	-0.0778	6.944	-0.1238	6.9373	-0.0964	OL	OL	OL	OL	OL	OL	OL	OL
1.429	7.2898	-0.1177	6.1649	-0.0778	6.9545	0.0275	6.9411	-0.0413	OL	OL	OL	OL	OL	OL	OL	OL
1.459	7.2926	-0.0784	6.1716	0.0311	6.9545	0.0275	6.9421	-0.0275	OL	OL	OL	OL	OL	OL	OL	OL
1.462	7.2936	-0.0654	6.1706	0.0156	6.9488	-0.055	6.944	0	OL	OL	OL	OL	OL	OL	OL	OL
1.465	7.2946	-0.0523	6.1735	0.0623	6.9545	0.0275	6.9411	-0.0413	OL	OL	OL	OL	OL	OL	OL	OL
1.469	7.2917	-0.0915	6.1754	0.0934	6.944	-0.1238	6.9354	-0.1239	OL	OL	OL	OL	OL	OL	OL	OL
1.5	7.2926	-0.0784	6.1716	0.0311	6.9545	0.0275	6.9383	-0.0826	OL	OL	OL	OL	OL	OL	OL	OL
1.503	7.286	-0.17	6.1668	-0.0467	6.9517	-0.0138	6.9373	-0.0964	OL	OL	OL	OL	OL	OL	OL	OL
1.506	7.2946	-0.0523	6.1706	0.0156	6.9497	-0.0413	6.9411	-0.0413	OL	OL	OL	OL	OL	OL	OL	OL
1.508	7.2955	-0.0392	6.1726	0.0467	6.9545	0.0275	6.9421	-0.0275	OL	OL	OL	OL	OL	OL	OL	OL
1.546	7.2946	-0.0523	6.1726	0.0467	6.9545	0.0275	6.9411	-0.0413	OL	OL	OL	OL	OL	OL	OL	OL
1.55	7.2984	0	6.1764	0.109	6.9545	0.0275	6.9402	-0.0551	OL	OL	OL	OL	OL	OL	OL	OL
1.552	7.2965	-0.0261	6.1687	-0.0156	6.9526	0	6.9411	-0.0413	OL	OL	OL	OL	OL	OL	OL	OL
1.555	7.2917	-0.0915	6.1764	0.109	6.9526	0	6.9478	0.0551	OL	OL	OL	OL	OL	OL	OL	OL
1.557	7.2955	-0.0392	6.1716	0.0311	6.9526	0	6.9411	-0.0413	OL	OL	OL	OL	OL	OL	OL	OL
1.587	7.2926	-0.0784	6.1716	0.0311	6.9545	0.0275	6.9364	-0.1102	OL	OL	OL	OL	OL	OL	OL	OL
1.59	7.2955	-0.0392	6.1735	0.0623	6.9536	0.0138	6.9392	-0.0688	OL	OL	OL	OL	OL	OL	OL	OL
1.593	7.2946	-0.0523	6.1745	0.0778	6.9545	0.0275	6.9411	-0.0413	OL	OL	OL	OL	OL	OL	OL	OL
1.601	7.2936	-0.0654	6.1745	0.0778	6.9545	0.0275	6.943	-0.0138	OL	OL	OL	OL	OL	OL	OL	OL
1.63	7.2946	-0.0523	6.1754	0.0934	6.9536	0.0138	6.9421	-0.0275	OL	OL	OL	OL	OL	OL	OL	OL
1.635	7.2926	-0.0784	6.1687	-0.0156	6.9545	0.0275	6.943	-0.0138	OL	OL	OL	OL	OL	OL	OL	OL
1.639	7.2946	-0.0523	6.1726	0.0467	6.9536	0.0138	6.943	-0.0138	OL	OL	OL	OL	OL	OL	OL	OL
1.642	7.2955	-0.0392	6.1764	0.109	6.9545	0.0275	6.943	-0.0138	OL	OL	OL	OL	OL	OL	OL	OL
1.674	7.2946	-0.0523	6.1745	0.0778	6.9545	0.0275	6.9411	-0.0413	OL	OL	OL	OL	OL	OL	OL	OL
1.675	7.3051	0.0915	6.1697	0	6.9564	0.055	6.9488	0.0688	OL	OL	OL	OL	OL	OL	OL	OL
1.68	7.2974	-0.0131	6.1716	0.0311	6.9555	0.0413	6.943	-0.0138	OL	OL	OL	OL	OL	OL	OL	OL
1.684	7.2926	-0.0784	6.1716	0.0311	6.9536	0.0138	6.943	-0.0138	OL	OL	OL	OL	OL	OL	OL	OL
1.714	7.2955	-0.0392	6.1754	0.0934	6.9545	0.0275	6.9517	0.1101	OL	OL	OL	OL	OL	OL	OL	OL
1.718	7.2946	-0.0523	6.1716	0.0311	6.9555	0.0413	6.943	-0.0138	OL	OL	OL	OL	OL	OL	OL	OL
1.72	7.2917	-0.0915	6.1745	0.0778	6.9555	0.0413	6.943	-0.0138	OL	OL	OL	OL	OL	OL	OL	OL
1.745	7.2955	-0.0392	6.1764	0.109	6.9545	0.0275	6.943	-0.0138	OL	OL	OL	OL	OL	OL	OL	OL
1.747	7.285	-0.1831	6.1774	0.1245	6.9536	0.0138	6.9421	-0.0275	OL	OL	OL	OL	OL	OL	OL	OL
1.754	7.2974	-0.0131	6.1716	0.0311	6.9545	0.0275	6.944	0	OL	OL	OL	OL	OL	OL	OL	OL
1.756	7.2993	0.0131	6.1687	-0.0156	6.9555	0.0413	6.943	-0.0138	OL	OL	OL	OL	OL	OL	OL	OL
1.781	7.3003	0.0262	6.1601	-0.1557	6.9545	0.0275	6.943	-0.0138	OL	OL	OL	OL	OL	OL	OL	OL
1.784	7.2974	-0.0131	6.1793	0.1557	6.9555	0.0413	6.9478	0.0551	OL	OL	OL	OL	OL	OL	OL	OL
1.79	7.2926	-0.0784	6.185	0.2491	6.9555	0.0413	6.9421	-0.0275	OL	OL	OL	OL	OL	OL	OL	OL
1.792	7.2926	-0.0784	6.1735	0.0623	6.9545	0.0275	6.9421	-0.0275	OL	OL	OL	OL	OL	OL	OL	OL
1.811	7.2946	-0.0523	6.1735	0.0623	6.9555	0.0413	6.943	-0.0138	OL	OL	OL	OL	OL	OL	OL	OL
1.814	7.2936	-0.0654	6.1726	0.0467	6.9555	0.0413	6.943	-0.0138	OL	OL	OL	OL	OL	OL	OL	OL
1.843	7.2946	-0.0523	6.1745	0.0778	6.9536	0.0138	6.945	0.0138	OL	OL	OL	OL	OL	OL	OL	OL
1.846	7.2965	-0.0261	6.1745	0.0778	6.9536	0.0138	6.944	0	OL	OL	OL	OL	OL	OL	OL	OL
1.849	7.2965	-0.0261	6.1735	0.0623	6.9545	0.0275	6.944	0	OL	OL	OL	OL	OL	OL	OL	OL
1.851	7.2936	-0.0654	6.1716	0.0311	6.9555	0.0413	6.943	-0.0138	OL	OL	OL	OL	OL	OL	OL	OL
1.881	7.2984	0	6.1754	0.0934	6.9536	0.0138	6.9383	-0.0826	OL	OL	OL	OL	OL	OL	OL	OL
1.885	7.2821	-0.2223	6.1697	0	6.9517	-0.0138	6.9411	-0.0413	OL	OL	OL	OL	OL	OL	OL	OL
1.887	7.2917	-0.0915	6.1706	0.0156	6.9545	0.0275	6.9411	-0.0413	OL	OL	OL	OL	OL	OL	OL	OL
1.894	7.2926	-0.0784	6.1687	-0.0156	6.9536	0.0138	6.9392	-0.0688	OL	OL	OL	OL	OL	OL	OL	OL
1.924	7.2955	-0.0392	6.1706	0.0156	6.9517	-0.0138	6.943	-0.0138	OL	OL	OL	OL	OL	OL	OL	OL
1.927	7.2926	-0.0784	6.1716	0.0311	6.9536	0.0138	6.9497	0.0826	OL	OL	OL	OL	OL	OL	OL	OL
1.93	7.2869	-0.1569	6.1591	-0.1713	6.9507	-0.0275	6.9287	-0.2203	OL	OL	OL	OL	OL	OL	OL	OL
1.933	7.2879	-0.1438	6.1706	0.0156	6.9497	-0.0413	6.9364	-0.1102	OL	OL	OL	OL	OL	OL	OL	OL
1.963	7.2888	-0.1308	6.1706	0.0156	6.9469	-0.0825	6.9411	-0.0413	OL	OL	OL	OL	OL	OL	OL	OL
1.966	7.285	-0.1831	6.1793	0.1557	6.9536	0.0138	6.9364	-0.1102	OL	OL	OL	OL	OL	OL	OL	OL
1.969	7.3022	0.0523	6.1793	0.1557	6.9526	0	6.9411	-0.0413	OL	OL	OL	OL	OL	OL	OL	OL
1.971	7.2926	-0.0784	6.1697	0	6.9545	0.0275	6.943	-0.0138	OL	OL	OL	OL	OL	OL	OL	OL
2.001	7.2726	-0.3531	6.1706	0.0156	6.9536	0.0138	6.9373	-0.0964	OL	OL	OL	OL	OL	OL	OL	OL
2.005	7.2926	-0.0784	6.1601	-0.1557	6.9526	0	6.9373	-0.0964	OL	OL	OL	OL	OL	OL	OL	OL
2.007	7.2926	-0.0784	6.1716	0.0311	6.9507	-0.0275	6.9421	-0.0275	OL	OL	OL	OL	OL	OL	OL	OL
2.014	7.2926	-0.0784	6.1668	-0.0467	6.9526	0	6.9411	-0.0413	OL	OL	OL	OL	OL	OL	OL	OL
2.044	7.2955	-0.0392	6.1716	0.0311	6.9526	0	6.943	-0.0138	OL	OL	OL	OL	OL	OL	OL	OL
2.048	7.2965	-0.0261	6.1716	0.0311	6.9526	0	6.9497	0.0826	OL	OL	OL	OL	OL	OL	OL	OL
2.05	7.2936	-0.0654	6.1726	0.0467	6.9545	0.0275	6.944	0	OL	OL	OL	OL	OL	OL	OL	OL
2.052	7.2955	-0.0392	6.1716	0.0311	6.9526	0	6.943	-0.0138	OL	OL	OL	OL	OL	OL	OL	OL
2.083	7.2869	-0.1569	6.1697	0	6.9526	0	6.943	-0.0138	OL	OL	OL	OL	OL	OL	OL	OL
2.086	7.2898	-0.1177	6.1764	0.109	6.9545	0.0275	6.9402	-0.0551	OL	OL	OL	OL	OL	OL	OL	OL
2.089	7.2946	-0.0523	6.1687	-0.0156	6.9545	0.0275	6.9421	-0.0275	OL	OL	OL	OL	OL	OL	OL	OL
2.091	7.2993	0.0131	6.1745	0.0778	6.9526	0	6.9411	-0.0413	OL	OL	OL	OL	OL	OL	OL	OL
2.121	7.2936	-0.0654	6.1591	-0.1713	6.9536	0.0138	6.945	0.0138	OL	OL	OL	OL	OL	OL	OL	OL
2.125	7.2926	-0.0784	6.1726	0.0467	6.9526	0	6.9392	-0.0688	OL	OL	OL	OL	OL	OL	OL	OL
2.127	7.2955	-0.0392	6.1716	0.0311	6.9526	0	6.943	-0.0138	OL	OL	OL	OL	OL	OL	OL	OL
2.134	7.2907	-0.1046	6.1735	0.0623	6.9545	0.0275	6.9488	0.0688	OL	OL	OL	OL	OL	OL	OL	OL
2.137	7.2946	-0.0523	6.1735	0.0623	6.9545	0.0275	6.9411	-0.0413	OL	OL	OL	OL	OL	OL	OL	OL
2.153	7.2955	-0.0392	6.1754	0.0934	6.9536	0.0138	6.943	-0.0138	OL	OL	OL	OL	OL	OL	OL	OL
2.156	7.2926	-0.0784	6.1697	0	6.9536	0.0138	6.9411	-0.0413	OL	OL	OL	OL	OL	OL	OL	OL
2.186	7.2926	-0.0784	6.1735	0.0623	6.9555	0.0413	6.944	0	OL	OL	OL	OL	OL	OL	OL	OL
2.19	7.3003	0.0262	6.1668	-0.0467	6.9536	0.0138	6.9402	-0.0551	OL	OL	OL	OL	OL	OL	OL	OL
2.193	7.2946	-0.0523	6.1697	0	6.9536	0.0138	6.9411	-0.0413	OL	OL	OL	OL	OL	OL	OL	OL
2.197	7.2955	-0.0392	6.1735	0.0623	6.9545	0.0275	6.9421	-0.0275	OL	OL	OL	OL	OL	OL	OL	OL
2.226	7.2955	-0.0392	6.1735	0.0623	6.9526	0	6.9411	-0.0413	OL	OL	OL	OL	OL	OL	OL	OL
2.23	7.3022	0.0523	6.1774	0.1245	6.9536	0.0138	6.9469	0.0413	OL	OL	OL	OL	OL	OL	OL	OL
2.232	7.2965	-0.0261	6.1764	0.109	6.9545	0.0275	6.9392	-0.0688	OL	OL	OL	OL	OL	OL	OL	OL
2.235	7.2946	-0.0523	6.1735	0.0623	6.9545	0.0275	6.943	-0.0138	OL	OL	OL	OL	OL	OL	OL	OL
2.267	7.2946	-0.0523	6.1735	0.0623	6.9536	0.0138	6.9402	-0.0551	OL	OL	OL	OL	OL	OL	OL	OL
2.271	7.2926	-0.0784	6.1764	0.109	6.9545	0.0275	6.944	0	OL	OL	OL	OL	OL	OL	OL	OL
2.275	7.2965	-0.0261	6.1716	0.0311	6.9545	0.0275	6.9421	-0.0275	OL	OL	OL	OL	OL	OL	OL	OL
2.304	7.2974	-0.0131	6.1735	0.0623	6.9555	0.0413	6.943	-0.0138	OL	OL	OL	OL	OL	OL	OL	OL
2.31	7.2965	-0.0261	6.1706	0.0156	6.9555	0.0413	6.943	-0.0138	OL	OL	OL	OL	OL	OL	OL	OL
2.335	7.2812	-0.2354	6.1726	0.0467	6.9536	0.0138	6.945	0.0138	OL	OL	OL	OL	OL	OL	OL	OL
2.337	7.2955	-0.0392	6.1745	0.0778	6.9545	0.0275	6.9373	-0.0964	OL	OL	OL	OL	OL	OL	OL	OL
2.363	7.286	-0.17	6.161	-0.1401	6.9555	0.0413	6.9478	0.0551	OL	OL	OL	OL	OL	OL	OL	OL
2.365	7.2965	-0.0261	6.1745	0.0778	6.9526	0	6.9421	-0.0275	OL	OL	OL	OL	OL	OL	OL	OL
2.384	7.2946	-0.0523	6.1726	0.0467	6.9555	0.0413	6.9402	-0.0551	OL	OL	OL	OL	OL	OL	OL	OL
2.386	7.2955	-0.0392	6.1735	0.0623	6.9536	0.0138	6.943	-0.0138	OL	OL	OL	OL	OL	OL	OL	OL
2.389	7.2965	-0.0261	6.1716	0.0311	6.9555	0.0413	6.944	0	OL	OL	OL	OL	OL	OL	OL	OL
2.391	7.2955	-0.0392	6.1764	0.109	6.9545	0.0275	6.9411	-0.0413	OL	OL	OL	OL	OL	OL	OL	OL
2.393	7.2936	-0.0654	6.1745	0.0778	6.9526	0	6.9411	-0.0413	OL	OL	OL	OL	OL	OL	OL	OL
2.401	7.2936	-0.0654	6.1677	-0.0311	6.9545	0.0275	6.943	-0.0138	OL	OL	OL	OL	OL	OL	OL	OL
2.43	7.2793	-0.2615	6.1764	0.109	6.9536	0.0138	6.943	-0.0138	OL	OL	OL	OL	OL	OL	OL	OL
2.433	7.2831	-0.2092	6.1629	-0.109	6.9555	0.0413	6.944	0	OL	OL	OL	OL	OL	OL	OL	OL
2.436	7.2965	-0.0261	6.1726	0.0467	6.9545	0.0275	6.943	-0.0138	OL	OL	OL	OL	OL	OL	OL	OL
2.491	7.2965	-0.0261	6.1677	-0.0311	6.9555	0.0413	6.9421	-0.0275	OL	OL	OL	OL	OL	OL	OL	OL
2.494	7.2946	-0.0523	6.1706	0.0156	6.9536	0.0138	6.944	0	OL	OL	OL	OL	OL	OL	OL	OL
2.496	7.2946	-0.0523	6.1726	0.0467	6.9536	0.0138	6.9411	-0.0413	OL	OL	OL	OL	OL	OL	OL	OL
2.499	7.2936	-0.0654	6.1706	0.0156	6.9545	0.0275	6.943	-0.0138	OL	OL	OL	OL	OL	OL	OL	OL
2.501	7.2955	-0.0392	6.1716	0.0311	6.9526	0	6.9421	-0.0275	OL	OL	OL	OL	OL	OL	OL	OL
2.504	7.2946	-0.0523	6.1716	0.0311	6.9526	0	6.944	0	OL	OL	OL	OL	OL	OL	OL	OL
2.506	7.2926	-0.0784	6.1754	0.0934	6.9555	0.0413	6.943	-0.0138	OL	OL	OL	OL	OL	OL	OL	OL
2.51	7.2993	0.0131	6.1754	0.0934	6.9545	0.0275	6.9411	-0.0413	OL	OL	OL	OL	OL	OL	OL	OL
2.54	7.2993	0.0131	6.1764	0.109	6.9517	-0.0138	6.9421	-0.0275	OL	OL	OL	OL	OL	OL	OL	OL
2.544	7.2965	-0.0261	6.1697	0	6.9545	0.0275	6.945	0.0138	OL	OL	OL	OL	OL	OL	OL	OL
2.546	7.2946	-0.0523	6.1601	-0.1557	6.9526	0	6.9421	-0.0275	OL	OL	OL	OL	OL	OL	OL	OL
2.55	7.2926	-0.0784	6.1745	0.0778	6.9545	0.0275	6.9497	0.0826	OL	OL	OL	OL	OL	OL	OL	OL
2.58	7.2946	-0.0523	6.1716	0.0311	6.9545	0.0275	6.9354	-0.1239	OL	OL	OL	OL	OL	OL	OL	OL
2.583	7.2955	-0.0392	6.1745	0.0778	6.9545	0.0275	6.9392	-0.0688	OL	OL	OL	OL	OL	OL	OL	OL
2.586	7.2946	-0.0523	6.1735	0.0623	6.9526	0	6.943	-0.0138	OL	OL	OL	OL	OL	OL	OL	OL
2.59	7.2974	-0.0131	6.1735	0.0623	6.9526	0	6.9411	-0.0413	OL	OL	OL	OL	OL	OL	OL	OL
2.621	7.2926	-0.0784	6.1706	0.0156	6.9526	0	6.943	-0.0138	OL	OL	OL	OL	OL	OL	OL	OL
2.625	7.2898	-0.1177	6.1754	0.0934	6.9526	0	6.944	0	OL	OL	OL	OL	OL	OL	OL	OL
2.627	7.2946	-0.0523	6.1716	0.0311	6.9526	0	6.944	0	OL	OL	OL	OL	OL	OL	OL	OL
2.63	7.2955	-0.0392	6.1726	0.0467	6.9545	0.0275	6.943	-0.0138	OL	OL	OL	OL	OL	OL	OL	OL
2.659	7.2898	-0.1177	6.1726	0.0467	6.9545	0.0275	6.944	0	OL	OL	OL	OL	OL	OL	OL	OL
2.663	7.2926	-0.0784	6.1716	0.0311	6.9545	0.0275	6.9421	-0.0275	OL	OL	OL	OL	OL	OL	OL	OL
2.665	7.2946	-0.0523	6.1726	0.0467	6.9555	0.0413	6.944	0	OL	OL	OL	OL	OL	OL	OL	OL
2.669	7.2955	-0.0392	6.1706	0.0156	6.9545	0.0275	6.9536	0.1377	OL	OL	OL	OL	OL	OL	OL	OL
2.699	7.2926	-0.0784	6.1716	0.0311	6.9545	0.0275	6.9421	-0.0275	OL	OL	OL	OL	OL	OL	OL	OL
2.703	7.2974	-0.0131	6.1726	0.0467	6.9555	0.0413	6.943	-0.0138	OL	OL	OL	OL	OL	OL	OL	OL
2.705	7.2955	-0.0392	6.1706	0.0156	6.9536	0.0138	6.9421	-0.0275	OL	OL	OL	OL	OL	OL	OL	OL
2.708	7.2984	0	6.1764	0.109	6.9555	0.0413	6.9421	-0.0275	OL	OL	OL	OL	OL	OL	OL	OL
2.74	7.2907	-0.1046	6.1735	0.0623	6.9545	0.0275	6.943	-0.0138	OL	OL	OL	OL	OL	OL	OL	OL
2.744	7.2955	-0.0392	6.1745	0.0778	6.9545	0.0275	6.9373	-0.0964	OL	OL	OL	OL	OL	OL	OL	OL
2.746	7.2993	0.0131	6.1726	0.0467	6.9536	0.0138	6.9392	-0.0688	OL	OL	OL	OL	OL	OL	OL	OL
2.75	7.2965	-0.0261	6.1745	0.0778	6.9526	0	6.945	0.0138	OL	OL	OL	OL	OL	OL	OL	OL
2.792	7.3012	0.0392	6.1898	0.3269	6.9536	0.0138	6.9392	-0.0688	OL	OL	OL	OL	OL	OL	OL	OL
2.795	7.2955	-0.0392	6.1726	0.0467	6.9555	0.0413	6.9402	-0.0551	OL	OL	OL	OL	OL	OL	OL	OL
2.798	7.2946	-0.0523	6.1735	0.0623	6.9536	0.0138	6.9421	-0.0275	OL	OL	OL	OL	OL	OL	OL	OL
2.8	7.2955	-0.0392	6.1726	0.0467	6.9526	0	6.9421	-0.0275	OL	OL	OL	OL	OL	OL	OL	OL
2.803	7.2936	-0.0654	6.1745	0.0778	6.9526	0	6.9411	-0.0413	OL	OL	OL	OL	OL	OL	OL	OL
2.806	7.2955	-0.0392	6.1716	0.0311	6.9517	-0.0138	6.9421	-0.0275	OL	OL	OL	OL	OL	OL	OL	OL
2.837	7.2965	-0.0261	6.1745	0.0778	6.9526	0	6.9411	-0.0413	OL	OL	OL	OL	OL	OL	OL	OL
2.84	7.2946	-0.0523	6.1774	0.1245	6.9555	0.0413	6.943	-0.0138	OL	OL	OL	OL	OL	OL	OL	OL
2.842	7.2974	-0.0131	6.187	0.2802	6.9536	0.0138	6.945	0.0138	OL	OL	OL	OL	OL	OL	OL	OL
2.846	7.2984	0	6.1774	0.1245	6.9555	0.0413	6.9478	0.0551	OL	OL	OL	OL	OL	OL	OL	OL
2.876	7.2955	-0.0392	6.1706	0.0156	6.9555	0.0413	6.943	-0.0138	OL	OL	OL	OL	OL	OL	OL	OL
2.88	7.2888	-0.1308	6.1726	0.0467	6.9545	0.0275	6.9411	-0.0413	OL	OL	OL	OL	OL	OL	OL	OL
2.882	7.2955	-0.0392	6.1735	0.0623	6.9536	0.0138	6.944	0	OL	OL	OL	OL	OL	OL	OL	OL
2.889	7.2946	-0.0523	6.1726	0.0467	6.9526	0	6.9306	-0.1928	OL	OL	OL	OL	OL	OL	OL	OL
2.904	7.2946	-0.0523	6.1735	0.0623	6.9545	0.0275	6.945	0.0138	OL	OL	OL	OL	OL	OL	OL	OL
2.934	7.2955	-0.0392	6.1745	0.0778	6.9545	0.0275	6.9411	-0.0413	OL	OL	OL	OL	OL	OL	OL	OL
2.94	7.2926	-0.0784	6.1774	0.1245	6.9545	0.0275	6.9411	-0.0413	OL	OL	OL	OL	OL	OL	OL	OL
2.965	7.2898	-0.1177	6.1745	0.0778	6.9545	0.0275	6.943	-0.0138	OL	OL	OL	OL	OL	OL	OL	OL
2.967	7.2926	-0.0784	6.1726	0.0467	6.9545	0.0275	6.943	-0.0138	OL	OL	OL	OL	OL	OL	OL	OL
2.993	7.2926	-0.0784	6.1745	0.0778	6.9545	0.0275	6.943	-0.0138	OL	OL	OL	OL	OL	OL	OL	OL
2.995	7.2946	-0.0523	6.1745	0.0778	6.9517	-0.0138	6.943	-0.0138	OL	OL	OL	OL	OL	OL	OL	OL
3.014	7.2955	-0.0392	6.1735	0.0623	6.9545	0.0275	6.9421	-0.0275	OL	OL	OL	OL	OL	OL	OL	OL
3.016	7.2946	-0.0523	6.1706	0.0156	6.9526	0	6.9421	-0.0275	OL	OL	OL	OL	OL	OL	OL	OL
3.023	7.2955	-0.0392	6.1706	0.0156	6.9517	-0.0138	6.9421	-0.0275	OL	OL	OL	OL	OL	OL	OL	OL
3.025	7.2946	-0.0523	6.1716	0.0311	6.9545	0.0275	6.9411	-0.0413	OL	OL	OL	OL	OL	OL	OL	OL
3.028	7.2946	-0.0523	6.1735	0.0623	6.9536	0.0138	6.943	-0.0138	OL	OL	OL	OL	OL	OL	OL	OL
3.036	7.2936	-0.0654	6.1697	0	6.9526	0	6.9421	-0.0275	OL	OL	OL	OL	OL	OL	OL	OL
3.04	7.2946	-0.0523	6.1716	0.0311	6.9526	0	6.943	-0.0138	OL	OL	OL	OL	OL	OL	OL	OL
3.07	7.2926	-0.0784	6.1716	0.0311	6.9536	0.0138	6.9411	-0.0413	OL	OL	OL	OL	OL	OL	OL	OL
3.074	7.2984	0	6.1735	0.0623	6.9517	-0.0138	6.9469	0.0413	OL	OL	OL	OL	OL	OL	OL	OL
3.076	7.2955	-0.0392	6.1716	0.0311	6.9536	0.0138	6.9526	0.1239	OL	OL	OL	OL	OL	OL	OL	OL
3.105	7.2993	0.0131	6.1706	0.0156	6.9517	-0.0138	6.9402	-0.0551	OL	OL	OL	OL	OL	OL	OL	OL
3.109	7.2926	-0.0784	6.1735	0.0623	6.9526	0	6.9459	0.0275	OL	OL	OL	OL	OL	OL	OL	OL
3.111	7.2936	-0.0654	6.1726	0.0467	6.9545	0.0275	6.9411	-0.0413	OL	OL	OL	OL	OL	OL	OL	OL
3.114	7.2955	-0.0392	6.1735	0.0623	6.9517	-0.0138	6.9402	-0.0551	OL	OL	OL	OL	OL	OL	OL	OL
3.144	7.2955	-0.0392	6.1726	0.0467	6.9545	0.0275	6.943	-0.0138	OL	OL	OL	OL	OL	OL	OL	OL
3.147	7.2926	-0.0784	6.1668	-0.0467	6.9469	-0.0825	6.9316	-0.179	OL	OL	OL	OL	OL	OL	OL	OL
3.15	7.2955	-0.0392	6.1716	0.0311	6.9536	0.0138	6.9402	-0.0551	OL	OL	OL	OL	OL	OL	OL	OL
3.156	7.2793	-0.2615	6.1687	-0.0156	6.9517	-0.0138	6.9383	-0.0826	OL	OL	OL	OL	OL	OL	OL	OL
3.16	7.2926	-0.0784	6.1735	0.0623	6.9536	0.0138	6.9325	-0.1652	OL	OL	OL	OL	OL	OL	OL	OL
3.19	7.2888	-0.1308	6.1649	-0.0778	6.9545	0.0275	6.943	-0.0138	OL	OL	OL	OL	OL	OL	OL	OL
3.194	7.2907	-0.1046	6.1706	0.0156	6.9459	-0.0963	6.9373	-0.0964	OL	OL	OL	OL	OL	OL	OL	OL
3.196	7.2926	-0.0784	6.1726	0.0467	6.9507	-0.0275	6.9411	-0.0413	OL	OL	OL	OL	OL	OL	OL	OL
3.2	7.2965	-0.0261	6.1754	0.0934	6.9545	0.0275	6.944	0	OL	OL	OL	OL	OL	OL	OL	OL
3.23	7.2955	-0.0392	6.1735	0.0623	6.9526	0	6.9469	0.0413	OL	OL	OL	OL	OL	OL	OL	OL
3.234	7.2955	-0.0392	6.1726	0.0467	6.9555	0.0413	6.9421	-0.0275	OL	OL	OL	OL	OL	OL	OL	OL
3.236	7.2955	-0.0392	6.1726	0.0467	6.9545	0.0275	6.943	-0.0138	OL	OL	OL	OL	OL	OL	OL	OL
3.241	7.2917	-0.0915	6.1716	0.0311	6.9555	0.0413	6.9411	-0.0413	OL	OL	OL	OL	OL	OL	OL	OL
3.271	7.2926	-0.0784	6.1754	0.0934	6.9545	0.0275	6.9421	-0.0275	OL	OL	OL	OL	OL	OL	OL	OL
3.275	7.2984	0	6.1735	0.0623	6.9545	0.0275	6.944	0	OL	OL	OL	OL	OL	OL	OL	OL
3.277	7.2955	-0.0392	6.1774	0.1245	6.9536	0.0138	6.9392	-0.0688	OL	OL	OL	OL	OL	OL	OL	OL
3.284	7.2984	0	6.1745	0.0778	6.9555	0.0413	6.9411	-0.0413	OL	OL	OL	OL	OL	OL	OL	OL
3.314	7.2974	-0.0131	6.1812	0.1868	6.9564	0.055	6.943	-0.0138	OL	OL	OL	OL	OL	OL	OL	OL
3.317	7.2955	-0.0392	6.1764	0.109	6.9564	0.055	6.9459	0.0275	OL	OL	OL	OL	OL	OL	OL	OL
3.32	7.2965	-0.0261	6.1754	0.0934	6.9526	0	6.943	-0.0138	OL	OL	OL	OL	OL	OL	OL	OL
3.322	7.2955	-0.0392	6.1735	0.0623	6.9555	0.0413	6.943	-0.0138	OL	OL	OL	OL	OL	OL	OL	OL
3.353	7.2955	-0.0392	6.1726	0.0467	6.9545	0.0275	6.943	-0.0138	OL	OL	OL	OL	OL	OL	OL	OL
3.356	7.2965	-0.0261	6.1735	0.0623	6.9555	0.0413	6.945	0.0138	OL	OL	OL	OL	OL	OL	OL	OL
3.359	7.2946	-0.0523	6.1735	0.0623	6.9555	0.0413	6.944	0	OL	OL	OL	OL	OL	OL	OL	OL
3.361	7.2946	-0.0523	6.1764	0.109	6.9555	0.0413	6.944	0	OL	OL	OL	OL	OL	OL	OL	OL
3.392	7.2974	-0.0131	6.1716	0.0311	6.9526	0	6.943	-0.0138	OL	OL	OL	OL	OL	OL	OL	OL
3.396	7.2974	-0.0131	6.1735	0.0623	6.9526	0	6.9392	-0.0688	OL	OL	OL	OL	OL	OL	OL	OL
3.399	7.2907	-0.1046	6.1735	0.0623	6.9545	0.0275	6.9402	-0.0551	OL	OL	OL	OL	OL	OL	OL	OL
3.412	7.2936	-0.0654	6.1726	0.0467	6.9545	0.0275	6.943	-0.0138	OL	OL	OL	OL	OL	OL	OL	OL
3.415	7.2946	-0.0523	6.1754	0.0934	6.9555	0.0413	6.9373	-0.0964	OL	OL	OL	OL	OL	OL	OL	OL
3.421	7.2974	-0.0131	6.1774	0.1245	6.9555	0.0413	6.944	0	OL	OL	OL	OL	OL	OL	OL	OL
3.427	7.2946	-0.0523	6.1735	0.0623	6.9555	0.0413	6.9459	0.0275	OL	OL	OL	OL	OL	OL	OL	OL
3.457	7.2965	-0.0261	6.1754	0.0934	6.9526	0	6.9402	-0.0551	OL	OL	OL	OL	OL	OL	OL	OL
3.461	7.2936	-0.0654	6.1764	0.109	6.9536	0.0138	6.944	0	OL	OL	OL	OL	OL	OL	OL	OL
3.463	7.2936	-0.0654	6.1716	0.0311	6.9545	0.0275	6.944	0	OL	OL	OL	OL	OL	OL	OL	OL
3.492	7.2955	-0.0392	6.1726	0.0467	6.9545	0.0275	6.944	0	OL	OL	OL	OL	OL	OL	OL	OL
3.496	7.2955	-0.0392	6.1774	0.1245	6.9545	0.0275	6.944	0	OL	OL	OL	OL	OL	OL	OL	OL
3.498	7.2974	-0.0131	6.185	0.2491	6.9536	0.0138	6.945	0.0138	OL	OL	OL	OL	OL	OL	OL	OL
3.502	7.2841	-0.1961	6.1831	0.218	6.9564	0.055	6.9421	-0.0275	OL	OL	OL	OL	OL	OL	OL	OL
3.505	7.2955	-0.0392	6.1716	0.0311	6.9555	0.0413	6.9402	-0.0551	OL	OL	OL	OL	OL	OL	OL	OL
3.536	7.2984	0	6.1716	0.0311	6.9526	0	6.944	0	OL	OL	OL	OL	OL	OL	OL	OL
3.539	7.2946	-0.0523	6.1745	0.0778	6.9545	0.0275	6.9402	-0.0551	OL	OL	OL	OL	OL	OL	OL	OL
3.542	7.2955	-0.0392	6.1745	0.0778	6.9555	0.0413	6.9478	0.0551	OL	OL	OL	OL	OL	OL	OL	OL
3.569	7.2955	-0.0392	6.1726	0.0467	6.9536	0.0138	6.943	-0.0138	OL	OL	OL	OL	OL	OL	OL	OL
3.575	7.2946	-0.0523	6.1735	0.0623	6.9545	0.0275	6.943	-0.0138	OL	OL	OL	OL	OL	OL	OL	OL
3.578	7.2974	-0.0131	6.1735	0.0623	6.9545	0.0275	6.943	-0.0138	OL	OL	OL	OL	OL	OL	OL	OL
3.603	7.2974	-0.0131	6.1745	0.0778	6.9555	0.0413	6.944	0	OL	OL	OL	OL	OL	OL	OL	OL
3.605	7.2917	-0.0915	6.1774	0.1245	6.9545	0.0275	6.944	0	OL	OL	OL	OL	OL	OL	OL	OL
3.612	7.2955	-0.0392	6.1774	0.1245	6.9545	0.0275	6.944	0	OL	OL	OL	OL	OL	OL	OL	OL
3.614	7.2974	-0.0131	6.1802	0.1713	6.9564	0.055	6.9459	0.0275	OL	OL	OL	OL	OL	OL	OL	OL
3.633	7.2869	-0.1569	6.1754	0.0934	6.9545	0.0275	6.9411	-0.0413	OL	OL	OL	OL	OL	OL	OL	OL
3.635	7.2926	-0.0784	6.1687	-0.0156	6.9497	-0.0413	6.9411	-0.0413	OL	OL	OL	OL	OL	OL	OL	OL
3.664	7.2879	-0.1438	6.1639	-0.0934	6.943	-0.1375	6.9344	-0.1377	OL	OL	OL	OL	OL	OL	OL	OL
3.667	7.2946	-0.0523	6.1716	0.0311	6.9507	-0.0275	6.9383	-0.0826	OL	OL	OL	OL	OL	OL	OL	OL
3.67	7.2946	-0.0523	6.1716	0.0311	6.9536	0.0138	6.944	0	OL	OL	OL	OL	OL	OL	OL	OL
3.673	7.2936	-0.0654	6.1716	0.0311	6.9536	0.0138	6.9411	-0.0413	OL	OL	OL	OL	OL	OL	OL	OL
3.703	7.2926	-0.0784	6.1726	0.0467	6.9526	0	6.9421	-0.0275	OL	OL	OL	OL	OL	OL	OL	OL
3.706	7.2946	-0.0523	6.1726	0.0467	6.9545	0.0275	6.9392	-0.0688	OL	OL	OL	OL	OL	OL	OL	OL
3.708	7.2936	-0.0654	6.1735	0.0623	6.9536	0.0138	6.945	0.0138	OL	OL	OL	OL	OL	OL	OL	OL
3.715	7.2946	-0.0523	6.1706	0.0156	6.9526	0	6.9411	-0.0413	OL	OL	OL	OL	OL	OL	OL	OL
3.722	7.2993	0.0131	6.1658	-0.0623	6.9526	0	6.944	0	OL	OL	OL	OL	OL	OL	OL	OL
3.73	7.3022	0.0523	6.1735	0.0623	6.9517	-0.0138	6.943	-0.0138	OL	OL	OL	OL	OL	OL	OL	OL
3.76	7.2946	-0.0523	6.162	-0.1245	6.9545	0.0275	6.9497	0.0826	OL	OL	OL	OL	OL	OL	OL	OL
3.764	7.2974	-0.0131	6.1735	0.0623	6.9555	0.0413	6.9354	-0.1239	OL	OL	OL	OL	OL	OL	OL	OL
3.766	7.2974	-0.0131	6.1735	0.0623	6.9545	0.0275	6.943	-0.0138	OL	OL	OL	OL	OL	OL	OL	OL
3.77	7.2955	-0.0392	6.1716	0.0311	6.9536	0.0138	6.943	-0.0138	OL	OL	OL	OL	OL	OL	OL	OL
3.802	7.2955	-0.0392	6.1745	0.0778	6.9555	0.0413	6.943	-0.0138	OL	OL	OL	OL	OL	OL	OL	OL
3.805	7.2946	-0.0523	6.1735	0.0623	6.9545	0.0275	6.944	0	OL	OL	OL	OL	OL	OL	OL	OL
3.809	7.2974	-0.0131	6.1677	-0.0311	6.9555	0.0413	6.945	0.0138	OL	OL	OL	OL	OL	OL	OL	OL
3.813	7.2965	-0.0261	6.1774	0.1245	6.9545	0.0275	6.943	-0.0138	OL	OL	OL	OL	OL	OL	OL	OL
3.843	7.2936	-0.0654	6.1706	0.0156	6.9526	0	6.944	0	OL	OL	OL	OL	OL	OL	OL	OL
3.846	7.2955	-0.0392	6.1841	0.2335	6.9536	0.0138	6.945	0.0138	OL	OL	OL	OL	OL	OL	OL	OL
3.848	7.2984	0	6.1726	0.0467	6.9526	0	6.943	-0.0138	OL	OL	OL	OL	OL	OL	OL	OL
3.855	7.2955	-0.0392	6.1754	0.0934	6.9545	0.0275	6.943	-0.0138	OL	OL	OL	OL	OL	OL	OL	OL
3.886	7.2955	-0.0392	6.1735	0.0623	6.9555	0.0413	6.943	-0.0138	OL	OL	OL	OL	OL	OL	OL	OL
3.889	7.2946	-0.0523	6.1726	0.0467	6.9517	-0.0138	6.945	0.0138	OL	OL	OL	OL	OL	OL	OL	OL
3.891	7.2946	-0.0523	6.1716	0.0311	6.9536	0.0138	6.9421	-0.0275	OL	OL	OL	OL	OL	OL	OL	OL
3.894	7.2955	-0.0392	6.1716	0.0311	6.9555	0.0413	6.943	-0.0138	OL	OL	OL	OL	OL	OL	OL	OL
3.9	7.2955	-0.0392	6.1745	0.0778	6.9536	0.0138	6.9411	-0.0413	OL	OL	OL	OL	OL	OL	OL	OL
3.93	7.2917	-0.0915	6.1697	0	6.9545	0.0275	6.9421	-0.0275	OL	OL	OL	OL	OL	OL	OL	OL
3.934	7.2917	-0.0915	6.1754	0.0934	6.9545	0.0275	6.943	-0.0138	OL	OL	OL	OL	OL	OL	OL	OL
3.936	7.2974	-0.0131	6.1716	0.0311	6.9555	0.0413	6.944	0	OL	OL	OL	OL	OL	OL	OL	OL
3.94	7.2907	-0.1046	6.1716	0.0311	6.9536	0.0138	6.9421	-0.0275	OL	OL	OL	OL	OL	OL	OL	OL
3.97	7.2965	-0.0261	6.1716	0.0311	6.9545	0.0275	6.9421	-0.0275	OL	OL	OL	OL	OL	OL	OL	OL
3.974	7.2955	-0.0392	6.1735	0.0623	6.9545	0.0275	6.943	-0.0138	OL	OL	OL	OL	OL	OL	OL	OL
3.976	7.2974	-0.0131	6.1735	0.0623	6.9545	0.0275	6.9421	-0.0275	OL	OL	OL	OL	OL	OL	OL	OL
3.982	7.2926	-0.0784	6.1745	0.0778	6.9564	0.055	6.943	-0.0138	OL	OL	OL	OL	OL	OL	OL	OL
4.012	7.2946	-0.0523	6.1735	0.0623	6.9545	0.0275	6.9421	-0.0275	OL	OL	OL	OL	OL	OL	OL	OL
4.016	7.2965	-0.0261	6.1754	0.0934	6.9536	0.0138	6.9411	-0.0413	OL	OL	OL	OL	OL	OL	OL	OL
4.019	7.2936	-0.0654	6.1735	0.0623	6.9545	0.0275	6.9421	-0.0275	OL	OL	OL	OL	OL	OL	OL	OL
4.033	7.2936	-0.0654	6.1706	0.0156	6.9536	0.0138	6.945	0.0138	OL	OL	OL	OL	OL	OL	OL	OL
4.035	7.2974	-0.0131	6.1754	0.0934	6.9545	0.0275	6.944	0	OL	OL	OL	OL	OL	OL	OL	OL
4.038	7.2907	-0.1046	6.1793	0.1557	6.9545	0.0275	6.9478	0.0551	OL	OL	OL	OL	OL	OL	OL	OL
4.069	7.2984	0	6.1726	0.0467	6.9536	0.0138	6.9411	-0.0413	OL	OL	OL	OL	OL	OL	OL	OL
4.073	7.2974	-0.0131	6.1706	0.0156	6.9517	-0.0138	6.945	0.0138	OL	OL	OL	OL	OL	OL	OL	OL
4.075	7.2946	-0.0523	6.1793	0.1557	6.9545	0.0275	6.945	0.0138	OL	OL	OL	OL	OL	OL	OL	OL
4.077	7.2946	-0.0523	6.1745	0.0778	6.9555	0.0413	6.943	-0.0138	OL	OL	OL	OL	OL	OL	OL	OL
4.107	7.2926	-0.0784	6.1716	0.0311	6.9545	0.0275	6.944	0	OL	OL	OL	OL	OL	OL	OL	OL
4.11	7.2984	0	6.1726	0.0467	6.9526	0	6.943	-0.0138	OL	OL	OL	OL	OL	OL	OL	OL
4.113	7.2955	-0.0392	6.1726	0.0467	6.9526	0	6.944	0	OL	OL	OL	OL	OL	OL	OL	OL
4.116	7.286	-0.17	6.1716	0.0311	6.9545	0.0275	6.944	0	OL	OL	OL	OL	OL	OL	OL	OL
4.146	7.2869	-0.1569	6.1697	0	6.9545	0.0275	6.943	-0.0138	OL	OL	OL	OL	OL	OL	OL	OL
4.15	7.2926	-0.0784	6.1668	-0.0467	6.9545	0.0275	6.9402	-0.0551	OL	OL	OL	OL	OL	OL	OL	OL
4.153	7.2974	-0.0131	6.1658	-0.0623	6.9555	0.0413	6.944	0	OL	OL	OL	OL	OL	OL	OL	OL
4.178	7.2888	-0.1308	6.1726	0.0467	6.9545	0.0275	6.9421	-0.0275	OL	OL	OL	OL	OL	OL	OL	OL
4.181	7.2936	-0.0654	6.1706	0.0156	6.9564	0.055	6.9488	0.0688	OL	OL	OL	OL	OL	OL	OL	OL
4.208	7.2955	-0.0392	6.1726	0.0467	6.9545	0.0275	6.9383	-0.0826	OL	OL	OL	OL	OL	OL	OL	OL
4.216	7.2974	-0.0131	6.1735	0.0623	6.9545	0.0275	6.944	0	OL	OL	OL	OL	OL	OL	OL	OL
4.235	7.2917	-0.0915	6.1745	0.0778	6.9536	0.0138	6.944	0	OL	OL	OL	OL	OL	OL	OL	OL
4.237	7.2984	0	6.1754	0.0934	6.9536	0.0138	6.944	0	OL	OL	OL	OL	OL	OL	OL	OL
4.244	7.2965	-0.0261	6.1831	0.218	6.9536	0.0138	6.9411	-0.0413	OL	OL	OL	OL	OL	OL	OL	OL
4.247	7.2965	-0.0261	6.1735	0.0623	6.9536	0.0138	6.944	0	OL	OL	OL	OL	OL	OL	OL	OL
4.253	7.2917	-0.0915	6.1716	0.0311	6.9526	0	6.9354	-0.1239	OL	OL	OL	OL	OL	OL	OL	OL
4.281	7.2993	0.0131	6.1687	-0.0156	6.9526	0	6.945	0.0138	OL	OL	OL	OL	OL	OL	OL	OL
4.285	7.2965	-0.0261	6.1745	0.0778	6.9526	0	6.9421	-0.0275	OL	OL	OL	OL	OL	OL	OL	OL
4.287	7.2965	-0.0261	6.1591	-0.1713	6.9526	0	6.943	-0.0138	OL	OL	OL	OL	OL	OL	OL	OL
4.291	7.2974	-0.0131	6.1735	0.0623	6.9545	0.0275	6.943	-0.0138	OL	OL	OL	OL	OL	OL	OL	OL
4.322	7.2955	-0.0392	6.1706	0.0156	6.9536	0.0138	6.943	-0.0138	OL	OL	OL	OL	OL	OL	OL	OL
4.325	7.2965	-0.0261	6.1726	0.0467	6.9545	0.0275	6.944	0	OL	OL	OL	OL	OL	OL	OL	OL
4.328	7.2965	-0.0261	6.1726	0.0467	6.9545	0.0275	6.943	-0.0138	OL	OL	OL	OL	OL	OL	OL	OL
4.331	7.2926	-0.0784	6.1745	0.0778	6.9545	0.0275	6.943	-0.0138	OL	OL	OL	OL	OL	OL	OL	OL
4.361	7.2974	-0.0131	6.1735	0.0623	6.9545	0.0275	6.943	-0.0138	OL	OL	OL	OL	OL	OL	OL	OL
4.365	7.3031	0.0654	6.1716	0.0311	6.9526	0	6.9411	-0.0413	OL	OL	OL	OL	OL	OL	OL	OL
4.367	7.2907	-0.1046	6.1726	0.0467	6.9536	0.0138	6.9249	-0.2754	OL	OL	OL	OL	OL	OL	OL	OL
4.371	7.2831	-0.2092	6.1793	0.1557	6.9555	0.0413	6.9411	-0.0413	OL	OL	OL	OL	OL	OL	OL	OL
4.401	7.2984	0	6.1802	0.1713	6.9526	0	6.945	0.0138	OL	OL	OL	OL	OL	OL	OL	OL
4.405	7.2965	-0.0261	6.1735	0.0623	6.9545	0.0275	6.9364	-0.1102	OL	OL	OL	OL	OL	OL	OL	OL
4.407	7.2965	-0.0261	6.1716	0.0311	6.9545	0.0275	6.943	-0.0138	OL	OL	OL	OL	OL	OL	OL	OL
4.411	7.3003	0.0262	6.1706	0.0156	6.9536	0.0138	6.9421	-0.0275	OL	OL	OL	OL	OL	OL	OL	OL
4.442	7.2974	-0.0131	6.1735	0.0623	6.9545	0.0275	6.944	0	OL	OL	OL	OL	OL	OL	OL	OL
4.445	7.2946	-0.0523	6.1745	0.0778	6.9545	0.0275	6.9411	-0.0413	OL	OL	OL	OL	OL	OL	OL	OL
4.448	7.2936	-0.0654	6.1735	0.0623	6.9536	0.0138	6.944	0	OL	OL	OL	OL	OL	OL	OL	OL
4.451	7.2917	-0.0915	6.185	0.2491	6.9545	0.0275	6.943	-0.0138	OL	OL	OL	OL	OL	OL	OL	OL
4.482	7.2965	-0.0261	6.1716	0.0311	6.9536	0.0138	6.9411	-0.0413	OL	OL	OL	OL	OL	OL	OL	OL
4.485	7.2917	-0.0915	6.1754	0.0934	6.9545	0.0275	6.9411	-0.0413	OL	OL	OL	OL	OL	OL	OL	OL
4.487	7.2793	-0.2615	6.1726	0.0467	6.9545	0.0275	6.9402	-0.0551	OL	OL	OL	OL	OL	OL	OL	OL
4.491	7.2955	-0.0392	6.1677	-0.0311	6.9555	0.0413	6.944	0	OL	OL	OL	OL	OL	OL	OL	OL
4.521	7.2955	-0.0392	6.1735	0.0623	6.9545	0.0275	6.9421	-0.0275	OL	OL	OL	OL	OL	OL	OL	OL
4.525	7.2955	-0.0392	6.1735	0.0623	6.9545	0.0275	6.9297	-0.2065	OL	OL	OL	OL	OL	OL	OL	OL
4.527	7.2955	-0.0392	6.1745	0.0778	6.9555	0.0413	6.9421	-0.0275	OL	OL	OL	OL	OL	OL	OL	OL
4.53	7.2965	-0.0261	6.1745	0.0778	6.9536	0.0138	6.944	0	OL	OL	OL	OL	OL	OL	OL	OL
4.561	7.2955	-0.0392	6.1745	0.0778	6.9555	0.0413	6.9402	-0.0551	OL	OL	OL	OL	OL	OL	OL	OL
4.564	7.3022	0.0523	6.1735	0.0623	6.9545	0.0275	6.9411	-0.0413	OL	OL	OL	OL	OL	OL	OL	OL
4.566	7.2936	-0.0654	6.1687	-0.0156	6.9545	0.0275	6.9402	-0.0551	OL	OL	OL	OL	OL	OL	OL	OL
4.57	7.2936	-0.0654	6.1822	0.2024	6.9545	0.0275	6.9411	-0.0413	OL	OL	OL	OL	OL	OL	OL	OL
4.6	7.3003	0.0262	6.1764	0.109	6.9536	0.0138	6.9469	0.0413	OL	OL	OL	OL	OL	OL	OL	OL
4.604	7.2946	-0.0523	6.1754	0.0934	6.9564	0.055	6.943	-0.0138	OL	OL	OL	OL	OL	OL	OL	OL
4.607	7.2974	-0.0131	6.1754	0.0934	6.9545	0.0275	6.9392	-0.0688	OL	OL	OL	OL	OL	OL	OL	OL
4.609	7.2984	0	6.1745	0.0778	6.9545	0.0275	6.944	0	OL	OL	OL	OL	OL	OL	OL	OL
4.647	7.2965	-0.0261	6.1735	0.0623	6.9536	0.0138	6.9411	-0.0413	OL	OL	OL	OL	OL	OL	OL	OL
4.65	7.2984	0	6.1745	0.0778	6.9555	0.0413	6.9344	-0.1377	OL	OL	OL	OL	OL	OL	OL	OL
4.653	7.2974	-0.0131	6.1716	0.0311	6.9545	0.0275	6.944	0	OL	OL	OL	OL	OL	OL	OL	OL
4.655	7.2955	-0.0392	6.1735	0.0623	6.9555	0.0413	6.944	0	OL	OL	OL	OL	OL	OL	OL	OL
4.659	7.2984	0	6.1658	-0.0623	6.9555	0.0413	6.9421	-0.0275	OL	OL	OL	OL	OL	OL	OL	OL
4.69	7.2946	-0.0523	6.1745	0.0778	6.9555	0.0413	6.945	0.0138	OL	OL	OL	OL	OL	OL	OL	OL
4.694	7.2965	-0.0261	6.1764	0.109	6.9545	0.0275	6.944	0	OL	OL	OL	OL	OL	OL	OL	OL
4.696	7.2955	-0.0392	6.1745	0.0778	6.9564	0.055	6.9469	0.0413	OL	OL	OL	OL	OL	OL	OL	OL
4.699	7.2974	-0.0131	6.1706	0.0156	6.9545	0.0275	6.9354	-0.1239	OL	OL	OL	OL	OL	OL	OL	OL
4.73	7.2974	-0.0131	6.1726	0.0467	6.9545	0.0275	6.9354	-0.1239	OL	OL	OL	OL	OL	OL	OL	OL
4.734	7.2955	-0.0392	6.1716	0.0311	6.9545	0.0275	6.9383	-0.0826	OL	OL	OL	OL	OL	OL	OL	OL
4.736	7.2946	-0.0523	6.1726	0.0467	6.9545	0.0275	6.9411	-0.0413	OL	OL	OL	OL	OL	OL	OL	OL
4.742	7.2946	-0.0523	6.1745	0.0778	6.9545	0.0275	6.943	-0.0138	OL	OL	OL	OL	OL	OL	OL	OL
4.769	7.2984	0	6.1735	0.0623	6.9545	0.0275	6.943	-0.0138	OL	OL	OL	OL	OL	OL	OL	OL
4.772	7.2974	-0.0131	6.1735	0.0623	6.9555	0.0413	6.944	0	OL	OL	OL	OL	OL	OL	OL	OL
4.775	7.2917	-0.0915	6.1754	0.0934	6.9536	0.0138	6.9402	-0.0551	OL	OL	OL	OL	OL	OL	OL	OL
4.8	7.2965	-0.0261	6.1716	0.0311	6.9545	0.0275	6.944	0	OL	OL	OL	OL	OL	OL	OL	OL
4.802	7.2946	-0.0523	6.1726	0.0467	6.9545	0.0275	6.943	-0.0138	OL	OL	OL	OL	OL	OL	OL	OL
4.828	7.2936	-0.0654	6.1735	0.0623	6.9545	0.0275	6.944	0	OL	OL	OL	OL	OL	OL	OL	OL
4.831	7.2793	-0.2615	6.1735	0.0623	6.9545	0.0275	6.9459	0.0275	OL	OL	OL	OL	OL	OL	OL	OL
4.839	7.2955	-0.0392	6.1745	0.0778	6.9545	0.0275	6.943	-0.0138	OL	OL	OL	OL	OL	OL	OL	OL
4.858	7.2974	-0.0131	6.1668	-0.0467	6.9545	0.0275	6.945	0.0138	OL	OL	OL	OL	OL	OL	OL	OL
4.867	7.2974	-0.0131	6.1735	0.0623	6.9555	0.0413	6.945	0.0138	OL	OL	OL	OL	OL	OL	OL	OL
4.869	7.2936	-0.0654	6.1735	0.0623	6.9517	-0.0138	6.9421	-0.0275	OL	OL	OL	OL	OL	OL	OL	OL
4.898	7.2926	-0.0784	6.1697	0	6.9545	0.0275	6.943	-0.0138	OL	OL	OL	OL	OL	OL	OL	OL
4.902	7.3003	0.0262	6.1774	0.1245	6.9536	0.0138	6.943	-0.0138	OL	OL	OL	OL	OL	OL	OL	OL
4.904	7.285	-0.1831	6.1716	0.0311	6.9545	0.0275	6.944	0	OL	OL	OL	OL	OL	OL	OL	OL
4.906	7.3031	0.0654	6.1677	-0.0311	6.9545	0.0275	6.9402	-0.0551	OL	OL	OL	OL	OL	OL	OL	OL
4.936	7.2946	-0.0523	6.1687	-0.0156	6.9526	0	6.9402	-0.0551	OL	OL	OL	OL	OL	OL	OL	OL
4.94	7.2936	-0.0654	6.1764	0.109	6.9526	0	6.9411	-0.0413	OL	OL	OL	OL	OL	OL	OL	OL
4.942	7.2974	-0.0131	6.1658	-0.0623	6.9526	0	6.9488	0.0688	OL	OL	OL	OL	OL	OL	OL	OL
4.945	7.2936	-0.0654	6.1716	0.0311	6.9545	0.0275	6.943	-0.0138	OL	OL	OL	OL	OL	OL	OL	OL
4.975	7.2955	-0.0392	6.1716	0.0311	6.9526	0	6.9411	-0.0413	OL	OL	OL	OL	OL	OL	OL	OL
4.979	7.2946	-0.0523	6.1716	0.0311	6.9536	0.0138	6.9421	-0.0275	OL	OL	OL	OL	OL	OL	OL	OL
4.981	7.2946	-0.0523	6.1735	0.0623	6.9536	0.0138	6.9421	-0.0275	OL	OL	OL	OL	OL	OL	OL	OL
4.987	7.2936	-0.0654	6.1668	-0.0467	6.9536	0.0138	6.9402	-0.0551	OL	OL	OL	OL	OL	OL	OL	OL
4.991	7.2907	-0.1046	6.1726	0.0467	6.9536	0.0138	6.9411	-0.0413	OL	OL	OL	OL	OL	OL	OL	OL
5.022	7.2869	-0.1569	6.1658	-0.0623	6.9545	0.0275	6.9411	-0.0413	OL	OL	OL	OL	OL	OL	OL	OL
5.025	7.2984	0	6.1774	0.1245	6.9526	0	6.9402	-0.0551	OL	OL	OL	OL	OL	OL	OL	OL
5.028	7.2907	-0.1046	6.1687	-0.0156	6.9536	0.0138	6.9459	0.0275	OL	OL	OL	OL	OL	OL	OL	OL
5.032	7.2907	-0.1046	6.1735	0.0623	6.9507	-0.0275	6.9411	-0.0413	OL	OL	OL	OL	OL	OL	OL	OL
5.061	7.2955	-0.0392	6.1697	0	6.9488	-0.055	6.9411	-0.0413	OL	OL	OL	OL	OL	OL	OL	OL
5.064	7.2946	-0.0523	6.1706	0.0156	6.9517	-0.0138	6.9316	-0.179	OL	OL	OL	OL	OL	OL	OL	OL
5.066	7.2898	-0.1177	6.161	-0.1401	6.9526	0	6.9383	-0.0826	OL	OL	OL	OL	OL	OL	OL	OL
5.07	7.2812	-0.2354	6.161	-0.1401	6.9478	-0.0688	6.9364	-0.1102	OL	OL	OL	OL	OL	OL	OL	OL
5.103	7.2946	-0.0523	6.1697	0	6.9564	0.055	6.9459	0.0275	OL	OL	OL	OL	OL	OL	OL	OL
5.106	7.2955	-0.0392	6.1716	0.0311	6.9555	0.0413	6.943	-0.0138	OL	OL	OL	OL	OL	OL	OL	OL
5.109	7.2965	-0.0261	6.1793	0.1557	6.9574	0.0688	6.944	0	OL	OL	OL	OL	OL	OL	OL	OL
5.115	7.2965	-0.0261	6.1687	-0.0156	6.9555	0.0413	6.9411	-0.0413	OL	OL	OL	OL	OL	OL	OL	OL
5.145	7.2917	-0.0915	6.1745	0.0778	6.9545	0.0275	6.9564	0.179	OL	OL	OL	OL	OL	OL	OL	OL
5.149	7.3003	0.0262	6.1754	0.0934	6.9574	0.0688	6.9536	0.1377	OL	OL	OL	OL	OL	OL	OL	OL
5.151	7.3012	0.0392	6.1745	0.0778	6.9545	0.0275	6.9612	0.2478	OL	OL	OL	OL	OL	OL	OL	OL
5.154	7.3012	0.0392	6.1793	0.1557	6.9583	0.0825	6.9603	0.2341	OL	OL	OL	OL	OL	OL	OL	OL
5.184	7.3012	0.0392	6.1812	0.1868	6.9593	0.0963	6.9679	0.3442	OL	OL	OL	OL	OL	OL	OL	OL
5.188	7.3022	0.0523	6.1802	0.1713	6.9603	0.11	6.9727	0.413	OL	OL	OL	OL	OL	OL	OL	OL
5.19	7.3041	0.0785	6.1802	0.1713	6.9612	0.1238	6.9669	0.3304	OL	OL	OL	OL	OL	OL	OL	OL
5.194	7.307	0.1177	6.1822	0.2024	6.9603	0.11	6.9641	0.2891	OL	OL	OL	OL	OL	OL	OL	OL
5.199	7.3012	0.0392	6.185	0.2491	6.9593	0.0963	6.9669	0.3304	OL	OL	OL	OL	OL	OL	OL	OL
5.228	7.3003	0.0262	6.1764	0.109	6.9583	0.0825	6.9669	0.3304	OL	OL	OL	OL	OL	OL	OL	OL
5.231	7.3031	0.0654	6.1831	0.218	6.9603	0.11	6.9641	0.2891	OL	OL	OL	OL	OL	OL	OL	OL
5.234	7.3031	0.0654	6.1831	0.218	6.9612	0.1238	6.9708	0.3855	OL	OL	OL	OL	OL	OL	OL	OL
5.248	7.3051	0.0915	6.1879	0.2958	6.9603	0.11	6.9698	0.3717	OL	OL	OL	OL	OL	OL	OL	OL
5.25	7.3051	0.0915	6.1841	0.2335	6.9631	0.1513	6.9679	0.3442	OL	OL	OL	OL	OL	OL	OL	OL
5.265	7.3051	0.0915	6.187	0.2802	6.9612	0.1238	6.9689	0.358	OL	OL	OL	OL	OL	OL	OL	OL
5.268	7.3079	0.1307	6.185	0.2491	6.9612	0.1238	6.9708	0.3855	OL	OL	OL	OL	OL	OL	OL	OL
5.299	7.3079	0.1307	6.1879	0.2958	6.9622	0.1375	6.965	0.3029	OL	OL	OL	OL	OL	OL	OL	OL
5.302	7.3031	0.0654	6.1898	0.3269	6.9622	0.1375	6.9631	0.2754	OL	OL	OL	OL	OL	OL	OL	OL
5.305	7.307	0.1177	6.1879	0.2958	6.9612	0.1238	6.9631	0.2754	OL	OL	OL	OL	OL	OL	OL	OL
5.309	7.3203	0.3007	6.1966	0.4359	6.9784	0.3713	6.9669	0.3304	OL	OL	OL	OL	OL	OL	OL	OL
5.34	7.3241	0.353	6.1956	0.4203	6.9899	0.5362	6.9669	0.3304	OL	OL	OL	OL	OL	OL	OL	OL
5.344	7.3222	0.3269	6.2004	0.4982	6.9928	0.5775	6.9669	0.3304	OL	OL	OL	OL	OL	OL	OL	OL
5.346	7.3308	0.4445	6.2042	0.5604	6.9947	0.605	6.966	0.3167	OL	OL	OL	OL	OL	OL	OL	OL
5.349	7.3308	0.4445	6.1975	0.4515	6.9975	0.6462	6.965	0.3029	OL	OL	OL	OL	OL	OL	OL	OL
5.375	7.3222	0.3269	6.209	0.6383	6.9966	0.6325	6.9679	0.3442	OL	OL	OL	OL	OL	OL	OL	OL
5.378	7.3203	0.3007	6.209	0.6383	6.9975	0.6462	6.9746	0.4406	OL	OL	OL	OL	OL	OL	OL	OL
5.403	7.3165	0.2484	6.21	0.6538	6.9908	0.55	6.9669	0.3304	OL	OL	OL	OL	OL	OL	OL	OL
5.405	7.3127	0.1961	6.209	0.6383	6.988	0.5087	6.9631	0.2754	OL	OL	OL	OL	OL	OL	OL	OL
5.411	7.3117	0.183	6.211	0.6694	6.9851	0.4675	6.9612	0.2478	OL	OL	OL	OL	OL	OL	OL	OL
5.414	7.3127	0.1961	6.2071	0.6071	6.9822	0.4263	6.9603	0.2341	OL	OL	OL	OL	OL	OL	OL	OL
5.433	7.3136	0.2092	6.2158	0.7472	6.9803	0.3988	6.9583	0.2065	OL	OL	OL	OL	OL	OL	OL	OL
5.435	7.3098	0.1569	6.2177	0.7783	6.9756	0.33	6.9593	0.2203	OL	OL	OL	OL	OL	OL	OL	OL
5.442	7.3079	0.1307	6.211	0.6694	6.966	0.1925	6.9574	0.1928	OL	OL	OL	OL	OL	OL	OL	OL
5.446	7.3003	0.0262	6.21	0.6538	6.9593	0.0963	6.9536	0.1377	OL	OL	OL	OL	OL	OL	OL	OL
5.479	7.3041	0.0785	6.1774	0.1245	6.9555	0.0413	6.9469	0.0413	OL	OL	OL	OL	OL	OL	OL	OL
5.481	7.286	-0.17	6.1745	0.0778	6.9488	-0.055	6.9411	-0.0413	OL	OL	OL	OL	OL	OL	OL	OL
5.51	7.2869	-0.1569	6.1668	-0.0467	6.9488	-0.055	6.9383	-0.0826	OL	OL	OL	OL	OL	OL	OL	OL
5.515	7.286	-0.17	6.1687	-0.0156	6.9469	-0.0825	6.9344	-0.1377	OL	OL	OL	OL	OL	OL	OL	OL
5.517	7.2831	-0.2092	6.1687	-0.0156	6.9469	-0.0825	6.9373	-0.0964	OL	OL	OL	OL	OL	OL	OL	OL
5.519	7.285	-0.1831	6.1668	-0.0467	6.9469	-0.0825	6.9354	-0.1239	OL	OL	OL	OL	OL	OL	OL	OL
5.549	7.2745	-0.3269	6.1668	-0.0467	6.9469	-0.0825	6.9344	-0.1377	OL	OL	OL	OL	OL	OL	OL	OL
5.552	7.2926	-0.0784	6.1562	-0.218	6.9488	-0.055	6.9364	-0.1102	OL	OL	OL	OL	OL	OL	OL	OL
5.555	7.2697	-0.3923	6.1639	-0.0934	6.9459	-0.0963	6.9373	-0.0964	OL	OL	OL	OL	OL	OL	OL	OL
5.561	7.285	-0.1831	6.1668	-0.0467	6.9488	-0.055	6.9354	-0.1239	OL	OL	OL	OL	OL	OL	OL	OL
5.564	7.2745	-0.3269	6.1668	-0.0467	6.9478	-0.0688	6.9344	-0.1377	OL	OL	OL	OL	OL	OL	OL	OL
5.596	7.285	-0.1831	6.1639	-0.0934	6.9488	-0.055	6.9364	-0.1102	OL	OL	OL	OL	OL	OL	OL	OL
5.599	7.2812	-0.2354	6.1687	-0.0156	6.9469	-0.0825	6.9364	-0.1102	OL	OL	OL	OL	OL	OL	OL	OL
5.601	7.2831	-0.2092	6.1649	-0.0778	6.9469	-0.0825	6.9354	-0.1239	OL	OL	OL	OL	OL	OL	OL	OL
5.604	7.2831	-0.2092	6.1668	-0.0467	6.9469	-0.0825	6.9373	-0.0964	OL	OL	OL	OL	OL	OL	OL	OL
5.636	7.2802	-0.2484	6.1687	-0.0156	6.9469	-0.0825	6.9335	-0.1515	OL	OL	OL	OL	OL	OL	OL	OL
5.64	7.2783	-0.2746	6.1649	-0.0778	6.944	-0.1238	6.9344	-0.1377	OL	OL	OL	OL	OL	OL	OL	OL
5.642	7.2793	-0.2615	6.1677	-0.0311	6.9459	-0.0963	6.9335	-0.1515	OL	OL	OL	OL	OL	OL	OL	OL
5.645	7.2831	-0.2092	6.1774	0.1245	6.9469	-0.0825	6.9306	-0.1928	OL	OL	OL	OL	OL	OL	OL	OL
5.675	7.2888	-0.1308	6.1716	0.0311	6.9469	-0.0825	6.9344	-0.1377	OL	OL	OL	OL	OL	OL	OL	OL
5.679	7.2831	-0.2092	6.1687	-0.0156	6.9459	-0.0963	6.9373	-0.0964	OL	OL	OL	OL	OL	OL	OL	OL
5.681	7.285	-0.1831	6.1726	0.0467	6.9459	-0.0963	6.9344	-0.1377	OL	OL	OL	OL	OL	OL	OL	OL
5.687	7.2946	-0.0523	6.1649	-0.0778	6.9478	-0.0688	6.9364	-0.1102	OL	OL	OL	OL	OL	OL	OL	OL
5.691	7.286	-0.17	6.1658	-0.0623	6.9459	-0.0963	6.9354	-0.1239	OL	OL	OL	OL	OL	OL	OL	OL
5.721	7.2841	-0.1961	6.1658	-0.0623	6.9459	-0.0963	6.9459	0.0275	OL	OL	OL	OL	OL	OL	OL	OL
5.725	7.2831	-0.2092	6.1677	-0.0311	6.9459	-0.0963	6.9364	-0.1102	OL	OL	OL	OL	OL	OL	OL	OL
5.727	7.2821	-0.2223	6.1668	-0.0467	6.9459	-0.0963	6.9335	-0.1515	OL	OL	OL	OL	OL	OL	OL	OL
5.731	7.2831	-0.2092	6.1687	-0.0156	6.945	-0.11	6.9354	-0.1239	OL	OL	OL	OL	OL	OL	OL	OL
5.761	7.2812	-0.2354	6.1677	-0.0311	6.9459	-0.0963	6.9335	-0.1515	OL	OL	OL	OL	OL	OL	OL	OL
5.765	7.2821	-0.2223	6.1639	-0.0934	6.9469	-0.0825	6.9344	-0.1377	OL	OL	OL	OL	OL	OL	OL	OL
5.767	7.2783	-0.2746	6.1687	-0.0156	6.9459	-0.0963	6.9392	-0.0688	OL	OL	OL	OL	OL	OL	OL	OL
5.771	7.2841	-0.1961	6.1668	-0.0467	6.9469	-0.0825	6.9344	-0.1377	OL	OL	OL	OL	OL	OL	OL	OL
5.801	7.2783	-0.2746	6.1668	-0.0467	6.9459	-0.0963	6.9383	-0.0826	OL	OL	OL	OL	OL	OL	OL	OL
5.805	7.2802	-0.2484	6.1668	-0.0467	6.945	-0.11	6.9344	-0.1377	OL	OL	OL	OL	OL	OL	OL	OL
5.808	7.2812	-0.2354	6.1668	-0.0467	6.945	-0.11	6.9316	-0.179	OL	OL	OL	OL	OL	OL	OL	OL
5.814	7.2821	-0.2223	6.1649	-0.0778	6.9411	-0.165	6.9344	-0.1377	OL	OL	OL	OL	OL	OL	OL	OL
5.844	7.2793	-0.2615	6.162	-0.1245	6.944	-0.1238	6.9344	-0.1377	OL	OL	OL	OL	OL	OL	OL	OL
5.847	7.2831	-0.2092	6.1658	-0.0623	6.945	-0.11	6.9335	-0.1515	OL	OL	OL	OL	OL	OL	OL	OL
5.85	7.2841	-0.1961	6.1668	-0.0467	6.945	-0.11	6.9335	-0.1515	OL	OL	OL	OL	OL	OL	OL	OL
5.864	7.285	-0.1831	6.1649	-0.0778	6.944	-0.1238	6.9335	-0.1515	OL	OL	OL	OL	OL	OL	OL	OL
5.866	7.2755	-0.3138	6.1629	-0.109	6.944	-0.1238	6.9335	-0.1515	OL	OL	OL	OL	OL	OL	OL	OL
5.88	7.2745	-0.3269	6.1591	-0.1713	6.9392	-0.1925	6.9344	-0.1377	OL	OL	OL	OL	OL	OL	OL	OL
5.882	7.2697	-0.3923	6.1562	-0.218	6.9364	-0.2338	6.9249	-0.2754	OL	OL	OL	OL	OL	OL	OL	OL
5.912	7.2764	-0.3007	6.1764	0.109	6.945	-0.11	6.9383	-0.0826	OL	OL	OL	OL	OL	OL	OL	OL
5.915	7.2831	-0.2092	6.1687	-0.0156	6.9459	-0.0963	6.9344	-0.1377	OL	OL	OL	OL	OL	OL	OL	OL
5.918	7.2821	-0.2223	6.1668	-0.0467	6.945	-0.11	6.9344	-0.1377	OL	OL	OL	OL	OL	OL	OL	OL
5.924	7.2821	-0.2223	6.1649	-0.0778	6.9459	-0.0963	6.9335	-0.1515	OL	OL	OL	OL	OL	OL	OL	OL
5.927	7.2841	-0.1961	6.1649	-0.0778	6.9469	-0.0825	6.9335	-0.1515	OL	OL	OL	OL	OL	OL	OL	OL
5.983	7.2802	-0.2484	6.1639	-0.0934	6.9459	-0.0963	6.9354	-0.1239	OL	OL	OL	OL	OL	OL	OL	OL
5.987	7.2821	-0.2223	6.1677	-0.0311	6.944	-0.1238	6.9335	-0.1515	OL	OL	OL	OL	OL	OL	OL	OL
5.989	7.2841	-0.1961	6.162	-0.1245	6.9469	-0.0825	6.9335	-0.1515	OL	OL	OL	OL	OL	OL	OL	OL
6.015	7.2793	-0.2615	6.1668	-0.0467	6.943	-0.1375	6.9297	-0.2065	OL	OL	OL	OL	OL	OL	OL	OL
6.016	7.2802	-0.2484	6.1543	-0.2491	6.9459	-0.0963	6.9335	-0.1515	OL	OL	OL	OL	OL	OL	OL	OL
6.035	7.2831	-0.2092	6.1639	-0.0934	6.9469	-0.0825	6.9325	-0.1652	OL	OL	OL	OL	OL	OL	OL	OL
6.038	7.2946	-0.0523	6.1495	-0.327	6.9459	-0.0963	6.9383	-0.0826	OL	OL	OL	OL	OL	OL	OL	OL
6.04	7.2831	-0.2092	6.1649	-0.0778	6.945	-0.11	6.9335	-0.1515	OL	OL	OL	OL	OL	OL	OL	OL
6.045	7.2821	-0.2223	6.1629	-0.109	6.9459	-0.0963	6.9364	-0.1102	OL	OL	OL	OL	OL	OL	OL	OL
6.048	7.2831	-0.2092	6.1658	-0.0623	6.9469	-0.0825	6.9364	-0.1102	OL	OL	OL	OL	OL	OL	OL	OL
6.052	7.2802	-0.2484	6.1639	-0.0934	6.945	-0.11	6.9344	-0.1377	OL	OL	OL	OL	OL	OL	OL	OL
6.08	7.2831	-0.2092	6.1629	-0.109	6.945	-0.11	6.9344	-0.1377	OL	OL	OL	OL	OL	OL	OL	OL
6.084	7.2812	-0.2354	6.1658	-0.0623	6.945	-0.11	6.9316	-0.179	OL	OL	OL	OL	OL	OL	OL	OL
6.086	7.2879	-0.1438	6.1677	-0.0311	6.9459	-0.0963	6.9335	-0.1515	OL	OL	OL	OL	OL	OL	OL	OL
6.089	7.2831	-0.2092	6.1677	-0.0311	6.9459	-0.0963	6.9459	0.0275	OL	OL	OL	OL	OL	OL	OL	OL
6.123	7.2841	-0.1961	6.162	-0.1245	6.944	-0.1238	6.9316	-0.179	OL	OL	OL	OL	OL	OL	OL	OL
6.125	7.2802	-0.2484	6.1697	0	6.9411	-0.165	6.9392	-0.0688	OL	OL	OL	OL	OL	OL	OL	OL
6.128	7.2812	-0.2354	6.1658	-0.0623	6.944	-0.1238	6.9354	-0.1239	OL	OL	OL	OL	OL	OL	OL	OL
6.158	7.2812	-0.2354	6.1658	-0.0623	6.9459	-0.0963	6.9364	-0.1102	OL	OL	OL	OL	OL	OL	OL	OL
6.161	7.2821	-0.2223	6.1639	-0.0934	6.944	-0.1238	6.9335	-0.1515	OL	OL	OL	OL	OL	OL	OL	OL
6.164	7.2802	-0.2484	6.1649	-0.0778	6.944	-0.1238	6.9364	-0.1102	OL	OL	OL	OL	OL	OL	OL	OL
6.166	7.285	-0.1831	6.1649	-0.0778	6.945	-0.11	6.9325	-0.1652	OL	OL	OL	OL	OL	OL	OL	OL
6.196	7.2888	-0.1308	6.1668	-0.0467	6.944	-0.1238	6.9335	-0.1515	OL	OL	OL	OL	OL	OL	OL	OL
6.2	7.286	-0.17	6.1639	-0.0934	6.944	-0.1238	6.9354	-0.1239	OL	OL	OL	OL	OL	OL	OL	OL
6.202	7.2688	-0.4054	6.1687	-0.0156	6.945	-0.11	6.9344	-0.1377	OL	OL	OL	OL	OL	OL	OL	OL
6.205	7.2812	-0.2354	6.1629	-0.109	6.944	-0.1238	6.9335	-0.1515	OL	OL	OL	OL	OL	OL	OL	OL
6.236	7.2793	-0.2615	6.1649	-0.0778	6.944	-0.1238	6.9364	-0.1102	OL	OL	OL	OL	OL	OL	OL	OL
6.239	7.286	-0.17	6.1485	-0.3425	6.944	-0.1238	6.9335	-0.1515	OL	OL	OL	OL	OL	OL	OL	OL
6.241	7.2812	-0.2354	6.1658	-0.0623	6.945	-0.11	6.9344	-0.1377	OL	OL	OL	OL	OL	OL	OL	OL
6.244	7.2802	-0.2484	6.1639	-0.0934	6.9459	-0.0963	6.9344	-0.1377	OL	OL	OL	OL	OL	OL	OL	OL
6.274	7.2812	-0.2354	6.1649	-0.0778	6.9459	-0.0963	6.9344	-0.1377	OL	OL	OL	OL	OL	OL	OL	OL
6.277	7.2821	-0.2223	6.1639	-0.0934	6.944	-0.1238	6.9335	-0.1515	OL	OL	OL	OL	OL	OL	OL	OL
6.28	7.2802	-0.2484	6.162	-0.1245	6.944	-0.1238	6.9354	-0.1239	OL	OL	OL	OL	OL	OL	OL	OL
6.282	7.2774	-0.2877	6.1553	-0.2335	6.9459	-0.0963	6.9335	-0.1515	OL	OL	OL	OL	OL	OL	OL	OL
6.312	7.2764	-0.3007	6.1658	-0.0623	6.945	-0.11	6.9335	-0.1515	OL	OL	OL	OL	OL	OL	OL	OL
6.316	7.2774	-0.2877	6.1668	-0.0467	6.945	-0.11	6.9325	-0.1652	OL	OL	OL	OL	OL	OL	OL	OL
6.319	7.2841	-0.1961	6.1649	-0.0778	6.944	-0.1238	6.9325	-0.1652	OL	OL	OL	OL	OL	OL	OL	OL
6.321	7.2831	-0.2092	6.1716	0.0311	6.944	-0.1238	6.9344	-0.1377	OL	OL	OL	OL	OL	OL	OL	OL
6.352	7.2898	-0.1177	6.162	-0.1245	6.945	-0.11	6.9344	-0.1377	OL	OL	OL	OL	OL	OL	OL	OL
6.355	7.2802	-0.2484	6.1677	-0.0311	6.943	-0.1375	6.9373	-0.0964	OL	OL	OL	OL	OL	OL	OL	OL
6.358	7.2821	-0.2223	6.1649	-0.0778	6.944	-0.1238	6.9488	0.0688	OL	OL	OL	OL	OL	OL	OL	OL
6.361	7.2831	-0.2092	6.1639	-0.0934	6.945	-0.11	6.9354	-0.1239	OL	OL	OL	OL	OL	OL	OL	OL
6.392	7.2821	-0.2223	6.1658	-0.0623	6.9459	-0.0963	6.9335	-0.1515	OL	OL	OL	OL	OL	OL	OL	OL
6.395	7.2831	-0.2092	6.1649	-0.0778	6.945	-0.11	6.9344	-0.1377	OL	OL	OL	OL	OL	OL	OL	OL
6.398	7.2793	-0.2615	6.1639	-0.0934	6.9421	-0.1513	6.9325	-0.1652	OL	OL	OL	OL	OL	OL	OL	OL
6.402	7.2831	-0.2092	6.1677	-0.0311	6.944	-0.1238	6.9306	-0.1928	OL	OL	OL	OL	OL	OL	OL	OL
6.432	7.2831	-0.2092	6.1668	-0.0467	6.945	-0.11	6.9344	-0.1377	OL	OL	OL	OL	OL	OL	OL	OL
6.435	7.2764	-0.3007	6.1677	-0.0311	6.944	-0.1238	6.9344	-0.1377	OL	OL	OL	OL	OL	OL	OL	OL
6.437	7.2831	-0.2092	6.1553	-0.2335	6.943	-0.1375	6.9325	-0.1652	OL	OL	OL	OL	OL	OL	OL	OL
6.441	7.2879	-0.1438	6.1649	-0.0778	6.9459	-0.0963	6.9325	-0.1652	OL	OL	OL	OL	OL	OL	OL	OL
6.48	7.2812	-0.2354	6.1639	-0.0934	6.944	-0.1238	6.9268	-0.2479	OL	OL	OL	OL	OL	OL	OL	OL
6.484	7.2812	-0.2354	6.1649	-0.0778	6.9459	-0.0963	6.9316	-0.179	OL	OL	OL	OL	OL	OL	OL	OL
6.486	7.2802	-0.2484	6.1629	-0.109	6.945	-0.11	6.9325	-0.1652	OL	OL	OL	OL	OL	OL	OL	OL
6.5	7.2783	-0.2746	6.1629	-0.109	6.9421	-0.1513	6.9335	-0.1515	OL	OL	OL	OL	OL	OL	OL	OL
6.503	7.2831	-0.2092	6.1639	-0.0934	6.9459	-0.0963	6.9325	-0.1652	OL	OL	OL	OL	OL	OL	OL	OL
6.505	7.2745	-0.3269	6.162	-0.1245	6.943	-0.1375	6.9335	-0.1515	OL	OL	OL	OL	OL	OL	OL	OL
6.509	7.2841	-0.1961	6.1524	-0.2803	6.9421	-0.1513	6.9287	-0.2203	OL	OL	OL	OL	OL	OL	OL	OL
6.539	7.2831	-0.2092	6.1639	-0.0934	6.944	-0.1238	6.9335	-0.1515	OL	OL	OL	OL	OL	OL	OL	OL
6.542	7.2783	-0.2746	6.1581	-0.1868	6.9316	-0.3025	6.9211	-0.3305	OL	OL	OL	OL	OL	OL	OL	OL
6.545	7.2726	-0.3531	6.1476	-0.3581	6.9364	-0.2338	6.9182	-0.3718	OL	OL	OL	OL	OL	OL	OL	OL
6.551	7.2688	-0.4054	6.1476	-0.3581	6.9335	-0.275	6.9239	-0.2892	OL	OL	OL	OL	OL	OL	OL	OL
6.583	7.2812	-0.2354	6.1639	-0.0934	6.945	-0.11	6.923	-0.3029	OL	OL	OL	OL	OL	OL	OL	OL
6.586	7.2726	-0.3531	6.1533	-0.2647	6.9354	-0.2475	6.9287	-0.2203	OL	OL	OL	OL	OL	OL	OL	OL
6.589	7.2793	-0.2615	6.1639	-0.0934	6.9411	-0.165	6.9344	-0.1377	OL	OL	OL	OL	OL	OL	OL	OL
6.616	7.2802	-0.2484	6.162	-0.1245	6.9469	-0.0825	6.9306	-0.1928	OL	OL	OL	OL	OL	OL	OL	OL
6.641	7.2812	-0.2354	6.1639	-0.0934	6.9383	-0.2063	6.9306	-0.1928	OL	OL	OL	OL	OL	OL	OL	OL
6.644	7.2783	-0.2746	6.1735	0.0623	6.9316	-0.3025	6.9258	-0.2616	OL	OL	OL	OL	OL	OL	OL	OL
6.663	7.2678	-0.4184	6.1581	-0.1868	6.9316	-0.3025	6.922	-0.3167	OL	OL	OL	OL	OL	OL	OL	OL
6.665	7.2688	-0.4054	6.1668	-0.0467	6.943	-0.1375	6.9364	-0.1102	OL	OL	OL	OL	OL	OL	OL	OL
6.671	7.2697	-0.3923	6.1629	-0.109	6.944	-0.1238	6.9306	-0.1928	OL	OL	OL	OL	OL	OL	OL	OL
6.676	7.2812	-0.2354	6.161	-0.1401	6.9383	-0.2063	6.9268	-0.2479	OL	OL	OL	OL	OL	OL	OL	OL
6.679	7.2669	-0.4315	6.1658	-0.0623	6.9364	-0.2338	6.9277	-0.2341	OL	OL	OL	OL	OL	OL	OL	OL
6.684	7.2812	-0.2354	6.1649	-0.0778	6.944	-0.1238	6.943	-0.0138	OL	OL	OL	OL	OL	OL	OL	OL
6.712	7.2812	-0.2354	6.1649	-0.0778	6.943	-0.1375	6.9373	-0.0964	OL	OL	OL	OL	OL	OL	OL	OL
6.715	7.2831	-0.2092	6.1591	-0.1713	6.9459	-0.0963	6.9325	-0.1652	OL	OL	OL	OL	OL	OL	OL	OL
6.717	7.2793	-0.2615	6.162	-0.1245	6.944	-0.1238	6.9335	-0.1515	OL	OL	OL	OL	OL	OL	OL	OL
6.72	7.286	-0.17	6.1629	-0.109	6.944	-0.1238	6.9316	-0.179	OL	OL	OL	OL	OL	OL	OL	OL
6.725	7.2774	-0.2877	6.1668	-0.0467	6.943	-0.1375	6.9316	-0.179	OL	OL	OL	OL	OL	OL	OL	OL
6.759	7.2793	-0.2615	6.162	-0.1245	6.944	-0.1238	6.9316	-0.179	OL	OL	OL	OL	OL	OL	OL	OL
6.761	7.2831	-0.2092	6.161	-0.1401	6.943	-0.1375	6.9325	-0.1652	OL	OL	OL	OL	OL	OL	OL	OL
6.764	7.2812	-0.2354	6.1658	-0.0623	6.944	-0.1238	6.9402	-0.0551	OL	OL	OL	OL	OL	OL	OL	OL
6.794	7.2926	-0.0784	6.1629	-0.109	6.944	-0.1238	6.9325	-0.1652	OL	OL	OL	OL	OL	OL	OL	OL
6.8	7.2812	-0.2354	6.1629	-0.109	6.943	-0.1375	6.9335	-0.1515	OL	OL	OL	OL	OL	OL	OL	OL
6.806	7.2812	-0.2354	6.1639	-0.0934	6.945	-0.11	6.9325	-0.1652	OL	OL	OL	OL	OL	OL	OL	OL
6.836	7.2793	-0.2615	6.1649	-0.0778	6.944	-0.1238	6.9335	-0.1515	OL	OL	OL	OL	OL	OL	OL	OL
6.84	7.2821	-0.2223	6.161	-0.1401	6.944	-0.1238	6.9344	-0.1377	OL	OL	OL	OL	OL	OL	OL	OL
6.843	7.2774	-0.2877	6.1658	-0.0623	6.945	-0.11	6.9325	-0.1652	OL	OL	OL	OL	OL	OL	OL	OL
6.845	7.2764	-0.3007	6.1581	-0.1868	6.9411	-0.165	6.9344	-0.1377	OL	OL	OL	OL	OL	OL	OL	OL
6.877	7.2831	-0.2092	6.1553	-0.2335	6.944	-0.1238	6.9239	-0.2892	OL	OL	OL	OL	OL	OL	OL	OL
6.88	7.2812	-0.2354	6.1697	0	6.943	-0.1375	6.9325	-0.1652	OL	OL	OL	OL	OL	OL	OL	OL
6.883	7.2774	-0.2877	6.1802	0.1713	6.944	-0.1238	6.9344	-0.1377	OL	OL	OL	OL	OL	OL	OL	OL
6.885	7.2802	-0.2484	6.1668	-0.0467	6.9459	-0.0963	6.9344	-0.1377	OL	OL	OL	OL	OL	OL	OL	OL
6.915	7.2812	-0.2354	6.161	-0.1401	6.944	-0.1238	6.9354	-0.1239	OL	OL	OL	OL	OL	OL	OL	OL
6.919	7.2812	-0.2354	6.1639	-0.0934	6.944	-0.1238	6.9373	-0.0964	OL	OL	OL	OL	OL	OL	OL	OL
6.921	7.2793	-0.2615	6.161	-0.1401	6.944	-0.1238	6.9335	-0.1515	OL	OL	OL	OL	OL	OL	OL	OL
6.929	7.2812	-0.2354	6.1658	-0.0623	6.943	-0.1375	6.9325	-0.1652	OL	OL	OL	OL	OL	OL	OL	OL
6.931	7.285	-0.1831	6.1629	-0.109	6.943	-0.1375	6.9316	-0.179	OL	OL	OL	OL	OL	OL	OL	OL
6.96	7.2793	-0.2615	6.1658	-0.0623	6.943	-0.1375	6.9344	-0.1377	OL	OL	OL	OL	OL	OL	OL	OL
6.964	7.2898	-0.1177	6.1639	-0.0934	6.944	-0.1238	6.9316	-0.179	OL	OL	OL	OL	OL	OL	OL	OL
6.966	7.2802	-0.2484	6.1793	0.1557	6.945	-0.11	6.9316	-0.179	OL	OL	OL	OL	OL	OL	OL	OL
6.97	7.2812	-0.2354	6.1533	-0.2647	6.944	-0.1238	6.9325	-0.1652	OL	OL	OL	OL	OL	OL	OL	OL
7	7.2802	-0.2484	6.1764	0.109	6.944	-0.1238	6.9364	-0.1102	OL	OL	OL	OL	OL	OL	OL	OL
7.004	7.2812	-0.2354	6.162	-0.1245	6.9459	-0.0963	6.9335	-0.1515	OL	OL	OL	OL	OL	OL	OL	OL
7.006	7.2783	-0.2746	6.1639	-0.0934	6.944	-0.1238	6.9239	-0.2892	OL	OL	OL	OL	OL	OL	OL	OL
7.01	7.2812	-0.2354	6.1629	-0.109	6.9402	-0.1788	6.9287	-0.2203	OL	OL	OL	OL	OL	OL	OL	OL
7.04	7.2774	-0.2877	6.1591	-0.1713	6.9373	-0.22	6.9306	-0.1928	OL	OL	OL	OL	OL	OL	OL	OL
7.044	7.2841	-0.1961	6.1649	-0.0778	6.944	-0.1238	6.9306	-0.1928	OL	OL	OL	OL	OL	OL	OL	OL
7.047	7.2755	-0.3138	6.162	-0.1245	6.943	-0.1375	6.9306	-0.1928	OL	OL	OL	OL	OL	OL	OL	OL
7.052	7.2764	-0.3007	6.162	-0.1245	6.944	-0.1238	6.9325	-0.1652	OL	OL	OL	OL	OL	OL	OL	OL
7.083	7.285	-0.1831	6.1726	0.0467	6.943	-0.1375	6.9335	-0.1515	OL	OL	OL	OL	OL	OL	OL	OL
7.087	7.2688	-0.4054	6.1629	-0.109	6.943	-0.1375	6.9306	-0.1928	OL	OL	OL	OL	OL	OL	OL	OL
7.089	7.285	-0.1831	6.1543	-0.2491	6.943	-0.1375	6.9344	-0.1377	OL	OL	OL	OL	OL	OL	OL	OL
7.103	7.2831	-0.2092	6.1601	-0.1557	6.944	-0.1238	6.9277	-0.2341	OL	OL	OL	OL	OL	OL	OL	OL
7.105	7.2831	-0.2092	6.1629	-0.109	6.943	-0.1375	6.9316	-0.179	OL	OL	OL	OL	OL	OL	OL	OL
7.119	7.2793	-0.2615	6.1658	-0.0623	6.944	-0.1238	6.922	-0.3167	OL	OL	OL	OL	OL	OL	OL	OL
7.121	7.2812	-0.2354	6.1649	-0.0778	6.944	-0.1238	6.9335	-0.1515	OL	OL	OL	OL	OL	OL	OL	OL
7.15	7.2802	-0.2484	6.162	-0.1245	6.944	-0.1238	6.9316	-0.179	OL	OL	OL	OL	OL	OL	OL	OL
7.154	7.2831	-0.2092	6.1639	-0.0934	6.944	-0.1238	6.9325	-0.1652	OL	OL	OL	OL	OL	OL	OL	OL
7.156	7.2831	-0.2092	6.1639	-0.0934	6.944	-0.1238	6.9325	-0.1652	OL	OL	OL	OL	OL	OL	OL	OL
7.159	7.2802	-0.2484	6.1639	-0.0934	6.944	-0.1238	6.9344	-0.1377	OL	OL	OL	OL	OL	OL	OL	OL
7.189	7.2831	-0.2092	6.1591	-0.1713	6.944	-0.1238	6.9258	-0.2616	OL	OL	OL	OL	OL	OL	OL	OL
7.193	7.2783	-0.2746	6.1649	-0.0778	6.943	-0.1375	6.9306	-0.1928	OL	OL	OL	OL	OL	OL	OL	OL
7.195	7.2812	-0.2354	6.162	-0.1245	6.945	-0.11	6.9287	-0.2203	OL	OL	OL	OL	OL	OL	OL	OL
7.22	7.2812	-0.2354	6.1687	-0.0156	6.9411	-0.165	6.9306	-0.1928	OL	OL	OL	OL	OL	OL	OL	OL
7.222	7.2821	-0.2223	6.1505	-0.3114	6.945	-0.11	6.9316	-0.179	OL	OL	OL	OL	OL	OL	OL	OL
7.248	7.2812	-0.2354	6.162	-0.1245	6.944	-0.1238	6.9325	-0.1652	OL	OL	OL	OL	OL	OL	OL	OL
7.25	7.2812	-0.2354	6.1649	-0.0778	6.943	-0.1375	6.9316	-0.179	OL	OL	OL	OL	OL	OL	OL	OL
7.269	7.2774	-0.2877	6.1658	-0.0623	6.9411	-0.165	6.9306	-0.1928	OL	OL	OL	OL	OL	OL	OL	OL
7.271	7.2812	-0.2354	6.1629	-0.109	6.945	-0.11	6.9325	-0.1652	OL	OL	OL	OL	OL	OL	OL	OL
7.274	7.2755	-0.3138	6.1629	-0.109	6.943	-0.1375	6.9316	-0.179	OL	OL	OL	OL	OL	OL	OL	OL
7.276	7.2764	-0.3007	6.162	-0.1245	6.943	-0.1375	6.9316	-0.179	OL	OL	OL	OL	OL	OL	OL	OL
7.279	7.2783	-0.2746	6.162	-0.1245	6.9421	-0.1513	6.9306	-0.1928	OL	OL	OL	OL	OL	OL	OL	OL
7.313	7.2802	-0.2484	6.1639	-0.0934	6.9392	-0.1925	6.9306	-0.1928	OL	OL	OL	OL	OL	OL	OL	OL
7.317	7.2774	-0.2877	6.162	-0.1245	6.943	-0.1375	6.9335	-0.1515	OL	OL	OL	OL	OL	OL	OL	OL
7.319	7.2802	-0.2484	6.161	-0.1401	6.944	-0.1238	6.9297	-0.2065	OL	OL	OL	OL	OL	OL	OL	OL
7.321	7.2812	-0.2354	6.162	-0.1245	6.9421	-0.1513	6.9306	-0.1928	OL	OL	OL	OL	OL	OL	OL	OL
7.325	7.2802	-0.2484	6.1639	-0.0934	6.943	-0.1375	6.9325	-0.1652	OL	OL	OL	OL	OL	OL	OL	OL
7.355	7.2812	-0.2354	6.1639	-0.0934	6.944	-0.1238	6.9344	-0.1377	OL	OL	OL	OL	OL	OL	OL	OL
7.359	7.2793	-0.2615	6.1639	-0.0934	6.944	-0.1238	6.9316	-0.179	OL	OL	OL	OL	OL	OL	OL	OL
7.361	7.2821	-0.2223	6.1639	-0.0934	6.944	-0.1238	6.9306	-0.1928	OL	OL	OL	OL	OL	OL	OL	OL
7.395	7.2793	-0.2615	6.1658	-0.0623	6.944	-0.1238	6.9335	-0.1515	OL	OL	OL	OL	OL	OL	OL	OL
7.399	7.285	-0.1831	6.1601	-0.1557	6.944	-0.1238	6.9306	-0.1928	OL	OL	OL	OL	OL	OL	OL	OL
7.401	7.2812	-0.2354	6.1553	-0.2335	6.9421	-0.1513	6.9277	-0.2341	OL	OL	OL	OL	OL	OL	OL	OL
7.409	7.2793	-0.2615	6.1629	-0.109	6.9421	-0.1513	6.9306	-0.1928	OL	OL	OL	OL	OL	OL	OL	OL
7.412	7.2812	-0.2354	6.161	-0.1401	6.944	-0.1238	6.9335	-0.1515	OL	OL	OL	OL	OL	OL	OL	OL
7.441	7.2812	-0.2354	6.1533	-0.2647	6.945	-0.11	6.9277	-0.2341	OL	OL	OL	OL	OL	OL	OL	OL
7.445	7.2764	-0.3007	6.1601	-0.1557	6.9402	-0.1788	6.9316	-0.179	OL	OL	OL	OL	OL	OL	OL	OL
7.447	7.2812	-0.2354	6.162	-0.1245	6.9421	-0.1513	6.9258	-0.2616	OL	OL	OL	OL	OL	OL	OL	OL
7.476	7.2802	-0.2484	6.1639	-0.0934	6.945	-0.11	6.9316	-0.179	OL	OL	OL	OL	OL	OL	OL	OL
7.481	7.2802	-0.2484	6.1601	-0.1557	6.944	-0.1238	6.9335	-0.1515	OL	OL	OL	OL	OL	OL	OL	OL
7.482	7.2736	-0.34	6.1716	0.0311	6.943	-0.1375	6.9306	-0.1928	OL	OL	OL	OL	OL	OL	OL	OL
7.485	7.285	-0.1831	6.1716	0.0311	6.9421	-0.1513	6.9335	-0.1515	OL	OL	OL	OL	OL	OL	OL	OL
7.516	7.2783	-0.2746	6.161	-0.1401	6.9421	-0.1513	6.9325	-0.1652	OL	OL	OL	OL	OL	OL	OL	OL
7.519	7.2802	-0.2484	6.1639	-0.0934	6.944	-0.1238	6.9335	-0.1515	OL	OL	OL	OL	OL	OL	OL	OL
7.521	7.2802	-0.2484	6.1687	-0.0156	6.943	-0.1375	6.9297	-0.2065	OL	OL	OL	OL	OL	OL	OL	OL
7.527	7.285	-0.1831	6.1697	0	6.9459	-0.0963	6.9411	-0.0413	OL	OL	OL	OL	OL	OL	OL	OL
7.531	7.2821	-0.2223	6.161	-0.1401	6.944	-0.1238	6.9344	-0.1377	OL	OL	OL	OL	OL	OL	OL	OL
7.56	7.2812	-0.2354	6.162	-0.1245	6.9411	-0.165	6.9287	-0.2203	OL	OL	OL	OL	OL	OL	OL	OL
7.564	7.2802	-0.2484	6.161	-0.1401	6.9402	-0.1788	6.9335	-0.1515	OL	OL	OL	OL	OL	OL	OL	OL
7.566	7.2783	-0.2746	6.1601	-0.1557	6.943	-0.1375	6.9316	-0.179	OL	OL	OL	OL	OL	OL	OL	OL
7.595	7.2764	-0.3007	6.161	-0.1401	6.943	-0.1375	6.9325	-0.1652	OL	OL	OL	OL	OL	OL	OL	OL
7.599	7.2793	-0.2615	6.161	-0.1401	6.9411	-0.165	6.9306	-0.1928	OL	OL	OL	OL	OL	OL	OL	OL
7.601	7.2802	-0.2484	6.1533	-0.2647	6.9421	-0.1513	6.9287	-0.2203	OL	OL	OL	OL	OL	OL	OL	OL
7.604	7.2812	-0.2354	6.162	-0.1245	6.943	-0.1375	6.9306	-0.1928	OL	OL	OL	OL	OL	OL	OL	OL
7.634	7.2907	-0.1046	6.1591	-0.1713	6.943	-0.1375	6.9325	-0.1652	OL	OL	OL	OL	OL	OL	OL	OL
7.638	7.2831	-0.2092	6.162	-0.1245	6.944	-0.1238	6.9316	-0.179	OL	OL	OL	OL	OL	OL	OL	OL
7.64	7.2783	-0.2746	6.1716	0.0311	6.9421	-0.1513	6.9383	-0.0826	OL	OL	OL	OL	OL	OL	OL	OL
7.647	7.2812	-0.2354	6.1581	-0.1868	6.944	-0.1238	6.9316	-0.179	OL	OL	OL	OL	OL	OL	OL	OL
7.651	7.2793	-0.2615	6.1601	-0.1557	6.944	-0.1238	6.9325	-0.1652	OL	OL	OL	OL	OL	OL	OL	OL
7.68	7.2812	-0.2354	6.1629	-0.109	6.943	-0.1375	6.9316	-0.179	OL	OL	OL	OL	OL	OL	OL	OL
7.686	7.2793	-0.2615	6.1649	-0.0778	6.943	-0.1375	6.9297	-0.2065	OL	OL	OL	OL	OL	OL	OL	OL
7.687	7.2812	-0.2354	6.161	-0.1401	6.943	-0.1375	6.9316	-0.179	OL	OL	OL	OL	OL	OL	OL	OL
7.691	7.2802	-0.2484	6.1591	-0.1713	6.943	-0.1375	6.9335	-0.1515	OL	OL	OL	OL	OL	OL	OL	OL
7.72	7.2774	-0.2877	6.1668	-0.0467	6.944	-0.1238	6.9316	-0.179	OL	OL	OL	OL	OL	OL	OL	OL
7.724	7.2764	-0.3007	6.162	-0.1245	6.944	-0.1238	6.9316	-0.179	OL	OL	OL	OL	OL	OL	OL	OL
7.726	7.2755	-0.3138	6.1639	-0.0934	6.943	-0.1375	6.9325	-0.1652	OL	OL	OL	OL	OL	OL	OL	OL
7.74	7.2793	-0.2615	6.1562	-0.218	6.945	-0.11	6.9325	-0.1652	OL	OL	OL	OL	OL	OL	OL	OL
7.742	7.2783	-0.2746	6.1677	-0.0311	6.945	-0.11	6.9335	-0.1515	OL	OL	OL	OL	OL	OL	OL	OL
7.771	7.2793	-0.2615	6.1649	-0.0778	6.944	-0.1238	6.9325	-0.1652	OL	OL	OL	OL	OL	OL	OL	OL
7.775	7.2802	-0.2484	6.1649	-0.0778	6.944	-0.1238	6.9306	-0.1928	OL	OL	OL	OL	OL	OL	OL	OL
7.777	7.2802	-0.2484	6.1649	-0.0778	6.944	-0.1238	6.9258	-0.2616	OL	OL	OL	OL	OL	OL	OL	OL
7.784	7.2802	-0.2484	6.1629	-0.109	6.944	-0.1238	6.9335	-0.1515	OL	OL	OL	OL	OL	OL	OL	OL
7.788	7.285	-0.1831	6.1649	-0.0778	6.944	-0.1238	6.9316	-0.179	OL	OL	OL	OL	OL	OL	OL	OL
7.816	7.2774	-0.2877	6.1668	-0.0467	6.9421	-0.1513	6.9316	-0.179	OL	OL	OL	OL	OL	OL	OL	OL
7.818	7.2783	-0.2746	6.1649	-0.0778	6.943	-0.1375	6.9335	-0.1515	OL	OL	OL	OL	OL	OL	OL	OL
7.842	7.2783	-0.2746	6.1687	-0.0156	6.944	-0.1238	6.9316	-0.179	OL	OL	OL	OL	OL	OL	OL	OL
7.845	7.2917	-0.0915	6.1639	-0.0934	6.944	-0.1238	6.9383	-0.0826	OL	OL	OL	OL	OL	OL	OL	OL
7.864	7.2821	-0.2223	6.1716	0.0311	6.943	-0.1375	6.9297	-0.2065	OL	OL	OL	OL	OL	OL	OL	OL
7.866	7.2793	-0.2615	6.162	-0.1245	6.943	-0.1375	6.9297	-0.2065	OL	OL	OL	OL	OL	OL	OL	OL
7.869	7.2793	-0.2615	6.1754	0.0934	6.9421	-0.1513	6.9249	-0.2754	OL	OL	OL	OL	OL	OL	OL	OL
7.871	7.2802	-0.2484	6.1629	-0.109	6.944	-0.1238	6.9268	-0.2479	OL	OL	OL	OL	OL	OL	OL	OL
7.9	7.2812	-0.2354	6.162	-0.1245	6.9421	-0.1513	6.9335	-0.1515	OL	OL	OL	OL	OL	OL	OL	OL
7.904	7.2774	-0.2877	6.1629	-0.109	6.9421	-0.1513	6.9316	-0.179	OL	OL	OL	OL	OL	OL	OL	OL
7.906	7.2812	-0.2354	6.1649	-0.0778	6.9411	-0.165	6.9325	-0.1652	OL	OL	OL	OL	OL	OL	OL	OL
7.913	7.2764	-0.3007	6.1629	-0.109	6.9421	-0.1513	6.9306	-0.1928	OL	OL	OL	OL	OL	OL	OL	OL
7.916	7.2764	-0.3007	6.1639	-0.0934	6.944	-0.1238	6.9287	-0.2203	OL	OL	OL	OL	OL	OL	OL	OL
7.946	7.2802	-0.2484	6.1639	-0.0934	6.943	-0.1375	6.9297	-0.2065	OL	OL	OL	OL	OL	OL	OL	OL
7.95	7.2774	-0.2877	6.162	-0.1245	6.943	-0.1375	6.9316	-0.179	OL	OL	OL	OL	OL	OL	OL	OL
7.952	7.2802	-0.2484	6.1697	0	6.9421	-0.1513	6.9316	-0.179	OL	OL	OL	OL	OL	OL	OL	OL
7.956	7.2821	-0.2223	6.1505	-0.3114	6.943	-0.1375	6.9316	-0.179	OL	OL	OL	OL	OL	OL	OL	OL
7.986	7.2812	-0.2354	6.162	-0.1245	6.9421	-0.1513	6.9325	-0.1652	OL	OL	OL	OL	OL	OL	OL	OL
7.99	7.2802	-0.2484	6.162	-0.1245	6.943	-0.1375	6.9411	-0.0413	OL	OL	OL	OL	OL	OL	OL	OL
7.993	7.2812	-0.2354	6.162	-0.1245	6.943	-0.1375	6.9325	-0.1652	OL	OL	OL	OL	OL	OL	OL	OL
7.995	7.2802	-0.2484	6.1629	-0.109	6.943	-0.1375	6.9306	-0.1928	OL	OL	OL	OL	OL	OL	OL	OL
8.029	7.2783	-0.2746	6.161	-0.1401	6.9421	-0.1513	6.9306	-0.1928	OL	OL	OL	OL	OL	OL	OL	OL
8.032	7.2802	-0.2484	6.1629	-0.109	6.943	-0.1375	6.9316	-0.179	OL	OL	OL	OL	OL	OL	OL	OL
8.038	7.285	-0.1831	6.1629	-0.109	6.943	-0.1375	6.9297	-0.2065	OL	OL	OL	OL	OL	OL	OL	OL
8.068	7.2812	-0.2354	6.161	-0.1401	6.944	-0.1238	6.9335	-0.1515	OL	OL	OL	OL	OL	OL	OL	OL
8.074	7.2736	-0.34	6.1601	-0.1557	6.945	-0.11	6.922	-0.3167	OL	OL	OL	OL	OL	OL	OL	OL
8.076	7.2841	-0.1961	6.162	-0.1245	6.944	-0.1238	6.9335	-0.1515	OL	OL	OL	OL	OL	OL	OL	OL
8.106	7.2821	-0.2223	6.1581	-0.1868	6.9411	-0.165	6.9268	-0.2479	OL	OL	OL	OL	OL	OL	OL	OL
8.11	7.2812	-0.2354	6.1629	-0.109	6.9421	-0.1513	6.9325	-0.1652	OL	OL	OL	OL	OL	OL	OL	OL
8.113	7.2812	-0.2354	6.1649	-0.0778	6.943	-0.1375	6.9306	-0.1928	OL	OL	OL	OL	OL	OL	OL	OL
8.115	7.2821	-0.2223	6.1639	-0.0934	6.9411	-0.165	6.9287	-0.2203	OL	OL	OL	OL	OL	OL	OL	OL
8.145	7.285	-0.1831	6.161	-0.1401	6.9421	-0.1513	6.9306	-0.1928	OL	OL	OL	OL	OL	OL	OL	OL
8.149	7.2802	-0.2484	6.1726	0.0467	6.9421	-0.1513	6.9306	-0.1928	OL	OL	OL	OL	OL	OL	OL	OL
8.151	7.2774	-0.2877	6.162	-0.1245	6.9402	-0.1788	6.9316	-0.179	OL	OL	OL	OL	OL	OL	OL	OL
8.158	7.2793	-0.2615	6.1687	-0.0156	6.9421	-0.1513	6.9268	-0.2479	OL	OL	OL	OL	OL	OL	OL	OL
8.188	7.2783	-0.2746	6.161	-0.1401	6.9421	-0.1513	6.9373	-0.0964	OL	OL	OL	OL	OL	OL	OL	OL
8.191	7.285	-0.1831	6.1706	0.0156	6.9402	-0.1788	6.9306	-0.1928	OL	OL	OL	OL	OL	OL	OL	OL
8.194	7.2841	-0.1961	6.1629	-0.109	6.943	-0.1375	6.944	0	OL	OL	OL	OL	OL	OL	OL	OL
8.196	7.2783	-0.2746	6.1774	0.1245	6.944	-0.1238	6.9316	-0.179	OL	OL	OL	OL	OL	OL	OL	OL
8.226	7.2821	-0.2223	6.1629	-0.109	6.943	-0.1375	6.9287	-0.2203	OL	OL	OL	OL	OL	OL	OL	OL
8.23	7.2841	-0.1961	6.161	-0.1401	6.944	-0.1238	6.9325	-0.1652	OL	OL	OL	OL	OL	OL	OL	OL
8.233	7.2812	-0.2354	6.161	-0.1401	6.944	-0.1238	6.9316	-0.179	OL	OL	OL	OL	OL	OL	OL	OL
8.235	7.2793	-0.2615	6.161	-0.1401	6.943	-0.1375	6.9316	-0.179	OL	OL	OL	OL	OL	OL	OL	OL
8.266	7.2802	-0.2484	6.1629	-0.109	6.9411	-0.165	6.9306	-0.1928	OL	OL	OL	OL	OL	OL	OL	OL
8.269	7.2965	-0.0261	6.1668	-0.0467	6.9411	-0.165	6.9335	-0.1515	OL	OL	OL	OL	OL	OL	OL	OL
8.271	7.2869	-0.1569	6.1591	-0.1713	6.9421	-0.1513	6.9316	-0.179	OL	OL	OL	OL	OL	OL	OL	OL
8.278	7.2831	-0.2092	6.1524	-0.2803	6.9421	-0.1513	6.9354	-0.1239	OL	OL	OL	OL	OL	OL	OL	OL
8.281	7.2783	-0.2746	6.1533	-0.2647	6.9411	-0.165	6.9277	-0.2341	OL	OL	OL	OL	OL	OL	OL	OL
8.311	7.2831	-0.2092	6.162	-0.1245	6.943	-0.1375	6.9316	-0.179	OL	OL	OL	OL	OL	OL	OL	OL
8.315	7.2802	-0.2484	6.1687	-0.0156	6.9411	-0.165	6.9354	-0.1239	OL	OL	OL	OL	OL	OL	OL	OL
8.317	7.2802	-0.2484	6.1629	-0.109	6.945	-0.11	6.9335	-0.1515	OL	OL	OL	OL	OL	OL	OL	OL
8.321	7.2831	-0.2092	6.1639	-0.0934	6.944	-0.1238	6.9306	-0.1928	OL	OL	OL	OL	OL	OL	OL	OL
8.357	7.2783	-0.2746	6.1629	-0.109	6.944	-0.1238	6.9306	-0.1928	OL	OL	OL	OL	OL	OL	OL	OL
8.36	7.286	-0.17	6.1649	-0.0778	6.9421	-0.1513	6.9287	-0.2203	OL	OL	OL	OL	OL	OL	OL	OL
8.362	7.2841	-0.1961	6.1639	-0.0934	6.944	-0.1238	6.9335	-0.1515	OL	OL	OL	OL	OL	OL	OL	OL
8.365	7.2907	-0.1046	6.1533	-0.2647	6.943	-0.1375	6.9287	-0.2203	OL	OL	OL	OL	OL	OL	OL	OL
8.369	7.2793	-0.2615	6.161	-0.1401	6.943	-0.1375	6.9344	-0.1377	OL	OL	OL	OL	OL	OL	OL	OL
8.399	7.2841	-0.1961	6.1677	-0.0311	6.943	-0.1375	6.9306	-0.1928	OL	OL	OL	OL	OL	OL	OL	OL
8.402	7.2802	-0.2484	6.1639	-0.0934	6.943	-0.1375	6.9306	-0.1928	OL	OL	OL	OL	OL	OL	OL	OL
8.406	7.2793	-0.2615	6.1774	0.1245	6.943	-0.1375	6.9373	-0.0964	OL	OL	OL	OL	OL	OL	OL	OL
8.43	7.2802	-0.2484	6.1649	-0.0778	6.943	-0.1375	6.9402	-0.0551	OL	OL	OL	OL	OL	OL	OL	OL
8.432	7.2793	-0.2615	6.1629	-0.109	6.9411	-0.165	6.9402	-0.0551	OL	OL	OL	OL	OL	OL	OL	OL
8.458	7.2802	-0.2484	6.162	-0.1245	6.943	-0.1375	6.9344	-0.1377	OL	OL	OL	OL	OL	OL	OL	OL
8.481	7.2793	-0.2615	6.1629	-0.109	6.943	-0.1375	6.9316	-0.179	OL	OL	OL	OL	OL	OL	OL	OL
8.482	7.2717	-0.3661	6.1639	-0.0934	6.944	-0.1238	6.9306	-0.1928	OL	OL	OL	OL	OL	OL	OL	OL
8.484	7.2774	-0.2877	6.1601	-0.1557	6.943	-0.1375	6.9316	-0.179	OL	OL	OL	OL	OL	OL	OL	OL
8.487	7.2831	-0.2092	6.1677	-0.0311	6.944	-0.1238	6.9316	-0.179	OL	OL	OL	OL	OL	OL	OL	OL
8.489	7.2869	-0.1569	6.1658	-0.0623	6.943	-0.1375	6.9287	-0.2203	OL	OL	OL	OL	OL	OL	OL	OL
8.493	7.2783	-0.2746	6.1687	-0.0156	6.9411	-0.165	6.9297	-0.2065	OL	OL	OL	OL	OL	OL	OL	OL
8.498	7.2793	-0.2615	6.161	-0.1401	6.943	-0.1375	6.9335	-0.1515	OL	OL	OL	OL	OL	OL	OL	OL
8.529	7.2812	-0.2354	6.1629	-0.109	6.943	-0.1375	6.9373	-0.0964	OL	OL	OL	OL	OL	OL	OL	OL
8.532	7.2812	-0.2354	6.1658	-0.0623	6.9411	-0.165	6.9316	-0.179	OL	OL	OL	OL	OL	OL	OL	OL
8.535	7.2812	-0.2354	6.1639	-0.0934	6.9421	-0.1513	6.923	-0.3029	OL	OL	OL	OL	OL	OL	OL	OL
8.537	7.2802	-0.2484	6.1639	-0.0934	6.943	-0.1375	6.9306	-0.1928	OL	OL	OL	OL	OL	OL	OL	OL
8.568	7.2841	-0.1961	6.162	-0.1245	6.944	-0.1238	6.9306	-0.1928	OL	OL	OL	OL	OL	OL	OL	OL
8.571	7.2812	-0.2354	6.1581	-0.1868	6.9421	-0.1513	6.9306	-0.1928	OL	OL	OL	OL	OL	OL	OL	OL
8.574	7.2764	-0.3007	6.1591	-0.1713	6.9411	-0.165	6.9306	-0.1928	OL	OL	OL	OL	OL	OL	OL	OL
8.577	7.2802	-0.2484	6.1658	-0.0623	6.9421	-0.1513	6.9306	-0.1928	OL	OL	OL	OL	OL	OL	OL	OL
8.608	7.2802	-0.2484	6.161	-0.1401	6.9411	-0.165	6.9316	-0.179	OL	OL	OL	OL	OL	OL	OL	OL
8.611	7.2898	-0.1177	6.1639	-0.0934	6.943	-0.1375	6.9325	-0.1652	OL	OL	OL	OL	OL	OL	OL	OL
8.614	7.2707	-0.3792	6.1687	-0.0156	6.943	-0.1375	6.9316	-0.179	OL	OL	OL	OL	OL	OL	OL	OL
8.616	7.2821	-0.2223	6.1533	-0.2647	6.943	-0.1375	6.923	-0.3029	OL	OL	OL	OL	OL	OL	OL	OL
8.646	7.2802	-0.2484	6.1649	-0.0778	6.9421	-0.1513	6.9306	-0.1928	OL	OL	OL	OL	OL	OL	OL	OL
8.65	7.2793	-0.2615	6.162	-0.1245	6.9421	-0.1513	6.9306	-0.1928	OL	OL	OL	OL	OL	OL	OL	OL
8.656	7.2774	-0.2877	6.1649	-0.0778	6.943	-0.1375	6.9306	-0.1928	OL	OL	OL	OL	OL	OL	OL	OL
8.685	7.2802	-0.2484	6.1639	-0.0934	6.9421	-0.1513	6.9306	-0.1928	OL	OL	OL	OL	OL	OL	OL	OL
8.691	7.2841	-0.1961	6.1466	-0.3737	6.944	-0.1238	6.9306	-0.1928	OL	OL	OL	OL	OL	OL	OL	OL
8.694	7.2812	-0.2354	6.1735	0.0623	6.943	-0.1375	6.9297	-0.2065	OL	OL	OL	OL	OL	OL	OL	OL
8.724	7.2926	-0.0784	6.1649	-0.0778	6.944	-0.1238	6.9325	-0.1652	OL	OL	OL	OL	OL	OL	OL	OL
8.728	7.2812	-0.2354	6.1677	-0.0311	6.944	-0.1238	6.9277	-0.2341	OL	OL	OL	OL	OL	OL	OL	OL
8.73	7.2898	-0.1177	6.1639	-0.0934	6.943	-0.1375	6.9316	-0.179	OL	OL	OL	OL	OL	OL	OL	OL
8.734	7.2821	-0.2223	6.162	-0.1245	6.944	-0.1238	6.9316	-0.179	OL	OL	OL	OL	OL	OL	OL	OL
8.749	7.2802	-0.2484	6.1649	-0.0778	6.945	-0.11	6.9287	-0.2203	OL	OL	OL	OL	OL	OL	OL	OL
8.778	7.2812	-0.2354	6.1629	-0.109	6.944	-0.1238	6.9373	-0.0964	OL	OL	OL	OL	OL	OL	OL	OL
8.784	7.2802	-0.2484	6.1639	-0.0934	6.944	-0.1238	6.9325	-0.1652	OL	OL	OL	OL	OL	OL	OL	OL
8.786	7.2869	-0.1569	6.1658	-0.0623	6.944	-0.1238	6.9316	-0.179	OL	OL	OL	OL	OL	OL	OL	OL
8.788	7.2812	-0.2354	6.1658	-0.0623	6.943	-0.1375	6.9316	-0.179	OL	OL	OL	OL	OL	OL	OL	OL
8.817	7.2783	-0.2746	6.1649	-0.0778	6.943	-0.1375	6.9297	-0.2065	OL	OL	OL	OL	OL	OL	OL	OL
8.82	7.2793	-0.2615	6.161	-0.1401	6.944	-0.1238	6.9316	-0.179	OL	OL	OL	OL	OL	OL	OL	OL
8.823	7.2898	-0.1177	6.1668	-0.0467	6.944	-0.1238	6.9249	-0.2754	OL	OL	OL	OL	OL	OL	OL	OL
8.825	7.2812	-0.2354	6.1629	-0.109	6.943	-0.1375	6.9325	-0.1652	OL	OL	OL	OL	OL	OL	OL	OL
8.855	7.2793	-0.2615	6.162	-0.1245	6.944	-0.1238	6.9306	-0.1928	OL	OL	OL	OL	OL	OL	OL	OL
8.859	7.2812	-0.2354	6.1591	-0.1713	6.9421	-0.1513	6.9239	-0.2892	OL	OL	OL	OL	OL	OL	OL	OL
8.861	7.2821	-0.2223	6.1639	-0.0934	6.944	-0.1238	6.9316	-0.179	OL	OL	OL	OL	OL	OL	OL	OL
8.867	7.2802	-0.2484	6.1639	-0.0934	6.944	-0.1238	6.9344	-0.1377	OL	OL	OL	OL	OL	OL	OL	OL
8.871	7.2802	-0.2484	6.1629	-0.109	6.943	-0.1375	6.9325	-0.1652	OL	OL	OL	OL	OL	OL	OL	OL
8.9	7.2821	-0.2223	6.161	-0.1401	6.943	-0.1375	6.9297	-0.2065	OL	OL	OL	OL	OL	OL	OL	OL
8.904	7.2831	-0.2092	6.1639	-0.0934	6.9421	-0.1513	6.9316	-0.179	OL	OL	OL	OL	OL	OL	OL	OL
8.906	7.2707	-0.3792	6.1629	-0.109	6.943	-0.1375	6.9306	-0.1928	OL	OL	OL	OL	OL	OL	OL	OL
8.91	7.2802	-0.2484	6.1591	-0.1713	6.9421	-0.1513	6.9335	-0.1515	OL	OL	OL	OL	OL	OL	OL	OL
8.955	7.2812	-0.2354	6.1639	-0.0934	6.943	-0.1375	6.9277	-0.2341	OL	OL	OL	OL	OL	OL	OL	OL
8.959	7.2774	-0.2877	6.1581	-0.1868	6.944	-0.1238	6.9268	-0.2479	OL	OL	OL	OL	OL	OL	OL	OL
8.961	7.2955	-0.0392	6.1562	-0.218	6.9411	-0.165	6.9316	-0.179	OL	OL	OL	OL	OL	OL	OL	OL
8.975	7.2802	-0.2484	6.1639	-0.0934	6.944	-0.1238	6.9316	-0.179	OL	OL	OL	OL	OL	OL	OL	OL
8.978	7.2793	-0.2615	6.1639	-0.0934	6.944	-0.1238	6.9325	-0.1652	OL	OL	OL	OL	OL	OL	OL	OL
8.985	7.2831	-0.2092	6.1658	-0.0623	6.945	-0.11	6.9249	-0.2754	OL	OL	OL	OL	OL	OL	OL	OL
8.988	7.2812	-0.2354	6.162	-0.1245	6.943	-0.1375	6.9306	-0.1928	OL	OL	OL	OL	OL	OL	OL	OL
8.99	7.2841	-0.1961	6.1639	-0.0934	6.9411	-0.165	6.9316	-0.179	OL	OL	OL	OL	OL	OL	OL	OL
9.025	7.2745	-0.3269	6.1668	-0.0467	6.9421	-0.1513	6.9306	-0.1928	OL	OL	OL	OL	OL	OL	OL	OL
9.029	7.2812	-0.2354	6.1745	0.0778	6.943	-0.1375	6.9306	-0.1928	OL	OL	OL	OL	OL	OL	OL	OL
9.031	7.2898	-0.1177	6.1735	0.0623	6.943	-0.1375	6.9335	-0.1515	OL	OL	OL	OL	OL	OL	OL	OL
9.056	7.2888	-0.1308	6.1831	0.218	6.945	-0.11	6.9335	-0.1515	OL	OL	OL	OL	OL	OL	OL	OL
9.059	7.2869	-0.1569	6.161	-0.1401	6.944	-0.1238	6.9287	-0.2203	OL	OL	OL	OL	OL	OL	OL	OL
9.078	7.2793	-0.2615	6.1649	-0.0778	6.9421	-0.1513	6.9344	-0.1377	OL	OL	OL	OL	OL	OL	OL	OL
9.08	7.2831	-0.2092	6.1572	-0.2024	6.944	-0.1238	6.9335	-0.1515	OL	OL	OL	OL	OL	OL	OL	OL
9.083	7.2802	-0.2484	6.1649	-0.0778	6.943	-0.1375	6.9325	-0.1652	OL	OL	OL	OL	OL	OL	OL	OL
9.086	7.2812	-0.2354	6.162	-0.1245	6.9421	-0.1513	6.9297	-0.2065	OL	OL	OL	OL	OL	OL	OL	OL
9.09	7.2831	-0.2092	6.1629	-0.109	6.9421	-0.1513	6.9316	-0.179	OL	OL	OL	OL	OL	OL	OL	OL
9.122	7.2812	-0.2354	6.1658	-0.0623	6.944	-0.1238	6.9316	-0.179	OL	OL	OL	OL	OL	OL	OL	OL
9.125	7.2764	-0.3007	6.1677	-0.0311	6.9421	-0.1513	6.9325	-0.1652	OL	OL	OL	OL	OL	OL	OL	OL
9.128	7.2821	-0.2223	6.1649	-0.0778	6.943	-0.1375	6.9297	-0.2065	OL	OL	OL	OL	OL	OL	OL	OL
9.131	7.2812	-0.2354	6.161	-0.1401	6.9421	-0.1513	6.9316	-0.179	OL	OL	OL	OL	OL	OL	OL	OL
9.137	7.2831	-0.2092	6.161	-0.1401	6.9421	-0.1513	6.9316	-0.179	OL	OL	OL	OL	OL	OL	OL	OL
9.167	7.2974	-0.0131	6.1639	-0.0934	6.943	-0.1375	6.9325	-0.1652	OL	OL	OL	OL	OL	OL	OL	OL
9.17	7.2821	-0.2223	6.1629	-0.109	6.9411	-0.165	6.9325	-0.1652	OL	OL	OL	OL	OL	OL	OL	OL
9.173	7.2812	-0.2354	6.1514	-0.2958	6.943	-0.1375	6.9316	-0.179	OL	OL	OL	OL	OL	OL	OL	OL
9.201	7.2812	-0.2354	6.1629	-0.109	6.944	-0.1238	6.9306	-0.1928	OL	OL	OL	OL	OL	OL	OL	OL
9.205	7.2831	-0.2092	6.1649	-0.0778	6.943	-0.1375	6.9325	-0.1652	OL	OL	OL	OL	OL	OL	OL	OL
9.207	7.2812	-0.2354	6.161	-0.1401	6.944	-0.1238	6.9325	-0.1652	OL	OL	OL	OL	OL	OL	OL	OL
9.21	7.2793	-0.2615	6.1629	-0.109	6.944	-0.1238	6.9325	-0.1652	OL	OL	OL	OL	OL	OL	OL	OL
9.219	7.2755	-0.3138	6.1533	-0.2647	6.9421	-0.1513	6.9325	-0.1652	OL	OL	OL	OL	OL	OL	OL	OL
9.249	7.2831	-0.2092	6.1649	-0.0778	6.943	-0.1375	6.9306	-0.1928	OL	OL	OL	OL	OL	OL	OL	OL
9.253	7.2802	-0.2484	6.1649	-0.0778	6.945	-0.11	6.922	-0.3167	OL	OL	OL	OL	OL	OL	OL	OL
9.259	7.2888	-0.1308	6.161	-0.1401	6.943	-0.1375	6.9306	-0.1928	OL	OL	OL	OL	OL	OL	OL	OL
9.288	7.2821	-0.2223	6.1581	-0.1868	6.944	-0.1238	6.9325	-0.1652	OL	OL	OL	OL	OL	OL	OL	OL
9.291	7.2802	-0.2484	6.162	-0.1245	6.943	-0.1375	6.9325	-0.1652	OL	OL	OL	OL	OL	OL	OL	OL
9.296	7.2793	-0.2615	6.1668	-0.0467	6.944	-0.1238	6.9325	-0.1652	OL	OL	OL	OL	OL	OL	OL	OL
9.33	7.2802	-0.2484	6.1649	-0.0778	6.9411	-0.165	6.9306	-0.1928	OL	OL	OL	OL	OL	OL	OL	OL
9.333	7.2736	-0.34	6.1639	-0.0934	6.9421	-0.1513	6.9316	-0.179	OL	OL	OL	OL	OL	OL	OL	OL
9.339	7.2745	-0.3269	6.1629	-0.109	6.9411	-0.165	6.9306	-0.1928	OL	OL	OL	OL	OL	OL	OL	OL
9.342	7.2821	-0.2223	6.1581	-0.1868	6.9411	-0.165	6.9297	-0.2065	OL	OL	OL	OL	OL	OL	OL	OL
9.372	7.2812	-0.2354	6.161	-0.1401	6.9411	-0.165	6.9258	-0.2616	OL	OL	OL	OL	OL	OL	OL	OL
9.375	7.2802	-0.2484	6.162	-0.1245	6.9411	-0.165	6.9316	-0.179	OL	OL	OL	OL	OL	OL	OL	OL
9.377	7.2783	-0.2746	6.161	-0.1401	6.943	-0.1375	6.9287	-0.2203	OL	OL	OL	OL	OL	OL	OL	OL
9.406	7.2812	-0.2354	6.1591	-0.1713	6.9411	-0.165	6.9316	-0.179	OL	OL	OL	OL	OL	OL	OL	OL
9.41	7.2802	-0.2484	6.161	-0.1401	6.943	-0.1375	6.9297	-0.2065	OL	OL	OL	OL	OL	OL	OL	OL
9.413	7.2812	-0.2354	6.1639	-0.0934	6.9421	-0.1513	6.9277	-0.2341	OL	OL	OL	OL	OL	OL	OL	OL
9.415	7.2812	-0.2354	6.1629	-0.109	6.9402	-0.1788	6.9277	-0.2341	OL	OL	OL	OL	OL	OL	OL	OL
9.445	7.2802	-0.2484	6.162	-0.1245	6.9421	-0.1513	6.9287	-0.2203	OL	OL	OL	OL	OL	OL	OL	OL
9.449	7.2764	-0.3007	6.1601	-0.1557	6.944	-0.1238	6.9287	-0.2203	OL	OL	OL	OL	OL	OL	OL	OL
9.452	7.2841	-0.1961	6.1591	-0.1713	6.943	-0.1375	6.9297	-0.2065	OL	OL	OL	OL	OL	OL	OL	OL
9.459	7.2802	-0.2484	6.1591	-0.1713	6.943	-0.1375	6.9287	-0.2203	OL	OL	OL	OL	OL	OL	OL	OL
9.462	7.2831	-0.2092	6.161	-0.1401	6.943	-0.1375	6.9297	-0.2065	OL	OL	OL	OL	OL	OL	OL	OL
9.492	7.2917	-0.0915	6.1658	-0.0623	6.943	-0.1375	6.9316	-0.179	OL	OL	OL	OL	OL	OL	OL	OL
9.495	7.2764	-0.3007	6.1831	0.218	6.9421	-0.1513	6.9316	-0.179	OL	OL	OL	OL	OL	OL	OL	OL
9.497	7.2812	-0.2354	6.162	-0.1245	6.9411	-0.165	6.9316	-0.179	OL	OL	OL	OL	OL	OL	OL	OL
9.502	7.2812	-0.2354	6.1639	-0.0934	6.9411	-0.165	6.9297	-0.2065	OL	OL	OL	OL	OL	OL	OL	OL
9.533	7.2802	-0.2484	6.161	-0.1401	6.9411	-0.165	6.9249	-0.2754	OL	OL	OL	OL	OL	OL	OL	OL
9.536	7.2783	-0.2746	6.162	-0.1245	6.9411	-0.165	6.9297	-0.2065	OL	OL	OL	OL	OL	OL	OL	OL
9.539	7.2812	-0.2354	6.1668	-0.0467	6.943	-0.1375	6.9306	-0.1928	OL	OL	OL	OL	OL	OL	OL	OL
9.541	7.2745	-0.3269	6.162	-0.1245	6.944	-0.1238	6.9277	-0.2341	OL	OL	OL	OL	OL	OL	OL	OL
9.575	7.2783	-0.2746	6.1649	-0.0778	6.9421	-0.1513	6.9325	-0.1652	OL	OL	OL	OL	OL	OL	OL	OL
9.579	7.2764	-0.3007	6.162	-0.1245	6.9411	-0.165	6.9316	-0.179	OL	OL	OL	OL	OL	OL	OL	OL
9.581	7.2783	-0.2746	6.1764	0.109	6.9402	-0.1788	6.9297	-0.2065	OL	OL	OL	OL	OL	OL	OL	OL
9.595	7.2764	-0.3007	6.1591	-0.1713	6.943	-0.1375	6.9297	-0.2065	OL	OL	OL	OL	OL	OL	OL	OL
9.598	7.2736	-0.34	6.1629	-0.109	6.9421	-0.1513	6.9191	-0.358	OL	OL	OL	OL	OL	OL	OL	OL
9.604	7.2821	-0.2223	6.1543	-0.2491	6.944	-0.1238	6.9373	-0.0964	OL	OL	OL	OL	OL	OL	OL	OL
9.633	7.2812	-0.2354	6.1601	-0.1557	6.9421	-0.1513	6.9297	-0.2065	OL	OL	OL	OL	OL	OL	OL	OL
9.636	7.2802	-0.2484	6.1639	-0.0934	6.9411	-0.165	6.9306	-0.1928	OL	OL	OL	OL	OL	OL	OL	OL
9.639	7.2783	-0.2746	6.161	-0.1401	6.9392	-0.1925	6.9306	-0.1928	OL	OL	OL	OL	OL	OL	OL	OL
9.645	7.2783	-0.2746	6.161	-0.1401	6.9411	-0.165	6.9306	-0.1928	OL	OL	OL	OL	OL	OL	OL	OL
9.649	7.2774	-0.2877	6.162	-0.1245	6.943	-0.1375	6.9287	-0.2203	OL	OL	OL	OL	OL	OL	OL	OL
9.68	7.2917	-0.0915	6.1639	-0.0934	6.944	-0.1238	6.9306	-0.1928	OL	OL	OL	OL	OL	OL	OL	OL
9.684	7.2898	-0.1177	6.1553	-0.2335	6.9411	-0.165	6.9287	-0.2203	OL	OL	OL	OL	OL	OL	OL	OL
9.686	7.2888	-0.1308	6.162	-0.1245	6.943	-0.1375	6.9277	-0.2341	OL	OL	OL	OL	OL	OL	OL	OL
9.704	7.2755	-0.3138	6.1716	0.0311	6.9421	-0.1513	6.9316	-0.179	OL	OL	OL	OL	OL	OL	OL	OL
9.706	7.286	-0.17	6.1649	-0.0778	6.943	-0.1375	6.9364	-0.1102	OL	OL	OL	OL	OL	OL	OL	OL
9.71	7.2802	-0.2484	6.162	-0.1245	6.9411	-0.165	6.9297	-0.2065	OL	OL	OL	OL	OL	OL	OL	OL
9.741	7.2783	-0.2746	6.162	-0.1245	6.944	-0.1238	6.9344	-0.1377	OL	OL	OL	OL	OL	OL	OL	OL
9.744	7.2802	-0.2484	6.161	-0.1401	6.9421	-0.1513	6.9268	-0.2479	OL	OL	OL	OL	OL	OL	OL	OL
9.747	7.2783	-0.2746	6.162	-0.1245	6.9421	-0.1513	6.9316	-0.179	OL	OL	OL	OL	OL	OL	OL	OL
9.753	7.2946	-0.0523	6.1649	-0.0778	6.9421	-0.1513	6.9306	-0.1928	OL	OL	OL	OL	OL	OL	OL	OL
9.783	7.2812	-0.2354	6.1572	-0.2024	6.9421	-0.1513	6.9335	-0.1515	OL	OL	OL	OL	OL	OL	OL	OL
9.786	7.2812	-0.2354	6.1677	-0.0311	6.943	-0.1375	6.9316	-0.179	OL	OL	OL	OL	OL	OL	OL	OL
9.789	7.2907	-0.1046	6.1639	-0.0934	6.943	-0.1375	6.9344	-0.1377	OL	OL	OL	OL	OL	OL	OL	OL
9.791	7.2879	-0.1438	6.1687	-0.0156	6.9411	-0.165	6.9277	-0.2341	OL	OL	OL	OL	OL	OL	OL	OL
9.821	7.2821	-0.2223	6.162	-0.1245	6.9421	-0.1513	6.9316	-0.179	OL	OL	OL	OL	OL	OL	OL	OL
9.825	7.2802	-0.2484	6.1457	-0.3892	6.944	-0.1238	6.9316	-0.179	OL	OL	OL	OL	OL	OL	OL	OL
9.828	7.2802	-0.2484	6.1601	-0.1557	6.9411	-0.165	6.9316	-0.179	OL	OL	OL	OL	OL	OL	OL	OL
9.83	7.2812	-0.2354	6.1639	-0.0934	6.9421	-0.1513	6.9354	-0.1239	OL	OL	OL	OL	OL	OL	OL	OL
9.86	7.2793	-0.2615	6.161	-0.1401	6.9411	-0.165	6.9258	-0.2616	OL	OL	OL	OL	OL	OL	OL	OL
9.864	7.2802	-0.2484	6.162	-0.1245	6.9421	-0.1513	6.9316	-0.179	OL	OL	OL	OL	OL	OL	OL	OL
9.866	7.2812	-0.2354	6.162	-0.1245	6.943	-0.1375	6.9287	-0.2203	OL	OL	OL	OL	OL	OL	OL	OL
9.873	7.2831	-0.2092	6.1601	-0.1557	6.943	-0.1375	6.9316	-0.179	OL	OL	OL	OL	OL	OL	OL	OL
9.876	7.2802	-0.2484	6.1562	-0.218	6.943	-0.1375	6.9316	-0.179	OL	OL	OL	OL	OL	OL	OL	OL
9.905	7.2821	-0.2223	6.162	-0.1245	6.944	-0.1238	6.9297	-0.2065	OL	OL	OL	OL	OL	OL	OL	OL
9.908	7.2802	-0.2484	6.1658	-0.0623	6.943	-0.1375	6.9306	-0.1928	OL	OL	OL	OL	OL	OL	OL	OL
9.911	7.2812	-0.2354	6.1629	-0.109	6.9421	-0.1513	6.9297	-0.2065	OL	OL	OL	OL	OL	OL	OL	OL
9.946	7.2898	-0.1177	6.1639	-0.0934	6.9411	-0.165	6.9316	-0.179	OL	OL	OL	OL	OL	OL	OL	OL
9.95	7.2812	-0.2354	6.162	-0.1245	6.9421	-0.1513	6.9306	-0.1928	OL	OL	OL	OL	OL	OL	OL	OL
9.952	7.2821	-0.2223	6.1629	-0.109	6.943	-0.1375	6.9297	-0.2065	OL	OL	OL	OL	OL	OL	OL	OL
9.955	7.2812	-0.2354	6.1639	-0.0934	6.9421	-0.1513	6.9287	-0.2203	OL	OL	OL	OL	OL	OL	OL	OL
9.985	7.2802	-0.2484	6.162	-0.1245	6.944	-0.1238	6.9306	-0.1928	OL	OL	OL	OL	OL	OL	OL	OL
9.991	7.2783	-0.2746	6.1677	-0.0311	6.944	-0.1238	6.9316	-0.179	OL	OL	OL	OL	OL	OL	OL	OL
9.998	7.2783	-0.2746	6.1649	-0.0778	6.943	-0.1375	6.9306	-0.1928	OL	OL	OL	OL	OL	OL	OL	OL
10.028	7.2841	-0.1961	6.1629	-0.109	6.945	-0.11	6.9335	-0.1515	OL	OL	OL	OL	OL	OL	OL	OL
10.034	7.265	-0.4577	6.1553	-0.2335	6.943	-0.1375	6.9316	-0.179	OL	OL	OL	OL	OL	OL	OL	OL
10.037	7.2888	-0.1308	6.1629	-0.109	6.944	-0.1238	6.9421	-0.0275	OL	OL	OL	OL	OL	OL	OL	OL
10.043	7.2812	-0.2354	6.1495	-0.327	6.9421	-0.1513	6.9316	-0.179	OL	OL	OL	OL	OL	OL	OL	OL
10.072	7.2802	-0.2484	6.1629	-0.109	6.944	-0.1238	6.9201	-0.3443	OL	OL	OL	OL	OL	OL	OL	OL
10.075	7.2793	-0.2615	6.162	-0.1245	6.945	-0.11	6.9316	-0.179	OL	OL	OL	OL	OL	OL	OL	OL
10.077	7.285	-0.1831	6.1658	-0.0623	6.9411	-0.165	6.9316	-0.179	OL	OL	OL	OL	OL	OL	OL	OL
10.081	7.2841	-0.1961	6.1629	-0.109	6.943	-0.1375	6.9325	-0.1652	OL	OL	OL	OL	OL	OL	OL	OL
10.112	7.2793	-0.2615	6.162	-0.1245	6.9421	-0.1513	6.9287	-0.2203	OL	OL	OL	OL	OL	OL	OL	OL
10.116	7.2812	-0.2354	6.1649	-0.0778	6.943	-0.1375	6.9316	-0.179	OL	OL	OL	OL	OL	OL	OL	OL
10.118	7.2821	-0.2223	6.161	-0.1401	6.9411	-0.165	6.9287	-0.2203	OL	OL	OL	OL	OL	OL	OL	OL
10.124	7.2802	-0.2484	6.1658	-0.0623	6.9411	-0.165	6.9325	-0.1652	OL	OL	OL	OL	OL	OL	OL	OL
10.154	7.2774	-0.2877	6.1649	-0.0778	6.944	-0.1238	6.9316	-0.179	OL	OL	OL	OL	OL	OL	OL	OL
10.157	7.2831	-0.2092	6.1649	-0.0778	6.9411	-0.165	6.9306	-0.1928	OL	OL	OL	OL	OL	OL	OL	OL
10.16	7.2802	-0.2484	6.1649	-0.0778	6.9421	-0.1513	6.9306	-0.1928	OL	OL	OL	OL	OL	OL	OL	OL
10.167	7.2812	-0.2354	6.1639	-0.0934	6.943	-0.1375	6.9316	-0.179	OL	OL	OL	OL	OL	OL	OL	OL
10.195	7.2802	-0.2484	6.162	-0.1245	6.943	-0.1375	6.9316	-0.179	OL	OL	OL	OL	OL	OL	OL	OL
10.2	7.2812	-0.2354	6.1629	-0.109	6.9411	-0.165	6.9316	-0.179	OL	OL	OL	OL	OL	OL	OL	OL
10.203	7.2774	-0.2877	6.1687	-0.0156	6.9335	-0.275	6.922	-0.3167	OL	OL	OL	OL	OL	OL	OL	OL
10.218	7.2487	-0.68	6.1188	-0.8253	6.923	-0.4263	6.9134	-0.4406	OL	OL	OL	OL	OL	OL	OL	OL
10.222	7.2468	-0.7062	6.1543	-0.2491	6.922	-0.4401	6.9163	-0.3993	OL	OL	OL	OL	OL	OL	OL	OL
10.257	7.2602	-0.5231	6.1533	-0.2647	6.9105	-0.6051	6.9134	-0.4406	OL	OL	OL	OL	OL	OL	OL	OL
10.26	7.2631	-0.4838	6.1553	-0.2335	6.9335	-0.275	6.9134	-0.4406	OL	OL	OL	OL	OL	OL	OL	OL
10.262	7.2554	-0.5884	6.1601	-0.1557	6.9421	-0.1513	6.9277	-0.2341	OL	OL	OL	OL	OL	OL	OL	OL
10.288	7.2783	-0.2746	6.1341	-0.5761	6.9383	-0.2063	6.901	-0.6197	OL	OL	OL	OL	OL	OL	OL	OL
10.291	7.2802	-0.2484	6.1601	-0.1557	6.9421	-0.1513	6.9297	-0.2065	OL	OL	OL	OL	OL	OL	OL	OL
10.296	7.2831	-0.2092	6.162	-0.1245	6.9402	-0.1788	6.9297	-0.2065	OL	OL	OL	OL	OL	OL	OL	OL
10.299	7.2793	-0.2615	6.162	-0.1245	6.944	-0.1238	6.9144	-0.4269	OL	OL	OL	OL	OL	OL	OL	OL
10.318	7.2411	-0.7846	6.1284	-0.6695	6.9163	-0.5226	6.9048	-0.5646	OL	OL	OL	OL	OL	OL	OL	OL
10.32	7.2573	-0.5623	6.1409	-0.4671	6.9067	-0.6601	6.9153	-0.4131	OL	OL	OL	OL	OL	OL	OL	OL
10.325	7.2764	-0.3007	6.1428	-0.436	6.9124	-0.5776	6.9077	-0.5233	OL	OL	OL	OL	OL	OL	OL	OL
10.329	7.2659	-0.4446	6.1428	-0.436	6.9086	-0.6326	6.9058	-0.5508	OL	OL	OL	OL	OL	OL	OL	OL
10.361	7.2497	-0.6669	6.1341	-0.5761	6.9048	-0.6876	6.9077	-0.5233	OL	OL	OL	OL	OL	OL	OL	OL
10.365	7.2602	-0.5231	6.1418	-0.4515	6.9163	-0.5226	6.9086	-0.5095	OL	OL	OL	OL	OL	OL	OL	OL
10.367	7.2602	-0.5231	6.138	-0.5138	6.9201	-0.4676	6.9115	-0.4682	OL	OL	OL	OL	OL	OL	OL	OL
10.37	7.2545	-0.6015	6.1322	-0.6072	6.9182	-0.4951	6.9067	-0.537	OL	OL	OL	OL	OL	OL	OL	OL
10.4	7.2592	-0.5361	6.1389	-0.4982	6.9201	-0.4676	6.8991	-0.6472	OL	OL	OL	OL	OL	OL	OL	OL
10.404	7.2583	-0.5492	6.137	-0.5294	6.9211	-0.4538	6.9096	-0.4957	OL	OL	OL	OL	OL	OL	OL	OL
10.406	7.2602	-0.5231	6.1457	-0.3892	6.922	-0.4401	6.9172	-0.3856	OL	OL	OL	OL	OL	OL	OL	OL
10.414	7.2602	-0.5231	6.1447	-0.4048	6.9124	-0.5776	6.9105	-0.482	OL	OL	OL	OL	OL	OL	OL	OL
10.417	7.2697	-0.3923	6.1437	-0.4204	6.9411	-0.165	6.9287	-0.2203	OL	OL	OL	OL	OL	OL	OL	OL
10.448	7.2354	-0.8631	6.1437	-0.4204	6.9163	-0.5226	6.9058	-0.5508	OL	OL	OL	OL	OL	OL	OL	OL
10.451	7.2678	-0.4184	6.138	-0.5138	6.922	-0.4401	6.9105	-0.482	OL	OL	OL	OL	OL	OL	OL	OL
10.454	7.2459	-0.7192	6.1303	-0.6384	6.9211	-0.4538	6.9096	-0.4957	OL	OL	OL	OL	OL	OL	OL	OL
10.457	7.2659	-0.4446	6.1457	-0.3892	6.9277	-0.3576	6.9105	-0.482	OL	OL	OL	OL	OL	OL	OL	OL
10.487	7.2659	-0.4446	6.1409	-0.4671	6.9058	-0.6739	6.901	-0.6197	OL	OL	OL	OL	OL	OL	OL	OL
10.491	7.2612	-0.51	6.1418	-0.4515	6.9096	-0.6189	6.9019	-0.6059	OL	OL	OL	OL	OL	OL	OL	OL
10.494	7.2468	-0.7062	6.1409	-0.4671	6.9191	-0.4813	6.8991	-0.6472	OL	OL	OL	OL	OL	OL	OL	OL
10.523	7.2764	-0.3007	6.162	-0.1245	6.9402	-0.1788	6.9306	-0.1928	OL	OL	OL	OL	OL	OL	OL	OL
10.526	7.2774	-0.2877	6.1543	-0.2491	6.9287	-0.3438	6.9105	-0.482	OL	OL	OL	OL	OL	OL	OL	OL
10.529	7.2497	-0.6669	6.1284	-0.6695	6.9182	-0.4951	6.9058	-0.5508	OL	OL	OL	OL	OL	OL	OL	OL
10.536	7.2583	-0.5492	6.1312	-0.6228	6.9144	-0.5501	6.9096	-0.4957	OL	OL	OL	OL	OL	OL	OL	OL
10.538	7.2659	-0.4446	6.136	-0.545	6.9134	-0.5639	6.9134	-0.4406	OL	OL	OL	OL	OL	OL	OL	OL
10.566	7.2478	-0.6931	6.1399	-0.4827	6.9172	-0.5088	6.9067	-0.537	OL	OL	OL	OL	OL	OL	OL	OL
10.572	7.2468	-0.7062	6.1524	-0.2803	6.9134	-0.5639	6.9134	-0.4406	OL	OL	OL	OL	OL	OL	OL	OL
10.575	7.2812	-0.2354	6.1581	-0.1868	6.9172	-0.5088	6.9067	-0.537	OL	OL	OL	OL	OL	OL	OL	OL
10.605	7.2507	-0.6538	6.1389	-0.4982	6.9411	-0.165	6.9258	-0.2616	OL	OL	OL	OL	OL	OL	OL	OL
10.611	7.2802	-0.2484	6.161	-0.1401	6.9421	-0.1513	6.9287	-0.2203	OL	OL	OL	OL	OL	OL	OL	OL
10.614	7.2411	-0.7846	6.1255	-0.7163	6.9182	-0.4951	6.9115	-0.4682	OL	OL	OL	OL	OL	OL	OL	OL
10.644	7.2392	-0.8108	6.1149	-0.8876	6.9105	-0.6051	6.8885	-0.7987	OL	OL	OL	OL	OL	OL	OL	OL
10.647	7.2526	-0.6277	6.1351	-0.5605	6.9096	-0.6189	6.9029	-0.5921	OL	OL	OL	OL	OL	OL	OL	OL
10.65	7.2554	-0.5884	6.138	-0.5138	6.9249	-0.3988	6.9172	-0.3856	OL	OL	OL	OL	OL	OL	OL	OL
10.656	7.2602	-0.5231	6.136	-0.545	6.9144	-0.5501	6.9182	-0.3718	OL	OL	OL	OL	OL	OL	OL	OL
10.687	7.2526	-0.6277	6.1524	-0.2803	6.9239	-0.4126	6.9067	-0.537	OL	OL	OL	OL	OL	OL	OL	OL
10.69	7.244	-0.7454	6.1437	-0.4204	6.9201	-0.4676	6.9086	-0.5095	OL	OL	OL	OL	OL	OL	OL	OL
10.693	7.2717	-0.3661	6.1226	-0.763	6.9144	-0.5501	6.9105	-0.482	OL	OL	OL	OL	OL	OL	OL	OL
10.695	7.2602	-0.5231	6.1274	-0.6851	6.9096	-0.6189	6.9077	-0.5233	OL	OL	OL	OL	OL	OL	OL	OL
10.725	7.2316	-0.9154	6.113	-0.9187	6.9096	-0.6189	6.9067	-0.537	OL	OL	OL	OL	OL	OL	OL	OL
10.729	7.2812	-0.2354	6.162	-0.1245	6.9421	-0.1513	6.8952	-0.7023	OL	OL	OL	OL	OL	OL	OL	OL
10.732	7.2421	-0.7716	6.1216	-0.7785	6.9077	-0.6464	6.8914	-0.7574	OL	OL	OL	OL	OL	OL	OL	OL
10.734	7.2316	-0.9154	6.138	-0.5138	6.9077	-0.6464	6.8981	-0.661	OL	OL	OL	OL	OL	OL	OL	OL
10.764	7.2573	-0.5623	6.1264	-0.7007	6.9038	-0.7014	6.8981	-0.661	OL	OL	OL	OL	OL	OL	OL	OL
10.767	7.2421	-0.7716	6.1332	-0.5917	6.9067	-0.6601	6.8971	-0.6748	OL	OL	OL	OL	OL	OL	OL	OL
10.77	7.2449	-0.7323	6.1264	-0.7007	6.8962	-0.8115	6.9019	-0.6059	OL	OL	OL	OL	OL	OL	OL	OL
10.776	7.2249	-1.007	6.1245	-0.7318	6.9019	-0.7289	6.9201	-0.3443	OL	OL	OL	OL	OL	OL	OL	OL
10.78	7.2821	-0.2223	6.162	-0.1245	6.9411	-0.165	6.9325	-0.1652	OL	OL	OL	OL	OL	OL	OL	OL
10.818	7.2774	-0.2877	6.1514	-0.2958	6.944	-0.1238	6.9316	-0.179	OL	OL	OL	OL	OL	OL	OL	OL
10.821	7.2812	-0.2354	6.162	-0.1245	6.9411	-0.165	6.9306	-0.1928	OL	OL	OL	OL	OL	OL	OL	OL
10.824	7.2249	-1.007	6.1072	-1.0122	6.9402	-0.1788	6.9249	-0.2754	OL	OL	OL	OL	OL	OL	OL	OL
10.838	7.2411	-0.7846	6.1303	-0.6384	6.9019	-0.7289	6.8885	-0.7987	OL	OL	OL	OL	OL	OL	OL	OL
10.84	7.2764	-0.3007	6.161	-0.1401	6.9258	-0.3851	6.9019	-0.6059	OL	OL	OL	OL	OL	OL	OL	OL
10.865	7.2726	-0.3531	6.1341	-0.5761	6.9211	-0.4538	6.8962	-0.6885	OL	OL	OL	OL	OL	OL	OL	OL
10.868	7.2487	-0.68	6.1293	-0.654	6.922	-0.4401	6.9019	-0.6059	OL	OL	OL	OL	OL	OL	OL	OL
10.893	7.2487	-0.68	6.1389	-0.4982	6.9105	-0.6051	6.901	-0.6197	OL	OL	OL	OL	OL	OL	OL	OL
10.895	7.2659	-0.4446	6.1255	-0.7163	6.9191	-0.4813	6.9096	-0.4957	OL	OL	OL	OL	OL	OL	OL	OL
10.902	7.2487	-0.68	6.138	-0.5138	6.9124	-0.5776	6.9077	-0.5233	OL	OL	OL	OL	OL	OL	OL	OL
10.904	7.2592	-0.5361	6.1312	-0.6228	6.9373	-0.22	6.9124	-0.4544	OL	OL	OL	OL	OL	OL	OL	OL
10.923	7.2631	-0.4838	6.1197	-0.8097	6.9163	-0.5226	6.9086	-0.5095	OL	OL	OL	OL	OL	OL	OL	OL
10.925	7.2812	-0.2354	6.138	-0.5138	6.923	-0.4263	6.9029	-0.5921	OL	OL	OL	OL	OL	OL	OL	OL
10.932	7.2526	-0.6277	6.1409	-0.4671	6.9124	-0.5776	6.9077	-0.5233	OL	OL	OL	OL	OL	OL	OL	OL
10.934	7.2449	-0.7323	6.1341	-0.5761	6.943	-0.1375	6.9019	-0.6059	OL	OL	OL	OL	OL	OL	OL	OL
10.964	7.2802	-0.2484	6.161	-0.1401	6.9402	-0.1788	6.9297	-0.2065	OL	OL	OL	OL	OL	OL	OL	OL
10.967	7.2802	-0.2484	6.161	-0.1401	6.9402	-0.1788	6.9287	-0.2203	OL	OL	OL	OL	OL	OL	OL	OL
10.97	7.2669	-0.4315	6.162	-0.1245	6.9402	-0.1788	6.9287	-0.2203	OL	OL	OL	OL	OL	OL	OL	OL
10.972	7.2783	-0.2746	6.161	-0.1401	6.9402	-0.1788	6.9287	-0.2203	OL	OL	OL	OL	OL	OL	OL	OL
11.003	7.2774	-0.2877	6.1533	-0.2647	6.9402	-0.1788	6.9297	-0.2065	OL	OL	OL	OL	OL	OL	OL	OL
11.006	7.2821	-0.2223	6.1649	-0.0778	6.9402	-0.1788	6.9277	-0.2341	OL	OL	OL	OL	OL	OL	OL	OL
11.009	7.2888	-0.1308	6.1658	-0.0623	6.9421	-0.1513	6.9258	-0.2616	OL	OL	OL	OL	OL	OL	OL	OL
11.011	7.285	-0.1831	6.1591	-0.1713	6.9411	-0.165	6.922	-0.3167	OL	OL	OL	OL	OL	OL	OL	OL
11.041	7.2554	-0.5884	6.1524	-0.2803	6.9402	-0.1788	6.9134	-0.4406	OL	OL	OL	OL	OL	OL	OL	OL
11.046	7.2545	-0.6015	6.137	-0.5294	6.9383	-0.2063	6.9172	-0.3856	OL	OL	OL	OL	OL	OL	OL	OL
11.048	7.2802	-0.2484	6.1649	-0.0778	6.9316	-0.3025	6.9048	-0.5646	OL	OL	OL	OL	OL	OL	OL	OL
11.054	7.2554	-0.5884	6.1428	-0.436	6.9153	-0.5363	6.9077	-0.5233	OL	OL	OL	OL	OL	OL	OL	OL
11.057	7.2325	-0.9023	6.1312	-0.6228	6.9163	-0.5226	6.9077	-0.5233	OL	OL	OL	OL	OL	OL	OL	OL
11.088	7.2602	-0.5231	6.1389	-0.4982	6.923	-0.4263	6.9163	-0.3993	OL	OL	OL	OL	OL	OL	OL	OL
11.091	7.2602	-0.5231	6.1226	-0.763	6.9124	-0.5776	6.9134	-0.4406	OL	OL	OL	OL	OL	OL	OL	OL
11.094	7.2592	-0.5361	6.1332	-0.5917	6.9258	-0.3851	6.9163	-0.3993	OL	OL	OL	OL	OL	OL	OL	OL
11.098	7.2774	-0.2877	6.161	-0.1401	6.9402	-0.1788	6.922	-0.3167	OL	OL	OL	OL	OL	OL	OL	OL
11.131	7.2678	-0.4184	6.1303	-0.6384	6.923	-0.4263	6.9067	-0.537	OL	OL	OL	OL	OL	OL	OL	OL
11.134	7.2764	-0.3007	6.1485	-0.3425	6.923	-0.4263	6.9287	-0.2203	OL	OL	OL	OL	OL	OL	OL	OL
11.136	7.2411	-0.7846	6.1284	-0.6695	6.9077	-0.6464	6.9134	-0.4406	OL	OL	OL	OL	OL	OL	OL	OL
11.139	7.2497	-0.6669	6.1341	-0.5761	6.9191	-0.4813	6.9086	-0.5095	OL	OL	OL	OL	OL	OL	OL	OL
11.169	7.2497	-0.6669	6.1226	-0.763	6.8952	-0.8252	6.9124	-0.4544	OL	OL	OL	OL	OL	OL	OL	OL
11.173	7.2774	-0.2877	6.136	-0.545	6.9124	-0.5776	6.9086	-0.5095	OL	OL	OL	OL	OL	OL	OL	OL
11.175	7.2592	-0.5361	6.1332	-0.5917	6.9191	-0.4813	6.8991	-0.6472	OL	OL	OL	OL	OL	OL	OL	OL
11.182	7.2564	-0.5754	6.1322	-0.6072	6.9297	-0.33	6.9115	-0.4682	OL	OL	OL	OL	OL	OL	OL	OL
11.211	7.2402	-0.7977	6.1226	-0.763	6.9211	-0.4538	6.9048	-0.5646	OL	OL	OL	OL	OL	OL	OL	OL
11.218	7.2678	-0.4184	6.1716	0.0311	6.9249	-0.3988	6.9153	-0.4131	OL	OL	OL	OL	OL	OL	OL	OL
11.22	7.2554	-0.5884	6.1399	-0.4827	6.9287	-0.3438	6.9153	-0.4131	OL	OL	OL	OL	OL	OL	OL	OL
11.224	7.2526	-0.6277	6.1197	-0.8097	6.922	-0.4401	6.8981	-0.661	OL	OL	OL	OL	OL	OL	OL	OL
11.254	7.2306	-0.9285	6.1293	-0.654	6.8914	-0.8802	6.8943	-0.7161	OL	OL	OL	OL	OL	OL	OL	OL
11.26	7.2344	-0.8762	6.1101	-0.9654	6.8981	-0.7839	6.8905	-0.7712	OL	OL	OL	OL	OL	OL	OL	OL
11.264	7.2545	-0.6015	6.138	-0.5138	6.922	-0.4401	6.8933	-0.7299	OL	OL	OL	OL	OL	OL	OL	OL
11.294	7.2382	-0.8239	6.1293	-0.654	6.9	-0.7564	6.9086	-0.5095	OL	OL	OL	OL	OL	OL	OL	OL
11.297	7.2631	-0.4838	6.1293	-0.654	6.9105	-0.6051	6.8847	-0.8538	OL	OL	OL	OL	OL	OL	OL	OL
11.3	7.2564	-0.5754	6.1466	-0.3737	6.9134	-0.5639	6.9048	-0.5646	OL	OL	OL	OL	OL	OL	OL	OL
11.306	7.2478	-0.6931	6.1437	-0.4204	6.9134	-0.5639	6.9124	-0.4544	OL	OL	OL	OL	OL	OL	OL	OL
11.336	7.2554	-0.5884	6.138	-0.5138	6.9287	-0.3438	6.9172	-0.3856	OL	OL	OL	OL	OL	OL	OL	OL
11.34	7.2764	-0.3007	6.1457	-0.3892	6.9258	-0.3851	6.9191	-0.358	OL	OL	OL	OL	OL	OL	OL	OL
11.342	7.2573	-0.5623	6.138	-0.5138	6.9134	-0.5639	6.9067	-0.537	OL	OL	OL	OL	OL	OL	OL	OL
11.345	7.2411	-0.7846	6.1495	-0.327	6.9105	-0.6051	6.9048	-0.5646	OL	OL	OL	OL	OL	OL	OL	OL
11.375	7.2659	-0.4446	6.1303	-0.6384	6.9182	-0.4951	6.9058	-0.5508	OL	OL	OL	OL	OL	OL	OL	OL
11.38	7.2507	-0.6538	6.1236	-0.7474	6.9086	-0.6326	6.9067	-0.537	OL	OL	OL	OL	OL	OL	OL	OL
11.381	7.2516	-0.6408	6.1322	-0.6072	6.9249	-0.3988	6.9	-0.6335	OL	OL	OL	OL	OL	OL	OL	OL
11.384	7.2631	-0.4838	6.1312	-0.6228	6.9038	-0.7014	6.9058	-0.5508	OL	OL	OL	OL	OL	OL	OL	OL
11.414	7.2411	-0.7846	6.1264	-0.7007	6.9105	-0.6051	6.9058	-0.5508	OL	OL	OL	OL	OL	OL	OL	OL
11.417	7.2564	-0.5754	6.1485	-0.3425	6.9134	-0.5639	6.9115	-0.4682	OL	OL	OL	OL	OL	OL	OL	OL
11.421	7.2831	-0.2092	6.161	-0.1401	6.9402	-0.1788	6.9277	-0.2341	OL	OL	OL	OL	OL	OL	OL	OL
11.426	7.2783	-0.2746	6.162	-0.1245	6.9421	-0.1513	6.9306	-0.1928	OL	OL	OL	OL	OL	OL	OL	OL
11.43	7.2888	-0.1308	6.161	-0.1401	6.9383	-0.2063	6.9287	-0.2203	OL	OL	OL	OL	OL	OL	OL	OL
11.445	7.2783	-0.2746	6.1533	-0.2647	6.9411	-0.165	6.9287	-0.2203	OL	OL	OL	OL	OL	OL	OL	OL
11.484	7.2764	-0.3007	6.1591	-0.1713	6.9392	-0.1925	6.9287	-0.2203	OL	OL	OL	OL	OL	OL	OL	OL
11.488	7.2516	-0.6408	6.1601	-0.1557	6.9402	-0.1788	6.9277	-0.2341	OL	OL	OL	OL	OL	OL	OL	OL
11.491	7.2363	-0.85	6.1495	-0.327	6.9096	-0.6189	6.8914	-0.7574	OL	OL	OL	OL	OL	OL	OL	OL
11.493	7.2392	-0.8108	6.1351	-0.5605	6.9096	-0.6189	6.8943	-0.7161	OL	OL	OL	OL	OL	OL	OL	OL
11.495	7.2335	-0.8893	6.0909	-1.2769	6.9105	-0.6051	6.8943	-0.7161	OL	OL	OL	OL	OL	OL	OL	OL
11.524	7.2774	-0.2877	6.1063	-1.0277	6.9392	-0.1925	6.9316	-0.179	OL	OL	OL	OL	OL	OL	OL	OL
11.528	7.2612	-0.51	6.0957	-1.1991	6.8924	-0.8665	6.9038	-0.5784	OL	OL	OL	OL	OL	OL	OL	OL
11.53	7.2402	-0.7977	6.1207	-0.7941	6.8952	-0.8252	6.8981	-0.661	OL	OL	OL	OL	OL	OL	OL	OL
11.536	7.2516	-0.6408	6.1264	-0.7007	6.9124	-0.5776	6.8933	-0.7299	OL	OL	OL	OL	OL	OL	OL	OL
11.54	7.2325	-0.9023	6.1236	-0.7474	6.901	-0.7427	6.8943	-0.7161	OL	OL	OL	OL	OL	OL	OL	OL
11.569	7.2554	-0.5884	6.1178	-0.8408	6.9144	-0.5501	6.9048	-0.5646	OL	OL	OL	OL	OL	OL	OL	OL
11.572	7.2411	-0.7846	6.1312	-0.6228	6.9086	-0.6326	6.8981	-0.661	OL	OL	OL	OL	OL	OL	OL	OL
11.575	7.2468	-0.7062	6.1034	-1.0745	6.9163	-0.5226	6.9124	-0.4544	OL	OL	OL	OL	OL	OL	OL	OL
11.579	7.2545	-0.6015	6.1293	-0.654	6.9211	-0.4538	6.901	-0.6197	OL	OL	OL	OL	OL	OL	OL	OL
11.609	7.2774	-0.2877	6.161	-0.1401	6.9411	-0.165	6.9277	-0.2341	OL	OL	OL	OL	OL	OL	OL	OL
11.612	7.2783	-0.2746	6.162	-0.1245	6.9411	-0.165	6.9277	-0.2341	OL	OL	OL	OL	OL	OL	OL	OL
11.615	7.2841	-0.1961	6.1591	-0.1713	6.9402	-0.1788	6.9258	-0.2616	OL	OL	OL	OL	OL	OL	OL	OL
11.619	7.2774	-0.2877	6.1572	-0.2024	6.9402	-0.1788	6.9287	-0.2203	OL	OL	OL	OL	OL	OL	OL	OL
11.649	7.2812	-0.2354	6.1639	-0.0934	6.9392	-0.1925	6.9249	-0.2754	OL	OL	OL	OL	OL	OL	OL	OL
11.652	7.2516	-0.6408	6.1264	-0.7007	6.9115	-0.5914	6.901	-0.6197	OL	OL	OL	OL	OL	OL	OL	OL
11.655	7.2392	-0.8108	6.1216	-0.7785	6.9058	-0.6739	6.8924	-0.7436	OL	OL	OL	OL	OL	OL	OL	OL
11.661	7.2459	-0.7192	6.1351	-0.5605	6.9029	-0.7152	6.9105	-0.482	OL	OL	OL	OL	OL	OL	OL	OL
11.691	7.2363	-0.85	6.1197	-0.8097	6.8981	-0.7839	6.8857	-0.84	OL	OL	OL	OL	OL	OL	OL	OL
11.695	7.2526	-0.6277	6.137	-0.5294	6.9201	-0.4676	6.8933	-0.7299	OL	OL	OL	OL	OL	OL	OL	OL
11.697	7.2402	-0.7977	6.1255	-0.7163	6.8962	-0.8115	6.9038	-0.5784	OL	OL	OL	OL	OL	OL	OL	OL
11.7	7.243	-0.7585	6.1457	-0.3892	6.9029	-0.7152	6.8943	-0.7161	OL	OL	OL	OL	OL	OL	OL	OL
11.73	7.2258	-0.9939	6.1293	-0.654	6.9249	-0.3988	6.9153	-0.4131	OL	OL	OL	OL	OL	OL	OL	OL
11.734	7.2478	-0.6931	6.1245	-0.7318	6.9402	-0.1788	6.9287	-0.2203	OL	OL	OL	OL	OL	OL	OL	OL
11.736	7.2487	-0.68	6.1139	-0.9031	6.9077	-0.6464	6.8876	-0.8125	OL	OL	OL	OL	OL	OL	OL	OL
11.739	7.2449	-0.7323	6.113	-0.9187	6.9105	-0.6051	6.901	-0.6197	OL	OL	OL	OL	OL	OL	OL	OL
11.769	7.2507	-0.6538	6.1303	-0.6384	6.9153	-0.5363	6.8876	-0.8125	OL	OL	OL	OL	OL	OL	OL	OL
11.772	7.2459	-0.7192	6.1389	-0.4982	6.9163	-0.5226	6.9067	-0.537	OL	OL	OL	OL	OL	OL	OL	OL
11.775	7.2783	-0.2746	6.1524	-0.2803	6.9402	-0.1788	6.9373	-0.0964	OL	OL	OL	OL	OL	OL	OL	OL
11.781	7.2793	-0.2615	6.162	-0.1245	6.9392	-0.1925	6.9258	-0.2616	OL	OL	OL	OL	OL	OL	OL	OL
11.812	7.2783	-0.2746	6.1601	-0.1557	6.9402	-0.1788	6.9287	-0.2203	OL	OL	OL	OL	OL	OL	OL	OL
11.815	7.2507	-0.6538	6.1418	-0.4515	6.9249	-0.3988	6.9287	-0.2203	OL	OL	OL	OL	OL	OL	OL	OL
11.818	7.2316	-0.9154	6.1418	-0.4515	6.9105	-0.6051	6.9029	-0.5921	OL	OL	OL	OL	OL	OL	OL	OL
11.82	7.2459	-0.7192	6.1168	-0.8564	6.901	-0.7427	6.901	-0.6197	OL	OL	OL	OL	OL	OL	OL	OL
11.824	7.2325	-0.9023	6.1197	-0.8097	6.9153	-0.5363	6.9096	-0.4957	OL	OL	OL	OL	OL	OL	OL	OL
11.854	7.2249	-1.007	6.1207	-0.7941	6.9201	-0.4676	6.8971	-0.6748	OL	OL	OL	OL	OL	OL	OL	OL
11.86	7.2354	-0.8631	6.1226	-0.763	6.9029	-0.7152	6.8885	-0.7987	OL	OL	OL	OL	OL	OL	OL	OL
11.864	7.2421	-0.7716	6.1178	-0.8408	6.922	-0.4401	6.8952	-0.7023	OL	OL	OL	OL	OL	OL	OL	OL
11.896	7.2774	-0.2877	6.1591	-0.1713	6.8981	-0.7839	6.8905	-0.7712	OL	OL	OL	OL	OL	OL	OL	OL
11.902	7.2497	-0.6669	6.1236	-0.7474	6.9115	-0.5914	6.9019	-0.6059	OL	OL	OL	OL	OL	OL	OL	OL
11.907	7.2573	-0.5623	6.1409	-0.4671	6.9038	-0.7014	6.9038	-0.5784	OL	OL	OL	OL	OL	OL	OL	OL
11.938	7.2468	-0.7062	6.137	-0.5294	6.9201	-0.4676	6.9038	-0.5784	OL	OL	OL	OL	OL	OL	OL	OL
11.941	7.2373	-0.8369	6.1216	-0.7785	6.9421	-0.1513	6.9277	-0.2341	OL	OL	OL	OL	OL	OL	OL	OL
11.945	7.2793	-0.2615	6.1677	-0.0311	6.9411	-0.165	6.9306	-0.1928	OL	OL	OL	OL	OL	OL	OL	OL
11.947	7.2793	-0.2615	6.1581	-0.1868	6.943	-0.1375	6.9325	-0.1652	OL	OL	OL	OL	OL	OL	OL	OL
11.976	7.2783	-0.2746	6.1629	-0.109	6.9421	-0.1513	6.9287	-0.2203	OL	OL	OL	OL	OL	OL	OL	OL
11.98	7.2821	-0.2223	6.1658	-0.0623	6.943	-0.1375	6.9316	-0.179	OL	OL	OL	OL	OL	OL	OL	OL
11.983	7.2946	-0.0523	6.162	-0.1245	6.943	-0.1375	6.9297	-0.2065	OL	OL	OL	OL	OL	OL	OL	OL
11.985	7.2745	-0.3269	6.1658	-0.0623	6.943	-0.1375	6.9316	-0.179	OL	OL	OL	OL	OL	OL	OL	OL
12.016	7.2783	-0.2746	6.1639	-0.0934	6.9421	-0.1513	6.9239	-0.2892	OL	OL	OL	OL	OL	OL	OL	OL
12.02	7.2821	-0.2223	6.162	-0.1245	6.9421	-0.1513	6.9306	-0.1928	OL	OL	OL	OL	OL	OL	OL	OL
12.023	7.2812	-0.2354	6.162	-0.1245	6.9421	-0.1513	6.9287	-0.2203	OL	OL	OL	OL	OL	OL	OL	OL
12.03	7.2812	-0.2354	6.161	-0.1401	6.9421	-0.1513	6.9306	-0.1928	OL	OL	OL	OL	OL	OL	OL	OL
12.032	7.2869	-0.1569	6.161	-0.1401	6.943	-0.1375	6.9297	-0.2065	OL	OL	OL	OL	OL	OL	OL	OL
12.062	7.285	-0.1831	6.162	-0.1245	6.9411	-0.165	6.9316	-0.179	OL	OL	OL	OL	OL	OL	OL	OL
12.065	7.2812	-0.2354	6.1572	-0.2024	6.9402	-0.1788	6.9297	-0.2065	OL	OL	OL	OL	OL	OL	OL	OL
12.068	7.2831	-0.2092	6.1639	-0.0934	6.943	-0.1375	6.9316	-0.179	OL	OL	OL	OL	OL	OL	OL	OL
12.081	7.2802	-0.2484	6.1601	-0.1557	6.943	-0.1375	6.9258	-0.2616	OL	OL	OL	OL	OL	OL	OL	OL
12.084	7.2812	-0.2354	6.1649	-0.0778	6.9411	-0.165	6.9287	-0.2203	OL	OL	OL	OL	OL	OL	OL	OL
12.109	7.2879	-0.1438	6.1485	-0.3425	6.9411	-0.165	6.9306	-0.1928	OL	OL	OL	OL	OL	OL	OL	OL
12.111	7.2812	-0.2354	6.162	-0.1245	6.944	-0.1238	6.9344	-0.1377	OL	OL	OL	OL	OL	OL	OL	OL
12.114	7.2783	-0.2746	6.1639	-0.0934	6.945	-0.11	6.9316	-0.179	OL	OL	OL	OL	OL	OL	OL	OL
12.144	7.2821	-0.2223	6.1639	-0.0934	6.945	-0.11	6.9316	-0.179	OL	OL	OL	OL	OL	OL	OL	OL
12.147	7.285	-0.1831	6.162	-0.1245	6.943	-0.1375	6.9316	-0.179	OL	OL	OL	OL	OL	OL	OL	OL
12.15	7.2802	-0.2484	6.1639	-0.0934	6.945	-0.11	6.9277	-0.2341	OL	OL	OL	OL	OL	OL	OL	OL
12.156	7.2812	-0.2354	6.1639	-0.0934	6.9411	-0.165	6.9316	-0.179	OL	OL	OL	OL	OL	OL	OL	OL
12.161	7.2821	-0.2223	6.1524	-0.2803	6.9411	-0.165	6.9306	-0.1928	OL	OL	OL	OL	OL	OL	OL	OL
12.172	7.2764	-0.3007	6.162	-0.1245	6.943	-0.1375	6.9306	-0.1928	OL	OL	OL	OL	OL	OL	OL	OL
12.201	7.3012	0.0392	6.1562	-0.218	6.9421	-0.1513	6.9297	-0.2065	OL	OL	OL	OL	OL	OL	OL	OL
12.205	7.286	-0.17	6.1649	-0.0778	6.944	-0.1238	6.9306	-0.1928	OL	OL	OL	OL	OL	OL	OL	OL
12.207	7.285	-0.1831	6.186	0.2647	6.943	-0.1375	6.9325	-0.1652	OL	OL	OL	OL	OL	OL	OL	OL
12.21	7.2812	-0.2354	6.1639	-0.0934	6.9402	-0.1788	6.9306	-0.1928	OL	OL	OL	OL	OL	OL	OL	OL
12.24	7.2783	-0.2746	6.1639	-0.0934	6.9411	-0.165	6.9249	-0.2754	OL	OL	OL	OL	OL	OL	OL	OL
12.244	7.2783	-0.2746	6.1639	-0.0934	6.9411	-0.165	6.9316	-0.179	OL	OL	OL	OL	OL	OL	OL	OL
12.247	7.2821	-0.2223	6.1649	-0.0778	6.944	-0.1238	6.9297	-0.2065	OL	OL	OL	OL	OL	OL	OL	OL
12.251	7.2821	-0.2223	6.1639	-0.0934	6.9421	-0.1513	6.9306	-0.1928	OL	OL	OL	OL	OL	OL	OL	OL
12.28	7.2831	-0.2092	6.1649	-0.0778	6.9411	-0.165	6.9306	-0.1928	OL	OL	OL	OL	OL	OL	OL	OL
12.284	7.2802	-0.2484	6.1629	-0.109	6.9421	-0.1513	6.9306	-0.1928	OL	OL	OL	OL	OL	OL	OL	OL
12.286	7.2812	-0.2354	6.161	-0.1401	6.9402	-0.1788	6.9287	-0.2203	OL	OL	OL	OL	OL	OL	OL	OL
12.293	7.2812	-0.2354	6.1706	0.0156	6.9421	-0.1513	6.9249	-0.2754	OL	OL	OL	OL	OL	OL	OL	OL
12.323	7.2802	-0.2484	6.1639	-0.0934	6.9421	-0.1513	6.922	-0.3167	OL	OL	OL	OL	OL	OL	OL	OL
12.326	7.2812	-0.2354	6.1649	-0.0778	6.9421	-0.1513	6.9373	-0.0964	OL	OL	OL	OL	OL	OL	OL	OL
12.329	7.2812	-0.2354	6.1524	-0.2803	6.9411	-0.165	6.9277	-0.2341	OL	OL	OL	OL	OL	OL	OL	OL
12.331	7.2812	-0.2354	6.1639	-0.0934	6.943	-0.1375	6.9287	-0.2203	OL	OL	OL	OL	OL	OL	OL	OL
12.362	7.2831	-0.2092	6.1649	-0.0778	6.9421	-0.1513	6.9277	-0.2341	OL	OL	OL	OL	OL	OL	OL	OL
12.365	7.2898	-0.1177	6.1629	-0.109	6.9411	-0.165	6.9297	-0.2065	OL	OL	OL	OL	OL	OL	OL	OL
12.368	7.2812	-0.2354	6.1629	-0.109	6.9421	-0.1513	6.9306	-0.1928	OL	OL	OL	OL	OL	OL	OL	OL
12.37	7.2707	-0.3792	6.1745	0.0778	6.945	-0.11	6.9316	-0.179	OL	OL	OL	OL	OL	OL	OL	OL
12.4	7.2821	-0.2223	6.1428	-0.436	6.9421	-0.1513	6.9277	-0.2341	OL	OL	OL	OL	OL	OL	OL	OL
12.404	7.2793	-0.2615	6.1697	0	6.9421	-0.1513	6.9325	-0.1652	OL	OL	OL	OL	OL	OL	OL	OL
12.406	7.2821	-0.2223	6.1629	-0.109	6.9421	-0.1513	6.9335	-0.1515	OL	OL	OL	OL	OL	OL	OL	OL
12.413	7.2678	-0.4184	6.1639	-0.0934	6.943	-0.1375	6.9306	-0.1928	OL	OL	OL	OL	OL	OL	OL	OL
12.416	7.2812	-0.2354	6.1601	-0.1557	6.9411	-0.165	6.9411	-0.0413	OL	OL	OL	OL	OL	OL	OL	OL
12.446	7.2802	-0.2484	6.1581	-0.1868	6.9411	-0.165	6.9287	-0.2203	OL	OL	OL	OL	OL	OL	OL	OL
12.45	7.2793	-0.2615	6.162	-0.1245	6.9402	-0.1788	6.9297	-0.2065	OL	OL	OL	OL	OL	OL	OL	OL
12.452	7.2774	-0.2877	6.1639	-0.0934	6.9411	-0.165	6.9287	-0.2203	OL	OL	OL	OL	OL	OL	OL	OL
12.456	7.2802	-0.2484	6.161	-0.1401	6.9421	-0.1513	6.9297	-0.2065	OL	OL	OL	OL	OL	OL	OL	OL
12.488	7.2821	-0.2223	6.1601	-0.1557	6.943	-0.1375	6.9297	-0.2065	OL	OL	OL	OL	OL	OL	OL	OL
12.494	7.2946	-0.0523	6.162	-0.1245	6.9411	-0.165	6.9287	-0.2203	OL	OL	OL	OL	OL	OL	OL	OL
12.496	7.2841	-0.1961	6.1629	-0.109	6.9402	-0.1788	6.9383	-0.0826	OL	OL	OL	OL	OL	OL	OL	OL
12.53	7.2812	-0.2354	6.1687	-0.0156	6.9411	-0.165	6.9287	-0.2203	OL	OL	OL	OL	OL	OL	OL	OL
12.533	7.2812	-0.2354	6.1562	-0.218	6.9411	-0.165	6.9277	-0.2341	OL	OL	OL	OL	OL	OL	OL	OL
12.539	7.2812	-0.2354	6.1591	-0.1713	6.9411	-0.165	6.9306	-0.1928	OL	OL	OL	OL	OL	OL	OL	OL
12.542	7.2812	-0.2354	6.1629	-0.109	6.9402	-0.1788	6.9325	-0.1652	OL	OL	OL	OL	OL	OL	OL	OL
12.573	7.2821	-0.2223	6.1639	-0.0934	6.9392	-0.1925	6.9316	-0.179	OL	OL	OL	OL	OL	OL	OL	OL
12.576	7.2821	-0.2223	6.162	-0.1245	6.943	-0.1375	6.9277	-0.2341	OL	OL	OL	OL	OL	OL	OL	OL
12.579	7.2783	-0.2746	6.1639	-0.0934	6.943	-0.1375	6.9297	-0.2065	OL	OL	OL	OL	OL	OL	OL	OL
12.582	7.286	-0.17	6.1639	-0.0934	6.9411	-0.165	6.9287	-0.2203	OL	OL	OL	OL	OL	OL	OL	OL
12.613	7.2812	-0.2354	6.1572	-0.2024	6.9411	-0.165	6.9268	-0.2479	OL	OL	OL	OL	OL	OL	OL	OL
12.618	7.2755	-0.3138	6.1591	-0.1713	6.9402	-0.1788	6.9316	-0.179	OL	OL	OL	OL	OL	OL	OL	OL
12.62	7.2726	-0.3531	6.1649	-0.0778	6.9411	-0.165	6.9335	-0.1515	OL	OL	OL	OL	OL	OL	OL	OL
12.65	7.2783	-0.2746	6.1553	-0.2335	6.9411	-0.165	6.9287	-0.2203	OL	OL	OL	OL	OL	OL	OL	OL
12.654	7.2812	-0.2354	6.1591	-0.1713	6.9421	-0.1513	6.9287	-0.2203	OL	OL	OL	OL	OL	OL	OL	OL
12.656	7.2783	-0.2746	6.1639	-0.0934	6.9411	-0.165	6.9316	-0.179	OL	OL	OL	OL	OL	OL	OL	OL
12.659	7.2793	-0.2615	6.1639	-0.0934	6.943	-0.1375	6.9258	-0.2616	OL	OL	OL	OL	OL	OL	OL	OL
12.662	7.2821	-0.2223	6.1629	-0.109	6.943	-0.1375	6.9306	-0.1928	OL	OL	OL	OL	OL	OL	OL	OL
12.719	7.2774	-0.2877	6.1629	-0.109	6.9402	-0.1788	6.9297	-0.2065	OL	OL	OL	OL	OL	OL	OL	OL
12.723	7.2793	-0.2615	6.1629	-0.109	6.9402	-0.1788	6.9306	-0.1928	OL	OL	OL	OL	OL	OL	OL	OL
12.725	7.2831	-0.2092	6.1629	-0.109	6.9411	-0.165	6.9297	-0.2065	OL	OL	OL	OL	OL	OL	OL	OL
12.733	7.2783	-0.2746	6.1677	-0.0311	6.9411	-0.165	6.9325	-0.1652	OL	OL	OL	OL	OL	OL	OL	OL
12.735	7.2736	-0.34	6.162	-0.1245	6.9411	-0.165	6.9297	-0.2065	OL	OL	OL	OL	OL	OL	OL	OL
12.737	7.2841	-0.1961	6.1562	-0.218	6.943	-0.1375	6.9306	-0.1928	OL	OL	OL	OL	OL	OL	OL	OL
12.74	7.2821	-0.2223	6.1466	-0.3737	6.9421	-0.1513	6.9287	-0.2203	OL	OL	OL	OL	OL	OL	OL	OL
12.769	7.2802	-0.2484	6.1629	-0.109	6.943	-0.1375	6.9277	-0.2341	OL	OL	OL	OL	OL	OL	OL	OL
12.772	7.2793	-0.2615	6.1649	-0.0778	6.944	-0.1238	6.9316	-0.179	OL	OL	OL	OL	OL	OL	OL	OL
12.775	7.2564	-0.5754	6.1649	-0.0778	6.9421	-0.1513	6.9191	-0.358	OL	OL	OL	OL	OL	OL	OL	OL
12.778	7.2459	-0.7192	6.1409	-0.4671	6.8914	-0.8802	6.9	-0.6335	OL	OL	OL	OL	OL	OL	OL	OL
12.781	7.2526	-0.6277	6.1533	-0.2647	6.9354	-0.2475	6.8981	-0.661	OL	OL	OL	OL	OL	OL	OL	OL
12.812	7.2392	-0.8108	6.1111	-0.9499	6.9086	-0.6326	6.8981	-0.661	OL	OL	OL	OL	OL	OL	OL	OL
12.815	7.2316	-0.9154	6.1264	-0.7007	6.8991	-0.7702	6.9019	-0.6059	OL	OL	OL	OL	OL	OL	OL	OL
12.818	7.2487	-0.68	6.1072	-1.0122	6.8933	-0.8527	6.8751	-0.9916	OL	OL	OL	OL	OL	OL	OL	OL
12.82	7.2831	-0.2092	6.162	-0.1245	6.943	-0.1375	6.9287	-0.2203	OL	OL	OL	OL	OL	OL	OL	OL
12.85	7.2841	-0.1961	6.1658	-0.0623	6.943	-0.1375	6.9354	-0.1239	OL	OL	OL	OL	OL	OL	OL	OL
12.854	7.2831	-0.2092	6.1649	-0.0778	6.943	-0.1375	6.9306	-0.1928	OL	OL	OL	OL	OL	OL	OL	OL
12.856	7.2821	-0.2223	6.161	-0.1401	6.9411	-0.165	6.9297	-0.2065	OL	OL	OL	OL	OL	OL	OL	OL
12.86	7.2821	-0.2223	6.1677	-0.0311	6.945	-0.11	6.9354	-0.1239	OL	OL	OL	OL	OL	OL	OL	OL
12.89	7.2812	-0.2354	6.1649	-0.0778	6.944	-0.1238	6.9306	-0.1928	OL	OL	OL	OL	OL	OL	OL	OL
12.894	7.2841	-0.1961	6.1658	-0.0623	6.9421	-0.1513	6.9335	-0.1515	OL	OL	OL	OL	OL	OL	OL	OL
12.896	7.2812	-0.2354	6.1639	-0.0934	6.9411	-0.165	6.9316	-0.179	OL	OL	OL	OL	OL	OL	OL	OL
12.899	7.2831	-0.2092	6.1649	-0.0778	6.9421	-0.1513	6.9297	-0.2065	OL	OL	OL	OL	OL	OL	OL	OL
12.929	7.2831	-0.2092	6.1639	-0.0934	6.943	-0.1375	6.9306	-0.1928	OL	OL	OL	OL	OL	OL	OL	OL
12.932	7.2831	-0.2092	6.1601	-0.1557	6.945	-0.11	6.9306	-0.1928	OL	OL	OL	OL	OL	OL	OL	OL
12.935	7.2764	-0.3007	6.162	-0.1245	6.9421	-0.1513	6.9287	-0.2203	OL	OL	OL	OL	OL	OL	OL	OL
12.939	7.2841	-0.1961	6.1668	-0.0467	6.9411	-0.165	6.9287	-0.2203	OL	OL	OL	OL	OL	OL	OL	OL
12.969	7.2841	-0.1961	6.1774	0.1245	6.944	-0.1238	6.9287	-0.2203	OL	OL	OL	OL	OL	OL	OL	OL
12.972	7.2831	-0.2092	6.1591	-0.1713	6.944	-0.1238	6.9316	-0.179	OL	OL	OL	OL	OL	OL	OL	OL
12.975	7.2831	-0.2092	6.162	-0.1245	6.9411	-0.165	6.9297	-0.2065	OL	OL	OL	OL	OL	OL	OL	OL
12.979	7.2812	-0.2354	6.1658	-0.0623	6.944	-0.1238	6.9316	-0.179	OL	OL	OL	OL	OL	OL	OL	OL
13.009	7.2831	-0.2092	6.1649	-0.0778	6.944	-0.1238	6.9297	-0.2065	OL	OL	OL	OL	OL	OL	OL	OL
13.012	7.2821	-0.2223	6.1639	-0.0934	6.944	-0.1238	6.9306	-0.1928	OL	OL	OL	OL	OL	OL	OL	OL
13.015	7.2831	-0.2092	6.1658	-0.0623	6.943	-0.1375	6.9306	-0.1928	OL	OL	OL	OL	OL	OL	OL	OL
13.019	7.2812	-0.2354	6.1649	-0.0778	6.9421	-0.1513	6.9316	-0.179	OL	OL	OL	OL	OL	OL	OL	OL
13.049	7.2821	-0.2223	6.162	-0.1245	6.944	-0.1238	6.9316	-0.179	OL	OL	OL	OL	OL	OL	OL	OL
13.053	7.2831	-0.2092	6.1591	-0.1713	6.9402	-0.1788	6.9316	-0.179	OL	OL	OL	OL	OL	OL	OL	OL
13.056	7.2793	-0.2615	6.1649	-0.0778	6.9402	-0.1788	6.9344	-0.1377	OL	OL	OL	OL	OL	OL	OL	OL
13.058	7.2812	-0.2354	6.1639	-0.0934	6.943	-0.1375	6.9306	-0.1928	OL	OL	OL	OL	OL	OL	OL	OL
13.088	7.2831	-0.2092	6.1677	-0.0311	6.9411	-0.165	6.9344	-0.1377	OL	OL	OL	OL	OL	OL	OL	OL
13.091	7.2821	-0.2223	6.1649	-0.0778	6.943	-0.1375	6.9344	-0.1377	OL	OL	OL	OL	OL	OL	OL	OL
13.094	7.2841	-0.1961	6.1649	-0.0778	6.943	-0.1375	6.9297	-0.2065	OL	OL	OL	OL	OL	OL	OL	OL
13.097	7.2841	-0.1961	6.1649	-0.0778	6.944	-0.1238	6.9306	-0.1928	OL	OL	OL	OL	OL	OL	OL	OL
13.127	7.2821	-0.2223	6.1677	-0.0311	6.943	-0.1375	6.9316	-0.179	OL	OL	OL	OL	OL	OL	OL	OL
13.133	7.2841	-0.1961	6.1697	0	6.9517	-0.0138	6.9459	0.0275	OL	OL	OL	OL	OL	OL	OL	OL
13.135	7.3012	0.0392	6.1764	0.109	6.9517	-0.0138	6.9383	-0.0826	OL	OL	OL	OL	OL	OL	OL	OL
13.165	7.2955	-0.0392	6.1831	0.218	6.9536	0.0138	6.944	0	OL	OL	OL	OL	OL	OL	OL	OL
13.172	7.2974	-0.0131	6.1754	0.0934	6.9507	-0.0275	6.9373	-0.0964	OL	OL	OL	OL	OL	OL	OL	OL
13.174	7.2869	-0.1569	6.1745	0.0778	6.9469	-0.0825	6.9364	-0.1102	OL	OL	OL	OL	OL	OL	OL	OL
13.204	7.286	-0.17	6.1706	0.0156	6.9478	-0.0688	6.9402	-0.0551	OL	OL	OL	OL	OL	OL	OL	OL
13.207	7.2907	-0.1046	6.1726	0.0467	6.9497	-0.0413	6.9402	-0.0551	OL	OL	OL	OL	OL	OL	OL	OL
13.21	7.2907	-0.1046	6.1726	0.0467	6.9488	-0.055	6.9383	-0.0826	OL	OL	OL	OL	OL	OL	OL	OL
13.214	7.2917	-0.0915	6.1754	0.0934	6.9497	-0.0413	6.9373	-0.0964	OL	OL	OL	OL	OL	OL	OL	OL
13.244	7.2898	-0.1177	6.1754	0.0934	6.9497	-0.0413	6.9373	-0.0964	OL	OL	OL	OL	OL	OL	OL	OL
13.248	7.2926	-0.0784	6.1735	0.0623	6.9488	-0.055	6.9392	-0.0688	OL	OL	OL	OL	OL	OL	OL	OL
13.25	7.2926	-0.0784	6.1726	0.0467	6.9488	-0.055	6.9364	-0.1102	OL	OL	OL	OL	OL	OL	OL	OL
13.28	7.2898	-0.1177	6.1668	-0.0467	6.9488	-0.055	6.9364	-0.1102	OL	OL	OL	OL	OL	OL	OL	OL
13.303	7.286	-0.17	6.1783	0.1401	6.9507	-0.0275	6.9383	-0.0826	OL	OL	OL	OL	OL	OL	OL	OL
13.305	7.2888	-0.1308	6.1745	0.0778	6.9488	-0.055	6.9364	-0.1102	OL	OL	OL	OL	OL	OL	OL	OL
13.319	7.2974	-0.0131	6.1802	0.1713	6.9526	0	6.9469	0.0413	OL	OL	OL	OL	OL	OL	OL	OL
13.325	7.2888	-0.1308	6.1735	0.0623	6.9497	-0.0413	6.9364	-0.1102	OL	OL	OL	OL	OL	OL	OL	OL
13.336	7.2936	-0.0654	6.1793	0.1557	6.9536	0.0138	6.9421	-0.0275	OL	OL	OL	OL	OL	OL	OL	OL
13.338	7.2946	-0.0523	6.1783	0.1401	6.9517	-0.0138	6.9421	-0.0275	OL	OL	OL	OL	OL	OL	OL	OL
13.344	7.2926	-0.0784	6.1812	0.1868	6.9536	0.0138	6.944	0	OL	OL	OL	OL	OL	OL	OL	OL
13.347	7.2926	-0.0784	6.1764	0.109	6.9545	0.0275	6.9421	-0.0275	OL	OL	OL	OL	OL	OL	OL	OL
13.35	7.2984	0	6.1783	0.1401	6.9545	0.0275	6.944	0	OL	OL	OL	OL	OL	OL	OL	OL
13.384	7.2926	-0.0784	6.1793	0.1557	6.9526	0	6.9364	-0.1102	OL	OL	OL	OL	OL	OL	OL	OL
13.387	7.2946	-0.0523	6.1745	0.0778	6.9507	-0.0275	6.9383	-0.0826	OL	OL	OL	OL	OL	OL	OL	OL
13.39	7.2974	-0.0131	6.1774	0.1245	6.9545	0.0275	6.9402	-0.0551	OL	OL	OL	OL	OL	OL	OL	OL
13.393	7.2984	0	6.1831	0.218	6.9564	0.055	6.944	0	OL	OL	OL	OL	OL	OL	OL	OL
13.423	7.2965	-0.0261	6.1774	0.1245	6.9583	0.0825	6.945	0.0138	OL	OL	OL	OL	OL	OL	OL	OL
13.426	7.2965	-0.0261	6.1774	0.1245	6.9555	0.0413	6.944	0	OL	OL	OL	OL	OL	OL	OL	OL
13.429	7.2965	-0.0261	6.1764	0.109	6.9555	0.0413	6.9421	-0.0275	OL	OL	OL	OL	OL	OL	OL	OL
13.431	7.2993	0.0131	6.1793	0.1557	6.9545	0.0275	6.9421	-0.0275	OL	OL	OL	OL	OL	OL	OL	OL
13.461	7.2993	0.0131	6.1754	0.0934	6.9564	0.055	6.944	0	OL	OL	OL	OL	OL	OL	OL	OL
13.465	7.3012	0.0392	6.1764	0.109	6.9555	0.0413	6.944	0	OL	OL	OL	OL	OL	OL	OL	OL
13.468	7.2974	-0.0131	6.1716	0.0311	6.9555	0.0413	6.9411	-0.0413	OL	OL	OL	OL	OL	OL	OL	OL
13.474	7.2984	0	6.1774	0.1245	6.9545	0.0275	6.9459	0.0275	OL	OL	OL	OL	OL	OL	OL	OL
13.504	7.2926	-0.0784	6.1822	0.2024	6.9555	0.0413	6.945	0.0138	OL	OL	OL	OL	OL	OL	OL	OL
13.507	7.3012	0.0392	6.1745	0.0778	6.9583	0.0825	6.944	0	OL	OL	OL	OL	OL	OL	OL	OL
13.51	7.2984	0	6.1735	0.0623	6.9555	0.0413	6.943	-0.0138	OL	OL	OL	OL	OL	OL	OL	OL
13.512	7.2984	0	6.1793	0.1557	6.9564	0.055	6.943	-0.0138	OL	OL	OL	OL	OL	OL	OL	OL
13.543	7.2974	-0.0131	6.1793	0.1557	6.9555	0.0413	6.943	-0.0138	OL	OL	OL	OL	OL	OL	OL	OL
13.546	7.2974	-0.0131	6.1754	0.0934	6.9545	0.0275	6.943	-0.0138	OL	OL	OL	OL	OL	OL	OL	OL
13.549	7.2955	-0.0392	6.1793	0.1557	6.9545	0.0275	6.9402	-0.0551	OL	OL	OL	OL	OL	OL	OL	OL
13.551	7.3031	0.0654	6.1764	0.109	6.9555	0.0413	6.945	0.0138	OL	OL	OL	OL	OL	OL	OL	OL
13.581	7.2898	-0.1177	6.1754	0.0934	6.9545	0.0275	6.9402	-0.0551	OL	OL	OL	OL	OL	OL	OL	OL
13.585	7.3012	0.0392	6.1697	0	6.9555	0.0413	6.9383	-0.0826	OL	OL	OL	OL	OL	OL	OL	OL
13.588	7.2946	-0.0523	6.1774	0.1245	6.9555	0.0413	6.9402	-0.0551	OL	OL	OL	OL	OL	OL	OL	OL
13.594	7.2783	-0.2746	6.185	0.2491	6.9545	0.0275	6.9354	-0.1239	OL	OL	OL	OL	OL	OL	OL	OL
13.598	7.2984	0	6.1831	0.218	6.9583	0.0825	6.944	0	OL	OL	OL	OL	OL	OL	OL	OL
13.628	7.2984	0	6.1822	0.2024	6.9545	0.0275	6.9411	-0.0413	OL	OL	OL	OL	OL	OL	OL	OL
13.631	7.2984	0	6.1677	-0.0311	6.9564	0.055	6.9469	0.0413	OL	OL	OL	OL	OL	OL	OL	OL
13.634	7.2993	0.0131	6.1764	0.109	6.9574	0.0688	6.9411	-0.0413	OL	OL	OL	OL	OL	OL	OL	OL
13.638	7.3003	0.0262	6.1754	0.0934	6.9555	0.0413	6.9488	0.0688	OL	OL	OL	OL	OL	OL	OL	OL
13.669	7.2898	-0.1177	6.1754	0.0934	6.9564	0.055	6.9411	-0.0413	OL	OL	OL	OL	OL	OL	OL	OL
13.673	7.2946	-0.0523	6.1754	0.0934	6.9555	0.0413	6.9392	-0.0688	OL	OL	OL	OL	OL	OL	OL	OL
13.675	7.2869	-0.1569	6.1793	0.1557	6.9555	0.0413	6.943	-0.0138	OL	OL	OL	OL	OL	OL	OL	OL
13.677	7.2984	0	6.1793	0.1557	6.9545	0.0275	6.945	0.0138	OL	OL	OL	OL	OL	OL	OL	OL
13.708	7.2955	-0.0392	6.1774	0.1245	6.9564	0.055	6.9392	-0.0688	OL	OL	OL	OL	OL	OL	OL	OL
13.712	7.2984	0	6.1764	0.109	6.9574	0.0688	6.9469	0.0413	OL	OL	OL	OL	OL	OL	OL	OL
13.714	7.2946	-0.0523	6.1649	-0.0778	6.9555	0.0413	6.9459	0.0275	OL	OL	OL	OL	OL	OL	OL	OL
13.72	7.2993	0.0131	6.1764	0.109	6.9555	0.0413	6.9316	-0.179	OL	OL	OL	OL	OL	OL	OL	OL
13.75	7.2984	0	6.1774	0.1245	6.9536	0.0138	6.9421	-0.0275	OL	OL	OL	OL	OL	OL	OL	OL
13.754	7.2965	-0.0261	6.1764	0.109	6.9555	0.0413	6.943	-0.0138	OL	OL	OL	OL	OL	OL	OL	OL
13.756	7.2946	-0.0523	6.1764	0.109	6.9555	0.0413	6.9392	-0.0688	OL	OL	OL	OL	OL	OL	OL	OL
13.762	7.2984	0	6.1764	0.109	6.9564	0.055	6.943	-0.0138	OL	OL	OL	OL	OL	OL	OL	OL
13.793	7.3022	0.0523	6.1745	0.0778	6.9564	0.055	6.943	-0.0138	OL	OL	OL	OL	OL	OL	OL	OL
13.799	7.2974	-0.0131	6.1793	0.1557	6.9555	0.0413	6.943	-0.0138	OL	OL	OL	OL	OL	OL	OL	OL
13.802	7.2993	0.0131	6.1706	0.0156	6.9564	0.055	6.9488	0.0688	OL	OL	OL	OL	OL	OL	OL	OL
13.833	7.2907	-0.1046	6.1754	0.0934	6.9555	0.0413	6.9545	0.1515	OL	OL	OL	OL	OL	OL	OL	OL
13.837	7.2955	-0.0392	6.1774	0.1245	6.9555	0.0413	6.9517	0.1101	OL	OL	OL	OL	OL	OL	OL	OL
13.839	7.2955	-0.0392	6.1726	0.0467	6.9555	0.0413	6.9411	-0.0413	OL	OL	OL	OL	OL	OL	OL	OL
13.846	7.2974	-0.0131	6.186	0.2647	6.9555	0.0413	6.9335	-0.1515	OL	OL	OL	OL	OL	OL	OL	OL
13.874	7.2993	0.0131	6.1793	0.1557	6.9564	0.055	6.943	-0.0138	OL	OL	OL	OL	OL	OL	OL	OL
13.878	7.2946	-0.0523	6.1783	0.1401	6.9555	0.0413	6.9411	-0.0413	OL	OL	OL	OL	OL	OL	OL	OL
13.88	7.2974	-0.0131	6.1774	0.1245	6.9555	0.0413	6.944	0	OL	OL	OL	OL	OL	OL	OL	OL
13.905	7.3003	0.0262	6.1764	0.109	6.9555	0.0413	6.945	0.0138	OL	OL	OL	OL	OL	OL	OL	OL
13.91	7.2993	0.0131	6.1716	0.0311	6.9555	0.0413	6.9421	-0.0275	OL	OL	OL	OL	OL	OL	OL	OL
13.913	7.3165	0.2484	6.1745	0.0778	6.9574	0.0688	6.9421	-0.0275	OL	OL	OL	OL	OL	OL	OL	OL
13.915	7.3051	0.0915	6.1745	0.0778	6.9555	0.0413	6.944	0	OL	OL	OL	OL	OL	OL	OL	OL
13.949	7.2841	-0.1961	6.1745	0.0778	6.9564	0.055	6.943	-0.0138	OL	OL	OL	OL	OL	OL	OL	OL
13.952	7.2974	-0.0131	6.1591	-0.1713	6.9555	0.0413	6.945	0.0138	OL	OL	OL	OL	OL	OL	OL	OL
13.955	7.2974	-0.0131	6.1946	0.4048	6.9555	0.0413	6.944	0	OL	OL	OL	OL	OL	OL	OL	OL
13.962	7.2984	0	6.1774	0.1245	6.9555	0.0413	6.944	0	OL	OL	OL	OL	OL	OL	OL	OL
13.964	7.2993	0.0131	6.1764	0.109	6.9555	0.0413	6.9421	-0.0275	OL	OL	OL	OL	OL	OL	OL	OL
13.993	7.2993	0.0131	6.1764	0.109	6.9555	0.0413	6.943	-0.0138	OL	OL	OL	OL	OL	OL	OL	OL
13.996	7.2993	0.0131	6.1793	0.1557	6.9564	0.055	6.9411	-0.0413	OL	OL	OL	OL	OL	OL	OL	OL
13.999	7.2946	-0.0523	6.1735	0.0623	6.9555	0.0413	6.944	0	OL	OL	OL	OL	OL	OL	OL	OL
14.001	7.2974	-0.0131	6.1802	0.1713	6.9555	0.0413	6.943	-0.0138	OL	OL	OL	OL	OL	OL	OL	OL
14.032	7.3022	0.0523	6.1774	0.1245	6.9555	0.0413	6.9459	0.0275	OL	OL	OL	OL	OL	OL	OL	OL
14.035	7.2946	-0.0523	6.161	-0.1401	6.9564	0.055	6.944	0	OL	OL	OL	OL	OL	OL	OL	OL
14.038	7.3022	0.0523	6.1841	0.2335	6.9555	0.0413	6.944	0	OL	OL	OL	OL	OL	OL	OL	OL
14.042	7.2965	-0.0261	6.1764	0.109	6.9555	0.0413	6.943	-0.0138	OL	OL	OL	OL	OL	OL	OL	OL
14.072	7.2984	0	6.1745	0.0778	6.9545	0.0275	6.943	-0.0138	OL	OL	OL	OL	OL	OL	OL	OL
14.075	7.2612	-0.51	6.1466	-0.3737	6.9287	-0.3438	6.9172	-0.3856	OL	OL	OL	OL	OL	OL	OL	OL
14.079	7.2449	-0.7323	6.138	-0.5138	6.9077	-0.6464	6.9124	-0.4544	OL	OL	OL	OL	OL	OL	OL	OL
14.084	7.3022	0.0523	6.1783	0.1401	6.9163	-0.5226	6.9067	-0.537	OL	OL	OL	OL	OL	OL	OL	OL
14.114	7.2993	0.0131	6.1793	0.1557	6.9593	0.0963	6.9459	0.0275	OL	OL	OL	OL	OL	OL	OL	OL
14.117	7.3003	0.0262	6.162	-0.1245	6.9048	-0.6876	6.9077	-0.5233	OL	OL	OL	OL	OL	OL	OL	OL
14.12	7.2516	-0.6408	6.138	-0.5138	6.9096	-0.6189	6.9182	-0.3718	OL	OL	OL	OL	OL	OL	OL	OL
14.122	7.2965	-0.0261	6.1774	0.1245	6.9564	0.055	6.8962	-0.6885	OL	OL	OL	OL	OL	OL	OL	OL
14.152	7.2984	0	6.185	0.2491	6.9564	0.055	6.9411	-0.0413	OL	OL	OL	OL	OL	OL	OL	OL
14.156	7.2965	-0.0261	6.1783	0.1401	6.9564	0.055	6.945	0.0138	OL	OL	OL	OL	OL	OL	OL	OL
14.159	7.2984	0	6.1793	0.1557	6.9555	0.0413	6.9497	0.0826	OL	OL	OL	OL	OL	OL	OL	OL
14.161	7.3003	0.0262	6.1793	0.1557	6.9555	0.0413	6.9526	0.1239	OL	OL	OL	OL	OL	OL	OL	OL
14.192	7.2974	-0.0131	6.1793	0.1557	6.9583	0.0825	6.9402	-0.0551	OL	OL	OL	OL	OL	OL	OL	OL
14.195	7.3022	0.0523	6.1774	0.1245	6.9583	0.0825	6.9478	0.0551	OL	OL	OL	OL	OL	OL	OL	OL
14.198	7.2965	-0.0261	6.1793	0.1557	6.9593	0.0963	6.944	0	OL	OL	OL	OL	OL	OL	OL	OL
14.204	7.3012	0.0392	6.1793	0.1557	6.9574	0.0688	6.944	0	OL	OL	OL	OL	OL	OL	OL	OL
14.207	7.3022	0.0523	6.1793	0.1557	6.9593	0.0963	6.9459	0.0275	OL	OL	OL	OL	OL	OL	OL	OL
14.236	7.2993	0.0131	6.1764	0.109	6.9574	0.0688	6.944	0	OL	OL	OL	OL	OL	OL	OL	OL
14.24	7.3003	0.0262	6.1735	0.0623	6.9583	0.0825	6.9459	0.0275	OL	OL	OL	OL	OL	OL	OL	OL
14.242	7.3022	0.0523	6.1745	0.0778	6.9144	-0.5501	6.9086	-0.5095	OL	OL	OL	OL	OL	OL	OL	OL
14.271	7.2745	-0.3269	6.162	-0.1245	6.9287	-0.3438	6.9201	-0.3443	OL	OL	OL	OL	OL	OL	OL	OL
14.275	7.2707	-0.3792	6.1332	-0.5917	6.8991	-0.7702	6.9115	-0.4682	OL	OL	OL	OL	OL	OL	OL	OL
14.279	7.3012	0.0392	6.1197	-0.8097	6.9354	-0.2475	6.8962	-0.6885	OL	OL	OL	OL	OL	OL	OL	OL
14.282	7.2373	-0.8369	6.113	-0.9187	6.9077	-0.6464	6.901	-0.6197	OL	OL	OL	OL	OL	OL	OL	OL
14.314	7.3051	0.0915	6.1581	-0.1868	6.9574	0.0688	6.945	0.0138	OL	OL	OL	OL	OL	OL	OL	OL
14.317	7.2306	-0.9285	6.1188	-0.8253	6.9	-0.7564	6.9163	-0.3993	OL	OL	OL	OL	OL	OL	OL	OL
14.324	7.2965	-0.0261	6.1812	0.1868	6.9574	0.0688	6.8943	-0.7161	OL	OL	OL	OL	OL	OL	OL	OL
14.327	7.2745	-0.3269	6.1428	-0.436	6.9316	-0.3025	6.8991	-0.6472	OL	OL	OL	OL	OL	OL	OL	OL
14.356	7.2306	-0.9285	6.1178	-0.8408	6.901	-0.7427	6.901	-0.6197	OL	OL	OL	OL	OL	OL	OL	OL
14.36	7.2134	-1.164	6.1226	-0.763	6.8857	-0.9628	6.943	-0.0138	OL	OL	OL	OL	OL	OL	OL	OL
14.362	7.2831	-0.2092	6.1553	-0.2335	6.8809	-1.0316	6.8694	-1.0742	OL	OL	OL	OL	OL	OL	OL	OL
14.366	7.2926	-0.0784	6.1898	0.3269	6.9564	0.055	6.9574	0.1928	OL	OL	OL	OL	OL	OL	OL	OL
14.396	7.2993	0.0131	6.1802	0.1713	6.9564	0.055	6.9507	0.0964	OL	OL	OL	OL	OL	OL	OL	OL
14.4	7.2993	0.0131	6.1802	0.1713	6.9574	0.0688	6.9469	0.0413	OL	OL	OL	OL	OL	OL	OL	OL
14.405	7.3003	0.0262	6.1822	0.2024	6.9574	0.0688	6.9459	0.0275	OL	OL	OL	OL	OL	OL	OL	OL
14.436	7.3003	0.0262	6.1822	0.2024	6.9622	0.1375	6.9497	0.0826	OL	OL	OL	OL	OL	OL	OL	OL
14.444	7.3003	0.0262	6.1898	0.3269	6.9612	0.1238	6.9507	0.0964	OL	OL	OL	OL	OL	OL	OL	OL
14.449	7.3022	0.0523	6.1649	-0.0778	6.9622	0.1375	6.9497	0.0826	OL	OL	OL	OL	OL	OL	OL	OL
14.452	7.2984	0	6.186	0.2647	6.9631	0.1513	6.9583	0.2065	OL	OL	OL	OL	OL	OL	OL	OL
14.488	7.2879	-0.1438	6.1879	0.2958	6.965	0.1788	6.9497	0.0826	OL	OL	OL	OL	OL	OL	OL	OL
14.491	7.306	0.1046	6.1937	0.3892	6.9641	0.165	6.9469	0.0413	OL	OL	OL	OL	OL	OL	OL	OL
14.494	7.3108	0.17	6.1946	0.4048	6.965	0.1788	6.9507	0.0964	OL	OL	OL	OL	OL	OL	OL	OL
14.519	7.307	0.1177	6.1918	0.3581	6.966	0.1925	6.9507	0.0964	OL	OL	OL	OL	OL	OL	OL	OL
14.521	7.3079	0.1307	6.1889	0.3114	6.9641	0.165	6.9497	0.0826	OL	OL	OL	OL	OL	OL	OL	OL
14.524	7.3098	0.1569	6.1918	0.3581	6.965	0.1788	6.9536	0.1377	OL	OL	OL	OL	OL	OL	OL	OL
14.526	7.3136	0.2092	6.1927	0.3736	6.9698	0.2475	6.9545	0.1515	OL	OL	OL	OL	OL	OL	OL	OL
14.533	7.3241	0.353	6.1908	0.3425	6.9698	0.2475	6.9564	0.179	OL	OL	OL	OL	OL	OL	OL	OL
14.564	7.3308	0.4445	6.2004	0.4982	6.9698	0.2475	6.9555	0.1652	OL	OL	OL	OL	OL	OL	OL	OL
14.568	7.3175	0.2615	6.1956	0.4203	6.9679	0.22	6.9545	0.1515	OL	OL	OL	OL	OL	OL	OL	OL
14.57	7.3146	0.2223	6.1831	0.218	6.9679	0.22	6.9574	0.1928	OL	OL	OL	OL	OL	OL	OL	OL
14.572	7.3289	0.4184	6.1985	0.467	6.9669	0.2063	6.9526	0.1239	OL	OL	OL	OL	OL	OL	OL	OL
14.603	7.3098	0.1569	6.1946	0.4048	6.9698	0.2475	6.9507	0.0964	OL	OL	OL	OL	OL	OL	OL	OL
14.606	7.3108	0.17	6.1937	0.3892	6.9669	0.2063	6.943	-0.0138	OL	OL	OL	OL	OL	OL	OL	OL
14.609	7.3089	0.1438	6.1946	0.4048	6.966	0.1925	6.9545	0.1515	OL	OL	OL	OL	OL	OL	OL	OL
14.615	7.3079	0.1307	6.1889	0.3114	6.965	0.1788	6.9488	0.0688	OL	OL	OL	OL	OL	OL	OL	OL
14.645	7.2993	0.0131	6.1822	0.2024	6.9641	0.165	6.9469	0.0413	OL	OL	OL	OL	OL	OL	OL	OL
14.649	7.3194	0.2876	6.1898	0.3269	6.9631	0.1513	6.944	0	OL	OL	OL	OL	OL	OL	OL	OL
14.651	7.2946	-0.0523	6.186	0.2647	6.9593	0.0963	6.9488	0.0688	OL	OL	OL	OL	OL	OL	OL	OL
14.654	7.2926	-0.0784	6.1898	0.3269	6.9583	0.0825	6.9459	0.0275	OL	OL	OL	OL	OL	OL	OL	OL
14.684	7.2926	-0.0784	6.1812	0.1868	6.9612	0.1238	6.9402	-0.0551	OL	OL	OL	OL	OL	OL	OL	OL
14.687	7.3022	0.0523	6.1793	0.1557	6.9612	0.1238	6.9402	-0.0551	OL	OL	OL	OL	OL	OL	OL	OL
14.69	7.3098	0.1569	6.1937	0.3892	6.9669	0.2063	6.9564	0.179	OL	OL	OL	OL	OL	OL	OL	OL
14.692	7.306	0.1046	6.2014	0.5137	6.9698	0.2475	6.9526	0.1239	OL	OL	OL	OL	OL	OL	OL	OL
14.722	7.3127	0.1961	6.1956	0.4203	6.9698	0.2475	6.9545	0.1515	OL	OL	OL	OL	OL	OL	OL	OL
14.726	7.3136	0.2092	6.1956	0.4203	6.9698	0.2475	6.9612	0.2478	OL	OL	OL	OL	OL	OL	OL	OL
14.734	7.3117	0.183	6.1985	0.467	6.9708	0.2613	6.9622	0.2616	OL	OL	OL	OL	OL	OL	OL	OL
14.735	7.3136	0.2092	6.1946	0.4048	6.9708	0.2613	6.9631	0.2754	OL	OL	OL	OL	OL	OL	OL	OL
14.739	7.3222	0.3269	6.2004	0.4982	6.9708	0.2613	6.9622	0.2616	OL	OL	OL	OL	OL	OL	OL	OL
14.769	7.3108	0.17	6.2004	0.4982	6.9717	0.275	6.9622	0.2616	OL	OL	OL	OL	OL	OL	OL	OL
14.772	7.3146	0.2223	6.1918	0.3581	6.9698	0.2475	6.9622	0.2616	OL	OL	OL	OL	OL	OL	OL	OL
14.775	7.3098	0.1569	6.1927	0.3736	6.9679	0.22	6.9612	0.2478	OL	OL	OL	OL	OL	OL	OL	OL
14.779	7.3146	0.2223	6.1927	0.3736	6.9708	0.2613	6.9641	0.2891	OL	OL	OL	OL	OL	OL	OL	OL
14.81	7.3136	0.2092	6.1822	0.2024	6.9698	0.2475	6.9622	0.2616	OL	OL	OL	OL	OL	OL	OL	OL
14.813	7.3089	0.1438	6.1918	0.3581	6.9698	0.2475	6.9603	0.2341	OL	OL	OL	OL	OL	OL	OL	OL
14.815	7.3098	0.1569	6.1937	0.3892	6.9698	0.2475	6.9564	0.179	OL	OL	OL	OL	OL	OL	OL	OL
14.819	7.3127	0.1961	6.1937	0.3892	6.9698	0.2475	6.9497	0.0826	OL	OL	OL	OL	OL	OL	OL	OL
14.85	7.3098	0.1569	6.1937	0.3892	6.9679	0.22	6.9612	0.2478	OL	OL	OL	OL	OL	OL	OL	OL
14.854	7.3136	0.2092	6.1937	0.3892	6.9698	0.2475	6.9622	0.2616	OL	OL	OL	OL	OL	OL	OL	OL
14.857	7.3136	0.2092	6.1966	0.4359	6.9689	0.2338	6.9603	0.2341	OL	OL	OL	OL	OL	OL	OL	OL
14.864	7.3165	0.2484	6.1946	0.4048	6.9689	0.2338	6.9603	0.2341	OL	OL	OL	OL	OL	OL	OL	OL
14.869	7.3098	0.1569	6.2014	0.5137	6.9689	0.2338	6.9555	0.1652	OL	OL	OL	OL	OL	OL	OL	OL
14.899	7.3136	0.2092	6.186	0.2647	6.9622	0.1375	6.9545	0.1515	OL	OL	OL	OL	OL	OL	OL	OL
14.903	7.2468	-0.7062	6.1793	0.1557	6.9593	0.0963	6.8952	-0.7023	OL	OL	OL	OL	OL	OL	OL	OL
14.906	7.328	0.4053	6.1985	0.467	6.9708	0.2613	6.9631	0.2754	OL	OL	OL	OL	OL	OL	OL	OL
14.909	7.3108	0.17	6.1946	0.4048	6.9689	0.2338	6.9564	0.179	OL	OL	OL	OL	OL	OL	OL	OL
14.939	7.3127	0.1961	6.209	0.6383	6.9698	0.2475	6.9593	0.2203	OL	OL	OL	OL	OL	OL	OL	OL
14.945	7.3117	0.183	6.1937	0.3892	6.9679	0.22	6.9574	0.1928	OL	OL	OL	OL	OL	OL	OL	OL
14.946	7.3175	0.2615	6.1966	0.4359	6.9698	0.2475	6.9612	0.2478	OL	OL	OL	OL	OL	OL	OL	OL
14.947	7.3194	0.2876	6.2014	0.5137	6.9727	0.2888	6.9622	0.2616	OL	OL	OL	OL	OL	OL	OL	OL
14.977	7.3165	0.2484	6.2033	0.5449	6.9717	0.275	6.9631	0.2754	OL	OL	OL	OL	OL	OL	OL	OL
14.981	7.3136	0.2092	6.2023	0.5293	6.9708	0.2613	6.9593	0.2203	OL	OL	OL	OL	OL	OL	OL	OL
14.984	7.3117	0.183	6.2033	0.5449	6.9698	0.2475	6.9622	0.2616	OL	OL	OL	OL	OL	OL	OL	OL
14.99	7.3165	0.2484	6.1994	0.4826	6.9708	0.2613	6.965	0.3029	OL	OL	OL	OL	OL	OL	OL	OL
15.02	7.3155	0.2353	6.1956	0.4203	6.9717	0.275	6.9583	0.2065	OL	OL	OL	OL	OL	OL	OL	OL
15.024	7.3232	0.3399	6.1985	0.467	6.9708	0.2613	6.9641	0.2891	OL	OL	OL	OL	OL	OL	OL	OL
15.027	7.3155	0.2353	6.1994	0.4826	6.9708	0.2613	6.9593	0.2203	OL	OL	OL	OL	OL	OL	OL	OL
15.029	7.3136	0.2092	6.1889	0.3114	6.9669	0.2063	6.9545	0.1515	OL	OL	OL	OL	OL	OL	OL	OL
15.062	7.3108	0.17	6.1937	0.3892	6.966	0.1925	6.9507	0.0964	OL	OL	OL	OL	OL	OL	OL	OL
15.066	7.3136	0.2092	6.1937	0.3892	6.9669	0.2063	6.9545	0.1515	OL	OL	OL	OL	OL	OL	OL	OL
15.091	7.3146	0.2223	6.1937	0.3892	6.9679	0.22	6.9603	0.2341	OL	OL	OL	OL	OL	OL	OL	OL
15.093	7.3136	0.2092	6.1918	0.3581	6.9679	0.22	6.9574	0.1928	OL	OL	OL	OL	OL	OL	OL	OL
15.099	7.3136	0.2092	6.1985	0.467	6.9698	0.2475	6.9564	0.179	OL	OL	OL	OL	OL	OL	OL	OL
15.101	7.3155	0.2353	6.1966	0.4359	6.9679	0.22	6.9583	0.2065	OL	OL	OL	OL	OL	OL	OL	OL
15.126	7.3241	0.353	6.2071	0.6071	6.9708	0.2613	6.9603	0.2341	OL	OL	OL	OL	OL	OL	OL	OL
15.129	7.3136	0.2092	6.2004	0.4982	6.9698	0.2475	6.9593	0.2203	OL	OL	OL	OL	OL	OL	OL	OL
15.136	7.3155	0.2353	6.1927	0.3736	6.9717	0.275	6.9564	0.179	OL	OL	OL	OL	OL	OL	OL	OL
15.137	7.3155	0.2353	6.1927	0.3736	6.9708	0.2613	6.9526	0.1239	OL	OL	OL	OL	OL	OL	OL	OL
15.177	7.3146	0.2223	6.1985	0.467	6.9727	0.2888	6.9593	0.2203	OL	OL	OL	OL	OL	OL	OL	OL
15.18	7.3146	0.2223	6.2004	0.4982	6.9708	0.2613	6.9698	0.3717	OL	OL	OL	OL	OL	OL	OL	OL
15.183	7.3146	0.2223	6.1985	0.467	6.9708	0.2613	6.9603	0.2341	OL	OL	OL	OL	OL	OL	OL	OL
15.185	7.3175	0.2615	6.2004	0.4982	6.9717	0.275	6.9612	0.2478	OL	OL	OL	OL	OL	OL	OL	OL
15.19	7.3194	0.2876	6.2023	0.5293	6.9708	0.2613	6.9603	0.2341	OL	OL	OL	OL	OL	OL	OL	OL
15.193	7.3175	0.2615	6.2004	0.4982	6.9708	0.2613	6.9612	0.2478	OL	OL	OL	OL	OL	OL	OL	OL
15.223	7.3165	0.2484	6.2004	0.4982	6.9727	0.2888	6.9583	0.2065	OL	OL	OL	OL	OL	OL	OL	OL
15.226	7.3155	0.2353	6.2004	0.4982	6.9698	0.2475	6.9574	0.1928	OL	OL	OL	OL	OL	OL	OL	OL
15.229	7.3136	0.2092	6.2023	0.5293	6.9689	0.2338	6.9612	0.2478	OL	OL	OL	OL	OL	OL	OL	OL
15.233	7.3012	0.0392	6.1966	0.4359	6.9698	0.2475	6.9545	0.1515	OL	OL	OL	OL	OL	OL	OL	OL
15.24	7.3098	0.1569	6.1956	0.4203	6.966	0.1925	6.9583	0.2065	OL	OL	OL	OL	OL	OL	OL	OL
15.27	7.3117	0.183	6.1946	0.4048	6.965	0.1788	6.9536	0.1377	OL	OL	OL	OL	OL	OL	OL	OL
15.274	7.3098	0.1569	6.1927	0.3736	6.965	0.1788	6.9583	0.2065	OL	OL	OL	OL	OL	OL	OL	OL
15.276	7.3108	0.17	6.1918	0.3581	6.9641	0.165	6.9545	0.1515	OL	OL	OL	OL	OL	OL	OL	OL
15.28	7.3098	0.1569	6.1937	0.3892	6.9669	0.2063	6.9555	0.1652	OL	OL	OL	OL	OL	OL	OL	OL
15.31	7.307	0.1177	6.1966	0.4359	6.965	0.1788	6.9555	0.1652	OL	OL	OL	OL	OL	OL	OL	OL
15.314	7.3089	0.1438	6.1937	0.3892	6.9669	0.2063	6.9555	0.1652	OL	OL	OL	OL	OL	OL	OL	OL
15.317	7.3089	0.1438	6.1985	0.467	6.9669	0.2063	6.9564	0.179	OL	OL	OL	OL	OL	OL	OL	OL
15.32	7.3108	0.17	6.2004	0.4982	6.965	0.1788	6.9574	0.1928	OL	OL	OL	OL	OL	OL	OL	OL
15.35	7.3146	0.2223	6.1956	0.4203	6.965	0.1788	6.9564	0.179	OL	OL	OL	OL	OL	OL	OL	OL
15.354	7.3117	0.183	6.1956	0.4203	6.9669	0.2063	6.9612	0.2478	OL	OL	OL	OL	OL	OL	OL	OL
15.356	7.3127	0.1961	6.1918	0.3581	6.966	0.1925	6.9574	0.1928	OL	OL	OL	OL	OL	OL	OL	OL
15.364	7.307	0.1177	6.1918	0.3581	6.9622	0.1375	6.9507	0.0964	OL	OL	OL	OL	OL	OL	OL	OL
15.394	7.3079	0.1307	6.1898	0.3269	6.9631	0.1513	6.9526	0.1239	OL	OL	OL	OL	OL	OL	OL	OL
15.398	7.3117	0.183	6.1889	0.3114	6.9622	0.1375	6.9507	0.0964	OL	OL	OL	OL	OL	OL	OL	OL
15.4	7.3051	0.0915	6.1889	0.3114	6.9603	0.11	6.9507	0.0964	OL	OL	OL	OL	OL	OL	OL	OL
15.402	7.3031	0.0654	6.1937	0.3892	6.9612	0.1238	6.9507	0.0964	OL	OL	OL	OL	OL	OL	OL	OL
15.433	7.3041	0.0785	6.1946	0.4048	6.9612	0.1238	6.9526	0.1239	OL	OL	OL	OL	OL	OL	OL	OL
15.436	7.2946	-0.0523	6.1927	0.3736	6.9631	0.1513	6.9517	0.1101	OL	OL	OL	OL	OL	OL	OL	OL
15.439	7.3041	0.0785	6.1918	0.3581	6.9612	0.1238	6.9564	0.179	OL	OL	OL	OL	OL	OL	OL	OL
15.441	7.306	0.1046	6.1918	0.3581	6.9622	0.1375	6.9517	0.1101	OL	OL	OL	OL	OL	OL	OL	OL
15.472	7.3041	0.0785	6.1918	0.3581	6.9612	0.1238	6.9545	0.1515	OL	OL	OL	OL	OL	OL	OL	OL
15.475	7.307	0.1177	6.1985	0.467	6.9612	0.1238	6.9507	0.0964	OL	OL	OL	OL	OL	OL	OL	OL
15.478	7.306	0.1046	6.1889	0.3114	6.9622	0.1375	6.9507	0.0964	OL	OL	OL	OL	OL	OL	OL	OL
15.484	7.306	0.1046	6.1889	0.3114	6.9593	0.0963	6.9459	0.0275	OL	OL	OL	OL	OL	OL	OL	OL
15.514	7.3051	0.0915	6.186	0.2647	6.9622	0.1375	6.9526	0.1239	OL	OL	OL	OL	OL	OL	OL	OL
15.518	7.2993	0.0131	6.186	0.2647	6.9593	0.0963	6.9507	0.0964	OL	OL	OL	OL	OL	OL	OL	OL
15.52	7.3079	0.1307	6.1946	0.4048	6.9612	0.1238	6.9497	0.0826	OL	OL	OL	OL	OL	OL	OL	OL
15.522	7.3051	0.0915	6.1889	0.3114	6.9603	0.11	6.9507	0.0964	OL	OL	OL	OL	OL	OL	OL	OL
15.553	7.3003	0.0262	6.1879	0.2958	6.9583	0.0825	6.9478	0.0551	OL	OL	OL	OL	OL	OL	OL	OL
15.556	7.3175	0.2615	6.186	0.2647	6.9612	0.1238	6.9574	0.1928	OL	OL	OL	OL	OL	OL	OL	OL
15.559	7.2984	0	6.186	0.2647	6.9612	0.1238	6.9526	0.1239	OL	OL	OL	OL	OL	OL	OL	OL
15.561	7.3041	0.0785	6.1841	0.2335	6.9612	0.1238	6.9526	0.1239	OL	OL	OL	OL	OL	OL	OL	OL
15.591	7.3031	0.0654	6.1879	0.2958	6.9612	0.1238	6.9497	0.0826	OL	OL	OL	OL	OL	OL	OL	OL
15.596	7.3041	0.0785	6.1879	0.2958	6.9612	0.1238	6.9459	0.0275	OL	OL	OL	OL	OL	OL	OL	OL
15.598	7.3022	0.0523	6.1879	0.2958	6.9603	0.11	6.9488	0.0688	OL	OL	OL	OL	OL	OL	OL	OL
15.604	7.3051	0.0915	6.1946	0.4048	6.9603	0.11	6.9517	0.1101	OL	OL	OL	OL	OL	OL	OL	OL
15.607	7.2984	0	6.1898	0.3269	6.9612	0.1238	6.9497	0.0826	OL	OL	OL	OL	OL	OL	OL	OL
15.636	7.3079	0.1307	6.1918	0.3581	6.9622	0.1375	6.9507	0.0964	OL	OL	OL	OL	OL	OL	OL	OL
15.64	7.3022	0.0523	6.1879	0.2958	6.9603	0.11	6.9507	0.0964	OL	OL	OL	OL	OL	OL	OL	OL
15.642	7.3041	0.0785	6.1985	0.467	6.9593	0.0963	6.9469	0.0413	OL	OL	OL	OL	OL	OL	OL	OL
15.646	7.3041	0.0785	6.1908	0.3425	6.9612	0.1238	6.9507	0.0964	OL	OL	OL	OL	OL	OL	OL	OL
15.678	7.2965	-0.0261	6.1898	0.3269	6.9622	0.1375	6.9488	0.0688	OL	OL	OL	OL	OL	OL	OL	OL
15.681	7.3031	0.0654	6.1879	0.2958	6.9612	0.1238	6.9507	0.0964	OL	OL	OL	OL	OL	OL	OL	OL
15.709	7.3041	0.0785	6.1918	0.3581	6.9603	0.11	6.9526	0.1239	OL	OL	OL	OL	OL	OL	OL	OL
15.731	7.3012	0.0392	6.1889	0.3114	6.9593	0.0963	6.9526	0.1239	OL	OL	OL	OL	OL	OL	OL	OL
15.733	7.3051	0.0915	6.1889	0.3114	6.9612	0.1238	6.9517	0.1101	OL	OL	OL	OL	OL	OL	OL	OL
15.739	7.2974	-0.0131	6.1918	0.3581	6.9622	0.1375	6.9488	0.0688	OL	OL	OL	OL	OL	OL	OL	OL
15.741	7.2974	-0.0131	6.1927	0.3736	6.9622	0.1375	6.9488	0.0688	OL	OL	OL	OL	OL	OL	OL	OL
15.744	7.3108	0.17	6.1956	0.4203	6.9612	0.1238	6.9488	0.0688	OL	OL	OL	OL	OL	OL	OL	OL
15.755	7.3051	0.0915	6.1831	0.218	6.9612	0.1238	6.9497	0.0826	OL	OL	OL	OL	OL	OL	OL	OL
15.789	7.2974	-0.0131	6.186	0.2647	6.9612	0.1238	6.9517	0.1101	OL	OL	OL	OL	OL	OL	OL	OL
15.792	7.3098	0.1569	6.209	0.6383	6.9593	0.0963	6.9517	0.1101	OL	OL	OL	OL	OL	OL	OL	OL
15.795	7.3012	0.0392	6.1879	0.2958	6.9593	0.0963	6.9526	0.1239	OL	OL	OL	OL	OL	OL	OL	OL
15.797	7.3031	0.0654	6.185	0.2491	6.9593	0.0963	6.9526	0.1239	OL	OL	OL	OL	OL	OL	OL	OL
15.828	7.3031	0.0654	6.186	0.2647	6.9603	0.11	6.9574	0.1928	OL	OL	OL	OL	OL	OL	OL	OL
15.831	7.3051	0.0915	6.1898	0.3269	6.9612	0.1238	6.9517	0.1101	OL	OL	OL	OL	OL	OL	OL	OL
15.834	7.3022	0.0523	6.186	0.2647	6.9593	0.0963	6.9517	0.1101	OL	OL	OL	OL	OL	OL	OL	OL
15.836	7.3108	0.17	6.1783	0.1401	6.9612	0.1238	6.9507	0.0964	OL	OL	OL	OL	OL	OL	OL	OL
15.867	7.307	0.1177	6.185	0.2491	6.9593	0.0963	6.9545	0.1515	OL	OL	OL	OL	OL	OL	OL	OL
15.87	7.3098	0.1569	6.1898	0.3269	6.9583	0.0825	6.9459	0.0275	OL	OL	OL	OL	OL	OL	OL	OL
15.873	7.307	0.1177	6.1841	0.2335	6.9612	0.1238	6.9517	0.1101	OL	OL	OL	OL	OL	OL	OL	OL
15.879	7.3155	0.2353	6.1975	0.4515	6.9612	0.1238	6.9497	0.0826	OL	OL	OL	OL	OL	OL	OL	OL
15.881	7.3089	0.1438	6.1879	0.2958	6.9603	0.11	6.9526	0.1239	OL	OL	OL	OL	OL	OL	OL	OL
15.914	7.3031	0.0654	6.1822	0.2024	6.9612	0.1238	6.9545	0.1515	OL	OL	OL	OL	OL	OL	OL	OL
15.918	7.3041	0.0785	6.1812	0.1868	6.9612	0.1238	6.9497	0.0826	OL	OL	OL	OL	OL	OL	OL	OL
15.92	7.3041	0.0785	6.1879	0.2958	6.9593	0.0963	6.9478	0.0551	OL	OL	OL	OL	OL	OL	OL	OL
15.922	7.307	0.1177	6.1879	0.2958	6.9593	0.0963	6.9507	0.0964	OL	OL	OL	OL	OL	OL	OL	OL
15.953	7.3051	0.0915	6.1898	0.3269	6.9603	0.11	6.9497	0.0826	OL	OL	OL	OL	OL	OL	OL	OL
15.957	7.2993	0.0131	6.1908	0.3425	6.9612	0.1238	6.9507	0.0964	OL	OL	OL	OL	OL	OL	OL	OL
15.96	7.2946	-0.0523	6.1937	0.3892	6.9583	0.0825	6.9488	0.0688	OL	OL	OL	OL	OL	OL	OL	OL
15.962	7.3146	0.2223	6.1898	0.3269	6.9603	0.11	6.9555	0.1652	OL	OL	OL	OL	OL	OL	OL	OL
15.991	7.2869	-0.1569	6.1889	0.3114	6.9593	0.0963	6.9517	0.1101	OL	OL	OL	OL	OL	OL	OL	OL
15.995	7.2993	0.0131	6.1822	0.2024	6.9612	0.1238	6.9469	0.0413	OL	OL	OL	OL	OL	OL	OL	OL
15.997	7.2898	-0.1177	6.1898	0.3269	6.9593	0.0963	6.9517	0.1101	OL	OL	OL	OL	OL	OL	OL	OL
16.004	7.3022	0.0523	6.1898	0.3269	6.9612	0.1238	6.9497	0.0826	OL	OL	OL	OL	OL	OL	OL	OL
16.01	7.3022	0.0523	6.1889	0.3114	6.9612	0.1238	6.9497	0.0826	OL	OL	OL	OL	OL	OL	OL	OL
16.04	7.3022	0.0523	6.1879	0.2958	6.9612	0.1238	6.945	0.0138	OL	OL	OL	OL	OL	OL	OL	OL
16.044	7.306	0.1046	6.1879	0.2958	6.9612	0.1238	6.9488	0.0688	OL	OL	OL	OL	OL	OL	OL	OL
16.046	7.3136	0.2092	6.1841	0.2335	6.9612	0.1238	6.9507	0.0964	OL	OL	OL	OL	OL	OL	OL	OL
16.05	7.3041	0.0785	6.2023	0.5293	6.9603	0.11	6.9497	0.0826	OL	OL	OL	OL	OL	OL	OL	OL
16.081	7.3022	0.0523	6.1822	0.2024	6.9583	0.0825	6.9488	0.0688	OL	OL	OL	OL	OL	OL	OL	OL
16.084	7.2993	0.0131	6.187	0.2802	6.9593	0.0963	6.9488	0.0688	OL	OL	OL	OL	OL	OL	OL	OL
16.086	7.286	-0.17	6.185	0.2491	6.9593	0.0963	6.9488	0.0688	OL	OL	OL	OL	OL	OL	OL	OL
16.09	7.3041	0.0785	6.186	0.2647	6.9603	0.11	6.9488	0.0688	OL	OL	OL	OL	OL	OL	OL	OL
16.12	7.3031	0.0654	6.2042	0.5604	6.9574	0.0688	6.9488	0.0688	OL	OL	OL	OL	OL	OL	OL	OL
16.124	7.3031	0.0654	6.187	0.2802	6.9612	0.1238	6.9478	0.0551	OL	OL	OL	OL	OL	OL	OL	OL
16.126	7.3022	0.0523	6.186	0.2647	6.9603	0.11	6.9536	0.1377	OL	OL	OL	OL	OL	OL	OL	OL
16.133	7.3022	0.0523	6.186	0.2647	6.9603	0.11	6.9517	0.1101	OL	OL	OL	OL	OL	OL	OL	OL
16.162	7.3041	0.0785	6.1879	0.2958	6.9603	0.11	6.9497	0.0826	OL	OL	OL	OL	OL	OL	OL	OL
16.166	7.3041	0.0785	6.1975	0.4515	6.9593	0.0963	6.9488	0.0688	OL	OL	OL	OL	OL	OL	OL	OL
16.169	7.306	0.1046	6.1898	0.3269	6.9593	0.0963	6.9497	0.0826	OL	OL	OL	OL	OL	OL	OL	OL
16.171	7.3041	0.0785	6.1822	0.2024	6.9583	0.0825	6.9488	0.0688	OL	OL	OL	OL	OL	OL	OL	OL
16.202	7.2955	-0.0392	6.187	0.2802	6.9593	0.0963	6.9526	0.1239	OL	OL	OL	OL	OL	OL	OL	OL
16.205	7.3031	0.0654	6.1889	0.3114	6.9593	0.0963	6.9536	0.1377	OL	OL	OL	OL	OL	OL	OL	OL
16.208	7.3003	0.0262	6.186	0.2647	6.9612	0.1238	6.9478	0.0551	OL	OL	OL	OL	OL	OL	OL	OL
16.21	7.3108	0.17	6.1889	0.3114	6.9603	0.11	6.9497	0.0826	OL	OL	OL	OL	OL	OL	OL	OL
16.24	7.3031	0.0654	6.186	0.2647	6.9612	0.1238	6.9497	0.0826	OL	OL	OL	OL	OL	OL	OL	OL
16.244	7.3041	0.0785	6.187	0.2802	6.9593	0.0963	6.9497	0.0826	OL	OL	OL	OL	OL	OL	OL	OL
16.248	7.3041	0.0785	6.1908	0.3425	6.9583	0.0825	6.9564	0.179	OL	OL	OL	OL	OL	OL	OL	OL
16.28	7.3031	0.0654	6.186	0.2647	6.9603	0.11	6.9478	0.0551	OL	OL	OL	OL	OL	OL	OL	OL
16.284	7.3022	0.0523	6.1889	0.3114	6.9583	0.0825	6.9469	0.0413	OL	OL	OL	OL	OL	OL	OL	OL
16.286	7.3022	0.0523	6.1937	0.3892	6.9603	0.11	6.9497	0.0826	OL	OL	OL	OL	OL	OL	OL	OL
16.311	7.307	0.1177	6.1822	0.2024	6.9603	0.11	6.9526	0.1239	OL	OL	OL	OL	OL	OL	OL	OL
16.314	7.307	0.1177	6.1927	0.3736	6.9622	0.1375	6.9536	0.1377	OL	OL	OL	OL	OL	OL	OL	OL
16.339	7.3012	0.0392	6.1879	0.2958	6.9593	0.0963	6.9488	0.0688	OL	OL	OL	OL	OL	OL	OL	OL
16.36	7.3165	0.2484	6.187	0.2802	6.9603	0.11	6.9373	-0.0964	OL	OL	OL	OL	OL	OL	OL	OL
16.362	7.3031	0.0654	6.1927	0.3736	6.9593	0.0963	6.9488	0.0688	OL	OL	OL	OL	OL	OL	OL	OL
16.369	7.3031	0.0654	6.187	0.2802	6.9593	0.0963	6.943	-0.0138	OL	OL	OL	OL	OL	OL	OL	OL
16.371	7.3022	0.0523	6.1879	0.2958	6.9612	0.1238	6.9488	0.0688	OL	OL	OL	OL	OL	OL	OL	OL
16.375	7.2974	-0.0131	6.1822	0.2024	6.9583	0.0825	6.9488	0.0688	OL	OL	OL	OL	OL	OL	OL	OL
16.41	7.2965	-0.0261	6.1889	0.3114	6.9583	0.0825	6.9517	0.1101	OL	OL	OL	OL	OL	OL	OL	OL
16.414	7.2917	-0.0915	6.1889	0.3114	6.9583	0.0825	6.9488	0.0688	OL	OL	OL	OL	OL	OL	OL	OL
16.416	7.306	0.1046	6.1735	0.0623	6.9603	0.11	6.9497	0.0826	OL	OL	OL	OL	OL	OL	OL	OL
16.419	7.3031	0.0654	6.1774	0.1245	6.9603	0.11	6.9488	0.0688	OL	OL	OL	OL	OL	OL	OL	OL
16.422	7.3051	0.0915	6.1879	0.2958	6.9603	0.11	6.9507	0.0964	OL	OL	OL	OL	OL	OL	OL	OL
16.454	7.3089	0.1438	6.187	0.2802	6.9593	0.0963	6.945	0.0138	OL	OL	OL	OL	OL	OL	OL	OL
16.458	7.3041	0.0785	6.1927	0.3736	6.9612	0.1238	6.9488	0.0688	OL	OL	OL	OL	OL	OL	OL	OL
16.46	7.3022	0.0523	6.1879	0.2958	6.9593	0.0963	6.9497	0.0826	OL	OL	OL	OL	OL	OL	OL	OL
16.462	7.3031	0.0654	6.1889	0.3114	6.9603	0.11	6.9517	0.1101	OL	OL	OL	OL	OL	OL	OL	OL
16.493	7.307	0.1177	6.187	0.2802	6.9603	0.11	6.9488	0.0688	OL	OL	OL	OL	OL	OL	OL	OL
16.496	7.3108	0.17	6.1879	0.2958	6.9593	0.0963	6.9497	0.0826	OL	OL	OL	OL	OL	OL	OL	OL
16.499	7.3022	0.0523	6.185	0.2491	6.9593	0.0963	6.9497	0.0826	OL	OL	OL	OL	OL	OL	OL	OL
16.505	7.2898	-0.1177	6.186	0.2647	6.9593	0.0963	6.9469	0.0413	OL	OL	OL	OL	OL	OL	OL	OL
16.537	7.3031	0.0654	6.1783	0.1401	6.9603	0.11	6.9517	0.1101	OL	OL	OL	OL	OL	OL	OL	OL
16.539	7.3003	0.0262	6.186	0.2647	6.9593	0.0963	6.9536	0.1377	OL	OL	OL	OL	OL	OL	OL	OL
16.541	7.3012	0.0392	6.1793	0.1557	6.9603	0.11	6.9459	0.0275	OL	OL	OL	OL	OL	OL	OL	OL
16.544	7.3031	0.0654	6.1898	0.3269	6.9603	0.11	6.9497	0.0826	OL	OL	OL	OL	OL	OL	OL	OL
16.575	7.3022	0.0523	6.187	0.2802	6.9593	0.0963	6.9488	0.0688	OL	OL	OL	OL	OL	OL	OL	OL
16.579	7.3051	0.0915	6.187	0.2802	6.9583	0.0825	6.9469	0.0413	OL	OL	OL	OL	OL	OL	OL	OL
16.581	7.3003	0.0262	6.186	0.2647	6.9583	0.0825	6.9488	0.0688	OL	OL	OL	OL	OL	OL	OL	OL
16.584	7.3012	0.0392	6.1879	0.2958	6.9583	0.0825	6.9497	0.0826	OL	OL	OL	OL	OL	OL	OL	OL
16.614	7.3089	0.1438	6.1735	0.0623	6.9593	0.0963	6.9478	0.0551	OL	OL	OL	OL	OL	OL	OL	OL
16.618	7.3041	0.0785	6.1927	0.3736	6.9603	0.11	6.9517	0.1101	OL	OL	OL	OL	OL	OL	OL	OL
16.62	7.3012	0.0392	6.1831	0.218	6.9593	0.0963	6.9478	0.0551	OL	OL	OL	OL	OL	OL	OL	OL
16.628	7.307	0.1177	6.1716	0.0311	6.9612	0.1238	6.9526	0.1239	OL	OL	OL	OL	OL	OL	OL	OL
16.63	7.3012	0.0392	6.186	0.2647	6.9603	0.11	6.9488	0.0688	OL	OL	OL	OL	OL	OL	OL	OL
16.659	7.2993	0.0131	6.1879	0.2958	6.9593	0.0963	6.9526	0.1239	OL	OL	OL	OL	OL	OL	OL	OL
16.663	7.3051	0.0915	6.187	0.2802	6.9612	0.1238	6.9469	0.0413	OL	OL	OL	OL	OL	OL	OL	OL
16.665	7.3041	0.0785	6.187	0.2802	6.9603	0.11	6.9507	0.0964	OL	OL	OL	OL	OL	OL	OL	OL
16.669	7.3031	0.0654	6.187	0.2802	6.9593	0.0963	6.9488	0.0688	OL	OL	OL	OL	OL	OL	OL	OL
16.699	7.3031	0.0654	6.186	0.2647	6.9593	0.0963	6.9488	0.0688	OL	OL	OL	OL	OL	OL	OL	OL
16.702	7.3012	0.0392	6.186	0.2647	6.9593	0.0963	6.9488	0.0688	OL	OL	OL	OL	OL	OL	OL	OL
16.705	7.3003	0.0262	6.1908	0.3425	6.9593	0.0963	6.9469	0.0413	OL	OL	OL	OL	OL	OL	OL	OL
16.709	7.3051	0.0915	6.1889	0.3114	6.9612	0.1238	6.9421	-0.0275	OL	OL	OL	OL	OL	OL	OL	OL
16.739	7.2965	-0.0261	6.1889	0.3114	6.9583	0.0825	6.9507	0.0964	OL	OL	OL	OL	OL	OL	OL	OL
16.742	7.3012	0.0392	6.1966	0.4359	6.9593	0.0963	6.9383	-0.0826	OL	OL	OL	OL	OL	OL	OL	OL
16.745	7.3012	0.0392	6.186	0.2647	6.9612	0.1238	6.9488	0.0688	OL	OL	OL	OL	OL	OL	OL	OL
16.751	7.3031	0.0654	6.1831	0.218	6.9583	0.0825	6.9526	0.1239	OL	OL	OL	OL	OL	OL	OL	OL
16.782	7.3031	0.0654	6.185	0.2491	6.9583	0.0825	6.9507	0.0964	OL	OL	OL	OL	OL	OL	OL	OL
16.785	7.3012	0.0392	6.187	0.2802	6.9593	0.0963	6.9488	0.0688	OL	OL	OL	OL	OL	OL	OL	OL
16.787	7.3022	0.0523	6.1879	0.2958	6.9593	0.0963	6.9459	0.0275	OL	OL	OL	OL	OL	OL	OL	OL
16.79	7.2993	0.0131	6.186	0.2647	6.9603	0.11	6.9469	0.0413	OL	OL	OL	OL	OL	OL	OL	OL
16.82	7.3051	0.0915	6.185	0.2491	6.9583	0.0825	6.945	0.0138	OL	OL	OL	OL	OL	OL	OL	OL
16.825	7.3003	0.0262	6.1879	0.2958	6.9583	0.0825	6.9488	0.0688	OL	OL	OL	OL	OL	OL	OL	OL
16.826	7.3012	0.0392	6.1879	0.2958	6.9593	0.0963	6.9507	0.0964	OL	OL	OL	OL	OL	OL	OL	OL
16.829	7.307	0.1177	6.1918	0.3581	6.9612	0.1238	6.9507	0.0964	OL	OL	OL	OL	OL	OL	OL	OL
16.859	7.306	0.1046	6.1994	0.4826	6.965	0.1788	6.9612	0.2478	OL	OL	OL	OL	OL	OL	OL	OL
16.863	7.3136	0.2092	6.1956	0.4203	6.965	0.1788	6.9564	0.179	OL	OL	OL	OL	OL	OL	OL	OL
16.865	7.3108	0.17	6.1994	0.4826	6.9669	0.2063	6.9593	0.2203	OL	OL	OL	OL	OL	OL	OL	OL
16.871	7.3117	0.183	6.1985	0.467	6.965	0.1788	6.9603	0.2341	OL	OL	OL	OL	OL	OL	OL	OL
16.902	7.3146	0.2223	6.1985	0.467	6.9679	0.22	6.9593	0.2203	OL	OL	OL	OL	OL	OL	OL	OL
16.905	7.3165	0.2484	6.2004	0.4982	6.9698	0.2475	6.9603	0.2341	OL	OL	OL	OL	OL	OL	OL	OL
16.907	7.327	0.3922	6.2004	0.4982	6.9689	0.2338	6.9593	0.2203	OL	OL	OL	OL	OL	OL	OL	OL
16.933	7.3155	0.2353	6.1975	0.4515	6.9679	0.22	6.9593	0.2203	OL	OL	OL	OL	OL	OL	OL	OL
16.935	7.3041	0.0785	6.2023	0.5293	6.9689	0.2338	6.9593	0.2203	OL	OL	OL	OL	OL	OL	OL	OL
16.96	7.3136	0.2092	6.1946	0.4048	6.9708	0.2613	6.9564	0.179	OL	OL	OL	OL	OL	OL	OL	OL
16.962	7.3127	0.1961	6.1966	0.4359	6.9689	0.2338	6.9574	0.1928	OL	OL	OL	OL	OL	OL	OL	OL
16.981	7.307	0.1177	6.2042	0.5604	6.9679	0.22	6.9583	0.2065	OL	OL	OL	OL	OL	OL	OL	OL
16.986	7.3136	0.2092	6.1994	0.4826	6.9708	0.2613	6.9593	0.2203	OL	OL	OL	OL	OL	OL	OL	OL
16.99	7.3165	0.2484	6.1879	0.2958	6.9698	0.2475	6.9612	0.2478	OL	OL	OL	OL	OL	OL	OL	OL
16.993	7.3155	0.2353	6.1994	0.4826	6.9708	0.2613	6.9593	0.2203	OL	OL	OL	OL	OL	OL	OL	OL
16.999	7.3146	0.2223	6.1985	0.467	6.9698	0.2475	6.9593	0.2203	OL	OL	OL	OL	OL	OL	OL	OL
17.003	7.3136	0.2092	6.2004	0.4982	6.9708	0.2613	6.9631	0.2754	OL	OL	OL	OL	OL	OL	OL	OL
17.018	7.3175	0.2615	6.2004	0.4982	6.9698	0.2475	6.9612	0.2478	OL	OL	OL	OL	OL	OL	OL	OL
17.035	7.3194	0.2876	6.2052	0.576	6.9727	0.2888	6.9612	0.2478	OL	OL	OL	OL	OL	OL	OL	OL
17.036	7.3232	0.3399	6.2004	0.4982	6.9689	0.2338	6.9612	0.2478	OL	OL	OL	OL	OL	OL	OL	OL
17.042	7.3146	0.2223	6.2014	0.5137	6.9708	0.2613	6.9622	0.2616	OL	OL	OL	OL	OL	OL	OL	OL
17.071	7.3194	0.2876	6.2033	0.5449	6.9708	0.2613	6.9622	0.2616	OL	OL	OL	OL	OL	OL	OL	OL
17.075	7.3079	0.1307	6.1918	0.3581	6.9727	0.2888	6.9669	0.3304	OL	OL	OL	OL	OL	OL	OL	OL
17.078	7.3165	0.2484	6.2042	0.5604	6.9698	0.2475	6.9631	0.2754	OL	OL	OL	OL	OL	OL	OL	OL
17.082	7.3136	0.2092	6.2004	0.4982	6.9727	0.2888	6.9669	0.3304	OL	OL	OL	OL	OL	OL	OL	OL
17.111	7.3165	0.2484	6.2004	0.4982	6.9727	0.2888	6.9612	0.2478	OL	OL	OL	OL	OL	OL	OL	OL
17.115	7.3175	0.2615	6.2023	0.5293	6.9708	0.2613	6.9612	0.2478	OL	OL	OL	OL	OL	OL	OL	OL
17.117	7.3146	0.2223	6.1994	0.4826	6.9717	0.275	6.9622	0.2616	OL	OL	OL	OL	OL	OL	OL	OL
17.121	7.3146	0.2223	6.1994	0.4826	6.9717	0.275	6.9612	0.2478	OL	OL	OL	OL	OL	OL	OL	OL
17.152	7.3127	0.1961	6.21	0.6538	6.9698	0.2475	6.9612	0.2478	OL	OL	OL	OL	OL	OL	OL	OL
17.155	7.2993	0.0131	6.185	0.2491	6.9497	-0.0413	6.9402	-0.0551	OL	OL	OL	OL	OL	OL	OL	OL
17.158	7.2602	-0.5231	6.1457	-0.3892	6.9277	-0.3576	6.9182	-0.3718	OL	OL	OL	OL	OL	OL	OL	OL
17.164	7.2707	-0.3792	6.1706	0.0156	6.9077	-0.6464	6.9124	-0.4544	OL	OL	OL	OL	OL	OL	OL	OL
17.196	7.3127	0.1961	6.1889	0.3114	6.9593	0.0963	6.9019	-0.6059	OL	OL	OL	OL	OL	OL	OL	OL
17.199	7.3136	0.2092	6.1735	0.0623	6.9316	-0.3025	6.8981	-0.661	OL	OL	OL	OL	OL	OL	OL	OL
17.202	7.3155	0.2353	6.187	0.2802	6.9708	0.2613	6.9631	0.2754	OL	OL	OL	OL	OL	OL	OL	OL
17.232	7.3165	0.2484	6.2004	0.4982	6.9717	0.275	6.9612	0.2478	OL	OL	OL	OL	OL	OL	OL	OL
17.236	7.3136	0.2092	6.1985	0.467	6.9698	0.2475	6.9631	0.2754	OL	OL	OL	OL	OL	OL	OL	OL
17.239	7.3165	0.2484	6.1985	0.467	6.9727	0.2888	6.9612	0.2478	OL	OL	OL	OL	OL	OL	OL	OL
17.241	7.3136	0.2092	6.2004	0.4982	6.9708	0.2613	6.9603	0.2341	OL	OL	OL	OL	OL	OL	OL	OL
17.244	7.3184	0.2746	6.2014	0.5137	6.9698	0.2475	6.9603	0.2341	OL	OL	OL	OL	OL	OL	OL	OL
17.273	7.3213	0.3138	6.1937	0.3892	6.9708	0.2613	6.9603	0.2341	OL	OL	OL	OL	OL	OL	OL	OL
17.276	7.3136	0.2092	6.2014	0.5137	6.9727	0.2888	6.9603	0.2341	OL	OL	OL	OL	OL	OL	OL	OL
17.279	7.3165	0.2484	6.21	0.6538	6.9717	0.275	6.9564	0.179	OL	OL	OL	OL	OL	OL	OL	OL
17.285	7.3079	0.1307	6.2033	0.5449	6.9717	0.275	6.9612	0.2478	OL	OL	OL	OL	OL	OL	OL	OL
17.289	7.2974	-0.0131	6.2042	0.5604	6.9727	0.2888	6.9622	0.2616	OL	OL	OL	OL	OL	OL	OL	OL
17.319	7.3194	0.2876	6.2014	0.5137	6.9727	0.2888	6.9536	0.1377	OL	OL	OL	OL	OL	OL	OL	OL
17.323	7.3184	0.2746	6.1994	0.4826	6.9717	0.275	6.9603	0.2341	OL	OL	OL	OL	OL	OL	OL	OL
17.325	7.3155	0.2353	6.2033	0.5449	6.9736	0.3025	6.9641	0.2891	OL	OL	OL	OL	OL	OL	OL	OL
17.329	7.3175	0.2615	6.2023	0.5293	6.9736	0.3025	6.9622	0.2616	OL	OL	OL	OL	OL	OL	OL	OL
17.359	7.3184	0.2746	6.1908	0.3425	6.9717	0.275	6.9603	0.2341	OL	OL	OL	OL	OL	OL	OL	OL
17.362	7.3175	0.2615	6.1975	0.4515	6.9717	0.275	6.9612	0.2478	OL	OL	OL	OL	OL	OL	OL	OL
17.365	7.3175	0.2615	6.1927	0.3736	6.9708	0.2613	6.9612	0.2478	OL	OL	OL	OL	OL	OL	OL	OL
17.373	7.3136	0.2092	6.2014	0.5137	6.9717	0.275	6.9641	0.2891	OL	OL	OL	OL	OL	OL	OL	OL
17.379	7.3146	0.2223	6.1985	0.467	6.9727	0.2888	6.9603	0.2341	OL	OL	OL	OL	OL	OL	OL	OL
17.409	7.3136	0.2092	6.2071	0.6071	6.9727	0.2888	6.9612	0.2478	OL	OL	OL	OL	OL	OL	OL	OL
17.412	7.3222	0.3269	6.1879	0.2958	6.9717	0.275	6.9593	0.2203	OL	OL	OL	OL	OL	OL	OL	OL
17.415	7.3175	0.2615	6.2062	0.5916	6.9717	0.275	6.9574	0.1928	OL	OL	OL	OL	OL	OL	OL	OL
17.445	7.3165	0.2484	6.2014	0.5137	6.9727	0.2888	6.9593	0.2203	OL	OL	OL	OL	OL	OL	OL	OL
17.448	7.3194	0.2876	6.2014	0.5137	6.9727	0.2888	6.9603	0.2341	OL	OL	OL	OL	OL	OL	OL	OL
17.45	7.3184	0.2746	6.2014	0.5137	6.9727	0.2888	6.9593	0.2203	OL	OL	OL	OL	OL	OL	OL	OL
17.453	7.3165	0.2484	6.2014	0.5137	6.9736	0.3025	6.9612	0.2478	OL	OL	OL	OL	OL	OL	OL	OL
17.483	7.3232	0.3399	6.2033	0.5449	6.9736	0.3025	6.9612	0.2478	OL	OL	OL	OL	OL	OL	OL	OL
17.486	7.3175	0.2615	6.2062	0.5916	6.9736	0.3025	6.9574	0.1928	OL	OL	OL	OL	OL	OL	OL	OL
17.489	7.3108	0.17	6.2023	0.5293	6.9736	0.3025	6.9631	0.2754	OL	OL	OL	OL	OL	OL	OL	OL
17.491	7.3051	0.0915	6.1966	0.4359	6.9736	0.3025	6.9564	0.179	OL	OL	OL	OL	OL	OL	OL	OL
17.497	7.3079	0.1307	6.2014	0.5137	6.9727	0.2888	6.9593	0.2203	OL	OL	OL	OL	OL	OL	OL	OL
17.523	7.3175	0.2615	6.1745	0.0778	6.9736	0.3025	6.9612	0.2478	OL	OL	OL	OL	OL	OL	OL	OL
17.525	7.3155	0.2353	6.2023	0.5293	6.9727	0.2888	6.9622	0.2616	OL	OL	OL	OL	OL	OL	OL	OL
17.531	7.3165	0.2484	6.2023	0.5293	6.9717	0.275	6.9517	0.1101	OL	OL	OL	OL	OL	OL	OL	OL
17.561	7.3155	0.2353	6.2004	0.4982	6.9727	0.2888	6.9603	0.2341	OL	OL	OL	OL	OL	OL	OL	OL
17.564	7.3165	0.2484	6.1985	0.467	6.9717	0.275	6.9603	0.2341	OL	OL	OL	OL	OL	OL	OL	OL
17.566	7.3136	0.2092	6.2023	0.5293	6.9708	0.2613	6.9612	0.2478	OL	OL	OL	OL	OL	OL	OL	OL
17.573	7.3222	0.3269	6.1975	0.4515	6.9736	0.3025	6.9622	0.2616	OL	OL	OL	OL	OL	OL	OL	OL
17.576	7.3165	0.2484	6.2052	0.576	6.9698	0.2475	6.9593	0.2203	OL	OL	OL	OL	OL	OL	OL	OL
17.607	7.3165	0.2484	6.2042	0.5604	6.9736	0.3025	6.9593	0.2203	OL	OL	OL	OL	OL	OL	OL	OL
17.613	7.3155	0.2353	6.2071	0.6071	6.9736	0.3025	6.9536	0.1377	OL	OL	OL	OL	OL	OL	OL	OL
17.615	7.3175	0.2615	6.2062	0.5916	6.9727	0.2888	6.9583	0.2065	OL	OL	OL	OL	OL	OL	OL	OL
17.648	7.3165	0.2484	6.2052	0.576	6.9736	0.3025	6.9564	0.179	OL	OL	OL	OL	OL	OL	OL	OL
17.654	7.3184	0.2746	6.2023	0.5293	6.9746	0.3163	6.9603	0.2341	OL	OL	OL	OL	OL	OL	OL	OL
17.656	7.3194	0.2876	6.2023	0.5293	6.9736	0.3025	6.9555	0.1652	OL	OL	OL	OL	OL	OL	OL	OL
17.687	7.3194	0.2876	6.2023	0.5293	6.9736	0.3025	6.9612	0.2478	OL	OL	OL	OL	OL	OL	OL	OL
17.69	7.3127	0.1961	6.2014	0.5137	6.9727	0.2888	6.9603	0.2341	OL	OL	OL	OL	OL	OL	OL	OL
17.693	7.3155	0.2353	6.2033	0.5449	6.9727	0.2888	6.9593	0.2203	OL	OL	OL	OL	OL	OL	OL	OL
17.699	7.3146	0.2223	6.1937	0.3892	6.9698	0.2475	6.9593	0.2203	OL	OL	OL	OL	OL	OL	OL	OL
17.702	7.3175	0.2615	6.1985	0.467	6.9679	0.22	6.9593	0.2203	OL	OL	OL	OL	OL	OL	OL	OL
17.733	7.3127	0.1961	6.1966	0.4359	6.9708	0.2613	6.9459	0.0275	OL	OL	OL	OL	OL	OL	OL	OL
17.737	7.2955	-0.0392	6.1975	0.4515	6.9708	0.2613	6.9583	0.2065	OL	OL	OL	OL	OL	OL	OL	OL
17.739	7.3117	0.183	6.1918	0.3581	6.9689	0.2338	6.944	0	OL	OL	OL	OL	OL	OL	OL	OL
17.743	7.3117	0.183	6.1975	0.4515	6.9698	0.2475	6.9574	0.1928	OL	OL	OL	OL	OL	OL	OL	OL
17.773	7.3136	0.2092	6.1966	0.4359	6.9689	0.2338	6.9593	0.2203	OL	OL	OL	OL	OL	OL	OL	OL
17.777	7.3108	0.17	6.1985	0.467	6.9689	0.2338	6.9564	0.179	OL	OL	OL	OL	OL	OL	OL	OL
17.78	7.3089	0.1438	6.1956	0.4203	6.9689	0.2338	6.9564	0.179	OL	OL	OL	OL	OL	OL	OL	OL
17.783	7.3041	0.0785	6.186	0.2647	6.9641	0.165	6.9517	0.1101	OL	OL	OL	OL	OL	OL	OL	OL
17.815	7.3079	0.1307	6.1841	0.2335	6.9583	0.0825	6.9469	0.0413	OL	OL	OL	OL	OL	OL	OL	OL
17.819	7.3022	0.0523	6.1889	0.3114	6.9593	0.0963	6.9469	0.0413	OL	OL	OL	OL	OL	OL	OL	OL
17.821	7.3079	0.1307	6.186	0.2647	6.9631	0.1513	6.9469	0.0413	OL	OL	OL	OL	OL	OL	OL	OL
17.827	7.3003	0.0262	6.2014	0.5137	6.9622	0.1375	6.9526	0.1239	OL	OL	OL	OL	OL	OL	OL	OL
17.831	7.3012	0.0392	6.185	0.2491	6.9593	0.0963	6.9459	0.0275	OL	OL	OL	OL	OL	OL	OL	OL
17.861	7.3031	0.0654	6.1975	0.4515	6.9641	0.165	6.9517	0.1101	OL	OL	OL	OL	OL	OL	OL	OL
17.865	7.2993	0.0131	6.1841	0.2335	6.9574	0.0688	6.944	0	OL	OL	OL	OL	OL	OL	OL	OL
17.868	7.3012	0.0392	6.1841	0.2335	6.9583	0.0825	6.9459	0.0275	OL	OL	OL	OL	OL	OL	OL	OL
17.871	7.3022	0.0523	6.1841	0.2335	6.9564	0.055	6.945	0.0138	OL	OL	OL	OL	OL	OL	OL	OL
17.901	7.2955	-0.0392	6.1889	0.3114	6.9603	0.11	6.9488	0.0688	OL	OL	OL	OL	OL	OL	OL	OL
17.905	7.3012	0.0392	6.1879	0.2958	6.9593	0.0963	6.9469	0.0413	OL	OL	OL	OL	OL	OL	OL	OL
17.908	7.3012	0.0392	6.1879	0.2958	6.9593	0.0963	6.9459	0.0275	OL	OL	OL	OL	OL	OL	OL	OL
17.91	7.3012	0.0392	6.1822	0.2024	6.9603	0.11	6.943	-0.0138	OL	OL	OL	OL	OL	OL	OL	OL
17.94	7.2984	0	6.1793	0.1557	6.9593	0.0963	6.9478	0.0551	OL	OL	OL	OL	OL	OL	OL	OL
17.944	7.2974	-0.0131	6.1793	0.1557	6.9583	0.0825	6.9459	0.0275	OL	OL	OL	OL	OL	OL	OL	OL
17.946	7.3022	0.0523	6.1831	0.218	6.9603	0.11	6.9497	0.0826	OL	OL	OL	OL	OL	OL	OL	OL
17.952	7.2984	0	6.1927	0.3736	6.9612	0.1238	6.943	-0.0138	OL	OL	OL	OL	OL	OL	OL	OL
17.982	7.3012	0.0392	6.186	0.2647	6.9603	0.11	6.943	-0.0138	OL	OL	OL	OL	OL	OL	OL	OL
17.986	7.3012	0.0392	6.185	0.2491	6.9583	0.0825	6.945	0.0138	OL	OL	OL	OL	OL	OL	OL	OL
17.989	7.3051	0.0915	6.1879	0.2958	6.9603	0.11	6.9478	0.0551	OL	OL	OL	OL	OL	OL	OL	OL
17.991	7.3003	0.0262	6.187	0.2802	6.9603	0.11	6.9459	0.0275	OL	OL	OL	OL	OL	OL	OL	OL
18.021	7.3051	0.0915	6.1937	0.3892	6.9593	0.0963	6.9469	0.0413	OL	OL	OL	OL	OL	OL	OL	OL
18.025	7.3003	0.0262	6.1841	0.2335	6.9603	0.11	6.9469	0.0413	OL	OL	OL	OL	OL	OL	OL	OL
18.027	7.2993	0.0131	6.1889	0.3114	6.9593	0.0963	6.944	0	OL	OL	OL	OL	OL	OL	OL	OL
18.03	7.2984	0	6.1774	0.1245	6.9612	0.1238	6.9488	0.0688	OL	OL	OL	OL	OL	OL	OL	OL
18.06	7.3051	0.0915	6.1754	0.0934	6.9593	0.0963	6.9469	0.0413	OL	OL	OL	OL	OL	OL	OL	OL
18.064	7.3022	0.0523	6.1841	0.2335	6.9612	0.1238	6.9421	-0.0275	OL	OL	OL	OL	OL	OL	OL	OL
18.066	7.3012	0.0392	6.1898	0.3269	6.9593	0.0963	6.9526	0.1239	OL	OL	OL	OL	OL	OL	OL	OL
18.072	7.2993	0.0131	6.1879	0.2958	6.9612	0.1238	6.9469	0.0413	OL	OL	OL	OL	OL	OL	OL	OL
18.103	7.3003	0.0262	6.185	0.2491	6.9603	0.11	6.9469	0.0413	OL	OL	OL	OL	OL	OL	OL	OL
18.106	7.3012	0.0392	6.1831	0.218	6.9612	0.1238	6.9459	0.0275	OL	OL	OL	OL	OL	OL	OL	OL
18.109	7.2993	0.0131	6.1841	0.2335	6.9593	0.0963	6.9469	0.0413	OL	OL	OL	OL	OL	OL	OL	OL
18.134	7.2993	0.0131	6.1649	-0.0778	6.9603	0.11	6.9469	0.0413	OL	OL	OL	OL	OL	OL	OL	OL
18.136	7.3012	0.0392	6.185	0.2491	6.9603	0.11	6.9459	0.0275	OL	OL	OL	OL	OL	OL	OL	OL
18.162	7.2984	0	6.185	0.2491	6.9593	0.0963	6.9507	0.0964	OL	OL	OL	OL	OL	OL	OL	OL
18.164	7.2774	-0.2877	6.1831	0.218	6.9593	0.0963	6.945	0.0138	OL	OL	OL	OL	OL	OL	OL	OL
18.183	7.3003	0.0262	6.187	0.2802	6.9593	0.0963	6.9459	0.0275	OL	OL	OL	OL	OL	OL	OL	OL
18.185	7.3003	0.0262	6.186	0.2647	6.9593	0.0963	6.9497	0.0826	OL	OL	OL	OL	OL	OL	OL	OL
18.193	7.3012	0.0392	6.1927	0.3736	6.9593	0.0963	6.9411	-0.0413	OL	OL	OL	OL	OL	OL	OL	OL
18.194	7.3022	0.0523	6.186	0.2647	6.9583	0.0825	6.944	0	OL	OL	OL	OL	OL	OL	OL	OL
18.196	7.2993	0.0131	6.187	0.2802	6.9603	0.11	6.9459	0.0275	OL	OL	OL	OL	OL	OL	OL	OL
18.2	7.3012	0.0392	6.187	0.2802	6.9612	0.1238	6.9459	0.0275	OL	OL	OL	OL	OL	OL	OL	OL
18.206	7.3041	0.0785	6.1831	0.218	6.9583	0.0825	6.9469	0.0413	OL	OL	OL	OL	OL	OL	OL	OL
18.246	7.3041	0.0785	6.185	0.2491	6.9612	0.1238	6.944	0	OL	OL	OL	OL	OL	OL	OL	OL
18.25	7.3022	0.0523	6.1946	0.4048	6.9612	0.1238	6.9517	0.1101	OL	OL	OL	OL	OL	OL	OL	OL
18.267	7.3098	0.1569	6.1879	0.2958	6.9631	0.1513	6.9517	0.1101	OL	OL	OL	OL	OL	OL	OL	OL
18.27	7.3098	0.1569	6.187	0.2802	6.9679	0.22	6.9593	0.2203	OL	OL	OL	OL	OL	OL	OL	OL
18.273	7.307	0.1177	6.1985	0.467	6.965	0.1788	6.9555	0.1652	OL	OL	OL	OL	OL	OL	OL	OL
18.274	7.307	0.1177	6.1918	0.3581	6.9689	0.2338	6.9545	0.1515	OL	OL	OL	OL	OL	OL	OL	OL
18.303	7.3117	0.183	6.1946	0.4048	6.9689	0.2338	6.9593	0.2203	OL	OL	OL	OL	OL	OL	OL	OL
18.306	7.3108	0.17	6.1918	0.3581	6.9679	0.22	6.9555	0.1652	OL	OL	OL	OL	OL	OL	OL	OL
18.309	7.3098	0.1569	6.1927	0.3736	6.966	0.1925	6.9593	0.2203	OL	OL	OL	OL	OL	OL	OL	OL
18.313	7.3041	0.0785	6.1946	0.4048	6.9679	0.22	6.9545	0.1515	OL	OL	OL	OL	OL	OL	OL	OL
18.344	7.3041	0.0785	6.1918	0.3581	6.9669	0.2063	6.9545	0.1515	OL	OL	OL	OL	OL	OL	OL	OL
18.348	7.3175	0.2615	6.1927	0.3736	6.965	0.1788	6.9517	0.1101	OL	OL	OL	OL	OL	OL	OL	OL
18.35	7.3041	0.0785	6.1889	0.3114	6.9631	0.1513	6.9526	0.1239	OL	OL	OL	OL	OL	OL	OL	OL
18.353	7.3003	0.0262	6.1889	0.3114	6.9641	0.165	6.9507	0.0964	OL	OL	OL	OL	OL	OL	OL	OL
18.383	7.3051	0.0915	6.1831	0.218	6.9641	0.165	6.944	0	OL	OL	OL	OL	OL	OL	OL	OL
18.386	7.307	0.1177	6.1908	0.3425	6.9641	0.165	6.9488	0.0688	OL	OL	OL	OL	OL	OL	OL	OL
18.389	7.3012	0.0392	6.2129	0.7005	6.965	0.1788	6.9526	0.1239	OL	OL	OL	OL	OL	OL	OL	OL
18.392	7.3079	0.1307	6.1908	0.3425	6.9641	0.165	6.9603	0.2341	OL	OL	OL	OL	OL	OL	OL	OL
18.422	7.306	0.1046	6.1889	0.3114	6.965	0.1788	6.9497	0.0826	OL	OL	OL	OL	OL	OL	OL	OL
18.426	7.3051	0.0915	6.1898	0.3269	6.965	0.1788	6.9497	0.0826	OL	OL	OL	OL	OL	OL	OL	OL
18.429	7.3108	0.17	6.1889	0.3114	6.9641	0.165	6.9517	0.1101	OL	OL	OL	OL	OL	OL	OL	OL
18.433	7.3098	0.1569	6.1898	0.3269	6.965	0.1788	6.9555	0.1652	OL	OL	OL	OL	OL	OL	OL	OL
18.464	7.3136	0.2092	6.1908	0.3425	6.9679	0.22	6.9564	0.179	OL	OL	OL	OL	OL	OL	OL	OL
18.467	7.3117	0.183	6.1812	0.1868	6.9669	0.2063	6.9631	0.2754	OL	OL	OL	OL	OL	OL	OL	OL
18.47	7.3117	0.183	6.1927	0.3736	6.966	0.1925	6.9526	0.1239	OL	OL	OL	OL	OL	OL	OL	OL
18.473	7.3251	0.3661	6.1927	0.3736	6.9679	0.22	6.9583	0.2065	OL	OL	OL	OL	OL	OL	OL	OL
18.502	7.3117	0.183	6.1898	0.3269	6.966	0.1925	6.9564	0.179	OL	OL	OL	OL	OL	OL	OL	OL
18.506	7.3136	0.2092	6.1889	0.3114	6.9669	0.2063	6.9536	0.1377	OL	OL	OL	OL	OL	OL	OL	OL
18.509	7.3089	0.1438	6.1918	0.3581	6.9669	0.2063	6.9507	0.0964	OL	OL	OL	OL	OL	OL	OL	OL
18.511	7.3108	0.17	6.1927	0.3736	6.9669	0.2063	6.9593	0.2203	OL	OL	OL	OL	OL	OL	OL	OL
18.542	7.3136	0.2092	6.1946	0.4048	6.9679	0.22	6.9526	0.1239	OL	OL	OL	OL	OL	OL	OL	OL
18.545	7.3136	0.2092	6.1918	0.3581	6.9679	0.22	6.9555	0.1652	OL	OL	OL	OL	OL	OL	OL	OL
18.547	7.3098	0.1569	6.1898	0.3269	6.9669	0.2063	6.9555	0.1652	OL	OL	OL	OL	OL	OL	OL	OL
18.551	7.3098	0.1569	6.1966	0.4359	6.966	0.1925	6.9545	0.1515	OL	OL	OL	OL	OL	OL	OL	OL
18.583	7.3051	0.0915	6.1774	0.1245	6.965	0.1788	6.9517	0.1101	OL	OL	OL	OL	OL	OL	OL	OL
18.586	7.306	0.1046	6.1889	0.3114	6.9603	0.11	6.9555	0.1652	OL	OL	OL	OL	OL	OL	OL	OL
18.589	7.3051	0.0915	6.1677	-0.0311	6.9641	0.165	6.944	0	OL	OL	OL	OL	OL	OL	OL	OL
18.591	7.3051	0.0915	6.186	0.2647	6.9641	0.165	6.9497	0.0826	OL	OL	OL	OL	OL	OL	OL	OL
18.621	7.3051	0.0915	6.1889	0.3114	6.9631	0.1513	6.9459	0.0275	OL	OL	OL	OL	OL	OL	OL	OL
18.625	7.3051	0.0915	6.187	0.2802	6.9603	0.11	6.9507	0.0964	OL	OL	OL	OL	OL	OL	OL	OL
18.628	7.3051	0.0915	6.1879	0.2958	6.9622	0.1375	6.9478	0.0551	OL	OL	OL	OL	OL	OL	OL	OL
18.63	7.3089	0.1438	6.1879	0.2958	6.9622	0.1375	6.9517	0.1101	OL	OL	OL	OL	OL	OL	OL	OL
18.66	7.306	0.1046	6.187	0.2802	6.9622	0.1375	6.9478	0.0551	OL	OL	OL	OL	OL	OL	OL	OL
18.664	7.3079	0.1307	6.1889	0.3114	6.9622	0.1375	6.9488	0.0688	OL	OL	OL	OL	OL	OL	OL	OL
18.666	7.3117	0.183	6.1994	0.4826	6.9622	0.1375	6.9497	0.0826	OL	OL	OL	OL	OL	OL	OL	OL
18.669	7.2917	-0.0915	6.1802	0.1713	6.9622	0.1375	6.944	0	OL	OL	OL	OL	OL	OL	OL	OL
18.7	7.2993	0.0131	6.2004	0.4982	6.9612	0.1238	6.9469	0.0413	OL	OL	OL	OL	OL	OL	OL	OL
18.704	7.3031	0.0654	6.1898	0.3269	6.9641	0.165	6.9517	0.1101	OL	OL	OL	OL	OL	OL	OL	OL
18.706	7.3098	0.1569	6.1918	0.3581	6.9641	0.165	6.9497	0.0826	OL	OL	OL	OL	OL	OL	OL	OL
18.709	7.3041	0.0785	6.1783	0.1401	6.9641	0.165	6.9593	0.2203	OL	OL	OL	OL	OL	OL	OL	OL
18.739	7.3051	0.0915	6.1889	0.3114	6.9622	0.1375	6.9497	0.0826	OL	OL	OL	OL	OL	OL	OL	OL
18.743	7.3051	0.0915	6.1879	0.2958	6.9612	0.1238	6.9497	0.0826	OL	OL	OL	OL	OL	OL	OL	OL
18.745	7.306	0.1046	6.1879	0.2958	6.9622	0.1375	6.9497	0.0826	OL	OL	OL	OL	OL	OL	OL	OL
18.77	7.3031	0.0654	6.1879	0.2958	6.9622	0.1375	6.9497	0.0826	OL	OL	OL	OL	OL	OL	OL	OL
18.773	7.307	0.1177	6.185	0.2491	6.9622	0.1375	6.9497	0.0826	OL	OL	OL	OL	OL	OL	OL	OL
18.798	7.2993	0.0131	6.1975	0.4515	6.9612	0.1238	6.9488	0.0688	OL	OL	OL	OL	OL	OL	OL	OL
18.8	7.2993	0.0131	6.1879	0.2958	6.9612	0.1238	6.9564	0.179	OL	OL	OL	OL	OL	OL	OL	OL
18.806	7.2974	-0.0131	6.186	0.2647	6.9612	0.1238	6.9469	0.0413	OL	OL	OL	OL	OL	OL	OL	OL
18.809	7.3041	0.0785	6.1966	0.4359	6.9622	0.1375	6.9488	0.0688	OL	OL	OL	OL	OL	OL	OL	OL
18.828	7.3031	0.0654	6.1908	0.3425	6.9612	0.1238	6.9497	0.0826	OL	OL	OL	OL	OL	OL	OL	OL
18.83	7.3041	0.0785	6.185	0.2491	6.9622	0.1375	6.9488	0.0688	OL	OL	OL	OL	OL	OL	OL	OL
18.836	7.3022	0.0523	6.1889	0.3114	6.9622	0.1375	6.9497	0.0826	OL	OL	OL	OL	OL	OL	OL	OL
18.839	7.3041	0.0785	6.1889	0.3114	6.9612	0.1238	6.9507	0.0964	OL	OL	OL	OL	OL	OL	OL	OL
18.868	7.3079	0.1307	6.187	0.2802	6.9612	0.1238	6.9488	0.0688	OL	OL	OL	OL	OL	OL	OL	OL
18.872	7.3089	0.1438	6.1879	0.2958	6.9603	0.11	6.9488	0.0688	OL	OL	OL	OL	OL	OL	OL	OL
18.875	7.3003	0.0262	6.185	0.2491	6.9622	0.1375	6.9497	0.0826	OL	OL	OL	OL	OL	OL	OL	OL
18.888	7.307	0.1177	6.1898	0.3269	6.9631	0.1513	6.9469	0.0413	OL	OL	OL	OL	OL	OL	OL	OL
18.894	7.3051	0.0915	6.186	0.2647	6.9622	0.1375	6.9469	0.0413	OL	OL	OL	OL	OL	OL	OL	OL
18.924	7.306	0.1046	6.1994	0.4826	6.9622	0.1375	6.9488	0.0688	OL	OL	OL	OL	OL	OL	OL	OL
18.928	7.3098	0.1569	6.2062	0.5916	6.9698	0.2475	6.9574	0.1928	OL	OL	OL	OL	OL	OL	OL	OL
18.93	7.3127	0.1961	6.1927	0.3736	6.9689	0.2338	6.9641	0.2891	OL	OL	OL	OL	OL	OL	OL	OL
18.966	7.3108	0.17	6.1975	0.4515	6.9679	0.22	6.9564	0.179	OL	OL	OL	OL	OL	OL	OL	OL
18.973	7.3127	0.1961	6.1966	0.4359	6.9698	0.2475	6.9583	0.2065	OL	OL	OL	OL	OL	OL	OL	OL
18.975	7.3098	0.1569	6.2004	0.4982	6.9689	0.2338	6.9593	0.2203	OL	OL	OL	OL	OL	OL	OL	OL
19.005	7.3041	0.0785	6.1898	0.3269	6.966	0.1925	6.9603	0.2341	OL	OL	OL	OL	OL	OL	OL	OL
19.009	7.3117	0.183	6.2014	0.5137	6.9679	0.22	6.9583	0.2065	OL	OL	OL	OL	OL	OL	OL	OL
19.011	7.3089	0.1438	6.1966	0.4359	6.9669	0.2063	6.9564	0.179	OL	OL	OL	OL	OL	OL	OL	OL
19.014	7.3175	0.2615	6.2042	0.5604	6.9698	0.2475	6.9593	0.2203	OL	OL	OL	OL	OL	OL	OL	OL
19.044	7.3136	0.2092	6.185	0.2491	6.9669	0.2063	6.9555	0.1652	OL	OL	OL	OL	OL	OL	OL	OL
19.047	7.3127	0.1961	6.1975	0.4515	6.9689	0.2338	6.9555	0.1652	OL	OL	OL	OL	OL	OL	OL	OL
19.05	7.3108	0.17	6.1966	0.4359	6.9689	0.2338	6.945	0.0138	OL	OL	OL	OL	OL	OL	OL	OL
19.052	7.3155	0.2353	6.1994	0.4826	6.9679	0.22	6.9612	0.2478	OL	OL	OL	OL	OL	OL	OL	OL
19.084	7.3155	0.2353	6.1994	0.4826	6.9698	0.2475	6.9564	0.179	OL	OL	OL	OL	OL	OL	OL	OL
19.088	7.3155	0.2353	6.2014	0.5137	6.9708	0.2613	6.9612	0.2478	OL	OL	OL	OL	OL	OL	OL	OL
19.09	7.3203	0.3007	6.2023	0.5293	6.9727	0.2888	6.9603	0.2341	OL	OL	OL	OL	OL	OL	OL	OL
19.093	7.3213	0.3138	6.2071	0.6071	6.9708	0.2613	6.9603	0.2341	OL	OL	OL	OL	OL	OL	OL	OL
19.123	7.3165	0.2484	6.2023	0.5293	6.9727	0.2888	6.9603	0.2341	OL	OL	OL	OL	OL	OL	OL	OL
19.126	7.3165	0.2484	6.2033	0.5449	6.9736	0.3025	6.9583	0.2065	OL	OL	OL	OL	OL	OL	OL	OL
19.129	7.3031	0.0654	6.2033	0.5449	6.9708	0.2613	6.9593	0.2203	OL	OL	OL	OL	OL	OL	OL	OL
19.131	7.3155	0.2353	6.2052	0.576	6.9727	0.2888	6.9507	0.0964	OL	OL	OL	OL	OL	OL	OL	OL
19.161	7.3155	0.2353	6.2023	0.5293	6.9717	0.275	6.9536	0.1377	OL	OL	OL	OL	OL	OL	OL	OL
19.165	7.3155	0.2353	6.2167	0.7628	6.9708	0.2613	6.9641	0.2891	OL	OL	OL	OL	OL	OL	OL	OL
19.168	7.3165	0.2484	6.2033	0.5449	6.9717	0.275	6.9593	0.2203	OL	OL	OL	OL	OL	OL	OL	OL
19.172	7.3155	0.2353	6.2042	0.5604	6.9708	0.2613	6.9622	0.2616	OL	OL	OL	OL	OL	OL	OL	OL
19.201	7.3127	0.1961	6.2052	0.576	6.9717	0.275	6.9583	0.2065	OL	OL	OL	OL	OL	OL	OL	OL
19.205	7.3136	0.2092	6.1994	0.4826	6.9708	0.2613	6.9603	0.2341	OL	OL	OL	OL	OL	OL	OL	OL
19.208	7.3165	0.2484	6.2062	0.5916	6.9727	0.2888	6.9603	0.2341	OL	OL	OL	OL	OL	OL	OL	OL
19.211	7.3089	0.1438	6.209	0.6383	6.9727	0.2888	6.9622	0.2616	OL	OL	OL	OL	OL	OL	OL	OL
19.241	7.3117	0.183	6.2014	0.5137	6.9717	0.275	6.9612	0.2478	OL	OL	OL	OL	OL	OL	OL	OL
19.245	7.3203	0.3007	6.2004	0.4982	6.9727	0.2888	6.9526	0.1239	OL	OL	OL	OL	OL	OL	OL	OL
19.247	7.3155	0.2353	6.2138	0.7161	6.9698	0.2475	6.9593	0.2203	OL	OL	OL	OL	OL	OL	OL	OL
19.25	7.3155	0.2353	6.1975	0.4515	6.9717	0.275	6.9612	0.2478	OL	OL	OL	OL	OL	OL	OL	OL
19.28	7.3165	0.2484	6.2004	0.4982	6.9727	0.2888	6.9612	0.2478	OL	OL	OL	OL	OL	OL	OL	OL
19.284	7.3136	0.2092	6.2004	0.4982	6.9689	0.2338	6.9574	0.1928	OL	OL	OL	OL	OL	OL	OL	OL
19.286	7.3108	0.17	6.1985	0.467	6.965	0.1788	6.9497	0.0826	OL	OL	OL	OL	OL	OL	OL	OL
19.289	7.3051	0.0915	6.1927	0.3736	6.9603	0.11	6.9488	0.0688	OL	OL	OL	OL	OL	OL	OL	OL
19.319	7.307	0.1177	6.1927	0.3736	6.9641	0.165	6.9526	0.1239	OL	OL	OL	OL	OL	OL	OL	OL
19.322	7.3089	0.1438	6.1937	0.3892	6.965	0.1788	6.9526	0.1239	OL	OL	OL	OL	OL	OL	OL	OL
19.325	7.2946	-0.0523	6.1918	0.3581	6.9612	0.1238	6.9478	0.0551	OL	OL	OL	OL	OL	OL	OL	OL
19.329	7.2993	0.0131	6.2023	0.5293	6.9641	0.165	6.9478	0.0551	OL	OL	OL	OL	OL	OL	OL	OL
19.354	7.3031	0.0654	6.1812	0.1868	6.965	0.1788	6.9517	0.1101	OL	OL	OL	OL	OL	OL	OL	OL
19.356	7.307	0.1177	6.1908	0.3425	6.9641	0.165	6.9517	0.1101	OL	OL	OL	OL	OL	OL	OL	OL
19.381	7.306	0.1046	6.1946	0.4048	6.9622	0.1375	6.9507	0.0964	OL	OL	OL	OL	OL	OL	OL	OL
19.384	7.307	0.1177	6.1918	0.3581	6.965	0.1788	6.9593	0.2203	OL	OL	OL	OL	OL	OL	OL	OL
19.402	7.306	0.1046	6.1898	0.3269	6.9641	0.165	6.9497	0.0826	OL	OL	OL	OL	OL	OL	OL	OL
19.405	7.306	0.1046	6.1908	0.3425	6.9641	0.165	6.9517	0.1101	OL	OL	OL	OL	OL	OL	OL	OL
19.408	7.307	0.1177	6.1908	0.3425	6.9631	0.1513	6.9497	0.0826	OL	OL	OL	OL	OL	OL	OL	OL
19.41	7.307	0.1177	6.1898	0.3269	6.9603	0.11	6.9517	0.1101	OL	OL	OL	OL	OL	OL	OL	OL
19.438	7.3003	0.0262	6.1898	0.3269	6.9612	0.1238	6.9488	0.0688	OL	OL	OL	OL	OL	OL	OL	OL
19.442	7.3165	0.2484	6.186	0.2647	6.9631	0.1513	6.9517	0.1101	OL	OL	OL	OL	OL	OL	OL	OL
19.444	7.3003	0.0262	6.1812	0.1868	6.9612	0.1238	6.9469	0.0413	OL	OL	OL	OL	OL	OL	OL	OL
19.448	7.2974	-0.0131	6.1879	0.2958	6.9612	0.1238	6.9478	0.0551	OL	OL	OL	OL	OL	OL	OL	OL
19.487	7.306	0.1046	6.1841	0.2335	6.9612	0.1238	6.9488	0.0688	OL	OL	OL	OL	OL	OL	OL	OL
19.491	7.3041	0.0785	6.1908	0.3425	6.9622	0.1375	6.9488	0.0688	OL	OL	OL	OL	OL	OL	OL	OL
19.494	7.3051	0.0915	6.1889	0.3114	6.9612	0.1238	6.944	0	OL	OL	OL	OL	OL	OL	OL	OL
19.508	7.3051	0.0915	6.1879	0.2958	6.9612	0.1238	6.9459	0.0275	OL	OL	OL	OL	OL	OL	OL	OL
19.51	7.3041	0.0785	6.1879	0.2958	6.9622	0.1375	6.9497	0.0826	OL	OL	OL	OL	OL	OL	OL	OL
19.512	7.306	0.1046	6.187	0.2802	6.9603	0.11	6.9497	0.0826	OL	OL	OL	OL	OL	OL	OL	OL
19.516	7.307	0.1177	6.2071	0.6071	6.9622	0.1375	6.9488	0.0688	OL	OL	OL	OL	OL	OL	OL	OL
19.544	7.2993	0.0131	6.1783	0.1401	6.9603	0.11	6.9507	0.0964	OL	OL	OL	OL	OL	OL	OL	OL
19.55	7.3022	0.0523	6.1879	0.2958	6.9612	0.1238	6.9507	0.0964	OL	OL	OL	OL	OL	OL	OL	OL
19.557	7.3041	0.0785	6.1889	0.3114	6.9612	0.1238	6.9517	0.1101	OL	OL	OL	OL	OL	OL	OL	OL
19.564	7.3003	0.0262	6.2042	0.5604	6.9612	0.1238	6.9478	0.0551	OL	OL	OL	OL	OL	OL	OL	OL
19.594	7.3041	0.0785	6.1889	0.3114	6.9612	0.1238	6.9421	-0.0275	OL	OL	OL	OL	OL	OL	OL	OL
19.598	7.3031	0.0654	6.1879	0.2958	6.9603	0.11	6.9593	0.2203	OL	OL	OL	OL	OL	OL	OL	OL
19.602	7.3051	0.0915	6.1879	0.2958	6.9622	0.1375	6.944	0	OL	OL	OL	OL	OL	OL	OL	OL
19.602	7.3051	0.0915	6.187	0.2802	6.9593	0.0963	6.9469	0.0413	OL	OL	OL	OL	OL	OL	OL	OL
19.635	7.3022	0.0523	6.1889	0.3114	6.9612	0.1238	6.9497	0.0826	OL	OL	OL	OL	OL	OL	OL	OL
19.639	7.2993	0.0131	6.1841	0.2335	6.9631	0.1513	6.9478	0.0551	OL	OL	OL	OL	OL	OL	OL	OL
19.642	7.3108	0.17	6.1898	0.3269	6.9622	0.1375	6.9488	0.0688	OL	OL	OL	OL	OL	OL	OL	OL
19.644	7.3041	0.0785	6.1889	0.3114	6.9593	0.0963	6.9488	0.0688	OL	OL	OL	OL	OL	OL	OL	OL
19.674	7.3051	0.0915	6.1889	0.3114	6.9622	0.1375	6.9526	0.1239	OL	OL	OL	OL	OL	OL	OL	OL
19.677	7.3089	0.1438	6.186	0.2647	6.9612	0.1238	6.943	-0.0138	OL	OL	OL	OL	OL	OL	OL	OL
19.68	7.3041	0.0785	6.1879	0.2958	6.9622	0.1375	6.9517	0.1101	OL	OL	OL	OL	OL	OL	OL	OL
19.682	7.3127	0.1961	6.1918	0.3581	6.9622	0.1375	6.9497	0.0826	OL	OL	OL	OL	OL	OL	OL	OL
19.713	7.3031	0.0654	6.2004	0.4982	6.9612	0.1238	6.9507	0.0964	OL	OL	OL	OL	OL	OL	OL	OL
19.716	7.3051	0.0915	6.1879	0.2958	6.9622	0.1375	6.9497	0.0826	OL	OL	OL	OL	OL	OL	OL	OL
19.719	7.3022	0.0523	6.187	0.2802	6.9622	0.1375	6.9517	0.1101	OL	OL	OL	OL	OL	OL	OL	OL
19.721	7.3031	0.0654	6.1879	0.2958	6.9622	0.1375	6.9497	0.0826	OL	OL	OL	OL	OL	OL	OL	OL
19.751	7.3022	0.0523	6.1918	0.3581	6.9622	0.1375	6.9497	0.0826	OL	OL	OL	OL	OL	OL	OL	OL
19.755	7.3031	0.0654	6.1879	0.2958	6.9612	0.1238	6.9469	0.0413	OL	OL	OL	OL	OL	OL	OL	OL
19.758	7.3022	0.0523	6.1918	0.3581	6.9622	0.1375	6.9459	0.0275	OL	OL	OL	OL	OL	OL	OL	OL
19.786	7.3051	0.0915	6.1879	0.2958	6.9603	0.11	6.9536	0.1377	OL	OL	OL	OL	OL	OL	OL	OL
19.79	7.3031	0.0654	6.2004	0.4982	6.9603	0.11	6.9497	0.0826	OL	OL	OL	OL	OL	OL	OL	OL
19.793	7.3041	0.0785	6.1918	0.3581	6.9622	0.1375	6.943	-0.0138	OL	OL	OL	OL	OL	OL	OL	OL
19.799	7.3108	0.17	6.1783	0.1401	6.9603	0.11	6.9488	0.0688	OL	OL	OL	OL	OL	OL	OL	OL
19.801	7.3031	0.0654	6.1831	0.218	6.9612	0.1238	6.9478	0.0551	OL	OL	OL	OL	OL	OL	OL	OL
19.83	7.3051	0.0915	6.1889	0.3114	6.9612	0.1238	6.9469	0.0413	OL	OL	OL	OL	OL	OL	OL	OL
19.834	7.3022	0.0523	6.1879	0.2958	6.9612	0.1238	6.9488	0.0688	OL	OL	OL	OL	OL	OL	OL	OL
19.836	7.3041	0.0785	6.1879	0.2958	6.9612	0.1238	6.9488	0.0688	OL	OL	OL	OL	OL	OL	OL	OL
19.84	7.3089	0.1438	6.1879	0.2958	6.9622	0.1375	6.9488	0.0688	OL	OL	OL	OL	OL	OL	OL	OL
19.87	7.2955	-0.0392	6.1898	0.3269	6.9593	0.0963	6.9488	0.0688	OL	OL	OL	OL	OL	OL	OL	OL
19.874	7.2974	-0.0131	6.1946	0.4048	6.9593	0.0963	6.9497	0.0826	OL	OL	OL	OL	OL	OL	OL	OL
19.877	7.3031	0.0654	6.2004	0.4982	6.9603	0.11	6.9526	0.1239	OL	OL	OL	OL	OL	OL	OL	OL
19.88	7.307	0.1177	6.1668	-0.0467	6.9612	0.1238	6.9517	0.1101	OL	OL	OL	OL	OL	OL	OL	OL
19.914	7.306	0.1046	6.185	0.2491	6.9622	0.1375	6.9497	0.0826	OL	OL	OL	OL	OL	OL	OL	OL
19.916	7.3041	0.0785	6.1946	0.4048	6.9603	0.11	6.9469	0.0413	OL	OL	OL	OL	OL	OL	OL	OL
19.923	7.3041	0.0785	6.1879	0.2958	6.9612	0.1238	6.9469	0.0413	OL	OL	OL	OL	OL	OL	OL	OL
19.953	7.3031	0.0654	6.1889	0.3114	6.9612	0.1238	6.9478	0.0551	OL	OL	OL	OL	OL	OL	OL	OL
19.957	7.3041	0.0785	6.1898	0.3269	6.9612	0.1238	6.9469	0.0413	OL	OL	OL	OL	OL	OL	OL	OL
19.959	7.3003	0.0262	6.1879	0.2958	6.9612	0.1238	6.9497	0.0826	OL	OL	OL	OL	OL	OL	OL	OL
19.984	7.3022	0.0523	6.1831	0.218	6.9612	0.1238	6.9488	0.0688	OL	OL	OL	OL	OL	OL	OL	OL
19.986	7.2946	-0.0523	6.1927	0.3736	6.9612	0.1238	6.9497	0.0826	OL	OL	OL	OL	OL	OL	OL	OL
20.012	7.3051	0.0915	6.186	0.2647	6.9612	0.1238	6.9497	0.0826	OL	OL	OL	OL	OL	OL	OL	OL
20.014	7.306	0.1046	6.1994	0.4826	6.9612	0.1238	6.9469	0.0413	OL	OL	OL	OL	OL	OL	OL	OL
20.033	7.307	0.1177	6.1879	0.2958	6.9583	0.0825	6.9478	0.0551	OL	OL	OL	OL	OL	OL	OL	OL
20.035	7.307	0.1177	6.1889	0.3114	6.9612	0.1238	6.945	0.0138	OL	OL	OL	OL	OL	OL	OL	OL
20.041	7.3031	0.0654	6.1879	0.2958	6.9593	0.0963	6.944	0	OL	OL	OL	OL	OL	OL	OL	OL
20.044	7.3012	0.0392	6.1879	0.2958	6.9612	0.1238	6.9469	0.0413	OL	OL	OL	OL	OL	OL	OL	OL
20.046	7.3022	0.0523	6.1889	0.3114	6.9622	0.1375	6.9478	0.0551	OL	OL	OL	OL	OL	OL	OL	OL
20.049	7.3031	0.0654	6.1879	0.2958	6.9603	0.11	6.9478	0.0551	OL	OL	OL	OL	OL	OL	OL	OL
20.056	7.307	0.1177	6.187	0.2802	6.9593	0.0963	6.9497	0.0826	OL	OL	OL	OL	OL	OL	OL	OL
20.087	7.3051	0.0915	6.1831	0.218	6.9593	0.0963	6.9488	0.0688	OL	OL	OL	OL	OL	OL	OL	OL
20.09	7.2888	-0.1308	6.1879	0.2958	6.9603	0.11	6.9478	0.0551	OL	OL	OL	OL	OL	OL	OL	OL
20.093	7.3031	0.0654	6.1802	0.1713	6.9593	0.0963	6.945	0.0138	OL	OL	OL	OL	OL	OL	OL	OL
20.108	7.2974	-0.0131	6.1908	0.3425	6.9603	0.11	6.9488	0.0688	OL	OL	OL	OL	OL	OL	OL	OL
20.11	7.3022	0.0523	6.186	0.2647	6.9593	0.0963	6.9497	0.0826	OL	OL	OL	OL	OL	OL	OL	OL
20.124	7.3012	0.0392	6.187	0.2802	6.9622	0.1375	6.9488	0.0688	OL	OL	OL	OL	OL	OL	OL	OL
20.126	7.3041	0.0785	6.187	0.2802	6.9622	0.1375	6.9488	0.0688	OL	OL	OL	OL	OL	OL	OL	OL
20.156	7.3022	0.0523	6.187	0.2802	6.9612	0.1238	6.9469	0.0413	OL	OL	OL	OL	OL	OL	OL	OL
20.16	7.3031	0.0654	6.1879	0.2958	6.9622	0.1375	6.9497	0.0826	OL	OL	OL	OL	OL	OL	OL	OL
20.163	7.3022	0.0523	6.1879	0.2958	6.9612	0.1238	6.9488	0.0688	OL	OL	OL	OL	OL	OL	OL	OL
20.172	7.3089	0.1438	6.186	0.2647	6.9603	0.11	6.9488	0.0688	OL	OL	OL	OL	OL	OL	OL	OL
20.201	7.3022	0.0523	6.1841	0.2335	6.9593	0.0963	6.9488	0.0688	OL	OL	OL	OL	OL	OL	OL	OL
20.205	7.3041	0.0785	6.1841	0.2335	6.9622	0.1375	6.9478	0.0551	OL	OL	OL	OL	OL	OL	OL	OL
20.208	7.2955	-0.0392	6.186	0.2647	6.9612	0.1238	6.9488	0.0688	OL	OL	OL	OL	OL	OL	OL	OL
20.214	7.3041	0.0785	6.1956	0.4203	6.9612	0.1238	6.9478	0.0551	OL	OL	OL	OL	OL	OL	OL	OL
20.243	7.3022	0.0523	6.1898	0.3269	6.9593	0.0963	6.9488	0.0688	OL	OL	OL	OL	OL	OL	OL	OL
20.246	7.3012	0.0392	6.1879	0.2958	6.9603	0.11	6.9478	0.0551	OL	OL	OL	OL	OL	OL	OL	OL
20.249	7.3041	0.0785	6.187	0.2802	6.9583	0.0825	6.9517	0.1101	OL	OL	OL	OL	OL	OL	OL	OL
20.252	7.3041	0.0785	6.1889	0.3114	6.9612	0.1238	6.9469	0.0413	OL	OL	OL	OL	OL	OL	OL	OL
20.283	7.3022	0.0523	6.186	0.2647	6.9622	0.1375	6.9478	0.0551	OL	OL	OL	OL	OL	OL	OL	OL
20.289	7.2993	0.0131	6.1879	0.2958	6.9612	0.1238	6.9469	0.0413	OL	OL	OL	OL	OL	OL	OL	OL
[truncated: 4,371 more rows]
