# Supplementary material for: Imperceptible, designable, and scalable braided electronic cord
Source: Nat Commun. 2022 Nov 19;13:7097. doi: 10.1038/s41467-022-34918-x (PMC9675780; doi:10.1038/s41467-022-34918-x)
Supplement: Supplementary file 6 — Source Data [file 41467_2022_34918_MOESM6_ESM.zip › Supplementary Source Data/figure 2c.capacitance change vs applied pressure area/3cm.xlsx]

## Sheet: 3
	Ch1		Ch2		Ch3		Ch4		Ch5		Ch6		Ch7		Ch8
Time (s)	C (pF)	ΔC/C0 (%)	C (pF)	ΔC/C0 (%)	C (pF)	ΔC/C0 (%)	C (pF)	ΔC/C0 (%)	C (pF)	ΔC/C0 (%)	C (pF)	ΔC/C0 (%)	C (pF)	ΔC/C0 (%)	C (pF)	ΔC/C0 (%)
0.003	7.3175	0	6.1889	0	6.9469	0	6.9239	0	OL	OL	OL	OL	OL	OL	OL	OL
0.006	7.3108	0	6.185	0	6.9478	0	6.9201	0	OL	OL	OL	OL	OL	OL	OL	OL
0.009	7.3184	0	6.1966	0	6.945	0	6.9182	0	OL	OL	OL	OL	OL	OL	OL	OL
0.015	7.3127	0	6.1908	0	6.9469	0	6.9182	0	OL	OL	OL	OL	OL	OL	OL	OL
0.046	7.3117	0	6.1879	0	6.9488	0	6.9163	0	OL	OL	OL	OL	OL	OL	OL	OL
0.05	7.3108	0	6.1889	0	6.9488	0	6.9172	0	OL	OL	OL	OL	OL	OL	OL	OL
0.052	7.3108	0	6.1889	0	6.9478	0	6.9163	0	OL	OL	OL	OL	OL	OL	OL	OL
0.054	7.3108	0	6.1879	0	6.9469	0	6.9163	0	OL	OL	OL	OL	OL	OL	OL	OL
0.084	7.3155	0	6.1908	0	6.9488	0	6.9182	0	OL	OL	OL	OL	OL	OL	OL	OL
0.087	7.3232	0	6.1898	0	6.9469	0	6.9124	0	OL	OL	OL	OL	OL	OL	OL	OL
0.09	7.3136	0	6.185	0	6.9469	0	6.9172	0	OL	OL	OL	OL	OL	OL	OL	OL
0.092	7.3175	0	6.186	0	6.9497	0	6.9182	0	OL	OL	OL	OL	OL	OL	OL	OL
0.123	7.3117	0	6.1889	0	6.9478	0	6.9191	0	OL	OL	OL	OL	OL	OL	OL	OL
0.126	7.3127	0	6.1841	0	6.9478	0	6.9144	0	OL	OL	OL	OL	OL	OL	OL	OL
0.129	7.3108	0	6.1879	0	6.9478	0	6.9144	0	OL	OL	OL	OL	OL	OL	OL	OL
0.135	7.3079	0	6.187	0	6.9478	0	6.9258	0	OL	OL	OL	OL	OL	OL	OL	OL
0.165	7.3108	0	6.1889	0	6.9478	0	6.9172	0	OL	OL	OL	OL	OL	OL	OL	OL
0.169	7.3079	0	6.1908	0	6.9478	0	6.9172	0	OL	OL	OL	OL	OL	OL	OL	OL
0.172	7.3136	0	6.1889	0	6.9469	0	6.9201	0	OL	OL	OL	OL	OL	OL	OL	OL
0.174	7.3108	0	6.187	0	6.9478	0	6.9211	0	OL	OL	OL	OL	OL	OL	OL	OL
0.204	7.3079	0	6.187	0	6.9469	0	6.9172	0	OL	OL	OL	OL	OL	OL	OL	OL
0.207	7.3098	0	6.1946	0	6.9488	0	6.9153	0	OL	OL	OL	OL	OL	OL	OL	OL
0.211	7.3108	0	6.1898	0	6.9488	0	6.9182	0	OL	OL	OL	OL	OL	OL	OL	OL
0.215	7.3117	0	6.1889	0	6.9469	0	6.9201	0	OL	OL	OL	OL	OL	OL	OL	OL
0.219	7.3089	0	6.1879	0	6.944	0	6.9134	0	OL	OL	OL	OL	OL	OL	OL	OL
0.249	7.3098	0	6.1879	0	6.9469	0	6.923	0	OL	OL	OL	OL	OL	OL	OL	OL
0.252	7.3117	0	6.187	0	6.9478	0	6.9191	0	OL	OL	OL	OL	OL	OL	OL	OL
0.255	7.3136	0	6.186	0	6.9478	0	6.9172	0	OL	OL	OL	OL	OL	OL	OL	OL
0.261	7.3079	0	6.185	0	6.9488	0	6.9191	0	OL	OL	OL	OL	OL	OL	OL	OL
0.31	7.3089	0	6.1918	0	6.9469	0	6.9163	0	OL	OL	OL	OL	OL	OL	OL	OL
0.314	7.3108	0	6.1898	0	6.9488	0	6.9191	0	OL	OL	OL	OL	OL	OL	OL	OL
0.316	7.3108	0	6.1879	0	6.9478	0	6.9163	0	OL	OL	OL	OL	OL	OL	OL	OL
0.341	7.306	0	6.187	0	6.9459	0	6.9124	0	OL	OL	OL	OL	OL	OL	OL	OL
0.344	7.307	0	6.1889	0	6.9469	0	6.9191	0	OL	OL	OL	OL	OL	OL	OL	OL
0.363	7.3003	0	6.1879	0	6.9478	0	6.9163	0	OL	OL	OL	OL	OL	OL	OL	OL
0.365	7.3098	0	6.186	0	6.9469	0	6.9153	0	OL	OL	OL	OL	OL	OL	OL	OL
0.372	7.3098	0	6.187	0	6.9478	0	6.9067	0	OL	OL	OL	OL	OL	OL	OL	OL
0.374	7.3079	0	6.1879	0	6.9488	0	6.9201	0	OL	OL	OL	OL	OL	OL	OL	OL
0.376	7.3098	0	6.1879	0	6.9488	0	6.9182	0	OL	OL	OL	OL	OL	OL	OL	OL
0.385	7.3108	0	6.1918	0	6.9488	0	6.9172	0	OL	OL	OL	OL	OL	OL	OL	OL
0.387	7.3108	0	6.186	0	6.9459	0	6.9191	0	OL	OL	OL	OL	OL	OL	OL	OL
0.39	7.3136	0	6.1822	0	6.9469	0	6.922	0	OL	OL	OL	OL	OL	OL	OL	OL
0.42	7.2993	0	6.185	0	6.9469	0	6.9172	0	OL	OL	OL	OL	OL	OL	OL	OL
0.424	7.3251	0	6.1841	0	6.9459	0	6.9144	0	OL	OL	OL	OL	OL	OL	OL	OL
0.426	7.2946	0	6.1889	0	6.9469	0	6.9096	0	OL	OL	OL	OL	OL	OL	OL	OL
0.429	7.3194	0	6.2023	0	6.9469	0	6.9172	0	OL	OL	OL	OL	OL	OL	OL	OL
0.46	7.3098	0	6.1879	0	6.9469	0	6.9277	0	OL	OL	OL	OL	OL	OL	OL	OL
0.463	7.3127	0	6.1889	0	6.9488	0	6.9163	0	OL	OL	OL	OL	OL	OL	OL	OL
0.466	7.3098	0	6.1879	0	6.9459	0	6.9191	0	OL	OL	OL	OL	OL	OL	OL	OL
0.469	7.3108	0	6.187	0	6.9478	0	6.9182	0	OL	OL	OL	OL	OL	OL	OL	OL
0.501	7.3079	0	6.187	0	6.9488	0	6.9182	0	OL	OL	OL	OL	OL	OL	OL	OL
0.504	7.3241	0	6.1831	0	6.9469	0	6.9163	0	OL	OL	OL	OL	OL	OL	OL	OL
0.51	7.3108	0	6.1937	0	6.9469	0	6.922	0	OL	OL	OL	OL	OL	OL	OL	OL
0.54	7.3155	0	6.1994	0	6.9478	0	6.923	0	OL	OL	OL	OL	OL	OL	OL	OL
0.544	7.3146	0	6.1918	0	6.9469	0	6.9172	0	OL	OL	OL	OL	OL	OL	OL	OL
0.546	7.2907	0	6.1937	0	6.9469	0	6.9191	0	OL	OL	OL	OL	OL	OL	OL	OL
0.549	7.3146	0	6.1879	0	6.9469	0	6.9163	0	OL	OL	OL	OL	OL	OL	OL	OL
0.553	7.3108	0	6.1889	0	6.9469	0	6.9163	0	OL	OL	OL	OL	OL	OL	OL	OL
0.584	7.3108	0	6.1879	0	6.9469	0	6.9153	0	OL	OL	OL	OL	OL	OL	OL	OL
0.587	7.3127	0	6.1908	0	6.9469	0	6.9172	0	OL	OL	OL	OL	OL	OL	OL	OL
0.59	7.3108	0	6.1908	0	6.9469	0	6.9172	0	OL	OL	OL	OL	OL	OL	OL	OL
0.593	7.3117	0	6.1812	0	6.944	0	6.9182	0	OL	OL	OL	OL	OL	OL	OL	OL
0.623	7.3136	0	6.1975	0	6.9469	0	6.9182	0	OL	OL	OL	OL	OL	OL	OL	OL
0.626	7.3108	0	6.1879	0	6.9469	0	6.9172	0	OL	OL	OL	OL	OL	OL	OL	OL
0.629	7.3041	0	6.1879	0	6.9478	0	6.9182	0	OL	OL	OL	OL	OL	OL	OL	OL
0.644	7.3136	0	6.1985	0	6.9469	0	6.9182	0	OL	OL	OL	OL	OL	OL	OL	OL
0.646	7.3117	0	6.185	0	6.9459	0	6.9172	0	OL	OL	OL	OL	OL	OL	OL	OL
0.66	7.3108	0	6.1889	0	6.9488	0	6.9124	0	OL	OL	OL	OL	OL	OL	OL	OL
0.662	7.3136	0	6.1879	0	6.9488	0	6.9144	0	OL	OL	OL	OL	OL	OL	OL	OL
0.67	7.3079	0	6.1879	0	6.9459	0	6.9191	0	OL	OL	OL	OL	OL	OL	OL	OL
0.701	7.3117	0	6.185	0	6.9478	0	6.9182	0	OL	OL	OL	OL	OL	OL	OL	OL
0.705	7.3108	0	6.1985	0	6.9478	0	6.9172	0	OL	OL	OL	OL	OL	OL	OL	OL
0.707	7.3136	0	6.1975	0	6.9488	0	6.9153	0	OL	OL	OL	OL	OL	OL	OL	OL
0.711	7.3108	0	6.1841	0	6.9478	0	6.9144	0	OL	OL	OL	OL	OL	OL	OL	OL
0.741	7.3117	0	6.186	0	6.9469	0	6.922	0	OL	OL	OL	OL	OL	OL	OL	OL
0.745	7.3098	0	6.1879	0	6.9469	0	6.9105	0	OL	OL	OL	OL	OL	OL	OL	OL
0.747	7.3089	0	6.1908	0	6.9459	0	6.9191	0	OL	OL	OL	OL	OL	OL	OL	OL
0.751	7.307	0	6.1918	0	6.9488	0	6.9211	0	OL	OL	OL	OL	OL	OL	OL	OL
0.781	7.3098	0	6.1889	0	6.9478	0	6.9182	0	OL	OL	OL	OL	OL	OL	OL	OL
0.785	7.3136	0	6.1879	0	6.9488	0	6.9058	0	OL	OL	OL	OL	OL	OL	OL	OL
0.787	7.3089	0	6.1898	0	6.9459	0	6.9172	0	OL	OL	OL	OL	OL	OL	OL	OL
0.794	7.3127	0	6.1889	0	6.9469	0	6.9191	0	OL	OL	OL	OL	OL	OL	OL	OL
0.8	7.3194	0	6.1918	0	6.9469	0	6.9182	0	OL	OL	OL	OL	OL	OL	OL	OL
0.83	7.3175	0	6.1889	0	6.9478	0	6.9153	0	OL	OL	OL	OL	OL	OL	OL	OL
0.834	7.3127	0	6.1898	0	6.9469	0	6.9163	0	OL	OL	OL	OL	OL	OL	OL	OL
0.836	7.307	0	6.1889	0	6.945	0	6.9144	0	OL	OL	OL	OL	OL	OL	OL	OL
0.84	7.3213	0	6.186	0	6.9459	0	6.9172	0	OL	OL	OL	OL	OL	OL	OL	OL
0.87	7.3108	0	6.1879	0	6.9469	0	6.9239	0	OL	OL	OL	OL	OL	OL	OL	OL
0.874	7.3089	0	6.185	0	6.9469	0	6.9172	0	OL	OL	OL	OL	OL	OL	OL	OL
0.877	7.3117	0	6.1898	0	6.9469	0	6.9163	0	OL	OL	OL	OL	OL	OL	OL	OL
0.88	7.3098	0	6.1908	0	6.945	0	6.9163	0	OL	OL	OL	OL	OL	OL	OL	OL
0.911	7.3136	0	6.1898	0	6.9469	0	6.9172	0	OL	OL	OL	OL	OL	OL	OL	OL
0.915	7.3089	0	6.186	0	6.9469	0	6.9172	0	OL	OL	OL	OL	OL	OL	OL	OL
0.917	7.3184	0	6.187	0	6.9459	0	6.9153	0	OL	OL	OL	OL	OL	OL	OL	OL
0.942	7.3136	0	6.1841	0	6.9478	0	6.9182	0	OL	OL	OL	OL	OL	OL	OL	OL
0.944	7.3089	0	6.1745	0	6.9469	0	6.9201	0	OL	OL	OL	OL	OL	OL	OL	OL
0.969	7.3136	0	6.2014	0	6.9459	0	6.9163	0	OL	OL	OL	OL	OL	OL	OL	OL
0.971	7.3098	0	6.1706	0	6.9469	0	6.9182	0	OL	OL	OL	OL	OL	OL	OL	OL
0.978	7.3031	0	6.1994	0	6.9469	0	6.9201	0	OL	OL	OL	OL	OL	OL	OL	OL
0.98	7.3127	0	6.1879	0	6.9469	0	6.9201	0	OL	OL	OL	OL	OL	OL	OL	OL
0.999	7.3127	0	6.1889	0	6.9488	0	6.923	0	OL	OL	OL	OL	OL	OL	OL	OL
1.001	7.3079	0	6.1879	0	6.9469	0	6.9163	0	OL	OL	OL	OL	OL	OL	OL	OL
1.004	7.306	0	6.1889	0	6.9469	0	6.9201	0	OL	OL	OL	OL	OL	OL	OL	OL
1.007	7.3127	0	6.1908	0	6.9469	0	6.9172	0	OL	OL	OL	OL	OL	OL	OL	OL
1.037	7.3079	0	6.185	0	6.9478	0.0138	6.9182	0.0138	OL	OL	OL	OL	OL	OL	OL	OL
1.041	7.3098	0.0261	6.1898	0.0776	6.9488	0.0275	6.9201	0.0415	OL	OL	OL	OL	OL	OL	OL	OL
1.044	7.3051	-0.0392	6.186	0.0155	6.9469	0	6.8292	-1.2722	OL	OL	OL	OL	OL	OL	OL	OL
1.048	7.3079	0	6.1841	-0.0155	6.9478	0.0138	6.9191	0.0276	OL	OL	OL	OL	OL	OL	OL	OL
1.078	7.3117	0.0522	6.1946	0.1553	6.9478	0.0138	6.9153	-0.0276	OL	OL	OL	OL	OL	OL	OL	OL
1.081	7.3155	0.1045	6.2004	0.2485	6.9469	0	6.9144	-0.0415	OL	OL	OL	OL	OL	OL	OL	OL
1.084	7.3108	0.0392	6.1879	0.0466	6.9469	0	6.922	0.0691	OL	OL	OL	OL	OL	OL	OL	OL
1.094	7.3098	0.0261	6.1879	0.0466	6.9469	0	6.9134	-0.0553	OL	OL	OL	OL	OL	OL	OL	OL
1.123	7.3117	0.0522	6.1879	0.0466	6.9478	0.0138	6.9163	-0.0138	OL	OL	OL	OL	OL	OL	OL	OL
1.127	7.3184	0.1436	6.1889	0.0621	6.9421	-0.0688	6.9153	-0.0276	OL	OL	OL	OL	OL	OL	OL	OL
1.133	7.3089	0.0131	6.0467	-2.237	6.8216	-1.8036	6.8857	-0.4562	OL	OL	OL	OL	OL	OL	OL	OL
1.162	7.2631	-0.6138	6.1591	-0.4193	6.8512	-1.3767	6.8139	-1.4935	OL	OL	OL	OL	OL	OL	OL	OL
1.169	7.3136	0.0783	6.1802	-0.0777	6.945	-0.0275	6.9096	-0.1106	OL	OL	OL	OL	OL	OL	OL	OL
1.172	7.3079	0	6.185	0	6.943	-0.055	6.9163	-0.0138	OL	OL	OL	OL	OL	OL	OL	OL
1.203	7.3079	0	6.1822	-0.0466	6.944	-0.0413	6.9096	-0.1106	OL	OL	OL	OL	OL	OL	OL	OL
1.206	7.3079	0	6.185	0	6.944	-0.0413	6.9153	-0.0276	OL	OL	OL	OL	OL	OL	OL	OL
1.209	7.3079	0	6.186	0.0155	6.9469	0	6.9163	-0.0138	OL	OL	OL	OL	OL	OL	OL	OL
1.215	7.3089	0.0131	6.187	0.0311	6.944	-0.0413	6.9153	-0.0276	OL	OL	OL	OL	OL	OL	OL	OL
1.261	7.306	-0.0261	6.185	0	6.944	-0.0413	6.9172	0	OL	OL	OL	OL	OL	OL	OL	OL
1.264	7.3041	-0.0522	6.1908	0.0932	6.945	-0.0275	6.9163	-0.0138	OL	OL	OL	OL	OL	OL	OL	OL
1.266	7.307	-0.0131	6.1918	0.1087	6.945	-0.0275	6.9163	-0.0138	OL	OL	OL	OL	OL	OL	OL	OL
1.28	7.3089	0.0131	6.1822	-0.0466	6.944	-0.0413	6.9163	-0.0138	OL	OL	OL	OL	OL	OL	OL	OL
1.282	7.307	-0.0131	6.185	0	6.945	-0.0275	6.9163	-0.0138	OL	OL	OL	OL	OL	OL	OL	OL
1.285	7.3089	0.0131	6.186	0.0155	6.9459	-0.0138	6.922	0.0691	OL	OL	OL	OL	OL	OL	OL	OL
1.288	7.3098	0.0261	6.185	0	6.9459	-0.0138	6.9144	-0.0415	OL	OL	OL	OL	OL	OL	OL	OL
1.317	7.3041	-0.0522	6.2042	0.3106	6.943	-0.055	6.9239	0.0968	OL	OL	OL	OL	OL	OL	OL	OL
1.32	7.3089	0.0131	6.185	0	6.9459	-0.0138	6.9153	-0.0276	OL	OL	OL	OL	OL	OL	OL	OL
1.323	7.307	-0.0131	6.187	0.0311	6.9459	-0.0138	6.9153	-0.0276	OL	OL	OL	OL	OL	OL	OL	OL
1.325	7.3079	0	6.185	0	6.945	-0.0275	6.9134	-0.0553	OL	OL	OL	OL	OL	OL	OL	OL
1.333	7.3079	0	6.187	0.0311	6.944	-0.0413	6.9153	-0.0276	OL	OL	OL	OL	OL	OL	OL	OL
1.361	7.3051	-0.0392	6.186	0.0155	6.944	-0.0413	6.9124	-0.0691	OL	OL	OL	OL	OL	OL	OL	OL
1.365	7.307	-0.0131	6.1841	-0.0155	6.945	-0.0275	6.9144	-0.0415	OL	OL	OL	OL	OL	OL	OL	OL
1.367	7.3108	0.0392	6.1822	-0.0466	6.9459	-0.0138	6.9153	-0.0276	OL	OL	OL	OL	OL	OL	OL	OL
1.371	7.307	-0.0131	6.187	0.0311	6.9459	-0.0138	6.9115	-0.0829	OL	OL	OL	OL	OL	OL	OL	OL
1.401	7.3108	0.0392	6.1918	0.1087	6.945	-0.0275	6.9134	-0.0553	OL	OL	OL	OL	OL	OL	OL	OL
1.405	7.3031	-0.0653	6.186	0.0155	6.9459	-0.0138	6.9096	-0.1106	OL	OL	OL	OL	OL	OL	OL	OL
1.408	7.2974	-0.1436	6.1793	-0.0932	6.944	-0.0413	6.9134	-0.0553	OL	OL	OL	OL	OL	OL	OL	OL
1.411	7.306	-0.0261	6.1793	-0.0932	6.945	-0.0275	6.9163	-0.0138	OL	OL	OL	OL	OL	OL	OL	OL
1.441	7.307	-0.0131	6.1841	-0.0155	6.945	-0.0275	6.9096	-0.1106	OL	OL	OL	OL	OL	OL	OL	OL
1.445	7.3108	0.0392	6.1831	-0.0311	6.943	-0.055	6.9144	-0.0415	OL	OL	OL	OL	OL	OL	OL	OL
1.447	7.3108	0.0392	6.187	0.0311	6.9469	0	6.9153	-0.0276	OL	OL	OL	OL	OL	OL	OL	OL
1.454	7.3089	0.0131	6.1831	-0.0311	6.9459	-0.0138	6.9163	-0.0138	OL	OL	OL	OL	OL	OL	OL	OL
1.484	7.3108	0.0392	6.1831	-0.0311	6.945	-0.0275	6.9153	-0.0276	OL	OL	OL	OL	OL	OL	OL	OL
1.488	7.3108	0.0392	6.1745	-0.1708	6.945	-0.0275	6.9153	-0.0276	OL	OL	OL	OL	OL	OL	OL	OL
1.49	7.307	-0.0131	6.1774	-0.1242	6.9459	-0.0138	6.9153	-0.0276	OL	OL	OL	OL	OL	OL	OL	OL
1.493	7.3079	0	6.1841	-0.0155	6.945	-0.0275	6.9153	-0.0276	OL	OL	OL	OL	OL	OL	OL	OL
1.523	7.3098	0.0261	6.1985	0.2174	6.9459	-0.0138	6.9144	-0.0415	OL	OL	OL	OL	OL	OL	OL	OL
1.527	7.3098	0.0261	6.1841	-0.0155	6.945	-0.0275	6.901	-0.235	OL	OL	OL	OL	OL	OL	OL	OL
1.529	7.3079	0	6.1879	0.0466	6.9459	-0.0138	6.9096	-0.1106	OL	OL	OL	OL	OL	OL	OL	OL
1.554	7.3079	0	6.186	0.0155	6.944	-0.0413	6.9182	0.0138	OL	OL	OL	OL	OL	OL	OL	OL
1.556	7.306	-0.0261	6.186	0.0155	6.9459	-0.0138	6.9163	-0.0138	OL	OL	OL	OL	OL	OL	OL	OL
1.575	7.3098	0.0261	6.186	0.0155	6.945	-0.0275	6.9153	-0.0276	OL	OL	OL	OL	OL	OL	OL	OL
1.578	7.3041	-0.0522	6.186	0.0155	6.943	-0.055	6.9163	-0.0138	OL	OL	OL	OL	OL	OL	OL	OL
1.584	7.3051	-0.0392	6.187	0.0311	6.9459	-0.0138	6.9163	-0.0138	OL	OL	OL	OL	OL	OL	OL	OL
1.586	7.307	-0.0131	6.1822	-0.0466	6.9459	-0.0138	6.9163	-0.0138	OL	OL	OL	OL	OL	OL	OL	OL
1.589	7.3232	0.2089	6.1937	0.1398	6.945	-0.0275	6.9163	-0.0138	OL	OL	OL	OL	OL	OL	OL	OL
1.599	7.3108	0.0392	6.185	0	6.945	-0.0275	6.9153	-0.0276	OL	OL	OL	OL	OL	OL	OL	OL
1.629	7.3041	-0.0522	6.1687	-0.264	6.945	-0.0275	6.9144	-0.0415	OL	OL	OL	OL	OL	OL	OL	OL
1.632	7.307	-0.0131	6.186	0.0155	6.945	-0.0275	6.9211	0.0553	OL	OL	OL	OL	OL	OL	OL	OL
1.635	7.307	-0.0131	6.187	0.0311	6.944	-0.0413	6.9172	0	OL	OL	OL	OL	OL	OL	OL	OL
1.638	7.3022	-0.0783	6.185	0	6.945	-0.0275	6.9153	-0.0276	OL	OL	OL	OL	OL	OL	OL	OL
1.668	7.3079	0	6.1879	0.0466	6.9469	0	6.9163	-0.0138	OL	OL	OL	OL	OL	OL	OL	OL
1.671	7.3108	0.0392	6.1889	0.0621	6.9469	0	6.9182	0.0138	OL	OL	OL	OL	OL	OL	OL	OL
1.674	7.3136	0.0783	6.1985	0.2174	6.9459	-0.0138	6.9182	0.0138	OL	OL	OL	OL	OL	OL	OL	OL
1.677	7.3079	0	6.1918	0.1087	6.9469	0	6.9153	-0.0276	OL	OL	OL	OL	OL	OL	OL	OL
1.709	7.3117	0.0522	6.186	0.0155	6.9459	-0.0138	6.9163	-0.0138	OL	OL	OL	OL	OL	OL	OL	OL
1.712	7.3108	0.0392	6.1918	0.1087	6.9469	0	6.9191	0.0276	OL	OL	OL	OL	OL	OL	OL	OL
1.715	7.3117	0.0522	6.186	0.0155	6.9459	-0.0138	6.9172	0	OL	OL	OL	OL	OL	OL	OL	OL
1.722	7.3108	0.0392	6.1879	0.0466	6.9488	0.0275	6.9258	0.1244	OL	OL	OL	OL	OL	OL	OL	OL
1.726	7.3108	0.0392	6.185	0	6.9459	-0.0138	6.9211	0.0553	OL	OL	OL	OL	OL	OL	OL	OL
1.759	7.3127	0.0653	6.1879	0.0466	6.9469	0	6.9163	-0.0138	OL	OL	OL	OL	OL	OL	OL	OL
1.762	7.3117	0.0522	6.1879	0.0466	6.9459	-0.0138	6.9172	0	OL	OL	OL	OL	OL	OL	OL	OL
1.795	7.3117	0.0522	6.187	0.0311	6.9469	0	6.9172	0	OL	OL	OL	OL	OL	OL	OL	OL
1.799	7.3079	0	6.1898	0.0776	6.9459	-0.0138	6.9163	-0.0138	OL	OL	OL	OL	OL	OL	OL	OL
1.801	7.3098	0.0261	6.1879	0.0466	6.9469	0	6.9163	-0.0138	OL	OL	OL	OL	OL	OL	OL	OL
1.804	7.3079	0	6.1879	0.0466	6.9469	0	6.9153	-0.0276	OL	OL	OL	OL	OL	OL	OL	OL
1.834	7.3108	0.0392	6.1898	0.0776	6.9459	-0.0138	6.9201	0.0415	OL	OL	OL	OL	OL	OL	OL	OL
1.837	7.3165	0.1175	6.1966	0.1863	6.9459	-0.0138	6.9191	0.0276	OL	OL	OL	OL	OL	OL	OL	OL
1.84	7.3108	0.0392	6.1841	-0.0155	6.9497	0.0413	6.9086	-0.1244	OL	OL	OL	OL	OL	OL	OL	OL
1.846	7.3108	0.0392	6.1879	0.0466	6.9469	0	6.9163	-0.0138	OL	OL	OL	OL	OL	OL	OL	OL
1.88	7.3098	0.0261	6.1898	0.0776	6.9469	0	6.9163	-0.0138	OL	OL	OL	OL	OL	OL	OL	OL
1.884	7.2211	-1.1885	6.1879	0.0466	6.9459	-0.0138	6.9182	0.0138	OL	OL	OL	OL	OL	OL	OL	OL
1.887	7.3089	0.0131	6.1889	0.0621	6.9469	0	6.9182	0.0138	OL	OL	OL	OL	OL	OL	OL	OL
1.901	7.3089	0.0131	6.187	0.0311	6.9459	-0.0138	6.9153	-0.0276	OL	OL	OL	OL	OL	OL	OL	OL
1.903	7.306	-0.0261	6.0957	-1.4445	6.901	-0.6607	6.9115	-0.0829	OL	OL	OL	OL	OL	OL	OL	OL
1.905	7.3079	0	6.187	0.0311	6.9421	-0.0688	6.9124	-0.0691	OL	OL	OL	OL	OL	OL	OL	OL
1.935	7.2993	-0.1175	6.186	0.0155	6.945	-0.0275	6.9153	-0.0276	OL	OL	OL	OL	OL	OL	OL	OL
1.939	7.306	-0.0261	6.1841	-0.0155	6.944	-0.0413	6.9239	0.0968	OL	OL	OL	OL	OL	OL	OL	OL
1.941	7.3041	-0.0522	6.1716	-0.2174	6.945	-0.0275	6.9144	-0.0415	OL	OL	OL	OL	OL	OL	OL	OL
1.944	7.3089	0.0131	6.1937	0.1398	6.944	-0.0413	6.9134	-0.0553	OL	OL	OL	OL	OL	OL	OL	OL
1.951	7.3051	-0.0392	6.186	0.0155	6.943	-0.055	6.9153	-0.0276	OL	OL	OL	OL	OL	OL	OL	OL
1.982	7.307	-0.0131	6.185	0	6.9402	-0.0963	6.9077	-0.1382	OL	OL	OL	OL	OL	OL	OL	OL
1.985	7.2344	-1.0056	6.1831	-0.0311	6.944	-0.0413	6.8723	-0.6498	OL	OL	OL	OL	OL	OL	OL	OL
1.988	7.3117	0.0522	6.186	0.0155	6.9258	-0.3028	6.9086	-0.1244	OL	OL	OL	OL	OL	OL	OL	OL
1.991	7.3108	0.0392	6.186	0.0155	6.9459	-0.0138	6.9153	-0.0276	OL	OL	OL	OL	OL	OL	OL	OL
2.021	7.3108	0.0392	6.185	0	6.9469	0	6.9153	-0.0276	OL	OL	OL	OL	OL	OL	OL	OL
2.025	7.3089	0.0131	6.2023	0.2795	6.9459	-0.0138	6.9105	-0.0968	OL	OL	OL	OL	OL	OL	OL	OL
2.028	7.3194	0.1567	6.1745	-0.1708	6.9469	0	6.9172	0	OL	OL	OL	OL	OL	OL	OL	OL
2.032	7.3098	0.0261	6.1966	0.1863	6.945	-0.0275	6.9144	-0.0415	OL	OL	OL	OL	OL	OL	OL	OL
2.063	7.3098	0.0261	6.186	0.0155	6.943	-0.055	6.9172	0	OL	OL	OL	OL	OL	OL	OL	OL
2.066	7.307	-0.0131	6.1937	0.1398	6.9459	-0.0138	6.9211	0.0553	OL	OL	OL	OL	OL	OL	OL	OL
2.069	7.3079	0	6.186	0.0155	6.9459	-0.0138	6.9191	0.0276	OL	OL	OL	OL	OL	OL	OL	OL
2.075	7.3098	0.0261	6.185	0	6.9459	-0.0138	6.9153	-0.0276	OL	OL	OL	OL	OL	OL	OL	OL
2.079	7.3108	0.0392	6.1841	-0.0155	6.9459	-0.0138	6.9153	-0.0276	OL	OL	OL	OL	OL	OL	OL	OL
2.109	7.3041	-0.0522	6.185	0	6.9469	0	6.9172	0	OL	OL	OL	OL	OL	OL	OL	OL
2.111	7.3136	0.0783	6.1812	-0.0621	6.945	-0.0275	6.9153	-0.0276	OL	OL	OL	OL	OL	OL	OL	OL
2.114	7.307	-0.0131	6.185	0	6.945	-0.0275	6.9134	-0.0553	OL	OL	OL	OL	OL	OL	OL	OL
2.139	7.3098	0.0261	6.1879	0.0466	6.9459	-0.0138	6.9163	-0.0138	OL	OL	OL	OL	OL	OL	OL	OL
2.141	7.3089	0.0131	6.1937	0.1398	6.944	-0.0413	6.9144	-0.0415	OL	OL	OL	OL	OL	OL	OL	OL
2.167	7.3098	0.0261	6.2033	0.295	6.9469	0	6.9144	-0.0415	OL	OL	OL	OL	OL	OL	OL	OL
2.169	7.3079	0	6.1879	0.0466	6.944	-0.0413	6.9144	-0.0415	OL	OL	OL	OL	OL	OL	OL	OL
2.188	7.3079	0	6.1879	0.0466	6.9459	-0.0138	6.9249	0.1106	OL	OL	OL	OL	OL	OL	OL	OL
2.19	7.2211	-1.1885	6.0947	-1.4601	6.943	-0.055	6.9134	-0.0553	OL	OL	OL	OL	OL	OL	OL	OL
2.197	7.3089	0.0131	6.0861	-1.5999	6.9469	0	6.8417	-1.0924	OL	OL	OL	OL	OL	OL	OL	OL
2.2	7.1494	-2.1684	6.0822	-1.6621	6.8952	-0.7433	6.7651	-2.1991	OL	OL	OL	OL	OL	OL	OL	OL
2.203	7.3051	-0.0392	6.187	0.0311	6.9459	-0.0138	6.7795	-1.9915	OL	OL	OL	OL	OL	OL	OL	OL
2.211	7.264	-0.6007	6.0669	-1.9107	6.9469	0	6.9182	0.0138	OL	OL	OL	OL	OL	OL	OL	OL
2.242	7.3108	0.0392	6.1812	-0.0621	6.9469	0	6.9153	-0.0276	OL	OL	OL	OL	OL	OL	OL	OL
2.245	7.3108	0.0392	6.1898	0.0776	6.9469	0	6.9134	-0.0553	OL	OL	OL	OL	OL	OL	OL	OL
2.247	7.2974	-0.1436	6.1889	0.0621	6.9459	-0.0138	6.9182	0.0138	OL	OL	OL	OL	OL	OL	OL	OL
2.25	7.3079	0	6.186	0.0155	6.945	-0.0275	6.9163	-0.0138	OL	OL	OL	OL	OL	OL	OL	OL
2.28	7.3098	0.0261	6.1918	0.1087	6.9469	0	6.9163	-0.0138	OL	OL	OL	OL	OL	OL	OL	OL
2.284	7.3098	0.0261	6.1898	0.0776	6.9469	0	6.922	0.0691	OL	OL	OL	OL	OL	OL	OL	OL
2.286	7.3098	0.0261	6.1889	0.0621	6.9469	0	6.9153	-0.0276	OL	OL	OL	OL	OL	OL	OL	OL
2.289	7.3098	0.0261	6.1879	0.0466	6.9459	-0.0138	6.9201	0.0415	OL	OL	OL	OL	OL	OL	OL	OL
2.319	7.3079	0	6.186	0.0155	6.9478	0.0138	6.9163	-0.0138	OL	OL	OL	OL	OL	OL	OL	OL
2.323	7.3079	0	6.186	0.0155	6.944	-0.0413	6.9163	-0.0138	OL	OL	OL	OL	OL	OL	OL	OL
2.325	7.306	-0.0261	6.186	0.0155	6.9459	-0.0138	6.9163	-0.0138	OL	OL	OL	OL	OL	OL	OL	OL
2.331	7.3108	0.0392	6.1841	-0.0155	6.944	-0.0413	6.9153	-0.0276	OL	OL	OL	OL	OL	OL	OL	OL
2.337	7.306	-0.0261	6.1879	0.0466	6.9459	-0.0138	6.9153	-0.0276	OL	OL	OL	OL	OL	OL	OL	OL
2.367	7.1714	-1.8679	6.1927	0.1242	6.9469	0	6.9172	0	OL	OL	OL	OL	OL	OL	OL	OL
2.372	7.3108	0.0392	6.1774	-0.1242	6.9469	0	6.9211	0.0553	OL	OL	OL	OL	OL	OL	OL	OL
2.374	7.3031	-0.0653	6.1879	0.0466	6.944	-0.0413	6.7469	-2.462	OL	OL	OL	OL	OL	OL	OL	OL
2.406	7.1303	-2.4298	6.0717	-1.833	6.8866	-0.8672	6.7785	-2.0053	OL	OL	OL	OL	OL	OL	OL	OL
2.413	7.3117	0.0522	6.1889	0.0621	6.9469	0	6.9124	-0.0691	OL	OL	OL	OL	OL	OL	OL	OL
2.415	7.3136	0.0783	6.1879	0.0466	6.945	-0.0275	6.9153	-0.0276	OL	OL	OL	OL	OL	OL	OL	OL
2.445	7.3098	0.0261	6.1898	0.0776	6.945	-0.0275	6.9153	-0.0276	OL	OL	OL	OL	OL	OL	OL	OL
2.449	7.3136	0.0783	6.1927	0.1242	6.9478	0.0138	6.9134	-0.0553	OL	OL	OL	OL	OL	OL	OL	OL
2.451	7.3089	0.0131	6.185	0	6.9469	0	6.9163	-0.0138	OL	OL	OL	OL	OL	OL	OL	OL
2.457	7.3098	0.0261	6.1822	-0.0466	6.9459	-0.0138	6.9172	0	OL	OL	OL	OL	OL	OL	OL	OL
2.5	7.3108	0.0392	6.185	0	6.9459	-0.0138	6.9172	0	OL	OL	OL	OL	OL	OL	OL	OL
2.504	7.3108	0.0392	6.1918	0.1087	6.9478	0.0138	6.9172	0	OL	OL	OL	OL	OL	OL	OL	OL
2.506	7.1705	-1.8809	6.1802	-0.0777	6.8053	-2.0378	6.8417	-1.0924	OL	OL	OL	OL	OL	OL	OL	OL
2.52	7.3079	0	6.185	0	6.9277	-0.2753	6.7412	-2.545	OL	OL	OL	OL	OL	OL	OL	OL
2.523	7.3079	0	6.187	0.0311	6.945	-0.0275	6.9153	-0.0276	OL	OL	OL	OL	OL	OL	OL	OL
2.525	7.1609	-2.0116	6.0736	-1.8019	6.8656	-1.1701	6.8206	-1.3967	OL	OL	OL	OL	OL	OL	OL	OL
2.528	7.3051	-0.0392	6.185	0	6.9153	-0.4542	6.9144	-0.0415	OL	OL	OL	OL	OL	OL	OL	OL
2.556	7.3089	0.0131	6.186	0.0155	6.945	-0.0275	6.9163	-0.0138	OL	OL	OL	OL	OL	OL	OL	OL
2.56	7.2955	-0.1698	6.1889	0.0621	6.9459	-0.0138	6.9163	-0.0138	OL	OL	OL	OL	OL	OL	OL	OL
2.563	7.3089	0.0131	6.2014	0.264	6.945	-0.0275	6.9211	0.0553	OL	OL	OL	OL	OL	OL	OL	OL
2.569	7.3117	0.0522	6.1677	-0.2795	6.945	-0.0275	6.9153	-0.0276	OL	OL	OL	OL	OL	OL	OL	OL
2.573	7.2993	-0.1175	6.1956	0.1708	6.9459	-0.0138	6.9201	0.0415	OL	OL	OL	OL	OL	OL	OL	OL
2.602	7.2392	-0.9403	6.0947	-1.4601	6.8522	-1.3629	6.834	-1.203	OL	OL	OL	OL	OL	OL	OL	OL
2.605	7.307	-0.0131	6.1956	0.1708	6.857	-1.2941	6.8101	-1.5488	OL	OL	OL	OL	OL	OL	OL	OL
2.607	7.3098	0.0261	6.187	0.0311	6.944	-0.0413	6.9191	0.0276	OL	OL	OL	OL	OL	OL	OL	OL
2.611	7.3051	-0.0392	6.1841	-0.0155	6.945	-0.0275	6.9124	-0.0691	OL	OL	OL	OL	OL	OL	OL	OL
2.641	7.2125	-1.3061	6.1841	-0.0155	6.8378	-1.5695	6.9105	-0.0968	OL	OL	OL	OL	OL	OL	OL	OL
2.645	7.3098	0.0261	6.185	0	6.8847	-0.8948	6.8311	-1.2445	OL	OL	OL	OL	OL	OL	OL	OL
2.649	7.3031	-0.0653	6.1879	0.0466	6.944	-0.0413	6.9163	-0.0138	OL	OL	OL	OL	OL	OL	OL	OL
2.653	7.3031	-0.0653	6.1812	-0.0621	6.943	-0.055	6.9144	-0.0415	OL	OL	OL	OL	OL	OL	OL	OL
2.681	7.2201	-1.2016	6.1745	-0.1708	6.9144	-0.468	6.8933	-0.3456	OL	OL	OL	OL	OL	OL	OL	OL
2.685	7.3089	0.0131	6.185	0	6.943	-0.055	6.8474	-1.0094	OL	OL	OL	OL	OL	OL	OL	OL
2.687	7.2211	-1.1885	6.112	-1.1804	6.8522	-1.3629	6.8991	-0.2627	OL	OL	OL	OL	OL	OL	OL	OL
2.694	7.3079	0	6.1831	-0.0311	6.945	-0.0275	6.9182	0.0138	OL	OL	OL	OL	OL	OL	OL	OL
2.724	7.2459	-0.8489	6.0938	-1.4756	6.835	-1.6108	6.8216	-1.3828	OL	OL	OL	OL	OL	OL	OL	OL
2.727	7.243	-0.8881	6.1822	-0.0466	6.8321	-1.6521	6.8302	-1.2583	OL	OL	OL	OL	OL	OL	OL	OL
2.73	7.1972	-1.5151	6.137	-0.7766	6.9459	-0.0138	6.9163	-0.0138	OL	OL	OL	OL	OL	OL	OL	OL
2.755	7.3117	0.0522	6.185	0	6.945	-0.0275	6.9172	0	OL	OL	OL	OL	OL	OL	OL	OL
2.758	7.3041	-0.0522	6.1879	0.0466	6.9459	-0.0138	6.9163	-0.0138	OL	OL	OL	OL	OL	OL	OL	OL
2.764	7.3079	0	6.186	0.0155	6.943	-0.055	6.9153	-0.0276	OL	OL	OL	OL	OL	OL	OL	OL
2.766	7.3098	0.0261	6.1889	0.0621	6.945	-0.0275	6.9153	-0.0276	OL	OL	OL	OL	OL	OL	OL	OL
2.791	7.3098	0.0261	6.1889	0.0621	6.945	-0.0275	6.9191	0.0276	OL	OL	OL	OL	OL	OL	OL	OL
2.794	7.3117	0.0522	6.1822	-0.0466	6.9469	0	6.9211	0.0553	OL	OL	OL	OL	OL	OL	OL	OL
2.812	7.3108	0.0392	6.1889	0.0621	6.9459	-0.0138	6.9153	-0.0276	OL	OL	OL	OL	OL	OL	OL	OL
2.815	7.3022	-0.0783	6.1841	-0.0155	6.945	-0.0275	6.9134	-0.0553	OL	OL	OL	OL	OL	OL	OL	OL
2.817	7.3079	0	6.1783	-0.1087	6.9459	-0.0138	6.9058	-0.1659	OL	OL	OL	OL	OL	OL	OL	OL
2.82	7.3089	0.0131	6.1879	0.0466	6.9469	0	6.9172	0	OL	OL	OL	OL	OL	OL	OL	OL
2.849	7.3098	0.0261	6.186	0.0155	6.9478	0.0138	6.9172	0	OL	OL	OL	OL	OL	OL	OL	OL
2.852	7.307	-0.0131	6.187	0.0311	6.9459	-0.0138	6.9163	-0.0138	OL	OL	OL	OL	OL	OL	OL	OL
2.856	7.3089	0.0131	6.185	0	6.9459	-0.0138	6.9153	-0.0276	OL	OL	OL	OL	OL	OL	OL	OL
2.859	7.307	-0.0131	6.1918	0.1087	6.9459	-0.0138	6.9163	-0.0138	OL	OL	OL	OL	OL	OL	OL	OL
2.89	7.3098	0.0261	6.1802	-0.0777	6.9469	0	6.9191	0.0276	OL	OL	OL	OL	OL	OL	OL	OL
2.894	7.3127	0.0653	6.185	0	6.9478	0.0138	6.9172	0	OL	OL	OL	OL	OL	OL	OL	OL
2.896	7.3041	-0.0522	6.185	0	6.944	-0.0413	6.9134	-0.0553	OL	OL	OL	OL	OL	OL	OL	OL
2.899	7.3127	0.0653	6.1822	-0.0466	6.945	-0.0275	6.9182	0.0138	OL	OL	OL	OL	OL	OL	OL	OL
2.929	7.3098	0.0261	6.1927	0.1242	6.9478	0.0138	6.9144	-0.0415	OL	OL	OL	OL	OL	OL	OL	OL
2.932	7.3089	0.0131	6.187	0.0311	6.9459	-0.0138	6.9144	-0.0415	OL	OL	OL	OL	OL	OL	OL	OL
2.935	7.3098	0.0261	6.186	0.0155	6.9459	-0.0138	6.9144	-0.0415	OL	OL	OL	OL	OL	OL	OL	OL
2.938	7.3117	0.0522	6.1889	0.0621	6.945	-0.0275	6.9201	0.0415	OL	OL	OL	OL	OL	OL	OL	OL
2.967	7.3089	0.0131	6.185	0	6.9459	-0.0138	6.9163	-0.0138	OL	OL	OL	OL	OL	OL	OL	OL
2.971	7.2993	-0.1175	6.1898	0.0776	6.945	-0.0275	6.9163	-0.0138	OL	OL	OL	OL	OL	OL	OL	OL
2.974	7.3155	0.1045	6.185	0	6.945	-0.0275	6.9153	-0.0276	OL	OL	OL	OL	OL	OL	OL	OL
2.978	7.3051	-0.0392	6.185	0	6.945	-0.0275	6.9172	0	OL	OL	OL	OL	OL	OL	OL	OL
2.983	7.3089	0.0131	6.1774	-0.1242	6.9459	-0.0138	6.9163	-0.0138	OL	OL	OL	OL	OL	OL	OL	OL
3.012	7.3213	0.1828	6.1716	-0.2174	6.944	-0.0413	6.9115	-0.0829	OL	OL	OL	OL	OL	OL	OL	OL
3.015	7.3079	0	6.2042	0.3106	6.945	-0.0275	6.9144	-0.0415	OL	OL	OL	OL	OL	OL	OL	OL
3.018	7.3079	0	6.186	0.0155	6.944	-0.0413	6.9191	0.0276	OL	OL	OL	OL	OL	OL	OL	OL
3.05	7.3108	0.0392	6.1918	0.1087	6.944	-0.0413	6.9153	-0.0276	OL	OL	OL	OL	OL	OL	OL	OL
3.052	7.3098	0.0261	6.187	0.0311	6.9459	-0.0138	6.9172	0	OL	OL	OL	OL	OL	OL	OL	OL
3.055	7.3079	0	6.187	0.0311	6.945	-0.0275	6.9153	-0.0276	OL	OL	OL	OL	OL	OL	OL	OL
3.085	7.3022	-0.0783	6.1822	-0.0466	6.9469	0	6.9163	-0.0138	OL	OL	OL	OL	OL	OL	OL	OL
3.089	7.3098	0.0261	6.186	0.0155	6.9459	-0.0138	6.9172	0	OL	OL	OL	OL	OL	OL	OL	OL
3.091	7.3136	0.0783	6.1956	0.1708	6.9459	-0.0138	6.9144	-0.0415	OL	OL	OL	OL	OL	OL	OL	OL
3.094	7.2993	-0.1175	6.1841	-0.0155	6.944	-0.0413	6.9163	-0.0138	OL	OL	OL	OL	OL	OL	OL	OL
3.135	7.3089	0.0131	6.1918	0.1087	6.945	-0.0275	6.9153	-0.0276	OL	OL	OL	OL	OL	OL	OL	OL
3.139	7.3098	0.0261	6.1889	0.0621	6.9469	0	6.9172	0	OL	OL	OL	OL	OL	OL	OL	OL
3.141	7.307	-0.0131	6.1735	-0.1864	6.9469	0	6.9134	-0.0553	OL	OL	OL	OL	OL	OL	OL	OL
3.144	7.3079	0	6.1879	0.0466	6.9469	0	6.9277	0.1521	OL	OL	OL	OL	OL	OL	OL	OL
3.146	7.3108	0.0392	6.1879	0.0466	6.945	-0.0275	6.9077	-0.1382	OL	OL	OL	OL	OL	OL	OL	OL
3.176	7.3098	0.0261	6.1879	0.0466	6.945	-0.0275	6.9172	0	OL	OL	OL	OL	OL	OL	OL	OL
3.179	7.3089	0.0131	6.1879	0.0466	6.9459	-0.0138	6.9172	0	OL	OL	OL	OL	OL	OL	OL	OL
3.182	7.3031	-0.0653	6.186	0.0155	6.9459	-0.0138	6.9153	-0.0276	OL	OL	OL	OL	OL	OL	OL	OL
3.184	7.3165	0.1175	6.1841	-0.0155	6.944	-0.0413	6.9163	-0.0138	OL	OL	OL	OL	OL	OL	OL	OL
3.214	7.3098	0.0261	6.1898	0.0776	6.9488	0.0275	6.9163	-0.0138	OL	OL	OL	OL	OL	OL	OL	OL
3.217	7.3079	0	6.1879	0.0466	6.944	-0.0413	6.9134	-0.0553	OL	OL	OL	OL	OL	OL	OL	OL
3.22	7.3098	0.0261	6.1946	0.1553	6.945	-0.0275	6.9182	0.0138	OL	OL	OL	OL	OL	OL	OL	OL
3.222	7.3079	0	6.185	0	6.9459	-0.0138	6.9153	-0.0276	OL	OL	OL	OL	OL	OL	OL	OL
3.254	7.3098	0.0261	6.187	0.0311	6.9459	-0.0138	6.9172	0	OL	OL	OL	OL	OL	OL	OL	OL
3.257	7.3079	0	6.1879	0.0466	6.945	-0.0275	6.9134	-0.0553	OL	OL	OL	OL	OL	OL	OL	OL
3.26	7.3089	0.0131	6.1841	-0.0155	6.945	-0.0275	6.9258	0.1244	OL	OL	OL	OL	OL	OL	OL	OL
3.262	7.3098	0.0261	6.187	0.0311	6.9459	-0.0138	6.9153	-0.0276	OL	OL	OL	OL	OL	OL	OL	OL
3.293	7.306	-0.0261	6.1879	0.0466	6.945	-0.0275	6.9153	-0.0276	OL	OL	OL	OL	OL	OL	OL	OL
3.297	7.3089	0.0131	6.1889	0.0621	6.9469	0	6.9163	-0.0138	OL	OL	OL	OL	OL	OL	OL	OL
3.299	7.3022	-0.0783	6.1879	0.0466	6.945	-0.0275	6.9163	-0.0138	OL	OL	OL	OL	OL	OL	OL	OL
3.301	7.3098	0.0261	6.1889	0.0621	6.945	-0.0275	6.9163	-0.0138	OL	OL	OL	OL	OL	OL	OL	OL
3.328	7.3089	0.0131	6.186	0.0155	6.9459	-0.0138	6.9172	0	OL	OL	OL	OL	OL	OL	OL	OL
3.33	7.3136	0.0783	6.1822	-0.0466	6.9459	-0.0138	6.9153	-0.0276	OL	OL	OL	OL	OL	OL	OL	OL
3.355	7.3022	-0.0783	6.186	0.0155	6.945	-0.0275	6.9153	-0.0276	OL	OL	OL	OL	OL	OL	OL	OL
3.358	7.3108	0.0392	6.185	0	6.945	-0.0275	6.9067	-0.1521	OL	OL	OL	OL	OL	OL	OL	OL
3.364	7.3108	0.0392	6.1889	0.0621	6.944	-0.0413	6.9153	-0.0276	OL	OL	OL	OL	OL	OL	OL	OL
3.366	7.3108	0.0392	6.187	0.0311	6.944	-0.0413	6.9153	-0.0276	OL	OL	OL	OL	OL	OL	OL	OL
3.385	7.3089	0.0131	6.186	0.0155	6.945	-0.0275	6.9163	-0.0138	OL	OL	OL	OL	OL	OL	OL	OL
3.388	7.3079	0	6.1879	0.0466	6.9459	-0.0138	6.9144	-0.0415	OL	OL	OL	OL	OL	OL	OL	OL
3.394	7.3098	0.0261	6.187	0.0311	6.9459	-0.0138	6.9172	0	OL	OL	OL	OL	OL	OL	OL	OL
3.4	7.3155	0.1045	6.1812	-0.0621	6.9469	0	6.9153	-0.0276	OL	OL	OL	OL	OL	OL	OL	OL
3.429	7.3098	0.0261	6.185	0	6.9469	0	6.9182	0.0138	OL	OL	OL	OL	OL	OL	OL	OL
3.432	7.3051	-0.0392	6.1898	0.0776	6.944	-0.0413	6.9134	-0.0553	OL	OL	OL	OL	OL	OL	OL	OL
3.435	7.3031	-0.0653	6.1706	-0.233	6.943	-0.055	6.9201	0.0415	OL	OL	OL	OL	OL	OL	OL	OL
3.439	7.3012	-0.0914	6.186	0.0155	6.944	-0.0413	6.9172	0	OL	OL	OL	OL	OL	OL	OL	OL
3.469	7.3098	0.0261	6.187	0.0311	6.944	-0.0413	6.9163	-0.0138	OL	OL	OL	OL	OL	OL	OL	OL
3.472	7.3089	0.0131	6.1946	0.1553	6.944	-0.0413	6.9182	0.0138	OL	OL	OL	OL	OL	OL	OL	OL
3.476	7.3098	0.0261	6.186	0.0155	6.944	-0.0413	6.9096	-0.1106	OL	OL	OL	OL	OL	OL	OL	OL
3.479	7.3089	0.0131	6.186	0.0155	6.945	-0.0275	6.9163	-0.0138	OL	OL	OL	OL	OL	OL	OL	OL
3.509	7.3136	0.0783	6.187	0.0311	6.944	-0.0413	6.9153	-0.0276	OL	OL	OL	OL	OL	OL	OL	OL
3.512	7.3146	0.0914	6.185	0	6.9421	-0.0688	6.9144	-0.0415	OL	OL	OL	OL	OL	OL	OL	OL
3.515	7.306	-0.0261	6.1822	-0.0466	6.9459	-0.0138	6.9163	-0.0138	OL	OL	OL	OL	OL	OL	OL	OL
3.521	7.3089	0.0131	6.1841	-0.0155	6.944	-0.0413	6.9153	-0.0276	OL	OL	OL	OL	OL	OL	OL	OL
3.551	7.3117	0.0522	6.1927	0.1242	6.945	-0.0275	6.9134	-0.0553	OL	OL	OL	OL	OL	OL	OL	OL
3.555	7.3089	0.0131	6.1898	0.0776	6.945	-0.0275	6.9144	-0.0415	OL	OL	OL	OL	OL	OL	OL	OL
3.558	7.3031	-0.0653	6.186	0.0155	6.945	-0.0275	6.9134	-0.0553	OL	OL	OL	OL	OL	OL	OL	OL
3.56	7.3089	0.0131	6.185	0	6.945	-0.0275	6.9258	0.1244	OL	OL	OL	OL	OL	OL	OL	OL
3.591	7.3079	0	6.1831	-0.0311	6.944	-0.0413	6.9067	-0.1521	OL	OL	OL	OL	OL	OL	OL	OL
3.594	7.3098	0.0261	6.186	0.0155	6.9459	-0.0138	6.9172	0	OL	OL	OL	OL	OL	OL	OL	OL
3.597	7.3098	0.0261	6.187	0.0311	6.9469	0	6.9153	-0.0276	OL	OL	OL	OL	OL	OL	OL	OL
3.599	7.3127	0.0653	6.1889	0.0621	6.944	-0.0413	6.9153	-0.0276	OL	OL	OL	OL	OL	OL	OL	OL
3.629	7.3098	0.0261	6.186	0.0155	6.9459	-0.0138	6.9153	-0.0276	OL	OL	OL	OL	OL	OL	OL	OL
3.633	7.3098	0.0261	6.1802	-0.0777	6.9459	-0.0138	6.9153	-0.0276	OL	OL	OL	OL	OL	OL	OL	OL
3.635	7.3155	0.1045	6.1889	0.0621	6.945	-0.0275	6.9201	0.0415	OL	OL	OL	OL	OL	OL	OL	OL
3.642	7.307	-0.0131	6.1927	0.1242	6.945	-0.0275	6.9182	0.0138	OL	OL	OL	OL	OL	OL	OL	OL
3.645	7.3108	0.0392	6.186	0.0155	6.9459	-0.0138	6.9163	-0.0138	OL	OL	OL	OL	OL	OL	OL	OL
3.675	7.3051	-0.0392	6.1889	0.0621	6.944	-0.0413	6.9172	0	OL	OL	OL	OL	OL	OL	OL	OL
3.68	7.3089	0.0131	6.186	0.0155	6.944	-0.0413	6.9153	-0.0276	OL	OL	OL	OL	OL	OL	OL	OL
3.686	7.3098	0.0261	6.1889	0.0621	6.945	-0.0275	6.9105	-0.0968	OL	OL	OL	OL	OL	OL	OL	OL
3.717	7.3089	0.0131	6.1841	-0.0155	6.945	-0.0275	6.9134	-0.0553	OL	OL	OL	OL	OL	OL	OL	OL
3.72	7.3089	0.0131	6.185	0	6.9459	-0.0138	6.9172	0	OL	OL	OL	OL	OL	OL	OL	OL
3.722	7.3079	0	6.186	0.0155	6.945	-0.0275	6.9153	-0.0276	OL	OL	OL	OL	OL	OL	OL	OL
3.725	7.3108	0.0392	6.1918	0.1087	6.9459	-0.0138	6.9163	-0.0138	OL	OL	OL	OL	OL	OL	OL	OL
3.74	7.3098	0.0261	6.185	0	6.945	-0.0275	6.9163	-0.0138	OL	OL	OL	OL	OL	OL	OL	OL
3.742	7.3098	0.0261	6.186	0.0155	6.944	-0.0413	6.9134	-0.0553	OL	OL	OL	OL	OL	OL	OL	OL
3.756	7.307	-0.0131	6.1841	-0.0155	6.945	-0.0275	6.9153	-0.0276	OL	OL	OL	OL	OL	OL	OL	OL
3.785	7.3079	0	6.1898	0.0776	6.945	-0.0275	6.9153	-0.0276	OL	OL	OL	OL	OL	OL	OL	OL
3.789	7.3098	0.0261	6.185	0	6.9469	0	6.9191	0.0276	OL	OL	OL	OL	OL	OL	OL	OL
3.791	7.3098	0.0261	6.1841	-0.0155	6.9459	-0.0138	6.9038	-0.1935	OL	OL	OL	OL	OL	OL	OL	OL
3.794	7.3098	0.0261	6.186	0.0155	6.944	-0.0413	6.9182	0.0138	OL	OL	OL	OL	OL	OL	OL	OL
3.824	7.3098	0.0261	6.1879	0.0466	6.945	-0.0275	6.9163	-0.0138	OL	OL	OL	OL	OL	OL	OL	OL
3.828	7.3127	0.0653	6.187	0.0311	6.9469	0	6.9163	-0.0138	OL	OL	OL	OL	OL	OL	OL	OL
3.83	7.3089	0.0131	6.186	0.0155	6.9459	-0.0138	6.9153	-0.0276	OL	OL	OL	OL	OL	OL	OL	OL
3.832	7.3127	0.0653	6.1889	0.0621	6.9459	-0.0138	6.9134	-0.0553	OL	OL	OL	OL	OL	OL	OL	OL
3.862	7.3089	0.0131	6.187	0.0311	6.943	-0.055	6.9163	-0.0138	OL	OL	OL	OL	OL	OL	OL	OL
3.867	7.3012	-0.0914	6.186	0.0155	6.944	-0.0413	6.9163	-0.0138	OL	OL	OL	OL	OL	OL	OL	OL
3.869	7.3022	-0.0783	6.1879	0.0466	6.9459	-0.0138	6.9163	-0.0138	OL	OL	OL	OL	OL	OL	OL	OL
3.873	7.3146	0.0914	6.1879	0.0466	6.945	-0.0275	6.9134	-0.0553	OL	OL	OL	OL	OL	OL	OL	OL
3.903	7.307	-0.0131	6.1879	0.0466	6.9488	0.0275	6.9096	-0.1106	OL	OL	OL	OL	OL	OL	OL	OL
3.906	7.3089	0.0131	6.1745	-0.1708	6.944	-0.0413	6.9163	-0.0138	OL	OL	OL	OL	OL	OL	OL	OL
3.909	7.3108	0.0392	6.186	0.0155	6.945	-0.0275	6.9201	0.0415	OL	OL	OL	OL	OL	OL	OL	OL
3.911	7.307	-0.0131	6.1879	0.0466	6.945	-0.0275	6.9153	-0.0276	OL	OL	OL	OL	OL	OL	OL	OL
3.942	7.3117	0.0522	6.1879	0.0466	6.9459	-0.0138	6.9144	-0.0415	OL	OL	OL	OL	OL	OL	OL	OL
3.945	7.3098	0.0261	6.187	0.0311	6.943	-0.055	6.9153	-0.0276	OL	OL	OL	OL	OL	OL	OL	OL
3.948	7.3155	0.1045	6.187	0.0311	6.945	-0.0275	6.9153	-0.0276	OL	OL	OL	OL	OL	OL	OL	OL
3.973	7.3079	0	6.1793	-0.0932	6.945	-0.0275	6.9153	-0.0276	OL	OL	OL	OL	OL	OL	OL	OL
3.975	7.306	-0.0261	6.186	0.0155	6.944	-0.0413	6.9163	-0.0138	OL	OL	OL	OL	OL	OL	OL	OL
4	7.3108	0.0392	6.187	0.0311	6.9459	-0.0138	6.9201	0.0415	OL	OL	OL	OL	OL	OL	OL	OL
4.003	7.3031	-0.0653	6.1812	-0.0621	6.944	-0.0413	6.9134	-0.0553	OL	OL	OL	OL	OL	OL	OL	OL
4.009	7.3098	0.0261	6.1946	0.1553	6.9459	-0.0138	6.9182	0.0138	OL	OL	OL	OL	OL	OL	OL	OL
4.011	7.3089	0.0131	6.186	0.0155	6.945	-0.0275	6.9134	-0.0553	OL	OL	OL	OL	OL	OL	OL	OL
4.03	7.3089	0.0131	6.187	0.0311	6.9459	-0.0138	6.9163	-0.0138	OL	OL	OL	OL	OL	OL	OL	OL
4.033	7.3079	0	6.186	0.0155	6.944	-0.0413	6.9134	-0.0553	OL	OL	OL	OL	OL	OL	OL	OL
4.039	7.3117	0.0522	6.185	0	6.943	-0.055	6.9153	-0.0276	OL	OL	OL	OL	OL	OL	OL	OL
4.041	7.3155	0.1045	6.185	0	6.944	-0.0413	6.9134	-0.0553	OL	OL	OL	OL	OL	OL	OL	OL
4.074	7.3003	-0.1045	6.1879	0.0466	6.943	-0.055	6.9153	-0.0276	OL	OL	OL	OL	OL	OL	OL	OL
4.078	7.3022	-0.0783	6.2004	0.2485	6.944	-0.0413	6.9144	-0.0415	OL	OL	OL	OL	OL	OL	OL	OL
4.08	7.3184	0.1436	6.1841	-0.0155	6.9459	-0.0138	6.9134	-0.0553	OL	OL	OL	OL	OL	OL	OL	OL
4.083	7.3051	-0.0392	6.1879	0.0466	6.944	-0.0413	6.9134	-0.0553	OL	OL	OL	OL	OL	OL	OL	OL
4.113	7.3098	0.0261	6.1802	-0.0777	6.9469	0	6.9153	-0.0276	OL	OL	OL	OL	OL	OL	OL	OL
4.116	7.3098	0.0261	6.1697	-0.2485	6.944	-0.0413	6.9144	-0.0415	OL	OL	OL	OL	OL	OL	OL	OL
4.119	7.3089	0.0131	6.185	0	6.944	-0.0413	6.9163	-0.0138	OL	OL	OL	OL	OL	OL	OL	OL
4.121	7.3079	0	6.185	0	6.943	-0.055	6.9182	0.0138	OL	OL	OL	OL	OL	OL	OL	OL
4.151	7.307	-0.0131	6.1879	0.0466	6.944	-0.0413	6.9144	-0.0415	OL	OL	OL	OL	OL	OL	OL	OL
4.155	7.307	-0.0131	6.1841	-0.0155	6.944	-0.0413	6.9134	-0.0553	OL	OL	OL	OL	OL	OL	OL	OL
4.157	7.2993	-0.1175	6.185	0	6.9411	-0.0826	6.9153	-0.0276	OL	OL	OL	OL	OL	OL	OL	OL
4.164	7.3051	-0.0392	6.1831	-0.0311	6.9411	-0.0826	6.9124	-0.0691	OL	OL	OL	OL	OL	OL	OL	OL
4.168	7.3117	0.0522	6.1879	0.0466	6.944	-0.0413	6.9134	-0.0553	OL	OL	OL	OL	OL	OL	OL	OL
4.198	7.307	-0.0131	6.1802	-0.0777	6.944	-0.0413	6.9134	-0.0553	OL	OL	OL	OL	OL	OL	OL	OL
4.202	7.3108	0.0392	6.1898	0.0776	6.945	-0.0275	6.9153	-0.0276	OL	OL	OL	OL	OL	OL	OL	OL
4.204	7.306	-0.0261	6.1927	0.1242	6.945	-0.0275	6.9134	-0.0553	OL	OL	OL	OL	OL	OL	OL	OL
4.208	7.3079	0	6.185	0	6.944	-0.0413	6.9086	-0.1244	OL	OL	OL	OL	OL	OL	OL	OL
4.238	7.3079	0	6.185	0	6.945	-0.0275	6.9153	-0.0276	OL	OL	OL	OL	OL	OL	OL	OL
4.241	7.3089	0.0131	6.185	0	6.944	-0.0413	6.9172	0	OL	OL	OL	OL	OL	OL	OL	OL
4.244	7.3089	0.0131	6.185	0	6.9421	-0.0688	6.9153	-0.0276	OL	OL	OL	OL	OL	OL	OL	OL
4.248	7.3041	-0.0522	6.185	0	6.944	-0.0413	6.9153	-0.0276	OL	OL	OL	OL	OL	OL	OL	OL
4.278	7.2974	-0.1436	6.1802	-0.0777	6.945	-0.0275	6.9153	-0.0276	OL	OL	OL	OL	OL	OL	OL	OL
4.281	7.307	-0.0131	6.1927	0.1242	6.945	-0.0275	6.9153	-0.0276	OL	OL	OL	OL	OL	OL	OL	OL
4.285	7.3079	0	6.186	0.0155	6.944	-0.0413	6.922	0.0691	OL	OL	OL	OL	OL	OL	OL	OL
4.294	7.2984	-0.1306	6.186	0.0155	6.944	-0.0413	6.9182	0.0138	OL	OL	OL	OL	OL	OL	OL	OL
4.325	7.2736	-0.4701	6.0957	-1.4445	6.945	-0.0275	6.9172	0	OL	OL	OL	OL	OL	OL	OL	OL
4.33	7.307	-0.0131	6.1822	-0.0466	6.9421	-0.0688	6.9058	-0.1659	OL	OL	OL	OL	OL	OL	OL	OL
4.335	7.307	-0.0131	6.186	0.0155	6.943	-0.055	6.9153	-0.0276	OL	OL	OL	OL	OL	OL	OL	OL
4.37	7.3079	0	6.186	0.0155	6.9096	-0.5368	6.9134	-0.0553	OL	OL	OL	OL	OL	OL	OL	OL
4.374	7.307	-0.0131	6.1831	-0.0311	6.945	-0.0275	6.9124	-0.0691	OL	OL	OL	OL	OL	OL	OL	OL
4.376	7.3098	0.0261	6.185	0	6.944	-0.0413	6.9163	-0.0138	OL	OL	OL	OL	OL	OL	OL	OL
4.379	7.3041	-0.0522	6.1879	0.0466	6.944	-0.0413	6.9134	-0.0553	OL	OL	OL	OL	OL	OL	OL	OL
4.382	7.3079	0	6.1793	-0.0932	6.943	-0.055	6.9096	-0.1106	OL	OL	OL	OL	OL	OL	OL	OL
4.413	7.3079	0	6.186	0.0155	6.944	-0.0413	6.9124	-0.0691	OL	OL	OL	OL	OL	OL	OL	OL
4.416	7.3051	-0.0392	6.186	0.0155	6.944	-0.0413	6.9067	-0.1521	OL	OL	OL	OL	OL	OL	OL	OL
4.419	7.3108	0.0392	6.1918	0.1087	6.9421	-0.0688	6.9124	-0.0691	OL	OL	OL	OL	OL	OL	OL	OL
4.422	7.3012	-0.0914	6.186	0.0155	6.944	-0.0413	6.9058	-0.1659	OL	OL	OL	OL	OL	OL	OL	OL
4.453	7.307	-0.0131	6.1831	-0.0311	6.943	-0.055	6.9105	-0.0968	OL	OL	OL	OL	OL	OL	OL	OL
4.457	7.3079	0	6.186	0.0155	6.943	-0.055	6.9153	-0.0276	OL	OL	OL	OL	OL	OL	OL	OL
4.459	7.307	-0.0131	6.1841	-0.0155	6.943	-0.055	6.9134	-0.0553	OL	OL	OL	OL	OL	OL	OL	OL
4.463	7.307	-0.0131	6.186	0.0155	6.943	-0.055	6.9115	-0.0829	OL	OL	OL	OL	OL	OL	OL	OL
4.493	7.3127	0.0653	6.186	0.0155	6.9029	-0.6332	6.9144	-0.0415	OL	OL	OL	OL	OL	OL	OL	OL
4.496	7.2411	-0.9142	6.0813	-1.6776	6.8398	-1.5419	6.857	-0.8711	OL	OL	OL	OL	OL	OL	OL	OL
4.499	7.3079	0	6.1822	-0.0466	6.901	-0.6607	6.8742	-0.6222	OL	OL	OL	OL	OL	OL	OL	OL
4.503	7.3089	0.0131	6.1812	-0.0621	6.943	-0.055	6.9153	-0.0276	OL	OL	OL	OL	OL	OL	OL	OL
4.533	7.2955	-0.1698	6.1831	-0.0311	6.9411	-0.0826	6.9105	-0.0968	OL	OL	OL	OL	OL	OL	OL	OL
4.536	7.3051	-0.0392	6.186	0.0155	6.943	-0.055	6.9144	-0.0415	OL	OL	OL	OL	OL	OL	OL	OL
4.539	7.3031	-0.0653	6.186	0.0155	6.945	-0.0275	6.9134	-0.0553	OL	OL	OL	OL	OL	OL	OL	OL
4.565	7.3079	0	6.1774	-0.1242	6.944	-0.0413	6.9067	-0.1521	OL	OL	OL	OL	OL	OL	OL	OL
4.567	7.3079	0	6.185	0	6.943	-0.055	6.9144	-0.0415	OL	OL	OL	OL	OL	OL	OL	OL
4.591	7.307	-0.0131	6.185	0	6.943	-0.055	6.9153	-0.0276	OL	OL	OL	OL	OL	OL	OL	OL
4.594	7.3089	0.0131	6.1812	-0.0621	6.945	-0.0275	6.9153	-0.0276	OL	OL	OL	OL	OL	OL	OL	OL
4.613	7.3051	-0.0392	6.1822	-0.0466	6.945	-0.0275	6.9124	-0.0691	OL	OL	OL	OL	OL	OL	OL	OL
4.615	7.307	-0.0131	6.1898	0.0776	6.9459	-0.0138	6.9153	-0.0276	OL	OL	OL	OL	OL	OL	OL	OL
4.618	7.3232	0.2089	6.1841	-0.0155	6.945	-0.0275	6.9124	-0.0691	OL	OL	OL	OL	OL	OL	OL	OL
4.62	7.3098	0.0261	6.1774	-0.1242	6.944	-0.0413	6.9144	-0.0415	OL	OL	OL	OL	OL	OL	OL	OL
4.623	7.3051	-0.0392	6.1822	-0.0466	6.9421	-0.0688	6.9134	-0.0553	OL	OL	OL	OL	OL	OL	OL	OL
4.651	7.3089	0.0131	6.186	0.0155	6.943	-0.055	6.9124	-0.0691	OL	OL	OL	OL	OL	OL	OL	OL
4.655	7.3136	0.0783	6.1879	0.0466	6.9459	-0.0138	6.9144	-0.0415	OL	OL	OL	OL	OL	OL	OL	OL
4.658	7.306	-0.0261	6.186	0.0155	6.945	-0.0275	6.9144	-0.0415	OL	OL	OL	OL	OL	OL	OL	OL
4.66	7.307	-0.0131	6.185	0	6.944	-0.0413	6.9115	-0.0829	OL	OL	OL	OL	OL	OL	OL	OL
4.691	7.307	-0.0131	6.186	0.0155	6.9459	-0.0138	6.9124	-0.0691	OL	OL	OL	OL	OL	OL	OL	OL
4.694	7.3079	0	6.1822	-0.0466	6.9421	-0.0688	6.9144	-0.0415	OL	OL	OL	OL	OL	OL	OL	OL
4.697	7.3136	0.0783	6.1841	-0.0155	6.943	-0.055	6.9144	-0.0415	OL	OL	OL	OL	OL	OL	OL	OL
4.7	7.3136	0.0783	6.1764	-0.1398	6.945	-0.0275	6.9124	-0.0691	OL	OL	OL	OL	OL	OL	OL	OL
4.73	7.3089	0.0131	6.1841	-0.0155	6.943	-0.055	6.9124	-0.0691	OL	OL	OL	OL	OL	OL	OL	OL
4.734	7.3127	0.0653	6.1927	0.1242	6.944	-0.0413	6.9115	-0.0829	OL	OL	OL	OL	OL	OL	OL	OL
4.736	7.3012	-0.0914	6.1793	-0.0932	6.9411	-0.0826	6.9153	-0.0276	OL	OL	OL	OL	OL	OL	OL	OL
4.739	7.3146	0.0914	6.1841	-0.0155	6.944	-0.0413	6.9115	-0.0829	OL	OL	OL	OL	OL	OL	OL	OL
4.769	7.306	-0.0261	6.186	0.0155	6.943	-0.055	6.9249	0.1106	OL	OL	OL	OL	OL	OL	OL	OL
4.772	7.3079	0	6.185	0	6.9459	-0.0138	6.9058	-0.1659	OL	OL	OL	OL	OL	OL	OL	OL
4.775	7.3079	0	6.1841	-0.0155	6.943	-0.055	6.9124	-0.0691	OL	OL	OL	OL	OL	OL	OL	OL
4.779	7.307	-0.0131	6.186	0.0155	6.9421	-0.0688	6.9134	-0.0553	OL	OL	OL	OL	OL	OL	OL	OL
4.809	7.3203	0.1697	6.185	0	6.943	-0.055	6.9124	-0.0691	OL	OL	OL	OL	OL	OL	OL	OL
4.813	7.3089	0.0131	6.1802	-0.0777	6.943	-0.055	6.9134	-0.0553	OL	OL	OL	OL	OL	OL	OL	OL
4.815	7.3098	0.0261	6.1908	0.0932	6.944	-0.0413	6.9124	-0.0691	OL	OL	OL	OL	OL	OL	OL	OL
4.819	7.3127	0.0653	6.187	0.0311	6.943	-0.055	6.9144	-0.0415	OL	OL	OL	OL	OL	OL	OL	OL
4.849	7.3079	0	6.1783	-0.1087	6.944	-0.0413	6.9096	-0.1106	OL	OL	OL	OL	OL	OL	OL	OL
4.852	7.3079	0	6.185	0	6.943	-0.055	6.9115	-0.0829	OL	OL	OL	OL	OL	OL	OL	OL
4.855	7.2287	-1.084	6.186	0.0155	6.943	-0.055	6.9153	-0.0276	OL	OL	OL	OL	OL	OL	OL	OL
4.859	7.3108	0.0392	6.1918	0.1087	6.944	-0.0413	6.9144	-0.0415	OL	OL	OL	OL	OL	OL	OL	OL
4.893	7.3079	0	6.1879	0.0466	6.944	-0.0413	6.9124	-0.0691	OL	OL	OL	OL	OL	OL	OL	OL
4.896	7.307	-0.0131	6.185	0	6.944	-0.0413	6.9134	-0.0553	OL	OL	OL	OL	OL	OL	OL	OL
4.899	7.3079	0	6.186	0.0155	6.945	-0.0275	6.9144	-0.0415	OL	OL	OL	OL	OL	OL	OL	OL
4.901	7.3098	0.0261	6.1841	-0.0155	6.944	-0.0413	6.9153	-0.0276	OL	OL	OL	OL	OL	OL	OL	OL
4.905	7.3117	0.0522	6.187	0.0311	6.944	-0.0413	6.9144	-0.0415	OL	OL	OL	OL	OL	OL	OL	OL
4.936	7.3089	0.0131	6.1793	-0.0932	6.944	-0.0413	6.9124	-0.0691	OL	OL	OL	OL	OL	OL	OL	OL
4.94	7.3031	-0.0653	6.1841	-0.0155	6.943	-0.055	6.9144	-0.0415	OL	OL	OL	OL	OL	OL	OL	OL
4.942	7.3098	0.0261	6.1774	-0.1242	6.943	-0.055	6.9201	0.0415	OL	OL	OL	OL	OL	OL	OL	OL
4.983	7.3108	0.0392	6.185	0	6.944	-0.0413	6.9058	-0.1659	OL	OL	OL	OL	OL	OL	OL	OL
4.986	7.3079	0	6.186	0.0155	6.944	-0.0413	6.9124	-0.0691	OL	OL	OL	OL	OL	OL	OL	OL
4.989	7.3108	0.0392	6.1831	-0.0311	6.945	-0.0275	6.9153	-0.0276	OL	OL	OL	OL	OL	OL	OL	OL
4.995	7.3079	0	6.186	0.0155	6.945	-0.0275	6.9249	0.1106	OL	OL	OL	OL	OL	OL	OL	OL
4.998	7.3089	0.0131	6.1841	-0.0155	6.944	-0.0413	6.9124	-0.0691	OL	OL	OL	OL	OL	OL	OL	OL
5.027	7.3051	-0.0392	6.185	0	6.945	-0.0275	6.9134	-0.0553	OL	OL	OL	OL	OL	OL	OL	OL
5.03	7.3051	-0.0392	6.186	0.0155	6.945	-0.0275	6.9144	-0.0415	OL	OL	OL	OL	OL	OL	OL	OL
5.033	7.3079	0	6.186	0.0155	6.943	-0.055	6.9124	-0.0691	OL	OL	OL	OL	OL	OL	OL	OL
5.035	7.3098	0.0261	6.187	0.0311	6.9421	-0.0688	6.9163	-0.0138	OL	OL	OL	OL	OL	OL	OL	OL
5.065	7.3117	0.0522	6.1812	-0.0621	6.943	-0.055	6.9115	-0.0829	OL	OL	OL	OL	OL	OL	OL	OL
5.069	7.3194	0.1567	6.1774	-0.1242	6.943	-0.055	6.9144	-0.0415	OL	OL	OL	OL	OL	OL	OL	OL
5.072	7.307	-0.0131	6.1841	-0.0155	6.943	-0.055	6.9134	-0.0553	OL	OL	OL	OL	OL	OL	OL	OL
5.074	7.3117	0.0522	6.1879	0.0466	6.9383	-0.1239	6.9105	-0.0968	OL	OL	OL	OL	OL	OL	OL	OL
5.104	7.3079	0	6.1898	0.0776	6.945	-0.0275	6.9124	-0.0691	OL	OL	OL	OL	OL	OL	OL	OL
5.107	7.307	-0.0131	6.185	0	6.944	-0.0413	6.9182	0.0138	OL	OL	OL	OL	OL	OL	OL	OL
5.11	7.3079	0	6.185	0	6.943	-0.055	6.9134	-0.0553	OL	OL	OL	OL	OL	OL	OL	OL
5.117	7.3089	0.0131	6.185	0	6.944	-0.0413	6.9124	-0.0691	OL	OL	OL	OL	OL	OL	OL	OL
5.146	7.3098	0.0261	6.187	0.0311	6.944	-0.0413	6.9134	-0.0553	OL	OL	OL	OL	OL	OL	OL	OL
5.15	7.3012	-0.0914	6.1745	-0.1708	6.943	-0.055	6.9124	-0.0691	OL	OL	OL	OL	OL	OL	OL	OL
5.152	7.3003	-0.1045	6.1831	-0.0311	6.9421	-0.0688	6.9144	-0.0415	OL	OL	OL	OL	OL	OL	OL	OL
5.178	7.3079	0	6.1716	-0.2174	6.943	-0.055	6.9134	-0.0553	OL	OL	OL	OL	OL	OL	OL	OL
5.18	7.306	-0.0261	6.1783	-0.1087	6.943	-0.055	6.9134	-0.0553	OL	OL	OL	OL	OL	OL	OL	OL
5.205	7.307	-0.0131	6.185	0	6.9421	-0.0688	6.9153	-0.0276	OL	OL	OL	OL	OL	OL	OL	OL
5.208	7.3108	0.0392	6.1745	-0.1708	6.9459	-0.0138	6.9134	-0.0553	OL	OL	OL	OL	OL	OL	OL	OL
5.226	7.3079	0	6.1841	-0.0155	6.943	-0.055	6.9096	-0.1106	OL	OL	OL	OL	OL	OL	OL	OL
5.229	7.307	-0.0131	6.1841	-0.0155	6.944	-0.0413	6.9124	-0.0691	OL	OL	OL	OL	OL	OL	OL	OL
5.236	7.3079	0	6.186	0.0155	6.9421	-0.0688	6.9144	-0.0415	OL	OL	OL	OL	OL	OL	OL	OL
5.239	7.3079	0	6.185	0	6.944	-0.0413	6.9115	-0.0829	OL	OL	OL	OL	OL	OL	OL	OL
5.241	7.3079	0	6.1879	0.0466	6.944	-0.0413	6.9144	-0.0415	OL	OL	OL	OL	OL	OL	OL	OL
5.244	7.3031	-0.0653	6.1831	-0.0311	6.943	-0.055	6.9124	-0.0691	OL	OL	OL	OL	OL	OL	OL	OL
5.274	7.3031	-0.0653	6.187	0.0311	6.944	-0.0413	6.9144	-0.0415	OL	OL	OL	OL	OL	OL	OL	OL
5.278	7.3117	0.0522	6.1879	0.0466	6.943	-0.055	6.9182	0.0138	OL	OL	OL	OL	OL	OL	OL	OL
5.28	7.3051	-0.0392	6.186	0.0155	6.9421	-0.0688	6.9144	-0.0415	OL	OL	OL	OL	OL	OL	OL	OL
5.283	7.3165	0.1175	6.1879	0.0466	6.943	-0.055	6.9134	-0.0553	OL	OL	OL	OL	OL	OL	OL	OL
5.314	7.3089	0.0131	6.1841	-0.0155	6.9421	-0.0688	6.9124	-0.0691	OL	OL	OL	OL	OL	OL	OL	OL
5.318	7.3089	0.0131	6.186	0.0155	6.943	-0.055	6.9144	-0.0415	OL	OL	OL	OL	OL	OL	OL	OL
5.32	7.3079	0	6.186	0.0155	6.943	-0.055	6.9124	-0.0691	OL	OL	OL	OL	OL	OL	OL	OL
5.323	7.306	-0.0261	6.1831	-0.0311	6.944	-0.0413	6.9124	-0.0691	OL	OL	OL	OL	OL	OL	OL	OL
5.353	7.3079	0	6.1831	-0.0311	6.944	-0.0413	6.9124	-0.0691	OL	OL	OL	OL	OL	OL	OL	OL
5.356	7.3051	-0.0392	6.1841	-0.0155	6.9421	-0.0688	6.9134	-0.0553	OL	OL	OL	OL	OL	OL	OL	OL
5.359	7.3079	0	6.185	0	6.9459	-0.0138	6.9096	-0.1106	OL	OL	OL	OL	OL	OL	OL	OL
5.365	7.3012	-0.0914	6.185	0	6.9411	-0.0826	6.9163	-0.0138	OL	OL	OL	OL	OL	OL	OL	OL
5.369	7.2907	-0.235	6.1889	0.0621	6.9411	-0.0826	6.9077	-0.1382	OL	OL	OL	OL	OL	OL	OL	OL
5.398	7.3155	0.1045	6.1831	-0.0311	6.944	-0.0413	6.9134	-0.0553	OL	OL	OL	OL	OL	OL	OL	OL
5.404	7.3041	-0.0522	6.185	0	6.9421	-0.0688	6.9134	-0.0553	OL	OL	OL	OL	OL	OL	OL	OL
5.408	7.306	-0.0261	6.185	0	6.9421	-0.0688	6.9134	-0.0553	OL	OL	OL	OL	OL	OL	OL	OL
5.438	7.307	-0.0131	6.187	0.0311	6.943	-0.055	6.9105	-0.0968	OL	OL	OL	OL	OL	OL	OL	OL
5.441	7.3098	0.0261	6.1831	-0.0311	6.943	-0.055	6.9124	-0.0691	OL	OL	OL	OL	OL	OL	OL	OL
5.445	7.2774	-0.4179	6.1822	-0.0466	6.9411	-0.0826	6.9134	-0.0553	OL	OL	OL	OL	OL	OL	OL	OL
5.448	7.3031	-0.0653	6.1831	-0.0311	6.9153	-0.4542	6.9134	-0.0553	OL	OL	OL	OL	OL	OL	OL	OL
5.478	7.3079	0	6.1812	-0.0621	6.943	-0.055	6.9105	-0.0968	OL	OL	OL	OL	OL	OL	OL	OL
5.481	7.3098	0.0261	6.1841	-0.0155	6.944	-0.0413	6.9134	-0.0553	OL	OL	OL	OL	OL	OL	OL	OL
5.484	7.3079	0	6.1706	-0.233	6.9411	-0.0826	6.9134	-0.0553	OL	OL	OL	OL	OL	OL	OL	OL
5.49	7.328	0.2742	6.1822	-0.0466	6.943	-0.055	6.9086	-0.1244	OL	OL	OL	OL	OL	OL	OL	OL
5.522	7.3051	-0.0392	6.187	0.0311	6.945	-0.0275	6.9124	-0.0691	OL	OL	OL	OL	OL	OL	OL	OL
5.524	7.3079	0	6.1793	-0.0932	6.945	-0.0275	6.9134	-0.0553	OL	OL	OL	OL	OL	OL	OL	OL
5.527	7.3079	0	6.186	0.0155	6.943	-0.055	6.9096	-0.1106	OL	OL	OL	OL	OL	OL	OL	OL
5.529	7.3098	0.0261	6.185	0	6.9421	-0.0688	6.9172	0	OL	OL	OL	OL	OL	OL	OL	OL
5.559	7.3079	0	6.186	0.0155	6.943	-0.055	6.9124	-0.0691	OL	OL	OL	OL	OL	OL	OL	OL
5.563	7.3155	0.1045	6.185	0	6.943	-0.055	6.9134	-0.0553	OL	OL	OL	OL	OL	OL	OL	OL
5.565	7.3194	0.1567	6.1726	-0.2019	6.944	-0.0413	6.9134	-0.0553	OL	OL	OL	OL	OL	OL	OL	OL
5.568	7.3165	0.1175	6.2004	0.2485	6.9421	-0.0688	6.9134	-0.0553	OL	OL	OL	OL	OL	OL	OL	OL
5.584	7.3155	0.1045	6.185	0	6.945	-0.0275	6.9153	-0.0276	OL	OL	OL	OL	OL	OL	OL	OL
5.626	7.3098	0.0261	6.1879	0.0466	6.944	-0.0413	6.9134	-0.0553	OL	OL	OL	OL	OL	OL	OL	OL
5.632	7.3079	0	6.185	0	6.944	-0.0413	6.9153	-0.0276	OL	OL	OL	OL	OL	OL	OL	OL
5.635	7.3079	0	6.185	0	6.944	-0.0413	6.9153	-0.0276	OL	OL	OL	OL	OL	OL	OL	OL
5.666	7.3051	-0.0392	6.1879	0.0466	6.945	-0.0275	6.9134	-0.0553	OL	OL	OL	OL	OL	OL	OL	OL
5.67	7.3098	0.0261	6.1879	0.0466	6.9459	-0.0138	6.9124	-0.0691	OL	OL	OL	OL	OL	OL	OL	OL
5.673	7.3098	0.0261	6.186	0.0155	6.944	-0.0413	6.9134	-0.0553	OL	OL	OL	OL	OL	OL	OL	OL
5.676	7.307	-0.0131	6.186	0.0155	6.945	-0.0275	6.9134	-0.0553	OL	OL	OL	OL	OL	OL	OL	OL
5.705	7.3089	0.0131	6.187	0.0311	6.943	-0.055	6.9134	-0.0553	OL	OL	OL	OL	OL	OL	OL	OL
5.709	7.3079	0	6.1841	-0.0155	6.944	-0.0413	6.9144	-0.0415	OL	OL	OL	OL	OL	OL	OL	OL
5.711	7.3051	-0.0392	6.187	0.0311	6.943	-0.055	6.9153	-0.0276	OL	OL	OL	OL	OL	OL	OL	OL
5.714	7.2917	-0.222	6.1802	-0.0777	6.944	-0.0413	6.9105	-0.0968	OL	OL	OL	OL	OL	OL	OL	OL
5.744	7.3051	-0.0392	6.1879	0.0466	6.945	-0.0275	6.9124	-0.0691	OL	OL	OL	OL	OL	OL	OL	OL
5.748	7.3098	0.0261	6.185	0	6.944	-0.0413	6.9096	-0.1106	OL	OL	OL	OL	OL	OL	OL	OL
5.75	7.3051	-0.0392	6.185	0	6.943	-0.055	6.9105	-0.0968	OL	OL	OL	OL	OL	OL	OL	OL
5.775	7.3079	0	6.187	0.0311	6.945	-0.0275	6.9144	-0.0415	OL	OL	OL	OL	OL	OL	OL	OL
5.778	7.3079	0	6.187	0.0311	6.943	-0.055	6.9134	-0.0553	OL	OL	OL	OL	OL	OL	OL	OL
5.803	7.3146	0.0914	6.186	0.0155	6.943	-0.055	6.9124	-0.0691	OL	OL	OL	OL	OL	OL	OL	OL
5.805	7.3098	0.0261	6.1879	0.0466	6.944	-0.0413	6.9144	-0.0415	OL	OL	OL	OL	OL	OL	OL	OL
5.824	7.3089	0.0131	6.1831	-0.0311	6.944	-0.0413	6.9124	-0.0691	OL	OL	OL	OL	OL	OL	OL	OL
5.826	7.2907	-0.235	6.1831	-0.0311	6.943	-0.055	6.9144	-0.0415	OL	OL	OL	OL	OL	OL	OL	OL
5.829	7.3089	0.0131	6.1946	0.1553	6.943	-0.055	6.9144	-0.0415	OL	OL	OL	OL	OL	OL	OL	OL
5.831	7.307	-0.0131	6.1802	-0.0777	6.944	-0.0413	6.9115	-0.0829	OL	OL	OL	OL	OL	OL	OL	OL
5.834	7.3079	0	6.186	0.0155	6.944	-0.0413	6.9124	-0.0691	OL	OL	OL	OL	OL	OL	OL	OL
5.841	7.307	-0.0131	6.1879	0.0466	6.944	-0.0413	6.9153	-0.0276	OL	OL	OL	OL	OL	OL	OL	OL
5.87	7.3098	0.0261	6.186	0.0155	6.944	-0.0413	6.9153	-0.0276	OL	OL	OL	OL	OL	OL	OL	OL
5.874	7.3089	0.0131	6.1822	-0.0466	6.943	-0.055	6.9134	-0.0553	OL	OL	OL	OL	OL	OL	OL	OL
5.876	7.306	-0.0261	6.186	0.0155	6.944	-0.0413	6.9134	-0.0553	OL	OL	OL	OL	OL	OL	OL	OL
5.88	7.3127	0.0653	6.1841	-0.0155	6.943	-0.055	6.9134	-0.0553	OL	OL	OL	OL	OL	OL	OL	OL
5.911	7.307	-0.0131	6.1774	-0.1242	6.943	-0.055	6.9134	-0.0553	OL	OL	OL	OL	OL	OL	OL	OL
5.914	7.307	-0.0131	6.1841	-0.0155	6.944	-0.0413	6.9191	0.0276	OL	OL	OL	OL	OL	OL	OL	OL
5.916	7.3194	0.1567	6.1668	-0.2951	6.943	-0.055	6.9163	-0.0138	OL	OL	OL	OL	OL	OL	OL	OL
5.92	7.306	-0.0261	6.187	0.0311	6.943	-0.055	6.9144	-0.0415	OL	OL	OL	OL	OL	OL	OL	OL
5.951	7.3108	0.0392	6.185	0	6.9459	-0.0138	6.9134	-0.0553	OL	OL	OL	OL	OL	OL	OL	OL
5.955	7.3079	0	6.186	0.0155	6.9421	-0.0688	6.9124	-0.0691	OL	OL	OL	OL	OL	OL	OL	OL
5.957	7.3079	0	6.186	0.0155	6.943	-0.055	6.9144	-0.0415	OL	OL	OL	OL	OL	OL	OL	OL
5.963	7.306	-0.0261	6.1841	-0.0155	6.944	-0.0413	6.9153	-0.0276	OL	OL	OL	OL	OL	OL	OL	OL
5.994	7.307	-0.0131	6.1841	-0.0155	6.9421	-0.0688	6.9134	-0.0553	OL	OL	OL	OL	OL	OL	OL	OL
5.996	7.3108	0.0392	6.1831	-0.0311	6.943	-0.055	6.9163	-0.0138	OL	OL	OL	OL	OL	OL	OL	OL
6	7.3089	0.0131	6.185	0	6.944	-0.0413	6.9124	-0.0691	OL	OL	OL	OL	OL	OL	OL	OL
6.001	7.307	-0.0131	6.1793	-0.0932	6.945	-0.0275	6.9134	-0.0553	OL	OL	OL	OL	OL	OL	OL	OL
6.031	7.3051	-0.0392	6.186	0.0155	6.945	-0.0275	6.9124	-0.0691	OL	OL	OL	OL	OL	OL	OL	OL
6.035	7.307	-0.0131	6.186	0.0155	6.9421	-0.0688	6.9144	-0.0415	OL	OL	OL	OL	OL	OL	OL	OL
6.037	7.3051	-0.0392	6.185	0	6.945	-0.0275	6.9134	-0.0553	OL	OL	OL	OL	OL	OL	OL	OL
6.04	7.307	-0.0131	6.1831	-0.0311	6.943	-0.055	6.9124	-0.0691	OL	OL	OL	OL	OL	OL	OL	OL
6.071	7.307	-0.0131	6.1822	-0.0466	6.944	-0.0413	6.9153	-0.0276	OL	OL	OL	OL	OL	OL	OL	OL
6.074	7.3089	0.0131	6.187	0.0311	6.943	-0.055	6.9144	-0.0415	OL	OL	OL	OL	OL	OL	OL	OL
6.077	7.3089	0.0131	6.186	0.0155	6.9459	-0.0138	6.9105	-0.0968	OL	OL	OL	OL	OL	OL	OL	OL
6.083	7.3051	-0.0392	6.185	0	6.943	-0.055	6.9134	-0.0553	OL	OL	OL	OL	OL	OL	OL	OL
6.086	7.3108	0.0392	6.186	0.0155	6.944	-0.0413	6.9124	-0.0691	OL	OL	OL	OL	OL	OL	OL	OL
6.117	7.3089	0.0131	6.185	0	6.943	-0.055	6.9144	-0.0415	OL	OL	OL	OL	OL	OL	OL	OL
6.12	7.3117	0.0522	6.1879	0.0466	6.9411	-0.0826	6.9134	-0.0553	OL	OL	OL	OL	OL	OL	OL	OL
6.123	7.306	-0.0261	6.1822	-0.0466	6.943	-0.055	6.9182	0.0138	OL	OL	OL	OL	OL	OL	OL	OL
6.126	7.3079	0	6.1812	-0.0621	6.9421	-0.0688	6.9134	-0.0553	OL	OL	OL	OL	OL	OL	OL	OL
6.156	7.3098	0.0261	6.186	0.0155	6.943	-0.055	6.9163	-0.0138	OL	OL	OL	OL	OL	OL	OL	OL
6.16	7.3079	0	6.1831	-0.0311	6.945	-0.0275	6.9124	-0.0691	OL	OL	OL	OL	OL	OL	OL	OL
6.162	7.3089	0.0131	6.1898	0.0776	6.943	-0.055	6.9144	-0.0415	OL	OL	OL	OL	OL	OL	OL	OL
6.166	7.3079	0	6.186	0.0155	6.945	-0.0275	6.9134	-0.0553	OL	OL	OL	OL	OL	OL	OL	OL
6.198	7.3079	0	6.1889	0.0621	6.9421	-0.0688	6.9134	-0.0553	OL	OL	OL	OL	OL	OL	OL	OL
6.201	7.3041	-0.0522	6.1841	-0.0155	6.944	-0.0413	6.9134	-0.0553	OL	OL	OL	OL	OL	OL	OL	OL
6.204	7.307	-0.0131	6.185	0	6.9459	-0.0138	6.9153	-0.0276	OL	OL	OL	OL	OL	OL	OL	OL
6.22	7.3079	0	6.1908	0.0932	6.943	-0.055	6.9144	-0.0415	OL	OL	OL	OL	OL	OL	OL	OL
6.26	7.3089	0.0131	6.187	0.0311	6.943	-0.055	6.9115	-0.0829	OL	OL	OL	OL	OL	OL	OL	OL
6.263	7.3022	-0.0783	6.1831	-0.0311	6.943	-0.055	6.9124	-0.0691	OL	OL	OL	OL	OL	OL	OL	OL
6.265	7.3136	0.0783	6.187	0.0311	6.9459	-0.0138	6.9182	0.0138	OL	OL	OL	OL	OL	OL	OL	OL
6.268	7.3098	0.0261	6.1831	-0.0311	6.943	-0.055	6.9134	-0.0553	OL	OL	OL	OL	OL	OL	OL	OL
6.298	7.307	-0.0131	6.186	0.0155	6.943	-0.055	6.9124	-0.0691	OL	OL	OL	OL	OL	OL	OL	OL
6.302	7.3079	0	6.186	0.0155	6.943	-0.055	6.9086	-0.1244	OL	OL	OL	OL	OL	OL	OL	OL
6.304	7.307	-0.0131	6.185	0	6.944	-0.0413	6.9134	-0.0553	OL	OL	OL	OL	OL	OL	OL	OL
6.307	7.3079	0	6.186	0.0155	6.943	-0.055	6.9134	-0.0553	OL	OL	OL	OL	OL	OL	OL	OL
6.337	7.307	-0.0131	6.1879	0.0466	6.943	-0.055	6.9134	-0.0553	OL	OL	OL	OL	OL	OL	OL	OL
6.34	7.3089	0.0131	6.1841	-0.0155	6.944	-0.0413	6.9134	-0.0553	OL	OL	OL	OL	OL	OL	OL	OL
6.343	7.3098	0.0261	6.185	0	6.943	-0.055	6.9144	-0.0415	OL	OL	OL	OL	OL	OL	OL	OL
6.349	7.2974	-0.1436	6.1879	0.0466	6.944	-0.0413	6.9124	-0.0691	OL	OL	OL	OL	OL	OL	OL	OL
6.353	7.3165	0.1175	6.1822	-0.0466	6.9411	-0.0826	6.9134	-0.0553	OL	OL	OL	OL	OL	OL	OL	OL
6.381	7.3136	0.0783	6.1879	0.0466	6.943	-0.055	6.9124	-0.0691	OL	OL	OL	OL	OL	OL	OL	OL
6.385	7.307	-0.0131	6.1764	-0.1398	6.9411	-0.0826	6.9124	-0.0691	OL	OL	OL	OL	OL	OL	OL	OL
6.388	7.306	-0.0261	6.186	0.0155	6.944	-0.0413	6.9163	-0.0138	OL	OL	OL	OL	OL	OL	OL	OL
6.413	7.306	-0.0261	6.1831	-0.0311	6.943	-0.055	6.9134	-0.0553	OL	OL	OL	OL	OL	OL	OL	OL
6.415	7.307	-0.0131	6.1831	-0.0311	6.9421	-0.0688	6.9134	-0.0553	OL	OL	OL	OL	OL	OL	OL	OL
6.441	7.3051	-0.0392	6.1793	-0.0932	6.944	-0.0413	6.9134	-0.0553	OL	OL	OL	OL	OL	OL	OL	OL
6.443	7.3051	-0.0392	6.1831	-0.0311	6.943	-0.055	6.9124	-0.0691	OL	OL	OL	OL	OL	OL	OL	OL
6.461	7.306	-0.0261	6.1774	-0.1242	6.944	-0.0413	6.9124	-0.0691	OL	OL	OL	OL	OL	OL	OL	OL
6.464	7.307	-0.0131	6.1841	-0.0155	6.943	-0.055	6.9124	-0.0691	OL	OL	OL	OL	OL	OL	OL	OL
6.471	7.3079	0	6.1716	-0.2174	6.9411	-0.0826	6.9124	-0.0691	OL	OL	OL	OL	OL	OL	OL	OL
6.474	7.307	-0.0131	6.2004	0.2485	6.943	-0.055	6.9134	-0.0553	OL	OL	OL	OL	OL	OL	OL	OL
6.476	7.3108	0.0392	6.1889	0.0621	6.943	-0.055	6.9153	-0.0276	OL	OL	OL	OL	OL	OL	OL	OL
6.484	7.3079	0	6.1793	-0.0932	6.945	-0.0275	6.9144	-0.0415	OL	OL	OL	OL	OL	OL	OL	OL
6.514	7.307	-0.0131	6.185	0	6.944	-0.0413	6.9115	-0.0829	OL	OL	OL	OL	OL	OL	OL	OL
6.518	7.3079	0	6.186	0.0155	6.943	-0.055	6.9144	-0.0415	OL	OL	OL	OL	OL	OL	OL	OL
6.521	7.3079	0	6.187	0.0311	6.9421	-0.0688	6.9115	-0.0829	OL	OL	OL	OL	OL	OL	OL	OL
6.523	7.3079	0	6.186	0.0155	6.9421	-0.0688	6.9105	-0.0968	OL	OL	OL	OL	OL	OL	OL	OL
6.555	7.3165	0.1175	6.186	0.0155	6.9421	-0.0688	6.9134	-0.0553	OL	OL	OL	OL	OL	OL	OL	OL
6.559	7.3041	-0.0522	6.1918	0.1087	6.9421	-0.0688	6.9134	-0.0553	OL	OL	OL	OL	OL	OL	OL	OL
6.561	7.3165	0.1175	6.186	0.0155	6.945	-0.0275	6.9134	-0.0553	OL	OL	OL	OL	OL	OL	OL	OL
6.564	7.3041	-0.0522	6.187	0.0311	6.9411	-0.0826	6.9134	-0.0553	OL	OL	OL	OL	OL	OL	OL	OL
6.596	7.3051	-0.0392	6.1754	-0.1553	6.944	-0.0413	6.9153	-0.0276	OL	OL	OL	OL	OL	OL	OL	OL
6.599	7.3089	0.0131	6.1831	-0.0311	6.943	-0.055	6.9153	-0.0276	OL	OL	OL	OL	OL	OL	OL	OL
6.601	7.307	-0.0131	6.1841	-0.0155	6.9402	-0.0963	6.9144	-0.0415	OL	OL	OL	OL	OL	OL	OL	OL
6.607	7.307	-0.0131	6.1841	-0.0155	6.944	-0.0413	6.9115	-0.0829	OL	OL	OL	OL	OL	OL	OL	OL
6.637	7.307	-0.0131	6.1831	-0.0311	6.9411	-0.0826	6.9124	-0.0691	OL	OL	OL	OL	OL	OL	OL	OL
6.64	7.3079	0	6.186	0.0155	6.9411	-0.0826	6.9134	-0.0553	OL	OL	OL	OL	OL	OL	OL	OL
6.643	7.3079	0	6.1879	0.0466	6.943	-0.055	6.9134	-0.0553	OL	OL	OL	OL	OL	OL	OL	OL
6.645	7.307	-0.0131	6.1946	0.1553	6.943	-0.055	6.9134	-0.0553	OL	OL	OL	OL	OL	OL	OL	OL
6.649	7.3051	-0.0392	6.1841	-0.0155	6.9421	-0.0688	6.9134	-0.0553	OL	OL	OL	OL	OL	OL	OL	OL
6.679	7.3022	-0.0783	6.1908	0.0932	6.943	-0.055	6.9115	-0.0829	OL	OL	OL	OL	OL	OL	OL	OL
6.682	7.3079	0	6.185	0	6.943	-0.055	6.9134	-0.0553	OL	OL	OL	OL	OL	OL	OL	OL
6.685	7.306	-0.0261	6.1831	-0.0311	6.943	-0.055	6.9124	-0.0691	OL	OL	OL	OL	OL	OL	OL	OL
6.689	7.307	-0.0131	6.1774	-0.1242	6.943	-0.055	6.9134	-0.0553	OL	OL	OL	OL	OL	OL	OL	OL
6.719	7.3098	0.0261	6.1841	-0.0155	6.943	-0.055	6.9105	-0.0968	OL	OL	OL	OL	OL	OL	OL	OL
6.723	7.307	-0.0131	6.185	0	6.943	-0.055	6.9124	-0.0691	OL	OL	OL	OL	OL	OL	OL	OL
6.726	7.307	-0.0131	6.1841	-0.0155	6.9421	-0.0688	6.9115	-0.0829	OL	OL	OL	OL	OL	OL	OL	OL
6.731	7.3098	0.0261	6.186	0.0155	6.9421	-0.0688	6.9124	-0.0691	OL	OL	OL	OL	OL	OL	OL	OL
6.761	7.307	-0.0131	6.1831	-0.0311	6.943	-0.055	6.9134	-0.0553	OL	OL	OL	OL	OL	OL	OL	OL
6.765	7.3079	0	6.186	0.0155	6.9411	-0.0826	6.9134	-0.0553	OL	OL	OL	OL	OL	OL	OL	OL
6.768	7.306	-0.0261	6.1831	-0.0311	6.943	-0.055	6.9191	0.0276	OL	OL	OL	OL	OL	OL	OL	OL
6.77	7.3051	-0.0392	6.1822	-0.0466	6.9421	-0.0688	6.9124	-0.0691	OL	OL	OL	OL	OL	OL	OL	OL
6.8	7.2946	-0.1828	6.1822	-0.0466	6.943	-0.055	6.9134	-0.0553	OL	OL	OL	OL	OL	OL	OL	OL
6.804	7.3079	0	6.1946	0.1553	6.943	-0.055	6.9163	-0.0138	OL	OL	OL	OL	OL	OL	OL	OL
6.806	7.3079	0	6.186	0.0155	6.943	-0.055	6.9115	-0.0829	OL	OL	OL	OL	OL	OL	OL	OL
6.82	7.306	-0.0261	6.1822	-0.0466	6.9411	-0.0826	6.9134	-0.0553	OL	OL	OL	OL	OL	OL	OL	OL
6.823	7.307	-0.0131	6.186	0.0155	6.943	-0.055	6.9134	-0.0553	OL	OL	OL	OL	OL	OL	OL	OL
6.837	7.306	-0.0261	6.1841	-0.0155	6.943	-0.055	6.9124	-0.0691	OL	OL	OL	OL	OL	OL	OL	OL
6.839	7.3079	0	6.1879	0.0466	6.9421	-0.0688	6.9124	-0.0691	OL	OL	OL	OL	OL	OL	OL	OL
6.845	7.3079	0	6.1812	-0.0621	6.943	-0.055	6.9115	-0.0829	OL	OL	OL	OL	OL	OL	OL	OL
6.876	7.3079	0	6.1822	-0.0466	6.9411	-0.0826	6.9134	-0.0553	OL	OL	OL	OL	OL	OL	OL	OL
6.881	7.3079	0	6.1841	-0.0155	6.943	-0.055	6.9115	-0.0829	OL	OL	OL	OL	OL	OL	OL	OL
6.884	7.3108	0.0392	6.1764	-0.1398	6.943	-0.055	6.9153	-0.0276	OL	OL	OL	OL	OL	OL	OL	OL
6.914	7.306	-0.0261	6.1831	-0.0311	6.944	-0.0413	6.9124	-0.0691	OL	OL	OL	OL	OL	OL	OL	OL
6.92	7.306	-0.0261	6.185	0	6.944	-0.0413	6.9096	-0.1106	OL	OL	OL	OL	OL	OL	OL	OL
6.924	7.307	-0.0131	6.185	0	6.943	-0.055	6.9115	-0.0829	OL	OL	OL	OL	OL	OL	OL	OL
6.954	7.307	-0.0131	6.185	0	6.943	-0.055	6.9115	-0.0829	OL	OL	OL	OL	OL	OL	OL	OL
6.958	7.3041	-0.0522	6.186	0.0155	6.943	-0.055	6.9115	-0.0829	OL	OL	OL	OL	OL	OL	OL	OL
6.961	7.306	-0.0261	6.185	0	6.9421	-0.0688	6.9124	-0.0691	OL	OL	OL	OL	OL	OL	OL	OL
6.968	7.3079	0	6.187	0.0311	6.9421	-0.0688	6.9115	-0.0829	OL	OL	OL	OL	OL	OL	OL	OL
6.997	7.3079	0	6.1735	-0.1864	6.9411	-0.0826	6.9115	-0.0829	OL	OL	OL	OL	OL	OL	OL	OL
7	7.306	-0.0261	6.185	0	6.9421	-0.0688	6.9086	-0.1244	OL	OL	OL	OL	OL	OL	OL	OL
7.003	7.2974	-0.1436	6.1745	-0.1708	6.943	-0.055	6.9115	-0.0829	OL	OL	OL	OL	OL	OL	OL	OL
7.009	7.3041	-0.0522	6.1841	-0.0155	6.943	-0.055	6.9124	-0.0691	OL	OL	OL	OL	OL	OL	OL	OL
7.013	7.3127	0.0653	6.1898	0.0776	6.9421	-0.0688	6.9077	-0.1382	OL	OL	OL	OL	OL	OL	OL	OL
7.044	7.3079	0	6.1831	-0.0311	6.944	-0.0413	6.9134	-0.0553	OL	OL	OL	OL	OL	OL	OL	OL
7.048	7.307	-0.0131	6.1831	-0.0311	6.9421	-0.0688	6.9115	-0.0829	OL	OL	OL	OL	OL	OL	OL	OL
7.05	7.306	-0.0261	6.1841	-0.0155	6.944	-0.0413	6.9124	-0.0691	OL	OL	OL	OL	OL	OL	OL	OL
7.068	7.3041	-0.0522	6.1831	-0.0311	6.944	-0.0413	6.9124	-0.0691	OL	OL	OL	OL	OL	OL	OL	OL
7.07	7.3079	0	6.1822	-0.0466	6.943	-0.055	6.9096	-0.1106	OL	OL	OL	OL	OL	OL	OL	OL
7.073	7.3089	0.0131	6.186	0.0155	6.9411	-0.0826	6.9115	-0.0829	OL	OL	OL	OL	OL	OL	OL	OL
7.103	7.306	-0.0261	6.1774	-0.1242	6.943	-0.055	6.9105	-0.0968	OL	OL	OL	OL	OL	OL	OL	OL
7.107	7.3098	0.0261	6.1841	-0.0155	6.943	-0.055	6.9096	-0.1106	OL	OL	OL	OL	OL	OL	OL	OL
7.109	7.3136	0.0783	6.1831	-0.0311	6.9421	-0.0688	6.9124	-0.0691	OL	OL	OL	OL	OL	OL	OL	OL
7.116	7.3051	-0.0392	6.1841	-0.0155	6.9421	-0.0688	6.9096	-0.1106	OL	OL	OL	OL	OL	OL	OL	OL
7.121	7.3079	0	6.1774	-0.1242	6.943	-0.055	6.9124	-0.0691	OL	OL	OL	OL	OL	OL	OL	OL
7.149	7.307	-0.0131	6.185	0	6.9421	-0.0688	6.9124	-0.0691	OL	OL	OL	OL	OL	OL	OL	OL
7.153	7.3079	0	6.185	0	6.943	-0.055	6.9144	-0.0415	OL	OL	OL	OL	OL	OL	OL	OL
7.156	7.307	-0.0131	6.185	0	6.943	-0.055	6.9115	-0.0829	OL	OL	OL	OL	OL	OL	OL	OL
7.184	7.3098	0.0261	6.187	0.0311	6.9411	-0.0826	6.9105	-0.0968	OL	OL	OL	OL	OL	OL	OL	OL
7.188	7.306	-0.0261	6.1841	-0.0155	6.943	-0.055	6.9134	-0.0553	OL	OL	OL	OL	OL	OL	OL	OL
7.19	7.3079	0	6.2014	0.264	6.9421	-0.0688	6.9115	-0.0829	OL	OL	OL	OL	OL	OL	OL	OL
7.193	7.306	-0.0261	6.185	0	6.943	-0.055	6.9115	-0.0829	OL	OL	OL	OL	OL	OL	OL	OL
7.223	7.3203	0.1697	6.186	0.0155	6.944	-0.0413	6.9124	-0.0691	OL	OL	OL	OL	OL	OL	OL	OL
7.226	7.3089	0.0131	6.186	0.0155	6.9421	-0.0688	6.9115	-0.0829	OL	OL	OL	OL	OL	OL	OL	OL
7.229	7.307	-0.0131	6.1841	-0.0155	6.943	-0.055	6.9096	-0.1106	OL	OL	OL	OL	OL	OL	OL	OL
7.237	7.3079	0	6.1841	-0.0155	6.944	-0.0413	6.9172	0	OL	OL	OL	OL	OL	OL	OL	OL
7.24	7.307	-0.0131	6.185	0	6.943	-0.055	6.9144	-0.0415	OL	OL	OL	OL	OL	OL	OL	OL
7.271	7.3041	-0.0522	6.1841	-0.0155	6.9421	-0.0688	6.9105	-0.0968	OL	OL	OL	OL	OL	OL	OL	OL
7.274	7.3079	0	6.1831	-0.0311	6.943	-0.055	6.9134	-0.0553	OL	OL	OL	OL	OL	OL	OL	OL
7.276	7.3031	-0.0653	6.1831	-0.0311	6.9411	-0.0826	6.9134	-0.0553	OL	OL	OL	OL	OL	OL	OL	OL
7.279	7.307	-0.0131	6.1918	0.1087	6.9411	-0.0826	6.9134	-0.0553	OL	OL	OL	OL	OL	OL	OL	OL
7.309	7.307	-0.0131	6.1841	-0.0155	6.943	-0.055	6.9124	-0.0691	OL	OL	OL	OL	OL	OL	OL	OL
7.313	7.3108	0.0392	6.1841	-0.0155	6.943	-0.055	6.9096	-0.1106	OL	OL	OL	OL	OL	OL	OL	OL
7.316	7.3089	0.0131	6.1908	0.0932	6.9421	-0.0688	6.9096	-0.1106	OL	OL	OL	OL	OL	OL	OL	OL
7.319	7.3098	0.0261	6.1783	-0.1087	6.9421	-0.0688	6.9153	-0.0276	OL	OL	OL	OL	OL	OL	OL	OL
7.349	7.3051	-0.0392	6.187	0.0311	6.9421	-0.0688	6.9115	-0.0829	OL	OL	OL	OL	OL	OL	OL	OL
7.354	7.3079	0	6.185	0	6.9421	-0.0688	6.9058	-0.1659	OL	OL	OL	OL	OL	OL	OL	OL
7.355	7.3051	-0.0392	6.186	0.0155	6.9402	-0.0963	6.9134	-0.0553	OL	OL	OL	OL	OL	OL	OL	OL
7.362	7.3079	0	6.185	0	6.944	-0.0413	6.9163	-0.0138	OL	OL	OL	OL	OL	OL	OL	OL
7.392	7.307	-0.0131	6.1822	-0.0466	6.944	-0.0413	6.9124	-0.0691	OL	OL	OL	OL	OL	OL	OL	OL
7.395	7.3051	-0.0392	6.185	0	6.9411	-0.0826	6.9105	-0.0968	OL	OL	OL	OL	OL	OL	OL	OL
7.398	7.3041	-0.0522	6.1822	-0.0466	6.9421	-0.0688	6.9086	-0.1244	OL	OL	OL	OL	OL	OL	OL	OL
7.4	7.3012	-0.0914	6.1927	0.1242	6.9411	-0.0826	6.9134	-0.0553	OL	OL	OL	OL	OL	OL	OL	OL
7.437	7.306	-0.0261	6.185	0	6.9411	-0.0826	6.9124	-0.0691	OL	OL	OL	OL	OL	OL	OL	OL
7.44	7.3051	-0.0392	6.1898	0.0776	6.943	-0.055	6.9163	-0.0138	OL	OL	OL	OL	OL	OL	OL	OL
7.443	7.307	-0.0131	6.1802	-0.0777	6.943	-0.055	6.9096	-0.1106	OL	OL	OL	OL	OL	OL	OL	OL
7.457	7.3041	-0.0522	6.185	0	6.9421	-0.0688	6.9115	-0.0829	OL	OL	OL	OL	OL	OL	OL	OL
7.459	7.3051	-0.0392	6.1793	-0.0932	6.943	-0.055	6.9019	-0.2212	OL	OL	OL	OL	OL	OL	OL	OL
7.461	7.3051	-0.0392	6.1841	-0.0155	6.9411	-0.0826	6.9124	-0.0691	OL	OL	OL	OL	OL	OL	OL	OL
7.465	7.307	-0.0131	6.185	0	6.9402	-0.0963	6.9124	-0.0691	OL	OL	OL	OL	OL	OL	OL	OL
7.497	7.3098	0.0261	6.185	0	6.9402	-0.0963	6.9124	-0.0691	OL	OL	OL	OL	OL	OL	OL	OL
7.5	7.3108	0.0392	6.1831	-0.0311	6.943	-0.055	6.9144	-0.0415	OL	OL	OL	OL	OL	OL	OL	OL
7.503	7.3079	0	6.186	0.0155	6.9411	-0.0826	6.9124	-0.0691	OL	OL	OL	OL	OL	OL	OL	OL
7.535	7.3184	0.1436	6.1822	-0.0466	6.943	-0.055	6.9134	-0.0553	OL	OL	OL	OL	OL	OL	OL	OL
7.541	7.2974	-0.1436	6.1677	-0.2795	6.943	-0.055	6.9134	-0.0553	OL	OL	OL	OL	OL	OL	OL	OL
7.544	7.3022	-0.0783	6.185	0	6.945	-0.0275	6.9086	-0.1244	OL	OL	OL	OL	OL	OL	OL	OL
7.575	7.3079	0	6.1783	-0.1087	6.9421	-0.0688	6.9124	-0.0691	OL	OL	OL	OL	OL	OL	OL	OL
7.578	7.307	-0.0131	6.186	0.0155	6.9421	-0.0688	6.9096	-0.1106	OL	OL	OL	OL	OL	OL	OL	OL
7.58	7.307	-0.0131	6.1822	-0.0466	6.9421	-0.0688	6.9048	-0.1797	OL	OL	OL	OL	OL	OL	OL	OL
7.605	7.307	-0.0131	6.186	0.0155	6.9421	-0.0688	6.9134	-0.0553	OL	OL	OL	OL	OL	OL	OL	OL
7.608	7.306	-0.0261	6.1831	-0.0311	6.9459	-0.0138	6.9124	-0.0691	OL	OL	OL	OL	OL	OL	OL	OL
7.614	7.3098	0.0261	6.1831	-0.0311	6.943	-0.055	6.9115	-0.0829	OL	OL	OL	OL	OL	OL	OL	OL
7.616	7.3079	0	6.1764	-0.1398	6.9421	-0.0688	6.9115	-0.0829	OL	OL	OL	OL	OL	OL	OL	OL
7.641	7.3098	0.0261	6.187	0.0311	6.9411	-0.0826	6.9134	-0.0553	OL	OL	OL	OL	OL	OL	OL	OL
7.644	7.307	-0.0131	6.1908	0.0932	6.943	-0.055	6.9124	-0.0691	OL	OL	OL	OL	OL	OL	OL	OL
7.663	7.306	-0.0261	6.1822	-0.0466	6.945	-0.0275	6.9115	-0.0829	OL	OL	OL	OL	OL	OL	OL	OL
7.665	7.3079	0	6.185	0	6.943	-0.055	6.9048	-0.1797	OL	OL	OL	OL	OL	OL	OL	OL
7.672	7.3079	0	6.185	0	6.943	-0.055	6.9258	0.1244	OL	OL	OL	OL	OL	OL	OL	OL
7.674	7.306	-0.0261	6.185	0	6.943	-0.055	6.9163	-0.0138	OL	OL	OL	OL	OL	OL	OL	OL
7.703	7.3079	0	6.185	0	6.943	-0.055	6.9124	-0.0691	OL	OL	OL	OL	OL	OL	OL	OL
7.706	7.306	-0.0261	6.1812	-0.0621	6.944	-0.0413	6.9124	-0.0691	OL	OL	OL	OL	OL	OL	OL	OL
7.709	7.307	-0.0131	6.186	0.0155	6.943	-0.055	6.9124	-0.0691	OL	OL	OL	OL	OL	OL	OL	OL
7.712	7.3051	-0.0392	6.185	0	6.943	-0.055	6.9134	-0.0553	OL	OL	OL	OL	OL	OL	OL	OL
7.743	7.307	-0.0131	6.1831	-0.0311	6.943	-0.055	6.9124	-0.0691	OL	OL	OL	OL	OL	OL	OL	OL
7.747	7.3041	-0.0522	6.1841	-0.0155	6.9411	-0.0826	6.9124	-0.0691	OL	OL	OL	OL	OL	OL	OL	OL
7.749	7.307	-0.0131	6.1898	0.0776	6.9421	-0.0688	6.9163	-0.0138	OL	OL	OL	OL	OL	OL	OL	OL
7.751	7.3079	0	6.1841	-0.0155	6.943	-0.055	6.9115	-0.0829	OL	OL	OL	OL	OL	OL	OL	OL
7.782	7.3079	0	6.185	0	6.9411	-0.0826	6.9124	-0.0691	OL	OL	OL	OL	OL	OL	OL	OL
7.785	7.3089	0.0131	6.1918	0.1087	6.945	-0.0275	6.9019	-0.2212	OL	OL	OL	OL	OL	OL	OL	OL
7.788	7.3079	0	6.186	0.0155	6.943	-0.055	6.9115	-0.0829	OL	OL	OL	OL	OL	OL	OL	OL
7.794	7.3108	0.0392	6.185	0	6.944	-0.0413	6.9124	-0.0691	OL	OL	OL	OL	OL	OL	OL	OL
7.824	7.3041	-0.0522	6.1831	-0.0311	6.9421	-0.0688	6.9115	-0.0829	OL	OL	OL	OL	OL	OL	OL	OL
7.828	7.3012	-0.0914	6.186	0.0155	6.9411	-0.0826	6.9124	-0.0691	OL	OL	OL	OL	OL	OL	OL	OL
7.83	7.3079	0	6.1831	-0.0311	6.9421	-0.0688	6.9144	-0.0415	OL	OL	OL	OL	OL	OL	OL	OL
7.832	7.3051	-0.0392	6.186	0.0155	6.943	-0.055	6.9124	-0.0691	OL	OL	OL	OL	OL	OL	OL	OL
7.863	7.3031	-0.0653	6.185	0	6.943	-0.055	6.9163	-0.0138	OL	OL	OL	OL	OL	OL	OL	OL
7.866	7.3079	0	6.1802	-0.0777	6.9411	-0.0826	6.9153	-0.0276	OL	OL	OL	OL	OL	OL	OL	OL
7.869	7.3079	0	6.1889	0.0621	6.9411	-0.0826	6.9211	0.0553	OL	OL	OL	OL	OL	OL	OL	OL
7.871	7.3098	0.0261	6.1812	-0.0621	6.943	-0.055	6.9144	-0.0415	OL	OL	OL	OL	OL	OL	OL	OL
7.902	7.3079	0	6.1841	-0.0155	6.944	-0.0413	6.9153	-0.0276	OL	OL	OL	OL	OL	OL	OL	OL
7.905	7.307	-0.0131	6.1841	-0.0155	6.9421	-0.0688	6.9077	-0.1382	OL	OL	OL	OL	OL	OL	OL	OL
7.908	7.3079	0	6.1841	-0.0155	6.9421	-0.0688	6.9096	-0.1106	OL	OL	OL	OL	OL	OL	OL	OL
7.914	7.307	-0.0131	6.185	0	6.9411	-0.0826	6.9096	-0.1106	OL	OL	OL	OL	OL	OL	OL	OL
7.917	7.3079	0	6.1831	-0.0311	6.9421	-0.0688	6.9134	-0.0553	OL	OL	OL	OL	OL	OL	OL	OL
7.948	7.3136	0.0783	6.187	0.0311	6.943	-0.055	6.9124	-0.0691	OL	OL	OL	OL	OL	OL	OL	OL
7.951	7.3165	0.1175	6.1802	-0.0777	6.9421	-0.0688	6.9105	-0.0968	OL	OL	OL	OL	OL	OL	OL	OL
7.954	7.307	-0.0131	6.2033	0.295	6.9421	-0.0688	6.9153	-0.0276	OL	OL	OL	OL	OL	OL	OL	OL
7.958	7.306	-0.0261	6.187	0.0311	6.9402	-0.0963	6.9124	-0.0691	OL	OL	OL	OL	OL	OL	OL	OL
7.988	7.3098	0.0261	6.1831	-0.0311	6.943	-0.055	6.9153	-0.0276	OL	OL	OL	OL	OL	OL	OL	OL
7.991	7.3089	0.0131	6.1831	-0.0311	6.943	-0.055	6.9096	-0.1106	OL	OL	OL	OL	OL	OL	OL	OL
7.994	7.3079	0	6.1812	-0.0621	6.943	-0.055	6.9115	-0.0829	OL	OL	OL	OL	OL	OL	OL	OL
7.998	7.3079	0	6.185	0	6.943	-0.055	6.9115	-0.0829	OL	OL	OL	OL	OL	OL	OL	OL
8.029	7.307	-0.0131	6.1841	-0.0155	6.9411	-0.0826	6.9144	-0.0415	OL	OL	OL	OL	OL	OL	OL	OL
8.034	7.307	-0.0131	6.1831	-0.0311	6.9421	-0.0688	6.9105	-0.0968	OL	OL	OL	OL	OL	OL	OL	OL
8.035	7.3098	0.0261	6.1831	-0.0311	6.943	-0.055	6.9124	-0.0691	OL	OL	OL	OL	OL	OL	OL	OL
8.043	7.307	-0.0131	6.185	0	6.943	-0.055	6.9124	-0.0691	OL	OL	OL	OL	OL	OL	OL	OL
8.073	7.3155	0.1045	6.1774	-0.1242	6.943	-0.055	6.9124	-0.0691	OL	OL	OL	OL	OL	OL	OL	OL
8.076	7.307	-0.0131	6.1841	-0.0155	6.9411	-0.0826	6.9105	-0.0968	OL	OL	OL	OL	OL	OL	OL	OL
8.079	7.307	-0.0131	6.1783	-0.1087	6.944	-0.0413	6.9115	-0.0829	OL	OL	OL	OL	OL	OL	OL	OL
8.082	7.3051	-0.0392	6.1793	-0.0932	6.9411	-0.0826	6.9077	-0.1382	OL	OL	OL	OL	OL	OL	OL	OL
8.112	7.3079	0	6.186	0.0155	6.9411	-0.0826	6.9105	-0.0968	OL	OL	OL	OL	OL	OL	OL	OL
8.115	7.307	-0.0131	6.1841	-0.0155	6.944	-0.0413	6.9086	-0.1244	OL	OL	OL	OL	OL	OL	OL	OL
8.118	7.307	-0.0131	6.185	0	6.9421	-0.0688	6.9134	-0.0553	OL	OL	OL	OL	OL	OL	OL	OL
8.121	7.307	-0.0131	6.187	0.0311	6.9411	-0.0826	6.9115	-0.0829	OL	OL	OL	OL	OL	OL	OL	OL
8.125	7.307	-0.0131	6.185	0	6.943	-0.055	6.9134	-0.0553	OL	OL	OL	OL	OL	OL	OL	OL
8.158	7.3022	-0.0783	6.185	0	6.944	-0.0413	6.9144	-0.0415	OL	OL	OL	OL	OL	OL	OL	OL
8.16	7.3031	-0.0653	6.1822	-0.0466	6.943	-0.055	6.9124	-0.0691	OL	OL	OL	OL	OL	OL	OL	OL
8.167	7.307	-0.0131	6.1879	0.0466	6.9421	-0.0688	6.9124	-0.0691	OL	OL	OL	OL	OL	OL	OL	OL
8.2	7.3146	0.0914	6.1831	-0.0311	6.9421	-0.0688	6.9134	-0.0553	OL	OL	OL	OL	OL	OL	OL	OL
8.203	7.3079	0	6.1831	-0.0311	6.943	-0.055	6.9124	-0.0691	OL	OL	OL	OL	OL	OL	OL	OL
8.228	7.3079	0	6.186	0.0155	6.9411	-0.0826	6.9134	-0.0553	OL	OL	OL	OL	OL	OL	OL	OL
8.23	7.3079	0	6.185	0	6.9421	-0.0688	6.9105	-0.0968	OL	OL	OL	OL	OL	OL	OL	OL
8.255	7.3079	0	6.1831	-0.0311	6.9421	-0.0688	6.9115	-0.0829	OL	OL	OL	OL	OL	OL	OL	OL
8.258	7.3051	-0.0392	6.185	0	6.9402	-0.0963	6.9124	-0.0691	OL	OL	OL	OL	OL	OL	OL	OL
8.277	7.307	-0.0131	6.187	0.0311	6.943	-0.055	6.9134	-0.0553	OL	OL	OL	OL	OL	OL	OL	OL
8.279	7.3098	0.0261	6.186	0.0155	6.9411	-0.0826	6.9115	-0.0829	OL	OL	OL	OL	OL	OL	OL	OL
8.285	7.3108	0.0392	6.1879	0.0466	6.943	-0.055	6.9134	-0.0553	OL	OL	OL	OL	OL	OL	OL	OL
8.288	7.3098	0.0261	6.185	0	6.9411	-0.0826	6.9134	-0.0553	OL	OL	OL	OL	OL	OL	OL	OL
8.29	7.307	-0.0131	6.1879	0.0466	6.944	-0.0413	6.9115	-0.0829	OL	OL	OL	OL	OL	OL	OL	OL
8.293	7.3098	0.0261	6.1802	-0.0777	6.9411	-0.0826	6.9134	-0.0553	OL	OL	OL	OL	OL	OL	OL	OL
8.324	7.3098	0.0261	6.1994	0.2329	6.943	-0.055	6.9144	-0.0415	OL	OL	OL	OL	OL	OL	OL	OL
8.328	7.307	-0.0131	6.1802	-0.0777	6.943	-0.055	6.9115	-0.0829	OL	OL	OL	OL	OL	OL	OL	OL
8.33	7.3051	-0.0392	6.185	0	6.9411	-0.0826	6.9115	-0.0829	OL	OL	OL	OL	OL	OL	OL	OL
8.333	7.306	-0.0261	6.1841	-0.0155	6.943	-0.055	6.9105	-0.0968	OL	OL	OL	OL	OL	OL	OL	OL
8.363	7.3079	0	6.186	0.0155	6.9411	-0.0826	6.9134	-0.0553	OL	OL	OL	OL	OL	OL	OL	OL
8.367	7.3051	-0.0392	6.1831	-0.0311	6.943	-0.055	6.9124	-0.0691	OL	OL	OL	OL	OL	OL	OL	OL
8.369	7.3079	0	6.1822	-0.0466	6.9411	-0.0826	6.9134	-0.0553	OL	OL	OL	OL	OL	OL	OL	OL
8.372	7.2984	-0.1306	6.1783	-0.1087	6.9411	-0.0826	6.9115	-0.0829	OL	OL	OL	OL	OL	OL	OL	OL
8.401	7.3041	-0.0522	6.187	0.0311	6.9421	-0.0688	6.9096	-0.1106	OL	OL	OL	OL	OL	OL	OL	OL
8.405	7.3031	-0.0653	6.1879	0.0466	6.9411	-0.0826	6.9153	-0.0276	OL	OL	OL	OL	OL	OL	OL	OL
8.408	7.3089	0.0131	6.1822	-0.0466	6.9421	-0.0688	6.9124	-0.0691	OL	OL	OL	OL	OL	OL	OL	OL
8.414	7.3051	-0.0392	6.1841	-0.0155	6.9421	-0.0688	6.9124	-0.0691	OL	OL	OL	OL	OL	OL	OL	OL
8.42	7.3079	0	6.1764	-0.1398	6.9411	-0.0826	6.9153	-0.0276	OL	OL	OL	OL	OL	OL	OL	OL
8.429	7.307	-0.0131	6.185	0	6.9411	-0.0826	6.9105	-0.0968	OL	OL	OL	OL	OL	OL	OL	OL
8.459	7.306	-0.0261	6.1831	-0.0311	6.9421	-0.0688	6.9124	-0.0691	OL	OL	OL	OL	OL	OL	OL	OL
8.463	7.307	-0.0131	6.1841	-0.0155	6.9411	-0.0826	6.9105	-0.0968	OL	OL	OL	OL	OL	OL	OL	OL
8.465	7.3022	-0.0783	6.1841	-0.0155	6.9411	-0.0826	6.9115	-0.0829	OL	OL	OL	OL	OL	OL	OL	OL
8.47	7.3089	0.0131	6.1879	0.0466	6.9402	-0.0963	6.9124	-0.0691	OL	OL	OL	OL	OL	OL	OL	OL
8.5	7.3155	0.1045	6.1918	0.1087	6.9411	-0.0826	6.9134	-0.0553	OL	OL	OL	OL	OL	OL	OL	OL
8.504	7.3108	0.0392	6.187	0.0311	6.9411	-0.0826	6.9115	-0.0829	OL	OL	OL	OL	OL	OL	OL	OL
8.506	7.3079	0	6.1822	-0.0466	6.943	-0.055	6.9096	-0.1106	OL	OL	OL	OL	OL	OL	OL	OL
8.51	7.3003	-0.1045	6.185	0	6.9411	-0.0826	6.9153	-0.0276	OL	OL	OL	OL	OL	OL	OL	OL
8.54	7.3098	0.0261	6.186	0.0155	6.9411	-0.0826	6.923	0.0829	OL	OL	OL	OL	OL	OL	OL	OL
8.544	7.307	-0.0131	6.1831	-0.0311	6.9421	-0.0688	6.9067	-0.1521	OL	OL	OL	OL	OL	OL	OL	OL
8.546	7.3079	0	6.1841	-0.0155	6.9421	-0.0688	6.9105	-0.0968	OL	OL	OL	OL	OL	OL	OL	OL
8.553	7.3089	0.0131	6.1841	-0.0155	6.9411	-0.0826	6.9115	-0.0829	OL	OL	OL	OL	OL	OL	OL	OL
8.583	7.306	-0.0261	6.185	0	6.943	-0.055	6.9124	-0.0691	OL	OL	OL	OL	OL	OL	OL	OL
8.587	7.2917	-0.222	6.187	0.0311	6.9421	-0.0688	6.9124	-0.0691	OL	OL	OL	OL	OL	OL	OL	OL
8.589	7.3022	-0.0783	6.186	0.0155	6.944	-0.0413	6.9124	-0.0691	OL	OL	OL	OL	OL	OL	OL	OL
8.592	7.3127	0.0653	6.185	0	6.944	-0.0413	6.9105	-0.0968	OL	OL	OL	OL	OL	OL	OL	OL
8.599	7.307	-0.0131	6.185	0	6.943	-0.055	6.9115	-0.0829	OL	OL	OL	OL	OL	OL	OL	OL
8.629	7.3079	0	6.1879	0.0466	6.9411	-0.0826	6.9134	-0.0553	OL	OL	OL	OL	OL	OL	OL	OL
8.633	7.3089	0.0131	6.1774	-0.1242	6.9411	-0.0826	6.9134	-0.0553	OL	OL	OL	OL	OL	OL	OL	OL
8.635	7.306	-0.0261	6.1822	-0.0466	6.9402	-0.0963	6.9124	-0.0691	OL	OL	OL	OL	OL	OL	OL	OL
8.639	7.307	-0.0131	6.1841	-0.0155	6.943	-0.055	6.9134	-0.0553	OL	OL	OL	OL	OL	OL	OL	OL
8.672	7.3079	0	6.1841	-0.0155	6.943	-0.055	6.9124	-0.0691	OL	OL	OL	OL	OL	OL	OL	OL
8.675	7.3089	0.0131	6.185	0	6.9411	-0.0826	6.9124	-0.0691	OL	OL	OL	OL	OL	OL	OL	OL
8.679	7.3051	-0.0392	6.1822	-0.0466	6.9411	-0.0826	6.9124	-0.0691	OL	OL	OL	OL	OL	OL	OL	OL
8.691	7.307	-0.0131	6.1793	-0.0932	6.943	-0.055	6.9124	-0.0691	OL	OL	OL	OL	OL	OL	OL	OL
8.694	7.3003	-0.1045	6.185	0	6.943	-0.055	6.9124	-0.0691	OL	OL	OL	OL	OL	OL	OL	OL
8.7	7.3022	-0.0783	6.1879	0.0466	6.9411	-0.0826	6.9153	-0.0276	OL	OL	OL	OL	OL	OL	OL	OL
8.73	7.3089	0.0131	6.1802	-0.0777	6.9411	-0.0826	6.9105	-0.0968	OL	OL	OL	OL	OL	OL	OL	OL
8.734	7.3079	0	6.1841	-0.0155	6.9421	-0.0688	6.9144	-0.0415	OL	OL	OL	OL	OL	OL	OL	OL
8.737	7.3079	0	6.1831	-0.0311	6.944	-0.0413	6.9124	-0.0691	OL	OL	OL	OL	OL	OL	OL	OL
8.739	7.307	-0.0131	6.1879	0.0466	6.9421	-0.0688	6.9182	0.0138	OL	OL	OL	OL	OL	OL	OL	OL
8.769	7.3079	0	6.1831	-0.0311	6.9411	-0.0826	6.9067	-0.1521	OL	OL	OL	OL	OL	OL	OL	OL
8.773	7.3079	0	6.1841	-0.0155	6.9411	-0.0826	6.9115	-0.0829	OL	OL	OL	OL	OL	OL	OL	OL
8.776	7.307	-0.0131	6.186	0.0155	6.9421	-0.0688	6.9124	-0.0691	OL	OL	OL	OL	OL	OL	OL	OL
8.808	7.3146	0.0914	6.1831	-0.0311	6.9411	-0.0826	6.9134	-0.0553	OL	OL	OL	OL	OL	OL	OL	OL
8.814	7.3079	0	6.1879	0.0466	6.9402	-0.0963	6.9115	-0.0829	OL	OL	OL	OL	OL	OL	OL	OL
8.839	7.3051	-0.0392	6.186	0.0155	6.9421	-0.0688	6.9096	-0.1106	OL	OL	OL	OL	OL	OL	OL	OL
8.841	7.3117	0.0522	6.185	0	6.9411	-0.0826	6.9096	-0.1106	OL	OL	OL	OL	OL	OL	OL	OL
8.848	7.3051	-0.0392	6.1831	-0.0311	6.9421	-0.0688	6.9067	-0.1521	OL	OL	OL	OL	OL	OL	OL	OL
8.85	7.3136	0.0783	6.1831	-0.0311	6.944	-0.0413	6.9172	0	OL	OL	OL	OL	OL	OL	OL	OL
8.875	7.307	-0.0131	6.1879	0.0466	6.943	-0.055	6.9124	-0.0691	OL	OL	OL	OL	OL	OL	OL	OL
8.884	7.3051	-0.0392	6.185	0	6.943	-0.055	6.9124	-0.0691	OL	OL	OL	OL	OL	OL	OL	OL
8.886	7.3051	-0.0392	6.1831	-0.0311	6.944	-0.0413	6.9124	-0.0691	OL	OL	OL	OL	OL	OL	OL	OL
8.906	7.307	-0.0131	6.1812	-0.0621	6.9411	-0.0826	6.9105	-0.0968	OL	OL	OL	OL	OL	OL	OL	OL
8.908	7.3079	0	6.186	0.0155	6.9411	-0.0826	6.9124	-0.0691	OL	OL	OL	OL	OL	OL	OL	OL
8.937	7.3222	0.1959	6.1841	-0.0155	6.9411	-0.0826	6.9096	-0.1106	OL	OL	OL	OL	OL	OL	OL	OL
8.94	7.3165	0.1175	6.1831	-0.0311	6.9421	-0.0688	6.9124	-0.0691	OL	OL	OL	OL	OL	OL	OL	OL
8.943	7.306	-0.0261	6.1937	0.1398	6.9421	-0.0688	6.9144	-0.0415	OL	OL	OL	OL	OL	OL	OL	OL
8.945	7.3041	-0.0522	6.1889	0.0621	6.943	-0.055	6.9153	-0.0276	OL	OL	OL	OL	OL	OL	OL	OL
8.976	7.3079	0	6.1764	-0.1398	6.9411	-0.0826	6.9105	-0.0968	OL	OL	OL	OL	OL	OL	OL	OL
8.98	7.307	-0.0131	6.1831	-0.0311	6.9411	-0.0826	6.9038	-0.1935	OL	OL	OL	OL	OL	OL	OL	OL
8.983	7.3079	0	6.185	0	6.9411	-0.0826	6.9077	-0.1382	OL	OL	OL	OL	OL	OL	OL	OL
8.985	7.3051	-0.0392	6.1831	-0.0311	6.9411	-0.0826	6.9124	-0.0691	OL	OL	OL	OL	OL	OL	OL	OL
8.991	7.3051	-0.0392	6.185	0	6.9421	-0.0688	6.9105	-0.0968	OL	OL	OL	OL	OL	OL	OL	OL
9.025	7.3089	0.0131	6.1822	-0.0466	6.9411	-0.0826	6.9124	-0.0691	OL	OL	OL	OL	OL	OL	OL	OL
9.028	7.3117	0.0522	6.1822	-0.0466	6.9411	-0.0826	6.9086	-0.1244	OL	OL	OL	OL	OL	OL	OL	OL
9.031	7.2984	-0.1306	6.185	0	6.9402	-0.0963	6.9134	-0.0553	OL	OL	OL	OL	OL	OL	OL	OL
9.033	7.2898	-0.2481	6.1841	-0.0155	6.9411	-0.0826	6.9105	-0.0968	OL	OL	OL	OL	OL	OL	OL	OL
9.063	7.3089	0.0131	6.1831	-0.0311	6.9411	-0.0826	6.9134	-0.0553	OL	OL	OL	OL	OL	OL	OL	OL
9.066	7.3051	-0.0392	6.1841	-0.0155	6.9411	-0.0826	6.9144	-0.0415	OL	OL	OL	OL	OL	OL	OL	OL
9.07	7.307	-0.0131	6.186	0.0155	6.9411	-0.0826	6.9124	-0.0691	OL	OL	OL	OL	OL	OL	OL	OL
9.071	7.307	-0.0131	6.1841	-0.0155	6.9402	-0.0963	6.9124	-0.0691	OL	OL	OL	OL	OL	OL	OL	OL
9.101	7.3051	-0.0392	6.185	0	6.9402	-0.0963	6.9115	-0.0829	OL	OL	OL	OL	OL	OL	OL	OL
9.105	7.307	-0.0131	6.1831	-0.0311	6.9402	-0.0963	6.9105	-0.0968	OL	OL	OL	OL	OL	OL	OL	OL
9.108	7.307	-0.0131	6.186	0.0155	6.9402	-0.0963	6.9124	-0.0691	OL	OL	OL	OL	OL	OL	OL	OL
9.115	7.3079	0	6.1822	-0.0466	6.9402	-0.0963	6.9124	-0.0691	OL	OL	OL	OL	OL	OL	OL	OL
9.119	7.3041	-0.0522	6.186	0.0155	6.943	-0.055	6.9115	-0.0829	OL	OL	OL	OL	OL	OL	OL	OL
9.154	7.3051	-0.0392	6.1927	0.1242	6.9392	-0.1101	6.9086	-0.1244	OL	OL	OL	OL	OL	OL	OL	OL
9.158	7.306	-0.0261	6.1706	-0.233	6.9411	-0.0826	6.9134	-0.0553	OL	OL	OL	OL	OL	OL	OL	OL
9.16	7.307	-0.0131	6.185	0	6.9411	-0.0826	6.9124	-0.0691	OL	OL	OL	OL	OL	OL	OL	OL
9.164	7.3031	-0.0653	6.1764	-0.1398	6.9392	-0.1101	6.9144	-0.0415	OL	OL	OL	OL	OL	OL	OL	OL
9.169	7.307	-0.0131	6.1831	-0.0311	6.9411	-0.0826	6.9201	0.0415	OL	OL	OL	OL	OL	OL	OL	OL
9.199	7.307	-0.0131	6.1831	-0.0311	6.9411	-0.0826	6.9105	-0.0968	OL	OL	OL	OL	OL	OL	OL	OL
9.203	7.307	-0.0131	6.185	0	6.9411	-0.0826	6.9134	-0.0553	OL	OL	OL	OL	OL	OL	OL	OL
9.205	7.306	-0.0261	6.1841	-0.0155	6.9402	-0.0963	6.9105	-0.0968	OL	OL	OL	OL	OL	OL	OL	OL
9.209	7.307	-0.0131	6.1841	-0.0155	6.9402	-0.0963	6.9115	-0.0829	OL	OL	OL	OL	OL	OL	OL	OL
9.239	7.306	-0.0261	6.186	0.0155	6.9402	-0.0963	6.9124	-0.0691	OL	OL	OL	OL	OL	OL	OL	OL
9.243	7.3051	-0.0392	6.1898	0.0776	6.943	-0.055	6.9096	-0.1106	OL	OL	OL	OL	OL	OL	OL	OL
9.246	7.3089	0.0131	6.1841	-0.0155	6.9402	-0.0963	6.9105	-0.0968	OL	OL	OL	OL	OL	OL	OL	OL
9.252	7.3155	0.1045	6.1879	0.0466	6.9402	-0.0963	6.9182	0.0138	OL	OL	OL	OL	OL	OL	OL	OL
9.292	7.2965	-0.1567	6.1841	-0.0155	6.9402	-0.0963	6.9124	-0.0691	OL	OL	OL	OL	OL	OL	OL	OL
9.295	7.307	-0.0131	6.1822	-0.0466	6.9402	-0.0963	6.9115	-0.0829	OL	OL	OL	OL	OL	OL	OL	OL
9.298	7.3079	0	6.1946	0.1553	6.9411	-0.0826	6.901	-0.235	OL	OL	OL	OL	OL	OL	OL	OL
9.311	7.3051	-0.0392	6.1841	-0.0155	6.9411	-0.0826	6.9115	-0.0829	OL	OL	OL	OL	OL	OL	OL	OL
9.314	7.3079	0	6.1831	-0.0311	6.9411	-0.0826	6.9115	-0.0829	OL	OL	OL	OL	OL	OL	OL	OL
9.316	7.307	-0.0131	6.1831	-0.0311	6.9421	-0.0688	6.9115	-0.0829	OL	OL	OL	OL	OL	OL	OL	OL
9.319	7.3041	-0.0522	6.1841	-0.0155	6.9411	-0.0826	6.9124	-0.0691	OL	OL	OL	OL	OL	OL	OL	OL
9.348	7.306	-0.0261	6.1841	-0.0155	6.9421	-0.0688	6.9096	-0.1106	OL	OL	OL	OL	OL	OL	OL	OL
9.351	7.2965	-0.1567	6.1764	-0.1398	6.9411	-0.0826	6.9067	-0.1521	OL	OL	OL	OL	OL	OL	OL	OL
9.354	7.3194	0.1567	6.1812	-0.0621	6.944	-0.0413	6.9067	-0.1521	OL	OL	OL	OL	OL	OL	OL	OL
9.36	7.2955	-0.1698	6.1822	-0.0466	6.9421	-0.0688	6.9086	-0.1244	OL	OL	OL	OL	OL	OL	OL	OL
9.366	7.3079	0	6.1956	0.1708	6.9411	-0.0826	6.9105	-0.0968	OL	OL	OL	OL	OL	OL	OL	OL
9.375	7.3003	-0.1045	6.1831	-0.0311	6.9411	-0.0826	6.9134	-0.0553	OL	OL	OL	OL	OL	OL	OL	OL
9.405	7.3051	-0.0392	6.1841	-0.0155	6.9402	-0.0963	6.9096	-0.1106	OL	OL	OL	OL	OL	OL	OL	OL
9.41	7.3051	-0.0392	6.1822	-0.0466	6.9411	-0.0826	6.9105	-0.0968	OL	OL	OL	OL	OL	OL	OL	OL
9.411	7.3079	0	6.185	0	6.9402	-0.0963	6.9124	-0.0691	OL	OL	OL	OL	OL	OL	OL	OL
9.439	7.307	-0.0131	6.1822	-0.0466	6.9411	-0.0826	6.9096	-0.1106	OL	OL	OL	OL	OL	OL	OL	OL
9.464	7.3031	-0.0653	6.1841	-0.0155	6.9421	-0.0688	6.9105	-0.0968	OL	OL	OL	OL	OL	OL	OL	OL
9.466	7.3108	0.0392	6.1822	-0.0466	6.9392	-0.1101	6.9115	-0.0829	OL	OL	OL	OL	OL	OL	OL	OL
9.485	7.3079	0	6.1898	0.0776	6.9411	-0.0826	6.9124	-0.0691	OL	OL	OL	OL	OL	OL	OL	OL
9.488	7.3022	-0.0783	6.1831	-0.0311	6.9411	-0.0826	6.9124	-0.0691	OL	OL	OL	OL	OL	OL	OL	OL
9.494	7.3127	0.0653	6.185	0	6.9383	-0.1239	6.9086	-0.1244	OL	OL	OL	OL	OL	OL	OL	OL
9.496	7.3079	0	6.1802	-0.0777	6.9402	-0.0963	6.9096	-0.1106	OL	OL	OL	OL	OL	OL	OL	OL
9.499	7.306	-0.0261	6.1831	-0.0311	6.9402	-0.0963	6.9124	-0.0691	OL	OL	OL	OL	OL	OL	OL	OL
9.508	7.306	-0.0261	6.1812	-0.0621	6.9392	-0.1101	6.9153	-0.0276	OL	OL	OL	OL	OL	OL	OL	OL
9.538	7.306	-0.0261	6.1831	-0.0311	6.9411	-0.0826	6.9105	-0.0968	OL	OL	OL	OL	OL	OL	OL	OL
9.541	7.306	-0.0261	6.1802	-0.0777	6.9402	-0.0963	6.9105	-0.0968	OL	OL	OL	OL	OL	OL	OL	OL
9.544	7.3079	0	6.1831	-0.0311	6.9402	-0.0963	6.9105	-0.0968	OL	OL	OL	OL	OL	OL	OL	OL
9.546	7.2993	-0.1175	6.1879	0.0466	6.9402	-0.0963	6.9096	-0.1106	OL	OL	OL	OL	OL	OL	OL	OL
9.576	7.3012	-0.0914	6.1802	-0.0777	6.9402	-0.0963	6.9077	-0.1382	OL	OL	OL	OL	OL	OL	OL	OL
9.58	7.3051	-0.0392	6.1793	-0.0932	6.9402	-0.0963	6.9115	-0.0829	OL	OL	OL	OL	OL	OL	OL	OL
9.583	7.306	-0.0261	6.1831	-0.0311	6.9411	-0.0826	6.9153	-0.0276	OL	OL	OL	OL	OL	OL	OL	OL
9.586	7.307	-0.0131	6.1831	-0.0311	6.9411	-0.0826	6.9067	-0.1521	OL	OL	OL	OL	OL	OL	OL	OL
9.592	7.307	-0.0131	6.185	0	6.9411	-0.0826	6.9105	-0.0968	OL	OL	OL	OL	OL	OL	OL	OL
9.624	7.307	-0.0131	6.1841	-0.0155	6.9402	-0.0963	6.9134	-0.0553	OL	OL	OL	OL	OL	OL	OL	OL
9.628	7.307	-0.0131	6.1831	-0.0311	6.9402	-0.0963	6.9096	-0.1106	OL	OL	OL	OL	OL	OL	OL	OL
9.63	7.3051	-0.0392	6.1841	-0.0155	6.9411	-0.0826	6.9058	-0.1659	OL	OL	OL	OL	OL	OL	OL	OL
9.632	7.3051	-0.0392	6.185	0	6.9402	-0.0963	6.9105	-0.0968	OL	OL	OL	OL	OL	OL	OL	OL
9.663	7.307	-0.0131	6.185	0	6.9411	-0.0826	6.9124	-0.0691	OL	OL	OL	OL	OL	OL	OL	OL
9.666	7.3041	-0.0522	6.1831	-0.0311	6.9411	-0.0826	6.9115	-0.0829	OL	OL	OL	OL	OL	OL	OL	OL
9.669	7.3146	0.0914	6.1822	-0.0466	6.9411	-0.0826	6.9115	-0.0829	OL	OL	OL	OL	OL	OL	OL	OL
9.672	7.3079	0	6.1927	0.1242	6.9411	-0.0826	6.9067	-0.1521	OL	OL	OL	OL	OL	OL	OL	OL
9.702	7.3089	0.0131	6.1831	-0.0311	6.9402	-0.0963	6.9096	-0.1106	OL	OL	OL	OL	OL	OL	OL	OL
9.705	7.3127	0.0653	6.1802	-0.0777	6.9411	-0.0826	6.9124	-0.0691	OL	OL	OL	OL	OL	OL	OL	OL
9.708	7.3098	0.0261	6.1841	-0.0155	6.9411	-0.0826	6.9182	0.0138	OL	OL	OL	OL	OL	OL	OL	OL
9.712	7.3051	-0.0392	6.1841	-0.0155	6.9411	-0.0826	6.9067	-0.1521	OL	OL	OL	OL	OL	OL	OL	OL
9.744	7.3051	-0.0392	6.1841	-0.0155	6.9402	-0.0963	6.9115	-0.0829	OL	OL	OL	OL	OL	OL	OL	OL
9.747	7.307	-0.0131	6.1831	-0.0311	6.9402	-0.0963	6.9096	-0.1106	OL	OL	OL	OL	OL	OL	OL	OL
9.75	7.3079	0	6.1841	-0.0155	6.9411	-0.0826	6.9115	-0.0829	OL	OL	OL	OL	OL	OL	OL	OL
9.752	7.3079	0	6.1802	-0.0777	6.9411	-0.0826	6.9115	-0.0829	OL	OL	OL	OL	OL	OL	OL	OL
9.783	7.3079	0	6.1841	-0.0155	6.9411	-0.0826	6.9115	-0.0829	OL	OL	OL	OL	OL	OL	OL	OL
9.786	7.3022	-0.0783	6.1793	-0.0932	6.9411	-0.0826	6.9077	-0.1382	OL	OL	OL	OL	OL	OL	OL	OL
9.789	7.3051	-0.0392	6.1802	-0.0777	6.9402	-0.0963	6.9096	-0.1106	OL	OL	OL	OL	OL	OL	OL	OL
9.791	7.306	-0.0261	6.1822	-0.0466	6.9402	-0.0963	6.9134	-0.0553	OL	OL	OL	OL	OL	OL	OL	OL
9.822	7.307	-0.0131	6.1822	-0.0466	6.9402	-0.0963	6.9115	-0.0829	OL	OL	OL	OL	OL	OL	OL	OL
9.825	7.2974	-0.1436	6.1793	-0.0932	6.9411	-0.0826	6.9096	-0.1106	OL	OL	OL	OL	OL	OL	OL	OL
9.827	7.3051	-0.0392	6.1831	-0.0311	6.9411	-0.0826	6.9153	-0.0276	OL	OL	OL	OL	OL	OL	OL	OL
9.83	7.307	-0.0131	6.1802	-0.0777	6.9411	-0.0826	6.9096	-0.1106	OL	OL	OL	OL	OL	OL	OL	OL
9.861	7.3079	0	6.1831	-0.0311	6.9421	-0.0688	6.9124	-0.0691	OL	OL	OL	OL	OL	OL	OL	OL
9.866	7.307	-0.0131	6.1841	-0.0155	6.9411	-0.0826	6.9096	-0.1106	OL	OL	OL	OL	OL	OL	OL	OL
9.868	7.3089	0.0131	6.1822	-0.0466	6.9402	-0.0963	6.9105	-0.0968	OL	OL	OL	OL	OL	OL	OL	OL
9.87	7.3079	0	6.1831	-0.0311	6.9411	-0.0826	6.9115	-0.0829	OL	OL	OL	OL	OL	OL	OL	OL
9.911	7.2955	-0.1698	6.185	0	6.9411	-0.0826	6.9105	-0.0968	OL	OL	OL	OL	OL	OL	OL	OL
9.915	7.3127	0.0653	6.1879	0.0466	6.9392	-0.1101	6.9096	-0.1106	OL	OL	OL	OL	OL	OL	OL	OL
9.918	7.307	-0.0131	6.1802	-0.0777	6.9411	-0.0826	6.9048	-0.1797	OL	OL	OL	OL	OL	OL	OL	OL
9.932	7.3117	0.0522	6.1831	-0.0311	6.9421	-0.0688	6.9124	-0.0691	OL	OL	OL	OL	OL	OL	OL	OL
9.934	7.3098	0.0261	6.1831	-0.0311	6.9402	-0.0963	6.9105	-0.0968	OL	OL	OL	OL	OL	OL	OL	OL
9.939	7.3051	-0.0392	6.1831	-0.0311	6.9392	-0.1101	6.9115	-0.0829	OL	OL	OL	OL	OL	OL	OL	OL
9.941	7.3051	-0.0392	6.1822	-0.0466	6.9402	-0.0963	6.9105	-0.0968	OL	OL	OL	OL	OL	OL	OL	OL
9.971	7.3051	-0.0392	6.186	0.0155	6.9392	-0.1101	6.9115	-0.0829	OL	OL	OL	OL	OL	OL	OL	OL
9.977	7.307	-0.0131	6.1831	-0.0311	6.9402	-0.0963	6.9096	-0.1106	OL	OL	OL	OL	OL	OL	OL	OL
9.978	7.3051	-0.0392	6.1831	-0.0311	6.9411	-0.0826	6.9105	-0.0968	OL	OL	OL	OL	OL	OL	OL	OL
9.986	7.3089	0.0131	6.1831	-0.0311	6.9402	-0.0963	6.9105	-0.0968	OL	OL	OL	OL	OL	OL	OL	OL
9.994	7.307	-0.0131	6.1764	-0.1398	6.9421	-0.0688	6.9077	-0.1382	OL	OL	OL	OL	OL	OL	OL	OL
10.017	7.3108	0.0392	6.1831	-0.0311	6.9411	-0.0826	6.9077	-0.1382	OL	OL	OL	OL	OL	OL	OL	OL
10.02	7.3079	0	6.1822	-0.0466	6.9411	-0.0826	6.9096	-0.1106	OL	OL	OL	OL	OL	OL	OL	OL
10.023	7.3051	-0.0392	6.1812	-0.0621	6.9402	-0.0963	6.9105	-0.0968	OL	OL	OL	OL	OL	OL	OL	OL
10.048	7.306	-0.0261	6.1831	-0.0311	6.9402	-0.0963	6.9096	-0.1106	OL	OL	OL	OL	OL	OL	OL	OL
10.051	7.3051	-0.0392	6.1812	-0.0621	6.9392	-0.1101	6.9096	-0.1106	OL	OL	OL	OL	OL	OL	OL	OL
10.069	7.3079	0	6.1802	-0.0777	6.9411	-0.0826	6.9077	-0.1382	OL	OL	OL	OL	OL	OL	OL	OL
10.072	7.307	-0.0131	6.1831	-0.0311	6.9411	-0.0826	6.9086	-0.1244	OL	OL	OL	OL	OL	OL	OL	OL
10.076	7.306	-0.0261	6.1841	-0.0155	6.9383	-0.1239	6.9105	-0.0968	OL	OL	OL	OL	OL	OL	OL	OL
10.107	7.3051	-0.0392	6.1879	0.0466	6.9402	-0.0963	6.9096	-0.1106	OL	OL	OL	OL	OL	OL	OL	OL
10.11	7.3079	0	6.186	0.0155	6.9402	-0.0963	6.9124	-0.0691	OL	OL	OL	OL	OL	OL	OL	OL
10.113	7.3079	0	6.1783	-0.1087	6.9411	-0.0826	6.9105	-0.0968	OL	OL	OL	OL	OL	OL	OL	OL
10.115	7.307	-0.0131	6.1822	-0.0466	6.9402	-0.0963	6.9134	-0.0553	OL	OL	OL	OL	OL	OL	OL	OL
10.145	7.306	-0.0261	6.187	0.0311	6.9402	-0.0963	6.9105	-0.0968	OL	OL	OL	OL	OL	OL	OL	OL
10.149	7.3079	0	6.1822	-0.0466	6.9383	-0.1239	6.9086	-0.1244	OL	OL	OL	OL	OL	OL	OL	OL
10.152	7.3051	-0.0392	6.1898	0.0776	6.9411	-0.0826	6.9105	-0.0968	OL	OL	OL	OL	OL	OL	OL	OL
10.154	7.3041	-0.0522	6.1841	-0.0155	6.9411	-0.0826	6.9067	-0.1521	OL	OL	OL	OL	OL	OL	OL	OL
10.184	7.3041	-0.0522	6.1802	-0.0777	6.9402	-0.0963	6.9077	-0.1382	OL	OL	OL	OL	OL	OL	OL	OL
10.188	7.3089	0.0131	6.1812	-0.0621	6.9402	-0.0963	6.9115	-0.0829	OL	OL	OL	OL	OL	OL	OL	OL
10.19	7.307	-0.0131	6.1889	0.0621	6.9402	-0.0963	6.9105	-0.0968	OL	OL	OL	OL	OL	OL	OL	OL
10.192	7.3051	-0.0392	6.185	0	6.9402	-0.0963	6.9105	-0.0968	OL	OL	OL	OL	OL	OL	OL	OL
10.223	7.3117	0.0522	6.1822	-0.0466	6.9402	-0.0963	6.9124	-0.0691	OL	OL	OL	OL	OL	OL	OL	OL
10.227	7.3117	0.0522	6.1918	0.1087	6.9411	-0.0826	6.9096	-0.1106	OL	OL	OL	OL	OL	OL	OL	OL
10.229	7.3051	-0.0392	6.1822	-0.0466	6.9411	-0.0826	6.9115	-0.0829	OL	OL	OL	OL	OL	OL	OL	OL
10.233	7.3041	-0.0522	6.1726	-0.2019	6.9392	-0.1101	6.9153	-0.0276	OL	OL	OL	OL	OL	OL	OL	OL
10.263	7.3136	0.0783	6.1841	-0.0155	6.9411	-0.0826	6.9086	-0.1244	OL	OL	OL	OL	OL	OL	OL	OL
10.266	7.3031	-0.0653	6.1831	-0.0311	6.9411	-0.0826	6.9105	-0.0968	OL	OL	OL	OL	OL	OL	OL	OL
10.269	7.307	-0.0131	6.1831	-0.0311	6.9402	-0.0963	6.9019	-0.2212	OL	OL	OL	OL	OL	OL	OL	OL
10.271	7.307	-0.0131	6.1831	-0.0311	6.9402	-0.0963	6.9105	-0.0968	OL	OL	OL	OL	OL	OL	OL	OL
10.301	7.3079	0	6.1812	-0.0621	6.9411	-0.0826	6.9105	-0.0968	OL	OL	OL	OL	OL	OL	OL	OL
10.305	7.3031	-0.0653	6.1831	-0.0311	6.9402	-0.0963	6.9096	-0.1106	OL	OL	OL	OL	OL	OL	OL	OL
10.307	7.3022	-0.0783	6.1985	0.2174	6.9402	-0.0963	6.9096	-0.1106	OL	OL	OL	OL	OL	OL	OL	OL
10.311	7.307	-0.0131	6.1822	-0.0466	6.9402	-0.0963	6.9067	-0.1521	OL	OL	OL	OL	OL	OL	OL	OL
10.342	7.3031	-0.0653	6.1735	-0.1864	6.9392	-0.1101	6.9134	-0.0553	OL	OL	OL	OL	OL	OL	OL	OL
10.345	7.3155	0.1045	6.1802	-0.0777	6.9411	-0.0826	6.9077	-0.1382	OL	OL	OL	OL	OL	OL	OL	OL
10.348	7.2926	-0.2089	6.187	0.0311	6.9411	-0.0826	6.9115	-0.0829	OL	OL	OL	OL	OL	OL	OL	OL
10.351	7.3051	-0.0392	6.1735	-0.1864	6.9383	-0.1239	6.9096	-0.1106	OL	OL	OL	OL	OL	OL	OL	OL
10.382	7.3051	-0.0392	6.1831	-0.0311	6.9402	-0.0963	6.9191	0.0276	OL	OL	OL	OL	OL	OL	OL	OL
10.385	7.306	-0.0261	6.1831	-0.0311	6.9411	-0.0826	6.9105	-0.0968	OL	OL	OL	OL	OL	OL	OL	OL
10.388	7.307	-0.0131	6.1802	-0.0777	6.9411	-0.0826	6.9105	-0.0968	OL	OL	OL	OL	OL	OL	OL	OL
10.39	7.307	-0.0131	6.1822	-0.0466	6.9411	-0.0826	6.9105	-0.0968	OL	OL	OL	OL	OL	OL	OL	OL
10.42	7.306	-0.0261	6.1831	-0.0311	6.9411	-0.0826	6.9096	-0.1106	OL	OL	OL	OL	OL	OL	OL	OL
10.424	7.306	-0.0261	6.1793	-0.0932	6.9402	-0.0963	6.9115	-0.0829	OL	OL	OL	OL	OL	OL	OL	OL
10.426	7.3155	0.1045	6.186	0.0155	6.9392	-0.1101	6.9086	-0.1244	OL	OL	OL	OL	OL	OL	OL	OL
10.43	7.306	-0.0261	6.186	0.0155	6.9383	-0.1239	6.9105	-0.0968	OL	OL	OL	OL	OL	OL	OL	OL
10.46	7.3041	-0.0522	6.186	0.0155	6.9402	-0.0963	6.9124	-0.0691	OL	OL	OL	OL	OL	OL	OL	OL
10.464	7.3003	-0.1045	6.1639	-0.3417	6.9383	-0.1239	6.9086	-0.1244	OL	OL	OL	OL	OL	OL	OL	OL
10.467	7.1514	-2.1423	6.1274	-0.9319	6.8608	-1.239	6.8771	-0.5807	OL	OL	OL	OL	OL	OL	OL	OL
10.469	7.1981	-1.502	6.0832	-1.6465	6.8455	-1.4593	6.857	-0.8711	OL	OL	OL	OL	OL	OL	OL	OL
10.499	7.201	-1.4628	6.0745	-1.7864	6.8694	-1.1151	6.7929	-1.7978	OL	OL	OL	OL	OL	OL	OL	OL
10.503	7.3051	-0.0392	6.1793	-0.0932	6.9402	-0.0963	6.9096	-0.1106	OL	OL	OL	OL	OL	OL	OL	OL
10.505	7.3031	-0.0653	6.1812	-0.0621	6.9392	-0.1101	6.9096	-0.1106	OL	OL	OL	OL	OL	OL	OL	OL
10.509	7.3098	0.0261	6.1812	-0.0621	6.9373	-0.1376	6.9105	-0.0968	OL	OL	OL	OL	OL	OL	OL	OL
10.545	7.3031	-0.0653	6.1668	-0.2951	6.9383	-0.1239	6.9077	-0.1382	OL	OL	OL	OL	OL	OL	OL	OL
10.549	7.306	-0.0261	6.1706	-0.233	6.9383	-0.1239	6.9096	-0.1106	OL	OL	OL	OL	OL	OL	OL	OL
10.552	7.3012	-0.0914	6.1822	-0.0466	6.9383	-0.1239	6.9134	-0.0553	OL	OL	OL	OL	OL	OL	OL	OL
10.554	7.3079	0	6.1822	-0.0466	6.9383	-0.1239	6.9105	-0.0968	OL	OL	OL	OL	OL	OL	OL	OL
10.562	7.3041	-0.0522	6.1812	-0.0621	6.9402	-0.0963	6.9077	-0.1382	OL	OL	OL	OL	OL	OL	OL	OL
10.59	7.3051	-0.0392	6.1831	-0.0311	6.9383	-0.1239	6.9029	-0.2074	OL	OL	OL	OL	OL	OL	OL	OL
10.594	7.3031	-0.0653	6.1802	-0.0777	6.9383	-0.1239	6.9077	-0.1382	OL	OL	OL	OL	OL	OL	OL	OL
10.597	7.3022	-0.0783	6.1831	-0.0311	6.9373	-0.1376	6.9077	-0.1382	OL	OL	OL	OL	OL	OL	OL	OL
10.599	7.3012	-0.0914	6.1822	-0.0466	6.9383	-0.1239	6.9086	-0.1244	OL	OL	OL	OL	OL	OL	OL	OL
10.625	7.3051	-0.0392	6.1802	-0.0777	6.9402	-0.0963	6.9067	-0.1521	OL	OL	OL	OL	OL	OL	OL	OL
10.628	7.3041	-0.0522	6.1716	-0.2174	6.9392	-0.1101	6.9086	-0.1244	OL	OL	OL	OL	OL	OL	OL	OL
10.653	7.307	-0.0131	6.1927	0.1242	6.9411	-0.0826	6.9086	-0.1244	OL	OL	OL	OL	OL	OL	OL	OL
10.656	7.3051	-0.0392	6.1831	-0.0311	6.9392	-0.1101	6.9096	-0.1106	OL	OL	OL	OL	OL	OL	OL	OL
10.675	7.2993	-0.1175	6.1822	-0.0466	6.9373	-0.1376	6.9115	-0.0829	OL	OL	OL	OL	OL	OL	OL	OL
10.677	7.3051	-0.0392	6.185	0	6.9402	-0.0963	6.9163	-0.0138	OL	OL	OL	OL	OL	OL	OL	OL
10.683	7.3079	0	6.1822	-0.0466	6.9402	-0.0963	6.9048	-0.1797	OL	OL	OL	OL	OL	OL	OL	OL
10.685	7.3041	-0.0522	6.1774	-0.1242	6.9402	-0.0963	6.9096	-0.1106	OL	OL	OL	OL	OL	OL	OL	OL
10.688	7.3041	-0.0522	6.1812	-0.0621	6.9383	-0.1239	6.8991	-0.2627	OL	OL	OL	OL	OL	OL	OL	OL
10.716	7.3051	-0.0392	6.1822	-0.0466	6.9383	-0.1239	6.9086	-0.1244	OL	OL	OL	OL	OL	OL	OL	OL
10.721	7.3041	-0.0522	6.1802	-0.0777	6.9392	-0.1101	6.9067	-0.1521	OL	OL	OL	OL	OL	OL	OL	OL
10.724	7.3031	-0.0653	6.1802	-0.0777	6.9402	-0.0963	6.9096	-0.1106	OL	OL	OL	OL	OL	OL	OL	OL
10.754	7.3022	-0.0783	6.186	0.0155	6.9392	-0.1101	6.9086	-0.1244	OL	OL	OL	OL	OL	OL	OL	OL
10.76	7.3051	-0.0392	6.1879	0.0466	6.9392	-0.1101	6.9096	-0.1106	OL	OL	OL	OL	OL	OL	OL	OL
10.764	7.3003	-0.1045	6.1822	-0.0466	6.943	-0.055	6.9067	-0.1521	OL	OL	OL	OL	OL	OL	OL	OL
10.794	7.306	-0.0261	6.1774	-0.1242	6.9392	-0.1101	6.9086	-0.1244	OL	OL	OL	OL	OL	OL	OL	OL
10.797	7.3051	-0.0392	6.1802	-0.0777	6.9402	-0.0963	6.9058	-0.1659	OL	OL	OL	OL	OL	OL	OL	OL
10.8	7.3031	-0.0653	6.1812	-0.0621	6.9392	-0.1101	6.9096	-0.1106	OL	OL	OL	OL	OL	OL	OL	OL
10.806	7.3051	-0.0392	6.1812	-0.0621	6.9411	-0.0826	6.9105	-0.0968	OL	OL	OL	OL	OL	OL	OL	OL
10.836	7.306	-0.0261	6.1802	-0.0777	6.9392	-0.1101	6.9096	-0.1106	OL	OL	OL	OL	OL	OL	OL	OL
10.84	7.3041	-0.0522	6.1822	-0.0466	6.9383	-0.1239	6.9096	-0.1106	OL	OL	OL	OL	OL	OL	OL	OL
10.843	7.3041	-0.0522	6.1802	-0.0777	6.9392	-0.1101	6.9086	-0.1244	OL	OL	OL	OL	OL	OL	OL	OL
10.845	7.3155	0.1045	6.185	0	6.9411	-0.0826	6.9077	-0.1382	OL	OL	OL	OL	OL	OL	OL	OL
10.875	7.3041	-0.0522	6.185	0	6.9402	-0.0963	6.9077	-0.1382	OL	OL	OL	OL	OL	OL	OL	OL
10.879	7.3041	-0.0522	6.1774	-0.1242	6.9364	-0.1514	6.9096	-0.1106	OL	OL	OL	OL	OL	OL	OL	OL
10.881	7.3041	-0.0522	6.1918	0.1087	6.9411	-0.0826	6.9096	-0.1106	OL	OL	OL	OL	OL	OL	OL	OL
10.884	7.3108	0.0392	6.1697	-0.2485	6.9392	-0.1101	6.9086	-0.1244	OL	OL	OL	OL	OL	OL	OL	OL
10.914	7.307	-0.0131	6.1812	-0.0621	6.9383	-0.1239	6.9038	-0.1935	OL	OL	OL	OL	OL	OL	OL	OL
10.918	7.3041	-0.0522	6.1822	-0.0466	6.9392	-0.1101	6.9086	-0.1244	OL	OL	OL	OL	OL	OL	OL	OL
10.921	7.3051	-0.0392	6.1831	-0.0311	6.9383	-0.1239	6.9077	-0.1382	OL	OL	OL	OL	OL	OL	OL	OL
10.926	7.3031	-0.0653	6.1822	-0.0466	6.9402	-0.0963	6.9096	-0.1106	OL	OL	OL	OL	OL	OL	OL	OL
10.93	7.3051	-0.0392	6.1812	-0.0621	6.9383	-0.1239	6.9086	-0.1244	OL	OL	OL	OL	OL	OL	OL	OL
10.959	7.3108	0.0392	6.1812	-0.0621	6.9392	-0.1101	6.9077	-0.1382	OL	OL	OL	OL	OL	OL	OL	OL
10.963	7.3041	-0.0522	6.1802	-0.0777	6.9392	-0.1101	6.9077	-0.1382	OL	OL	OL	OL	OL	OL	OL	OL
10.965	7.3031	-0.0653	6.1889	0.0621	6.9402	-0.0963	6.9115	-0.0829	OL	OL	OL	OL	OL	OL	OL	OL
10.994	7.307	-0.0131	6.1774	-0.1242	6.9392	-0.1101	6.9086	-0.1244	OL	OL	OL	OL	OL	OL	OL	OL
10.998	7.3031	-0.0653	6.1764	-0.1398	6.9402	-0.0963	6.9048	-0.1797	OL	OL	OL	OL	OL	OL	OL	OL
11	7.3031	-0.0653	6.1793	-0.0932	6.9373	-0.1376	6.9067	-0.1521	OL	OL	OL	OL	OL	OL	OL	OL
11.003	7.3051	-0.0392	6.1802	-0.0777	6.9364	-0.1514	6.9115	-0.0829	OL	OL	OL	OL	OL	OL	OL	OL
11.033	7.3041	-0.0522	6.1802	-0.0777	6.9383	-0.1239	6.9211	0.0553	OL	OL	OL	OL	OL	OL	OL	OL
11.036	7.3041	-0.0522	6.1822	-0.0466	6.9383	-0.1239	6.9058	-0.1659	OL	OL	OL	OL	OL	OL	OL	OL
11.039	7.3051	-0.0392	6.1802	-0.0777	6.9402	-0.0963	6.9086	-0.1244	OL	OL	OL	OL	OL	OL	OL	OL
11.046	7.3022	-0.0783	6.1822	-0.0466	6.9392	-0.1101	6.9077	-0.1382	OL	OL	OL	OL	OL	OL	OL	OL
11.05	7.3051	-0.0392	6.1812	-0.0621	6.9373	-0.1376	6.9086	-0.1244	OL	OL	OL	OL	OL	OL	OL	OL
11.079	7.3098	0.0261	6.1802	-0.0777	6.9392	-0.1101	6.9086	-0.1244	OL	OL	OL	OL	OL	OL	OL	OL
11.083	7.3041	-0.0522	6.1802	-0.0777	6.9383	-0.1239	6.9096	-0.1106	OL	OL	OL	OL	OL	OL	OL	OL
11.085	7.3041	-0.0522	6.1822	-0.0466	6.9373	-0.1376	6.9077	-0.1382	OL	OL	OL	OL	OL	OL	OL	OL
11.089	7.3041	-0.0522	6.1774	-0.1242	6.9373	-0.1376	6.9105	-0.0968	OL	OL	OL	OL	OL	OL	OL	OL
11.119	7.3041	-0.0522	6.1831	-0.0311	6.9383	-0.1239	6.901	-0.235	OL	OL	OL	OL	OL	OL	OL	OL
11.123	7.3041	-0.0522	6.1822	-0.0466	6.9402	-0.0963	6.9163	-0.0138	OL	OL	OL	OL	OL	OL	OL	OL
11.125	7.3051	-0.0392	6.1812	-0.0621	6.9402	-0.0963	6.8962	-0.3042	OL	OL	OL	OL	OL	OL	OL	OL
11.129	7.3051	-0.0392	6.1793	-0.0932	6.9383	-0.1239	6.9077	-0.1382	OL	OL	OL	OL	OL	OL	OL	OL
11.163	7.3041	-0.0522	6.1793	-0.0932	6.9402	-0.0963	6.9096	-0.1106	OL	OL	OL	OL	OL	OL	OL	OL
11.166	7.3041	-0.0522	6.1802	-0.0777	6.9392	-0.1101	6.9096	-0.1106	OL	OL	OL	OL	OL	OL	OL	OL
11.169	7.306	-0.0261	6.1831	-0.0311	6.9402	-0.0963	6.9086	-0.1244	OL	OL	OL	OL	OL	OL	OL	OL
11.175	7.3003	-0.1045	6.1783	-0.1087	6.9383	-0.1239	6.9096	-0.1106	OL	OL	OL	OL	OL	OL	OL	OL
11.179	7.3051	-0.0392	6.1812	-0.0621	6.9383	-0.1239	6.9038	-0.1935	OL	OL	OL	OL	OL	OL	OL	OL
11.208	7.306	-0.0261	6.1831	-0.0311	6.9373	-0.1376	6.9153	-0.0276	OL	OL	OL	OL	OL	OL	OL	OL
11.211	7.3041	-0.0522	6.1812	-0.0621	6.9383	-0.1239	6.9134	-0.0553	OL	OL	OL	OL	OL	OL	OL	OL
11.214	7.3012	-0.0914	6.1649	-0.3261	6.9402	-0.0963	6.9163	-0.0138	OL	OL	OL	OL	OL	OL	OL	OL
11.239	7.3051	-0.0392	6.1783	-0.1087	6.9383	-0.1239	6.8991	-0.2627	OL	OL	OL	OL	OL	OL	OL	OL
11.241	7.3041	-0.0522	6.1822	-0.0466	6.9392	-0.1101	6.9096	-0.1106	OL	OL	OL	OL	OL	OL	OL	OL
11.266	7.3051	-0.0392	6.1841	-0.0155	6.9383	-0.1239	6.9067	-0.1521	OL	OL	OL	OL	OL	OL	OL	OL
11.269	7.3031	-0.0653	6.1812	-0.0621	6.9383	-0.1239	6.9086	-0.1244	OL	OL	OL	OL	OL	OL	OL	OL
11.288	7.306	-0.0261	6.1841	-0.0155	6.9402	-0.0963	6.9077	-0.1382	OL	OL	OL	OL	OL	OL	OL	OL
11.29	7.3051	-0.0392	6.1802	-0.0777	6.9373	-0.1376	6.9086	-0.1244	OL	OL	OL	OL	OL	OL	OL	OL
11.298	7.2917	-0.222	6.1793	-0.0932	6.9373	-0.1376	6.9077	-0.1382	OL	OL	OL	OL	OL	OL	OL	OL
11.3	7.3022	-0.0783	6.1802	-0.0777	6.9392	-0.1101	6.9086	-0.1244	OL	OL	OL	OL	OL	OL	OL	OL
11.303	7.2984	-0.1306	6.187	0.0311	6.9402	-0.0963	6.9086	-0.1244	OL	OL	OL	OL	OL	OL	OL	OL
11.305	7.3079	0	6.1591	-0.4193	6.9373	-0.1376	6.9105	-0.0968	OL	OL	OL	OL	OL	OL	OL	OL
11.337	7.3031	-0.0653	6.1745	-0.1708	6.9402	-0.0963	6.9124	-0.0691	OL	OL	OL	OL	OL	OL	OL	OL
11.341	7.3041	-0.0522	6.1822	-0.0466	6.9392	-0.1101	6.9105	-0.0968	OL	OL	OL	OL	OL	OL	OL	OL
11.345	7.3051	-0.0392	6.1822	-0.0466	6.9383	-0.1239	6.9124	-0.0691	OL	OL	OL	OL	OL	OL	OL	OL
11.375	7.3031	-0.0653	6.1802	-0.0777	6.9402	-0.0963	6.9077	-0.1382	OL	OL	OL	OL	OL	OL	OL	OL
11.381	7.3079	0	6.1774	-0.1242	6.9373	-0.1376	6.9077	-0.1382	OL	OL	OL	OL	OL	OL	OL	OL
11.384	7.3012	-0.0914	6.1793	-0.0932	6.9392	-0.1101	6.9096	-0.1106	OL	OL	OL	OL	OL	OL	OL	OL
11.414	7.3012	-0.0914	6.1841	-0.0155	6.9392	-0.1101	6.9077	-0.1382	OL	OL	OL	OL	OL	OL	OL	OL
11.418	7.3012	-0.0914	6.1802	-0.0777	6.9392	-0.1101	6.9086	-0.1244	OL	OL	OL	OL	OL	OL	OL	OL
11.42	7.3203	0.1697	6.1879	0.0466	6.9383	-0.1239	6.9096	-0.1106	OL	OL	OL	OL	OL	OL	OL	OL
11.426	7.3022	-0.0783	6.1793	-0.0932	6.9383	-0.1239	6.9096	-0.1106	OL	OL	OL	OL	OL	OL	OL	OL
11.433	7.3031	-0.0653	6.1822	-0.0466	6.9383	-0.1239	6.9096	-0.1106	OL	OL	OL	OL	OL	OL	OL	OL
11.463	7.3079	0	6.1841	-0.0155	6.9383	-0.1239	6.9153	-0.0276	OL	OL	OL	OL	OL	OL	OL	OL
11.466	7.3051	-0.0392	6.1831	-0.0311	6.9383	-0.1239	6.9067	-0.1521	OL	OL	OL	OL	OL	OL	OL	OL
11.469	7.3022	-0.0783	6.1841	-0.0155	6.9383	-0.1239	6.9077	-0.1382	OL	OL	OL	OL	OL	OL	OL	OL
11.473	7.3041	-0.0522	6.1793	-0.0932	6.9383	-0.1239	6.9086	-0.1244	OL	OL	OL	OL	OL	OL	OL	OL
11.503	7.307	-0.0131	6.1793	-0.0932	6.9402	-0.0963	6.9077	-0.1382	OL	OL	OL	OL	OL	OL	OL	OL
11.507	7.2974	-0.1436	6.1793	-0.0932	6.9392	-0.1101	6.9077	-0.1382	OL	OL	OL	OL	OL	OL	OL	OL
11.509	7.3022	-0.0783	6.1783	-0.1087	6.9383	-0.1239	6.9086	-0.1244	OL	OL	OL	OL	OL	OL	OL	OL
11.513	7.3031	-0.0653	6.1822	-0.0466	6.9364	-0.1514	6.9086	-0.1244	OL	OL	OL	OL	OL	OL	OL	OL
11.543	7.3051	-0.0392	6.1774	-0.1242	6.9402	-0.0963	6.9124	-0.0691	OL	OL	OL	OL	OL	OL	OL	OL
11.546	7.3041	-0.0522	6.1831	-0.0311	6.9373	-0.1376	6.9077	-0.1382	OL	OL	OL	OL	OL	OL	OL	OL
11.549	7.3051	-0.0392	6.1812	-0.0621	6.9383	-0.1239	6.9105	-0.0968	OL	OL	OL	OL	OL	OL	OL	OL
11.556	7.3051	-0.0392	6.1812	-0.0621	6.9373	-0.1376	6.9105	-0.0968	OL	OL	OL	OL	OL	OL	OL	OL
11.585	7.3031	-0.0653	6.1812	-0.0621	6.9383	-0.1239	6.9029	-0.2074	OL	OL	OL	OL	OL	OL	OL	OL
11.59	7.3051	-0.0392	6.1831	-0.0311	6.9383	-0.1239	6.9096	-0.1106	OL	OL	OL	OL	OL	OL	OL	OL
11.591	7.3041	-0.0522	6.1764	-0.1398	6.9383	-0.1239	6.9086	-0.1244	OL	OL	OL	OL	OL	OL	OL	OL
11.596	7.3031	-0.0653	6.1831	-0.0311	6.9383	-0.1239	6.9077	-0.1382	OL	OL	OL	OL	OL	OL	OL	OL
11.624	7.2984	-0.1306	6.1774	-0.1242	6.8866	-0.8672	6.901	-0.235	OL	OL	OL	OL	OL	OL	OL	OL
11.627	7.3051	-0.0392	6.1822	-0.0466	6.9383	-0.1239	6.9086	-0.1244	OL	OL	OL	OL	OL	OL	OL	OL
11.63	7.3051	-0.0392	6.1822	-0.0466	6.9364	-0.1514	6.9048	-0.1797	OL	OL	OL	OL	OL	OL	OL	OL
11.632	7.3031	-0.0653	6.1898	0.0776	6.9383	-0.1239	6.9077	-0.1382	OL	OL	OL	OL	OL	OL	OL	OL
11.663	7.3012	-0.0914	6.1841	-0.0155	6.8828	-0.9223	6.9077	-0.1382	OL	OL	OL	OL	OL	OL	OL	OL
11.667	7.3031	-0.0653	6.185	0	6.9383	-0.1239	6.9067	-0.1521	OL	OL	OL	OL	OL	OL	OL	OL
11.67	7.3031	-0.0653	6.1831	-0.0311	6.9383	-0.1239	6.9086	-0.1244	OL	OL	OL	OL	OL	OL	OL	OL
11.676	7.3031	-0.0653	6.1802	-0.0777	6.9402	-0.0963	6.9077	-0.1382	OL	OL	OL	OL	OL	OL	OL	OL
11.679	7.3051	-0.0392	6.1774	-0.1242	6.9373	-0.1376	6.9038	-0.1935	OL	OL	OL	OL	OL	OL	OL	OL
11.708	7.1685	-1.9071	6.1735	-0.1864	6.9392	-0.1101	6.9096	-0.1106	OL	OL	OL	OL	OL	OL	OL	OL
11.711	7.306	-0.0261	6.1822	-0.0466	6.9383	-0.1239	6.9086	-0.1244	OL	OL	OL	OL	OL	OL	OL	OL
11.714	7.3079	0	6.187	0.0311	6.9392	-0.1101	6.9086	-0.1244	OL	OL	OL	OL	OL	OL	OL	OL
11.743	7.3041	-0.0522	6.1697	-0.2485	6.9383	-0.1239	6.9067	-0.1521	OL	OL	OL	OL	OL	OL	OL	OL
11.746	7.3089	0.0131	6.1822	-0.0466	6.9392	-0.1101	6.9067	-0.1521	OL	OL	OL	OL	OL	OL	OL	OL
11.749	7.3031	-0.0653	6.1802	-0.0777	6.8885	-0.8397	6.8952	-0.318	OL	OL	OL	OL	OL	OL	OL	OL
11.751	7.3022	-0.0783	6.1812	-0.0621	6.9383	-0.1239	6.9019	-0.2212	OL	OL	OL	OL	OL	OL	OL	OL
11.766	7.3022	-0.0783	6.1812	-0.0621	6.9383	-0.1239	6.9086	-0.1244	OL	OL	OL	OL	OL	OL	OL	OL
11.769	7.306	-0.0261	6.1822	-0.0466	6.9373	-0.1376	6.9086	-0.1244	OL	OL	OL	OL	OL	OL	OL	OL
11.783	7.3041	-0.0522	6.1793	-0.0932	6.9373	-0.1376	6.9077	-0.1382	OL	OL	OL	OL	OL	OL	OL	OL
11.793	7.3022	-0.0783	6.1822	-0.0466	6.9402	-0.0963	6.9077	-0.1382	OL	OL	OL	OL	OL	OL	OL	OL
11.821	7.306	-0.0261	6.1841	-0.0155	6.9392	-0.1101	6.9086	-0.1244	OL	OL	OL	OL	OL	OL	OL	OL
11.825	7.306	-0.0261	6.1822	-0.0466	6.9383	-0.1239	6.9096	-0.1106	OL	OL	OL	OL	OL	OL	OL	OL
11.828	7.3022	-0.0783	6.1879	0.0466	6.9383	-0.1239	6.9096	-0.1106	OL	OL	OL	OL	OL	OL	OL	OL
11.853	7.3108	0.0392	6.1822	-0.0466	6.9392	-0.1101	6.9077	-0.1382	OL	OL	OL	OL	OL	OL	OL	OL
11.855	7.2888	-0.2612	6.1745	-0.1708	6.9392	-0.1101	6.9077	-0.1382	OL	OL	OL	OL	OL	OL	OL	OL
11.88	7.3051	-0.0392	6.1802	-0.0777	6.9383	-0.1239	6.9077	-0.1382	OL	OL	OL	OL	OL	OL	OL	OL
11.883	7.307	-0.0131	6.1802	-0.0777	6.9402	-0.0963	6.9096	-0.1106	OL	OL	OL	OL	OL	OL	OL	OL
11.901	7.3041	-0.0522	6.1802	-0.0777	6.9383	-0.1239	6.9048	-0.1797	OL	OL	OL	OL	OL	OL	OL	OL
11.904	7.3041	-0.0522	6.1783	-0.1087	6.9402	-0.0963	6.9115	-0.0829	OL	OL	OL	OL	OL	OL	OL	OL
11.906	7.3041	-0.0522	6.1783	-0.1087	6.9383	-0.1239	6.9086	-0.1244	OL	OL	OL	OL	OL	OL	OL	OL
11.91	7.3022	-0.0783	6.1793	-0.0932	6.9383	-0.1239	6.9077	-0.1382	OL	OL	OL	OL	OL	OL	OL	OL
11.913	7.3108	0.0392	6.1908	0.0932	6.9392	-0.1101	6.9086	-0.1244	OL	OL	OL	OL	OL	OL	OL	OL
11.946	7.3022	-0.0783	6.1802	-0.0777	6.9392	-0.1101	6.9105	-0.0968	OL	OL	OL	OL	OL	OL	OL	OL
11.95	7.3022	-0.0783	6.1764	-0.1398	6.9383	-0.1239	6.9096	-0.1106	OL	OL	OL	OL	OL	OL	OL	OL
11.953	7.3041	-0.0522	6.1831	-0.0311	6.9383	-0.1239	6.9086	-0.1244	OL	OL	OL	OL	OL	OL	OL	OL
11.96	7.2917	-0.222	6.1841	-0.0155	6.9392	-0.1101	6.9086	-0.1244	OL	OL	OL	OL	OL	OL	OL	OL
11.966	7.3031	-0.0653	6.1735	-0.1864	6.9383	-0.1239	6.901	-0.235	OL	OL	OL	OL	OL	OL	OL	OL
11.998	7.3051	-0.0392	6.1822	-0.0466	6.9383	-0.1239	6.9086	-0.1244	OL	OL	OL	OL	OL	OL	OL	OL
12	7.3041	-0.0522	6.1812	-0.0621	6.9383	-0.1239	6.9105	-0.0968	OL	OL	OL	OL	OL	OL	OL	OL
12.004	7.3031	-0.0653	6.1802	-0.0777	6.9383	-0.1239	6.9067	-0.1521	OL	OL	OL	OL	OL	OL	OL	OL
12.034	7.3031	-0.0653	6.185	0	6.9392	-0.1101	6.9077	-0.1382	OL	OL	OL	OL	OL	OL	OL	OL
12.04	7.3079	0	6.1697	-0.2485	6.9392	-0.1101	6.9067	-0.1521	OL	OL	OL	OL	OL	OL	OL	OL
12.046	7.3051	-0.0392	6.1764	-0.1398	6.9392	-0.1101	6.9153	-0.0276	OL	OL	OL	OL	OL	OL	OL	OL
12.076	7.3051	-0.0392	6.1812	-0.0621	6.9402	-0.0963	6.9134	-0.0553	OL	OL	OL	OL	OL	OL	OL	OL
12.08	7.3051	-0.0392	6.1831	-0.0311	6.9392	-0.1101	6.9067	-0.1521	OL	OL	OL	OL	OL	OL	OL	OL
12.083	7.3031	-0.0653	6.1822	-0.0466	6.9383	-0.1239	6.9124	-0.0691	OL	OL	OL	OL	OL	OL	OL	OL
12.085	7.3022	-0.0783	6.1802	-0.0777	6.9402	-0.0963	6.9086	-0.1244	OL	OL	OL	OL	OL	OL	OL	OL
12.115	7.3041	-0.0522	6.1812	-0.0621	6.9392	-0.1101	6.9086	-0.1244	OL	OL	OL	OL	OL	OL	OL	OL
12.119	7.3041	-0.0522	6.1812	-0.0621	6.9373	-0.1376	6.9048	-0.1797	OL	OL	OL	OL	OL	OL	OL	OL
12.122	7.3051	-0.0392	6.1841	-0.0155	6.9383	-0.1239	6.9077	-0.1382	OL	OL	OL	OL	OL	OL	OL	OL
12.124	7.2974	-0.1436	6.1841	-0.0155	6.9383	-0.1239	6.9077	-0.1382	OL	OL	OL	OL	OL	OL	OL	OL
12.154	7.3098	0.0261	6.1793	-0.0932	6.9383	-0.1239	6.9086	-0.1244	OL	OL	OL	OL	OL	OL	OL	OL
12.158	7.3089	0.0131	6.1812	-0.0621	6.9392	-0.1101	6.9067	-0.1521	OL	OL	OL	OL	OL	OL	OL	OL
12.16	7.3041	-0.0522	6.1927	0.1242	6.9392	-0.1101	6.9096	-0.1106	OL	OL	OL	OL	OL	OL	OL	OL
12.166	7.2926	-0.2089	6.1831	-0.0311	6.9392	-0.1101	6.9134	-0.0553	OL	OL	OL	OL	OL	OL	OL	OL
12.196	7.2993	-0.1175	6.185	0	6.9364	-0.1514	6.9077	-0.1382	OL	OL	OL	OL	OL	OL	OL	OL
12.2	7.3127	0.0653	6.1783	-0.1087	6.9392	-0.1101	6.8991	-0.2627	OL	OL	OL	OL	OL	OL	OL	OL
12.203	7.3041	-0.0522	6.1812	-0.0621	6.9383	-0.1239	6.9105	-0.0968	OL	OL	OL	OL	OL	OL	OL	OL
12.205	7.3022	-0.0783	6.1812	-0.0621	6.9383	-0.1239	6.9077	-0.1382	OL	OL	OL	OL	OL	OL	OL	OL
12.235	7.3041	-0.0522	6.1822	-0.0466	6.9373	-0.1376	6.9096	-0.1106	OL	OL	OL	OL	OL	OL	OL	OL
12.239	7.3051	-0.0392	6.1822	-0.0466	6.9383	-0.1239	6.9105	-0.0968	OL	OL	OL	OL	OL	OL	OL	OL
12.241	7.3012	-0.0914	6.1802	-0.0777	6.9402	-0.0963	6.9077	-0.1382	OL	OL	OL	OL	OL	OL	OL	OL
12.244	7.3079	0	6.1822	-0.0466	6.9373	-0.1376	6.9077	-0.1382	OL	OL	OL	OL	OL	OL	OL	OL
12.274	7.3117	0.0522	6.186	0.0155	6.9383	-0.1239	6.9077	-0.1382	OL	OL	OL	OL	OL	OL	OL	OL
12.278	7.2926	-0.2089	6.1831	-0.0311	6.9402	-0.0963	6.9067	-0.1521	OL	OL	OL	OL	OL	OL	OL	OL
12.28	7.3127	0.0653	6.1812	-0.0621	6.9402	-0.0963	6.9105	-0.0968	OL	OL	OL	OL	OL	OL	OL	OL
12.286	7.307	-0.0131	6.1841	-0.0155	6.9373	-0.1376	6.9096	-0.1106	OL	OL	OL	OL	OL	OL	OL	OL
12.29	7.3041	-0.0522	6.1831	-0.0311	6.9402	-0.0963	6.9134	-0.0553	OL	OL	OL	OL	OL	OL	OL	OL
12.319	7.3031	-0.0653	6.1831	-0.0311	6.9383	-0.1239	6.9077	-0.1382	OL	OL	OL	OL	OL	OL	OL	OL
12.323	7.3041	-0.0522	6.1793	-0.0932	6.9392	-0.1101	6.9086	-0.1244	OL	OL	OL	OL	OL	OL	OL	OL
12.325	7.3041	-0.0522	6.1812	-0.0621	6.9383	-0.1239	6.9077	-0.1382	OL	OL	OL	OL	OL	OL	OL	OL
12.329	7.306	-0.0261	6.1802	-0.0777	6.9392	-0.1101	6.9086	-0.1244	OL	OL	OL	OL	OL	OL	OL	OL
12.358	7.3022	-0.0783	6.1822	-0.0466	6.9392	-0.1101	6.9077	-0.1382	OL	OL	OL	OL	OL	OL	OL	OL
12.362	7.3041	-0.0522	6.1812	-0.0621	6.9383	-0.1239	6.9096	-0.1106	OL	OL	OL	OL	OL	OL	OL	OL
12.364	7.3098	0.0261	6.1822	-0.0466	6.9373	-0.1376	6.9077	-0.1382	OL	OL	OL	OL	OL	OL	OL	OL
12.397	7.307	-0.0131	6.1812	-0.0621	6.9383	-0.1239	6.9077	-0.1382	OL	OL	OL	OL	OL	OL	OL	OL
12.4	7.3079	0	6.1889	0.0621	6.9392	-0.1101	6.9077	-0.1382	OL	OL	OL	OL	OL	OL	OL	OL
12.403	7.3041	-0.0522	6.1812	-0.0621	6.9402	-0.0963	6.9077	-0.1382	OL	OL	OL	OL	OL	OL	OL	OL
12.409	7.3051	-0.0392	6.1802	-0.0777	6.9383	-0.1239	6.9077	-0.1382	OL	OL	OL	OL	OL	OL	OL	OL
12.412	7.3041	-0.0522	6.1802	-0.0777	6.9373	-0.1376	6.9067	-0.1521	OL	OL	OL	OL	OL	OL	OL	OL
12.44	7.3051	-0.0392	6.1822	-0.0466	6.9383	-0.1239	6.9105	-0.0968	OL	OL	OL	OL	OL	OL	OL	OL
12.444	7.3031	-0.0653	6.1831	-0.0311	6.9402	-0.0963	6.9077	-0.1382	OL	OL	OL	OL	OL	OL	OL	OL
12.446	7.2993	-0.1175	6.185	0	6.9402	-0.0963	6.9086	-0.1244	OL	OL	OL	OL	OL	OL	OL	OL
12.453	7.3041	-0.0522	6.185	0	6.9383	-0.1239	6.9096	-0.1106	OL	OL	OL	OL	OL	OL	OL	OL
12.482	7.3031	-0.0653	6.1822	-0.0466	6.9392	-0.1101	6.9067	-0.1521	OL	OL	OL	OL	OL	OL	OL	OL
12.485	7.306	-0.0261	6.185	0	6.9383	-0.1239	6.9067	-0.1521	OL	OL	OL	OL	OL	OL	OL	OL
12.488	7.2974	-0.1436	6.1812	-0.0621	6.9402	-0.0963	6.9105	-0.0968	OL	OL	OL	OL	OL	OL	OL	OL
12.506	7.3022	-0.0783	6.1831	-0.0311	6.9383	-0.1239	6.9048	-0.1797	OL	OL	OL	OL	OL	OL	OL	OL
12.508	7.3031	-0.0653	6.1716	-0.2174	6.9383	-0.1239	6.9077	-0.1382	OL	OL	OL	OL	OL	OL	OL	OL
12.51	7.306	-0.0261	6.1754	-0.1553	6.9373	-0.1376	6.9077	-0.1382	OL	OL	OL	OL	OL	OL	OL	OL
12.54	7.3041	-0.0522	6.1822	-0.0466	6.9411	-0.0826	6.9134	-0.0553	OL	OL	OL	OL	OL	OL	OL	OL
12.544	7.306	-0.0261	6.1841	-0.0155	6.9373	-0.1376	6.9067	-0.1521	OL	OL	OL	OL	OL	OL	OL	OL
12.546	7.3051	-0.0392	6.1802	-0.0777	6.9392	-0.1101	6.9086	-0.1244	OL	OL	OL	OL	OL	OL	OL	OL
12.549	7.3041	-0.0522	6.1764	-0.1398	6.9383	-0.1239	6.9086	-0.1244	OL	OL	OL	OL	OL	OL	OL	OL
12.559	7.2993	-0.1175	6.187	0.0311	6.9373	-0.1376	6.9067	-0.1521	OL	OL	OL	OL	OL	OL	OL	OL
12.589	7.3012	-0.0914	6.1793	-0.0932	6.9383	-0.1239	6.9067	-0.1521	OL	OL	OL	OL	OL	OL	OL	OL
12.593	7.2917	-0.222	6.0938	-1.4756	6.9153	-0.4542	6.8675	-0.719	OL	OL	OL	OL	OL	OL	OL	OL
12.595	7.1924	-1.5804	6.0986	-1.3979	6.8139	-1.9138	6.7843	-1.9223	OL	OL	OL	OL	OL	OL	OL	OL
12.598	7.3012	-0.0914	6.1831	-0.0311	6.9354	-0.1652	6.9182	0.0138	OL	OL	OL	OL	OL	OL	OL	OL
12.628	7.2507	-0.7836	6.186	0.0155	6.9402	-0.0963	6.9048	-0.1797	OL	OL	OL	OL	OL	OL	OL	OL
12.634	7.3051	-0.0392	6.1822	-0.0466	6.8751	-1.0324	6.9096	-0.1106	OL	OL	OL	OL	OL	OL	OL	OL
12.636	7.306	-0.0261	6.1812	-0.0621	6.9373	-0.1376	6.9077	-0.1382	OL	OL	OL	OL	OL	OL	OL	OL
12.667	7.3041	-0.0522	6.1822	-0.0466	6.9163	-0.4405	6.8168	-1.452	OL	OL	OL	OL	OL	OL	OL	OL
12.67	7.3051	-0.0392	6.1082	-1.2426	6.8809	-0.9498	6.8713	-0.6637	OL	OL	OL	OL	OL	OL	OL	OL
12.672	7.3022	-0.0783	6.1802	-0.0777	6.9364	-0.1514	6.9077	-0.1382	OL	OL	OL	OL	OL	OL	OL	OL
12.679	7.1714	-1.8679	6.1754	-0.1553	6.8818	-0.9361	6.8742	-0.6222	OL	OL	OL	OL	OL	OL	OL	OL
12.682	7.1303	-2.4298	6.1841	-0.0155	6.834	-1.6246	6.8943	-0.3318	OL	OL	OL	OL	OL	OL	OL	OL
12.711	7.1943	-1.5543	6.0553	-2.0972	6.8484	-1.418	6.8359	-1.1754	OL	OL	OL	OL	OL	OL	OL	OL
12.715	7.2201	-1.2016	6.1591	-0.4193	6.9373	-0.1376	6.9038	-0.1935	OL	OL	OL	OL	OL	OL	OL	OL
12.717	7.306	-0.0261	6.1831	-0.0311	6.9373	-0.1376	6.9077	-0.1382	OL	OL	OL	OL	OL	OL	OL	OL
12.747	7.306	-0.0261	6.185	0	6.9383	-0.1239	6.9105	-0.0968	OL	OL	OL	OL	OL	OL	OL	OL
12.75	7.3031	-0.0653	6.1793	-0.0932	6.9354	-0.1652	6.9086	-0.1244	OL	OL	OL	OL	OL	OL	OL	OL
12.753	7.3051	-0.0392	6.1793	-0.0932	6.9354	-0.1652	6.9201	0.0415	OL	OL	OL	OL	OL	OL	OL	OL
12.755	7.3031	-0.0653	6.1822	-0.0466	6.9373	-0.1376	6.9067	-0.1521	OL	OL	OL	OL	OL	OL	OL	OL
12.785	7.3012	-0.0914	6.1774	-0.1242	6.9354	-0.1652	6.9038	-0.1935	OL	OL	OL	OL	OL	OL	OL	OL
12.789	7.3079	0	6.1774	-0.1242	6.9364	-0.1514	6.9067	-0.1521	OL	OL	OL	OL	OL	OL	OL	OL
12.792	7.3012	-0.0914	6.1774	-0.1242	6.9383	-0.1239	6.9067	-0.1521	OL	OL	OL	OL	OL	OL	OL	OL
12.799	7.3041	-0.0522	6.1802	-0.0777	6.9364	-0.1514	6.9048	-0.1797	OL	OL	OL	OL	OL	OL	OL	OL
12.803	7.3012	-0.0914	6.1793	-0.0932	6.9354	-0.1652	6.9096	-0.1106	OL	OL	OL	OL	OL	OL	OL	OL
12.832	7.2993	-0.1175	6.1879	0.0466	6.9364	-0.1514	6.9067	-0.1521	OL	OL	OL	OL	OL	OL	OL	OL
12.835	7.2984	-0.1306	6.1726	-0.2019	6.9354	-0.1652	6.9048	-0.1797	OL	OL	OL	OL	OL	OL	OL	OL
12.838	7.3022	-0.0783	6.1783	-0.1087	6.9383	-0.1239	6.9086	-0.1244	OL	OL	OL	OL	OL	OL	OL	OL
12.842	7.2201	-1.2016	6.0784	-1.7242	6.9354	-0.1652	6.9086	-0.1244	OL	OL	OL	OL	OL	OL	OL	OL
12.874	7.1428	-2.2599	6.0053	-2.9054	6.9354	-0.1652	6.9086	-0.1244	OL	OL	OL	OL	OL	OL	OL	OL
12.877	7.3012	-0.0914	6.1793	-0.0932	6.9383	-0.1239	6.9077	-0.1382	OL	OL	OL	OL	OL	OL	OL	OL
12.88	7.1876	-1.6458	6.1812	-0.0621	6.9354	-0.1652	6.7986	-1.7148	OL	OL	OL	OL	OL	OL	OL	OL
12.882	7.2192	-1.2146	6.1264	-0.9474	6.9086	-0.5506	6.9077	-0.1382	OL	OL	OL	OL	OL	OL	OL	OL
12.913	7.306	-0.0261	6.1822	-0.0466	6.9373	-0.1376	6.9077	-0.1382	OL	OL	OL	OL	OL	OL	OL	OL
12.917	7.3041	-0.0522	6.1841	-0.0155	6.9402	-0.0963	6.9096	-0.1106	OL	OL	OL	OL	OL	OL	OL	OL
12.924	7.3165	0.1175	6.1822	-0.0466	6.9383	-0.1239	6.9077	-0.1382	OL	OL	OL	OL	OL	OL	OL	OL
12.926	7.2993	-0.1175	6.185	0	6.9383	-0.1239	6.9105	-0.0968	OL	OL	OL	OL	OL	OL	OL	OL
12.955	7.307	-0.0131	6.1831	-0.0311	6.9402	-0.0963	6.9077	-0.1382	OL	OL	OL	OL	OL	OL	OL	OL
12.959	7.3041	-0.0522	6.1841	-0.0155	6.9402	-0.0963	6.9067	-0.1521	OL	OL	OL	OL	OL	OL	OL	OL
12.961	7.306	-0.0261	6.186	0.0155	6.9402	-0.0963	6.9096	-0.1106	OL	OL	OL	OL	OL	OL	OL	OL
12.964	7.3041	-0.0522	6.1822	-0.0466	6.9383	-0.1239	6.9077	-0.1382	OL	OL	OL	OL	OL	OL	OL	OL
12.97	7.306	-0.0261	6.1822	-0.0466	6.9402	-0.0963	6.9096	-0.1106	OL	OL	OL	OL	OL	OL	OL	OL
13.009	7.3051	-0.0392	6.1831	-0.0311	6.9402	-0.0963	6.9096	-0.1106	OL	OL	OL	OL	OL	OL	OL	OL
13.013	7.3051	-0.0392	6.1831	-0.0311	6.9392	-0.1101	6.9077	-0.1382	OL	OL	OL	OL	OL	OL	OL	OL
13.015	7.3051	-0.0392	6.185	0	6.9402	-0.0963	6.9086	-0.1244	OL	OL	OL	OL	OL	OL	OL	OL
13.04	7.306	-0.0261	6.1898	0.0776	6.9411	-0.0826	6.9086	-0.1244	OL	OL	OL	OL	OL	OL	OL	OL
13.043	7.3031	-0.0653	6.1764	-0.1398	6.9392	-0.1101	6.9163	-0.0138	OL	OL	OL	OL	OL	OL	OL	OL
13.049	7.3051	-0.0392	6.1793	-0.0932	6.9383	-0.1239	6.901	-0.235	OL	OL	OL	OL	OL	OL	OL	OL
13.051	7.2974	-0.1436	6.1831	-0.0311	6.9411	-0.0826	6.9105	-0.0968	OL	OL	OL	OL	OL	OL	OL	OL
13.076	7.3051	-0.0392	6.1831	-0.0311	6.9411	-0.0826	6.9105	-0.0968	OL	OL	OL	OL	OL	OL	OL	OL
13.079	7.3041	-0.0522	6.1831	-0.0311	6.9402	-0.0963	6.9096	-0.1106	OL	OL	OL	OL	OL	OL	OL	OL
13.098	7.3041	-0.0522	6.1831	-0.0311	6.9402	-0.0963	6.9105	-0.0968	OL	OL	OL	OL	OL	OL	OL	OL
13.1	7.3041	-0.0522	6.1831	-0.0311	6.9392	-0.1101	6.9067	-0.1521	OL	OL	OL	OL	OL	OL	OL	OL
13.107	7.3051	-0.0392	6.185	0	6.9411	-0.0826	6.9077	-0.1382	OL	OL	OL	OL	OL	OL	OL	OL
13.109	7.3098	0.0261	6.185	0	6.9402	-0.0963	6.9077	-0.1382	OL	OL	OL	OL	OL	OL	OL	OL
13.112	7.3003	-0.1045	6.1831	-0.0311	6.9373	-0.1376	6.9096	-0.1106	OL	OL	OL	OL	OL	OL	OL	OL
13.141	7.3003	-0.1045	6.1754	-0.1553	6.9402	-0.0963	6.9077	-0.1382	OL	OL	OL	OL	OL	OL	OL	OL
13.145	7.3051	-0.0392	6.1793	-0.0932	6.9392	-0.1101	6.9096	-0.1106	OL	OL	OL	OL	OL	OL	OL	OL
13.148	7.3041	-0.0522	6.1802	-0.0777	6.9402	-0.0963	6.9077	-0.1382	OL	OL	OL	OL	OL	OL	OL	OL
13.15	7.3051	-0.0392	6.1879	0.0466	6.9383	-0.1239	6.9067	-0.1521	OL	OL	OL	OL	OL	OL	OL	OL
13.18	7.306	-0.0261	6.1822	-0.0466	6.9392	-0.1101	6.9096	-0.1106	OL	OL	OL	OL	OL	OL	OL	OL
13.184	7.306	-0.0261	6.1831	-0.0311	6.9392	-0.1101	6.9096	-0.1106	OL	OL	OL	OL	OL	OL	OL	OL
13.186	7.3051	-0.0392	6.1822	-0.0466	6.9383	-0.1239	6.9105	-0.0968	OL	OL	OL	OL	OL	OL	OL	OL
13.189	7.3051	-0.0392	6.1831	-0.0311	6.9383	-0.1239	6.9086	-0.1244	OL	OL	OL	OL	OL	OL	OL	OL
13.219	7.3041	-0.0522	6.1802	-0.0777	6.9402	-0.0963	6.9077	-0.1382	OL	OL	OL	OL	OL	OL	OL	OL
13.222	7.2946	-0.1828	6.1812	-0.0621	6.9383	-0.1239	6.9077	-0.1382	OL	OL	OL	OL	OL	OL	OL	OL
13.225	7.306	-0.0261	6.1764	-0.1398	6.9373	-0.1376	6.9124	-0.0691	OL	OL	OL	OL	OL	OL	OL	OL
13.232	7.3012	-0.0914	6.1822	-0.0466	6.9402	-0.0963	6.9038	-0.1935	OL	OL	OL	OL	OL	OL	OL	OL
13.235	7.3051	-0.0392	6.1918	0.1087	6.9392	-0.1101	6.9086	-0.1244	OL	OL	OL	OL	OL	OL	OL	OL
13.269	7.3079	0	6.1706	-0.233	6.9392	-0.1101	6.9096	-0.1106	OL	OL	OL	OL	OL	OL	OL	OL
13.271	7.307	-0.0131	6.1822	-0.0466	6.9392	-0.1101	6.9096	-0.1106	OL	OL	OL	OL	OL	OL	OL	OL
13.274	7.306	-0.0261	6.1841	-0.0155	6.9383	-0.1239	6.9124	-0.0691	OL	OL	OL	OL	OL	OL	OL	OL
13.304	7.3051	-0.0392	6.1841	-0.0155	6.9383	-0.1239	6.9058	-0.1659	OL	OL	OL	OL	OL	OL	OL	OL
13.31	7.3098	0.0261	6.1841	-0.0155	6.9383	-0.1239	6.9077	-0.1382	OL	OL	OL	OL	OL	OL	OL	OL
13.314	7.306	-0.0261	6.1841	-0.0155	6.9402	-0.0963	6.9077	-0.1382	OL	OL	OL	OL	OL	OL	OL	OL
13.345	7.2917	-0.222	6.1802	-0.0777	6.9383	-0.1239	6.9096	-0.1106	OL	OL	OL	OL	OL	OL	OL	OL
13.349	7.3051	-0.0392	6.1889	0.0621	6.9383	-0.1239	6.9067	-0.1521	OL	OL	OL	OL	OL	OL	OL	OL
13.351	7.3051	-0.0392	6.1822	-0.0466	6.9383	-0.1239	6.9153	-0.0276	OL	OL	OL	OL	OL	OL	OL	OL
13.357	7.3079	0	6.1697	-0.2485	6.9383	-0.1239	6.9115	-0.0829	OL	OL	OL	OL	OL	OL	OL	OL
13.361	7.3089	0.0131	6.185	0	6.9402	-0.0963	6.9096	-0.1106	OL	OL	OL	OL	OL	OL	OL	OL
13.392	7.3051	-0.0392	6.1793	-0.0932	6.9392	-0.1101	6.9134	-0.0553	OL	OL	OL	OL	OL	OL	OL	OL
13.395	7.307	-0.0131	6.1831	-0.0311	6.9392	-0.1101	6.9096	-0.1106	OL	OL	OL	OL	OL	OL	OL	OL
13.397	7.3051	-0.0392	6.1812	-0.0621	6.9392	-0.1101	6.9077	-0.1382	OL	OL	OL	OL	OL	OL	OL	OL
13.402	7.306	-0.0261	6.1812	-0.0621	6.9373	-0.1376	6.9096	-0.1106	OL	OL	OL	OL	OL	OL	OL	OL
13.431	7.2993	-0.1175	6.1831	-0.0311	6.9373	-0.1376	6.9067	-0.1521	OL	OL	OL	OL	OL	OL	OL	OL
13.435	7.3117	0.0522	6.1831	-0.0311	6.9373	-0.1376	6.9096	-0.1106	OL	OL	OL	OL	OL	OL	OL	OL
13.438	7.3108	0.0392	6.1831	-0.0311	6.9373	-0.1376	6.9077	-0.1382	OL	OL	OL	OL	OL	OL	OL	OL
13.441	7.3041	-0.0522	6.1879	0.0466	6.9392	-0.1101	6.9077	-0.1382	OL	OL	OL	OL	OL	OL	OL	OL
13.471	7.3051	-0.0392	6.186	0.0155	6.9383	-0.1239	6.9096	-0.1106	OL	OL	OL	OL	OL	OL	OL	OL
13.475	7.3108	0.0392	6.1812	-0.0621	6.9402	-0.0963	6.9105	-0.0968	OL	OL	OL	OL	OL	OL	OL	OL
13.478	7.307	-0.0131	6.1822	-0.0466	6.9392	-0.1101	6.9077	-0.1382	OL	OL	OL	OL	OL	OL	OL	OL
13.484	7.306	-0.0261	6.1774	-0.1242	6.9402	-0.0963	6.9105	-0.0968	OL	OL	OL	OL	OL	OL	OL	OL
13.514	7.3051	-0.0392	6.1831	-0.0311	6.9383	-0.1239	6.9077	-0.1382	OL	OL	OL	OL	OL	OL	OL	OL
13.518	7.3051	-0.0392	6.1802	-0.0777	6.9402	-0.0963	6.9077	-0.1382	OL	OL	OL	OL	OL	OL	OL	OL
13.521	7.307	-0.0131	6.1802	-0.0777	6.9383	-0.1239	6.9096	-0.1106	OL	OL	OL	OL	OL	OL	OL	OL
13.523	7.306	-0.0261	6.1812	-0.0621	6.9392	-0.1101	6.9105	-0.0968	OL	OL	OL	OL	OL	OL	OL	OL
13.553	7.3051	-0.0392	6.1918	0.1087	6.9402	-0.0963	6.9086	-0.1244	OL	OL	OL	OL	OL	OL	OL	OL
13.556	7.307	-0.0131	6.1841	-0.0155	6.9392	-0.1101	6.9077	-0.1382	OL	OL	OL	OL	OL	OL	OL	OL
13.559	7.307	-0.0131	6.1822	-0.0466	6.9402	-0.0963	6.9105	-0.0968	OL	OL	OL	OL	OL	OL	OL	OL
13.561	7.2926	-0.2089	6.185	0	6.9383	-0.1239	6.9134	-0.0553	OL	OL	OL	OL	OL	OL	OL	OL
13.591	7.3051	-0.0392	6.1812	-0.0621	6.9383	-0.1239	6.9058	-0.1659	OL	OL	OL	OL	OL	OL	OL	OL
13.595	7.3089	0.0131	6.1831	-0.0311	6.9383	-0.1239	6.9124	-0.0691	OL	OL	OL	OL	OL	OL	OL	OL
13.598	7.3041	-0.0522	6.2014	0.264	6.9402	-0.0963	6.9019	-0.2212	OL	OL	OL	OL	OL	OL	OL	OL
13.611	7.306	-0.0261	6.1831	-0.0311	6.9373	-0.1376	6.9096	-0.1106	OL	OL	OL	OL	OL	OL	OL	OL
13.614	7.307	-0.0131	6.1822	-0.0466	6.9373	-0.1376	6.9086	-0.1244	OL	OL	OL	OL	OL	OL	OL	OL
13.628	7.3031	-0.0653	6.1822	-0.0466	6.9392	-0.1101	6.9067	-0.1521	OL	OL	OL	OL	OL	OL	OL	OL
13.63	7.3079	0	6.1841	-0.0155	6.9383	-0.1239	6.9086	-0.1244	OL	OL	OL	OL	OL	OL	OL	OL
13.638	7.3022	-0.0783	6.1812	-0.0621	6.9383	-0.1239	6.9086	-0.1244	OL	OL	OL	OL	OL	OL	OL	OL
13.669	7.3089	0.0131	6.1918	0.1087	6.9402	-0.0963	6.9096	-0.1106	OL	OL	OL	OL	OL	OL	OL	OL
13.672	7.306	-0.0261	6.1831	-0.0311	6.9383	-0.1239	6.9077	-0.1382	OL	OL	OL	OL	OL	OL	OL	OL
13.675	7.3031	-0.0653	6.1822	-0.0466	6.9411	-0.0826	6.9058	-0.1659	OL	OL	OL	OL	OL	OL	OL	OL
13.7	7.307	-0.0131	6.185	0	6.9383	-0.1239	6.9086	-0.1244	OL	OL	OL	OL	OL	OL	OL	OL
13.703	7.3051	-0.0392	6.1822	-0.0466	6.9402	-0.0963	6.9115	-0.0829	OL	OL	OL	OL	OL	OL	OL	OL
13.721	7.3041	-0.0522	6.1841	-0.0155	6.9392	-0.1101	6.9067	-0.1521	OL	OL	OL	OL	OL	OL	OL	OL
13.724	7.3079	0	6.1831	-0.0311	6.9392	-0.1101	6.9105	-0.0968	OL	OL	OL	OL	OL	OL	OL	OL
13.726	7.306	-0.0261	6.1841	-0.0155	6.9392	-0.1101	6.9077	-0.1382	OL	OL	OL	OL	OL	OL	OL	OL
13.729	7.3041	-0.0522	6.1812	-0.0621	6.9383	-0.1239	6.9086	-0.1244	OL	OL	OL	OL	OL	OL	OL	OL
13.762	7.3012	-0.0914	6.185	0	6.9402	-0.0963	6.9096	-0.1106	OL	OL	OL	OL	OL	OL	OL	OL
13.765	7.3098	0.0261	6.1975	0.2019	6.9392	-0.1101	6.9096	-0.1106	OL	OL	OL	OL	OL	OL	OL	OL
13.767	7.307	-0.0131	6.187	0.0311	6.9411	-0.0826	6.9105	-0.0968	OL	OL	OL	OL	OL	OL	OL	OL
13.77	7.306	-0.0261	6.1822	-0.0466	6.9383	-0.1239	6.9048	-0.1797	OL	OL	OL	OL	OL	OL	OL	OL
13.8	7.3041	-0.0522	6.1927	0.1242	6.9402	-0.0963	6.9038	-0.1935	OL	OL	OL	OL	OL	OL	OL	OL
13.804	7.3051	-0.0392	6.1841	-0.0155	6.9411	-0.0826	6.9096	-0.1106	OL	OL	OL	OL	OL	OL	OL	OL
13.806	7.306	-0.0261	6.1697	-0.2485	6.9402	-0.0963	6.9096	-0.1106	OL	OL	OL	OL	OL	OL	OL	OL
13.809	7.3031	-0.0653	6.1822	-0.0466	6.9402	-0.0963	6.9	-0.2488	OL	OL	OL	OL	OL	OL	OL	OL
13.839	7.3022	-0.0783	6.1812	-0.0621	6.9383	-0.1239	6.9086	-0.1244	OL	OL	OL	OL	OL	OL	OL	OL
13.843	7.3051	-0.0392	6.1822	-0.0466	6.9383	-0.1239	6.9096	-0.1106	OL	OL	OL	OL	OL	OL	OL	OL
13.845	7.3003	-0.1045	6.1802	-0.0777	6.9373	-0.1376	6.9077	-0.1382	OL	OL	OL	OL	OL	OL	OL	OL
13.847	7.3051	-0.0392	6.1822	-0.0466	6.9383	-0.1239	6.9077	-0.1382	OL	OL	OL	OL	OL	OL	OL	OL
13.879	7.3003	-0.1045	6.1831	-0.0311	6.9373	-0.1376	6.9096	-0.1106	OL	OL	OL	OL	OL	OL	OL	OL
13.882	7.306	-0.0261	6.1841	-0.0155	6.9364	-0.1514	6.9077	-0.1382	OL	OL	OL	OL	OL	OL	OL	OL
13.885	7.3079	0	6.1831	-0.0311	6.9383	-0.1239	6.9077	-0.1382	OL	OL	OL	OL	OL	OL	OL	OL
13.918	7.3194	0.1567	6.1716	-0.2174	6.9354	-0.1652	6.9096	-0.1106	OL	OL	OL	OL	OL	OL	OL	OL
13.924	7.3041	-0.0522	6.1822	-0.0466	6.9383	-0.1239	6.9105	-0.0968	OL	OL	OL	OL	OL	OL	OL	OL
13.927	7.3041	-0.0522	6.1802	-0.0777	6.9373	-0.1376	6.9058	-0.1659	OL	OL	OL	OL	OL	OL	OL	OL
13.956	7.3051	-0.0392	6.1822	-0.0466	6.9383	-0.1239	6.9038	-0.1935	OL	OL	OL	OL	OL	OL	OL	OL
13.96	7.3022	-0.0783	6.1822	-0.0466	6.9373	-0.1376	6.9086	-0.1244	OL	OL	OL	OL	OL	OL	OL	OL
13.962	7.3041	-0.0522	6.1802	-0.0777	6.9383	-0.1239	6.9058	-0.1659	OL	OL	OL	OL	OL	OL	OL	OL
13.965	7.3041	-0.0522	6.1735	-0.1864	6.9402	-0.0963	6.9077	-0.1382	OL	OL	OL	OL	OL	OL	OL	OL
13.996	7.3041	-0.0522	6.1831	-0.0311	6.9392	-0.1101	6.9086	-0.1244	OL	OL	OL	OL	OL	OL	OL	OL
14	7.3051	-0.0392	6.1927	0.1242	6.9402	-0.0963	6.9077	-0.1382	OL	OL	OL	OL	OL	OL	OL	OL
14.003	7.3051	-0.0392	6.1831	-0.0311	6.9364	-0.1514	6.9067	-0.1521	OL	OL	OL	OL	OL	OL	OL	OL
14.005	7.3041	-0.0522	6.1908	0.0932	6.9383	-0.1239	6.901	-0.235	OL	OL	OL	OL	OL	OL	OL	OL
14.035	7.3031	-0.0653	6.1822	-0.0466	6.9373	-0.1376	6.9038	-0.1935	OL	OL	OL	OL	OL	OL	OL	OL
14.039	7.3041	-0.0522	6.1802	-0.0777	6.9383	-0.1239	6.9115	-0.0829	OL	OL	OL	OL	OL	OL	OL	OL
14.041	7.3022	-0.0783	6.1812	-0.0621	6.9364	-0.1514	6.9105	-0.0968	OL	OL	OL	OL	OL	OL	OL	OL
14.044	7.3022	-0.0783	6.1793	-0.0932	6.9373	-0.1376	6.9067	-0.1521	OL	OL	OL	OL	OL	OL	OL	OL
14.074	7.307	-0.0131	6.1822	-0.0466	6.9383	-0.1239	6.9067	-0.1521	OL	OL	OL	OL	OL	OL	OL	OL
14.078	7.3089	0.0131	6.1822	-0.0466	6.9364	-0.1514	6.9067	-0.1521	OL	OL	OL	OL	OL	OL	OL	OL
14.08	7.3012	-0.0914	6.1793	-0.0932	6.9402	-0.0963	6.9086	-0.1244	OL	OL	OL	OL	OL	OL	OL	OL
14.082	7.3098	0.0261	6.1735	-0.1864	6.9373	-0.1376	6.9077	-0.1382	OL	OL	OL	OL	OL	OL	OL	OL
14.114	7.3146	0.0914	6.1697	-0.2485	6.9383	-0.1239	6.9	-0.2488	OL	OL	OL	OL	OL	OL	OL	OL
14.118	7.3012	-0.0914	6.1831	-0.0311	6.9373	-0.1376	6.9115	-0.0829	OL	OL	OL	OL	OL	OL	OL	OL
14.12	7.3051	-0.0392	6.1783	-0.1087	6.9383	-0.1239	6.9077	-0.1382	OL	OL	OL	OL	OL	OL	OL	OL
14.123	7.2879	-0.2742	6.1841	-0.0155	6.9373	-0.1376	6.9048	-0.1797	OL	OL	OL	OL	OL	OL	OL	OL
14.153	7.3022	-0.0783	6.1764	-0.1398	6.9383	-0.1239	6.922	0.0691	OL	OL	OL	OL	OL	OL	OL	OL
14.157	7.3031	-0.0653	6.1783	-0.1087	6.9364	-0.1514	6.9048	-0.1797	OL	OL	OL	OL	OL	OL	OL	OL
14.159	7.3003	-0.1045	6.1783	-0.1087	6.9354	-0.1652	6.9058	-0.1659	OL	OL	OL	OL	OL	OL	OL	OL
14.162	7.3031	-0.0653	6.1802	-0.0777	6.9373	-0.1376	6.9058	-0.1659	OL	OL	OL	OL	OL	OL	OL	OL
14.191	7.3041	-0.0522	6.1802	-0.0777	6.9354	-0.1652	6.9067	-0.1521	OL	OL	OL	OL	OL	OL	OL	OL
14.195	7.306	-0.0261	6.1793	-0.0932	6.9344	-0.1789	6.9058	-0.1659	OL	OL	OL	OL	OL	OL	OL	OL
14.197	7.3031	-0.0653	6.1774	-0.1242	6.9373	-0.1376	6.9077	-0.1382	OL	OL	OL	OL	OL	OL	OL	OL
14.201	7.3041	-0.0522	6.1802	-0.0777	6.9354	-0.1652	6.9048	-0.1797	OL	OL	OL	OL	OL	OL	OL	OL
14.243	7.2984	-0.1306	6.1822	-0.0466	6.9268	-0.289	6.8962	-0.3042	OL	OL	OL	OL	OL	OL	OL	OL
14.246	7.3051	-0.0392	6.1745	-0.1708	6.9392	-0.1101	6.9077	-0.1382	OL	OL	OL	OL	OL	OL	OL	OL
14.249	7.3051	-0.0392	6.1668	-0.2951	6.9383	-0.1239	6.9058	-0.1659	OL	OL	OL	OL	OL	OL	OL	OL
14.274	7.2841	-0.3265	6.1774	-0.1242	6.878	-0.9911	6.8685	-0.7051	OL	OL	OL	OL	OL	OL	OL	OL
14.277	7.3041	-0.0522	6.1812	-0.0621	6.9077	-0.5643	6.9058	-0.1659	OL	OL	OL	OL	OL	OL	OL	OL
14.302	7.3012	-0.0914	6.1111	-1.196	6.8589	-1.2665	6.9086	-0.1244	OL	OL	OL	OL	OL	OL	OL	OL
14.304	7.2134	-1.293	6.1216	-1.0251	6.8608	-1.239	6.8551	-0.8987	OL	OL	OL	OL	OL	OL	OL	OL
14.323	7.2955	-0.1698	6.1793	-0.0932	6.9373	-0.1376	6.9077	-0.1382	OL	OL	OL	OL	OL	OL	OL	OL
14.325	7.3022	-0.0783	6.1802	-0.0777	6.9392	-0.1101	6.9058	-0.1659	OL	OL	OL	OL	OL	OL	OL	OL
14.328	7.306	-0.0261	6.1764	-0.1398	6.9383	-0.1239	6.9038	-0.1935	OL	OL	OL	OL	OL	OL	OL	OL
14.335	7.3012	-0.0914	6.1822	-0.0466	6.9354	-0.1652	6.8646	-0.7605	OL	OL	OL	OL	OL	OL	OL	OL
14.339	7.3012	-0.0914	6.1697	-0.2485	6.9306	-0.234	6.9019	-0.2212	OL	OL	OL	OL	OL	OL	OL	OL
14.343	7.3051	-0.0392	6.1764	-0.1398	6.9354	-0.1652	6.8627	-0.7881	OL	OL	OL	OL	OL	OL	OL	OL
14.374	7.3022	-0.0783	6.1649	-0.3261	6.8828	-0.9223	6.8465	-1.0232	OL	OL	OL	OL	OL	OL	OL	OL
14.378	7.3041	-0.0522	6.1831	-0.0311	6.9373	-0.1376	6.9038	-0.1935	OL	OL	OL	OL	OL	OL	OL	OL
14.38	7.3041	-0.0522	6.1831	-0.0311	6.9364	-0.1514	6.9067	-0.1521	OL	OL	OL	OL	OL	OL	OL	OL
14.382	7.2993	-0.1175	6.1822	-0.0466	6.9402	-0.0963	6.9067	-0.1521	OL	OL	OL	OL	OL	OL	OL	OL
14.389	7.3041	-0.0522	6.1841	-0.0155	6.9392	-0.1101	6.9105	-0.0968	OL	OL	OL	OL	OL	OL	OL	OL
14.419	7.2984	-0.1306	6.1889	0.0621	6.9373	-0.1376	6.9077	-0.1382	OL	OL	OL	OL	OL	OL	OL	OL
14.423	7.3022	-0.0783	6.1783	-0.1087	6.9373	-0.1376	6.9086	-0.1244	OL	OL	OL	OL	OL	OL	OL	OL
14.425	7.3041	-0.0522	6.1793	-0.0932	6.9383	-0.1239	6.9058	-0.1659	OL	OL	OL	OL	OL	OL	OL	OL
14.428	7.3079	0	6.1793	-0.0932	6.9383	-0.1239	6.9077	-0.1382	OL	OL	OL	OL	OL	OL	OL	OL
14.458	7.307	-0.0131	6.1918	0.1087	6.9383	-0.1239	6.9163	-0.0138	OL	OL	OL	OL	OL	OL	OL	OL
14.461	7.3022	-0.0783	6.1812	-0.0621	6.9373	-0.1376	6.9067	-0.1521	OL	OL	OL	OL	OL	OL	OL	OL
14.464	7.3022	-0.0783	6.1822	-0.0466	6.9402	-0.0963	6.9019	-0.2212	OL	OL	OL	OL	OL	OL	OL	OL
14.47	7.3031	-0.0653	6.1822	-0.0466	6.9383	-0.1239	6.9067	-0.1521	OL	OL	OL	OL	OL	OL	OL	OL
14.5	7.3022	-0.0783	6.1783	-0.1087	6.9373	-0.1376	6.9067	-0.1521	OL	OL	OL	OL	OL	OL	OL	OL
14.504	7.3051	-0.0392	6.1802	-0.0777	6.9383	-0.1239	6.9067	-0.1521	OL	OL	OL	OL	OL	OL	OL	OL
14.506	7.3012	-0.0914	6.1774	-0.1242	6.9373	-0.1376	6.9086	-0.1244	OL	OL	OL	OL	OL	OL	OL	OL
14.509	7.3117	0.0522	6.186	0.0155	6.9383	-0.1239	6.9086	-0.1244	OL	OL	OL	OL	OL	OL	OL	OL
14.543	7.3031	-0.0653	6.1802	-0.0777	6.9383	-0.1239	6.9096	-0.1106	OL	OL	OL	OL	OL	OL	OL	OL
14.545	7.3051	-0.0392	6.1774	-0.1242	6.9383	-0.1239	6.9067	-0.1521	OL	OL	OL	OL	OL	OL	OL	OL
14.547	7.2984	-0.1306	6.1793	-0.0932	6.9373	-0.1376	6.9077	-0.1382	OL	OL	OL	OL	OL	OL	OL	OL
14.578	7.3041	-0.0522	6.1841	-0.0155	6.9383	-0.1239	6.9086	-0.1244	OL	OL	OL	OL	OL	OL	OL	OL
14.581	7.3022	-0.0783	6.1822	-0.0466	6.9373	-0.1376	6.9096	-0.1106	OL	OL	OL	OL	OL	OL	OL	OL
14.584	7.306	-0.0261	6.1793	-0.0932	6.9373	-0.1376	6.9086	-0.1244	OL	OL	OL	OL	OL	OL	OL	OL
14.59	7.306	-0.0261	6.1812	-0.0621	6.9383	-0.1239	6.9077	-0.1382	OL	OL	OL	OL	OL	OL	OL	OL
14.62	7.3022	-0.0783	6.1831	-0.0311	6.9364	-0.1514	6.9077	-0.1382	OL	OL	OL	OL	OL	OL	OL	OL
14.624	7.3041	-0.0522	6.1812	-0.0621	6.9383	-0.1239	6.9096	-0.1106	OL	OL	OL	OL	OL	OL	OL	OL
14.626	7.3003	-0.1045	6.1822	-0.0466	6.9354	-0.1652	6.9077	-0.1382	OL	OL	OL	OL	OL	OL	OL	OL
14.629	7.3022	-0.0783	6.1812	-0.0621	6.9392	-0.1101	6.9105	-0.0968	OL	OL	OL	OL	OL	OL	OL	OL
14.633	7.3203	0.1697	6.1898	0.0776	6.9383	-0.1239	6.9058	-0.1659	OL	OL	OL	OL	OL	OL	OL	OL
14.663	7.3031	-0.0653	6.1841	-0.0155	6.9392	-0.1101	6.9096	-0.1106	OL	OL	OL	OL	OL	OL	OL	OL
14.667	7.3041	-0.0522	6.1812	-0.0621	6.9383	-0.1239	6.9105	-0.0968	OL	OL	OL	OL	OL	OL	OL	OL
14.669	7.3041	-0.0522	6.1687	-0.264	6.9392	-0.1101	6.9134	-0.0553	OL	OL	OL	OL	OL	OL	OL	OL
14.673	7.3051	-0.0392	6.1841	-0.0155	6.9383	-0.1239	6.9077	-0.1382	OL	OL	OL	OL	OL	OL	OL	OL
14.704	7.307	-0.0131	6.1822	-0.0466	6.9373	-0.1376	6.9086	-0.1244	OL	OL	OL	OL	OL	OL	OL	OL
14.707	7.3041	-0.0522	6.1812	-0.0621	6.9392	-0.1101	6.9067	-0.1521	OL	OL	OL	OL	OL	OL	OL	OL
14.71	7.3041	-0.0522	6.1812	-0.0621	6.9383	-0.1239	6.9086	-0.1244	OL	OL	OL	OL	OL	OL	OL	OL
14.716	7.2974	-0.1436	6.1831	-0.0311	6.9354	-0.1652	6.9077	-0.1382	OL	OL	OL	OL	OL	OL	OL	OL
14.746	7.3003	-0.1045	6.1706	-0.233	6.9402	-0.0963	6.9077	-0.1382	OL	OL	OL	OL	OL	OL	OL	OL
14.75	7.3041	-0.0522	6.1831	-0.0311	6.9383	-0.1239	6.9019	-0.2212	OL	OL	OL	OL	OL	OL	OL	OL
14.752	7.307	-0.0131	6.1812	-0.0621	6.9373	-0.1376	6.9058	-0.1659	OL	OL	OL	OL	OL	OL	OL	OL
14.755	7.3051	-0.0392	6.1726	-0.2019	6.9392	-0.1101	6.9096	-0.1106	OL	OL	OL	OL	OL	OL	OL	OL
14.785	7.2965	-0.1567	6.1812	-0.0621	6.9373	-0.1376	6.9077	-0.1382	OL	OL	OL	OL	OL	OL	OL	OL
14.789	7.3041	-0.0522	6.1822	-0.0466	6.9364	-0.1514	6.9077	-0.1382	OL	OL	OL	OL	OL	OL	OL	OL
14.791	7.3031	-0.0653	6.1793	-0.0932	6.9402	-0.0963	6.9115	-0.0829	OL	OL	OL	OL	OL	OL	OL	OL
14.794	7.3051	-0.0392	6.1822	-0.0466	6.9373	-0.1376	6.9058	-0.1659	OL	OL	OL	OL	OL	OL	OL	OL
14.8	7.3051	-0.0392	6.1793	-0.0932	6.9383	-0.1239	6.9067	-0.1521	OL	OL	OL	OL	OL	OL	OL	OL
14.843	7.2993	-0.1175	6.1831	-0.0311	6.9392	-0.1101	6.9077	-0.1382	OL	OL	OL	OL	OL	OL	OL	OL
14.846	7.307	-0.0131	6.1745	-0.1708	6.9383	-0.1239	6.9077	-0.1382	OL	OL	OL	OL	OL	OL	OL	OL
14.849	7.2993	-0.1175	6.1802	-0.0777	6.9373	-0.1376	6.9048	-0.1797	OL	OL	OL	OL	OL	OL	OL	OL
14.863	7.3031	-0.0653	6.1754	-0.1553	6.9364	-0.1514	6.9067	-0.1521	OL	OL	OL	OL	OL	OL	OL	OL
14.865	7.3031	-0.0653	6.138	-0.761	6.8627	-1.2114	6.8598	-0.8296	OL	OL	OL	OL	OL	OL	OL	OL
14.892	7.3031	-0.0653	6.1591	-0.4193	6.9354	-0.1652	6.9077	-0.1382	OL	OL	OL	OL	OL	OL	OL	OL
14.893	7.2974	-0.1436	6.1447	-0.6523	6.9067	-0.5781	6.8991	-0.2627	OL	OL	OL	OL	OL	OL	OL	OL
14.899	7.2955	-0.1698	6.1726	-0.2019	6.9373	-0.1376	6.9077	-0.1382	OL	OL	OL	OL	OL	OL	OL	OL
14.901	7.3041	-0.0522	6.1822	-0.0466	6.9354	-0.1652	6.9163	-0.0138	OL	OL	OL	OL	OL	OL	OL	OL
14.926	7.3022	-0.0783	6.1783	-0.1087	6.9354	-0.1652	6.9096	-0.1106	OL	OL	OL	OL	OL	OL	OL	OL
14.929	7.3051	-0.0392	6.1802	-0.0777	6.9373	-0.1376	6.9029	-0.2074	OL	OL	OL	OL	OL	OL	OL	OL
14.935	7.3117	0.0522	6.1754	-0.1553	6.9383	-0.1239	6.9058	-0.1659	OL	OL	OL	OL	OL	OL	OL	OL
14.937	7.3022	-0.0783	6.1841	-0.0155	6.9373	-0.1376	6.9067	-0.1521	OL	OL	OL	OL	OL	OL	OL	OL
14.956	7.3098	0.0261	6.1812	-0.0621	6.9383	-0.1239	6.9096	-0.1106	OL	OL	OL	OL	OL	OL	OL	OL
14.959	7.3041	-0.0522	6.1764	-0.1398	6.9383	-0.1239	6.9067	-0.1521	OL	OL	OL	OL	OL	OL	OL	OL
14.961	7.3041	-0.0522	6.1793	-0.0932	6.9383	-0.1239	6.9019	-0.2212	OL	OL	OL	OL	OL	OL	OL	OL
14.992	7.307	-0.0131	6.1793	-0.0932	6.9364	-0.1514	6.9115	-0.0829	OL	OL	OL	OL	OL	OL	OL	OL
14.995	7.3194	0.1567	6.1966	0.1863	6.9364	-0.1514	6.9067	-0.1521	OL	OL	OL	OL	OL	OL	OL	OL
14.998	7.307	-0.0131	6.1822	-0.0466	6.9354	-0.1652	6.9058	-0.1659	OL	OL	OL	OL	OL	OL	OL	OL
15	7.3041	-0.0522	6.1889	0.0621	6.9392	-0.1101	6.9077	-0.1382	OL	OL	OL	OL	OL	OL	OL	OL
15.03	7.3031	-0.0653	6.1822	-0.0466	6.9383	-0.1239	6.9096	-0.1106	OL	OL	OL	OL	OL	OL	OL	OL
15.034	7.3012	-0.0914	6.1802	-0.0777	6.9383	-0.1239	6.9067	-0.1521	OL	OL	OL	OL	OL	OL	OL	OL
15.043	7.3031	-0.0653	6.1802	-0.0777	6.9354	-0.1652	6.9067	-0.1521	OL	OL	OL	OL	OL	OL	OL	OL
15.045	7.3051	-0.0392	6.1793	-0.0932	6.9383	-0.1239	6.9086	-0.1244	OL	OL	OL	OL	OL	OL	OL	OL
15.048	7.3051	-0.0392	6.185	0	6.9354	-0.1652	6.9058	-0.1659	OL	OL	OL	OL	OL	OL	OL	OL
15.075	7.2974	-0.1436	6.1745	-0.1708	6.9383	-0.1239	6.9077	-0.1382	OL	OL	OL	OL	OL	OL	OL	OL
15.079	7.2974	-0.1436	6.1649	-0.3261	6.9383	-0.1239	6.9124	-0.0691	OL	OL	OL	OL	OL	OL	OL	OL
15.082	7.3031	-0.0653	6.1831	-0.0311	6.9364	-0.1514	6.9096	-0.1106	OL	OL	OL	OL	OL	OL	OL	OL
15.111	7.3041	-0.0522	6.1802	-0.0777	6.9383	-0.1239	6.9067	-0.1521	OL	OL	OL	OL	OL	OL	OL	OL
15.114	7.3051	-0.0392	6.1735	-0.1864	6.9383	-0.1239	6.9019	-0.2212	OL	OL	OL	OL	OL	OL	OL	OL
15.117	7.3031	-0.0653	6.1831	-0.0311	6.9392	-0.1101	6.9077	-0.1382	OL	OL	OL	OL	OL	OL	OL	OL
15.119	7.3022	-0.0783	6.1802	-0.0777	6.9383	-0.1239	6.9048	-0.1797	OL	OL	OL	OL	OL	OL	OL	OL
15.149	7.3022	-0.0783	6.1802	-0.0777	6.9354	-0.1652	6.9048	-0.1797	OL	OL	OL	OL	OL	OL	OL	OL
15.153	7.3031	-0.0653	6.1793	-0.0932	6.9383	-0.1239	6.9058	-0.1659	OL	OL	OL	OL	OL	OL	OL	OL
15.155	7.3051	-0.0392	6.1754	-0.1553	6.9354	-0.1652	6.9067	-0.1521	OL	OL	OL	OL	OL	OL	OL	OL
15.165	7.2993	-0.1175	6.1774	-0.1242	6.9364	-0.1514	6.9048	-0.1797	OL	OL	OL	OL	OL	OL	OL	OL
15.194	7.2993	-0.1175	6.1793	-0.0932	6.9354	-0.1652	6.9067	-0.1521	OL	OL	OL	OL	OL	OL	OL	OL
15.2	7.3117	0.0522	6.1764	-0.1398	6.9364	-0.1514	6.9067	-0.1521	OL	OL	OL	OL	OL	OL	OL	OL
15.204	7.3003	-0.1045	6.1802	-0.0777	6.9373	-0.1376	6.9105	-0.0968	OL	OL	OL	OL	OL	OL	OL	OL
15.235	7.3041	-0.0522	6.1697	-0.2485	6.9364	-0.1514	6.9077	-0.1382	OL	OL	OL	OL	OL	OL	OL	OL
15.239	7.3041	-0.0522	6.1802	-0.0777	6.9354	-0.1652	6.9067	-0.1521	OL	OL	OL	OL	OL	OL	OL	OL
15.242	7.3022	-0.0783	6.1802	-0.0777	6.9373	-0.1376	6.9038	-0.1935	OL	OL	OL	OL	OL	OL	OL	OL
15.244	7.3012	-0.0914	6.1822	-0.0466	6.9383	-0.1239	6.9058	-0.1659	OL	OL	OL	OL	OL	OL	OL	OL
15.274	7.307	-0.0131	6.1812	-0.0621	6.9383	-0.1239	6.9058	-0.1659	OL	OL	OL	OL	OL	OL	OL	OL
15.278	7.3041	-0.0522	6.1774	-0.1242	6.9364	-0.1514	6.9058	-0.1659	OL	OL	OL	OL	OL	OL	OL	OL
15.28	7.3022	-0.0783	6.1802	-0.0777	6.9364	-0.1514	6.9067	-0.1521	OL	OL	OL	OL	OL	OL	OL	OL
15.287	7.3051	-0.0392	6.1802	-0.0777	6.9364	-0.1514	6.9086	-0.1244	OL	OL	OL	OL	OL	OL	OL	OL
15.316	7.2993	-0.1175	6.1802	-0.0777	6.9383	-0.1239	6.9038	-0.1935	OL	OL	OL	OL	OL	OL	OL	OL
15.32	7.2907	-0.235	6.1706	-0.233	6.9373	-0.1376	6.9029	-0.2074	OL	OL	OL	OL	OL	OL	OL	OL
15.323	7.3031	-0.0653	6.1677	-0.2795	6.9364	-0.1514	6.9067	-0.1521	OL	OL	OL	OL	OL	OL	OL	OL
15.325	7.3031	-0.0653	6.1793	-0.0932	6.9373	-0.1376	6.901	-0.235	OL	OL	OL	OL	OL	OL	OL	OL
15.332	7.3012	-0.0914	6.1802	-0.0777	6.9364	-0.1514	6.9067	-0.1521	OL	OL	OL	OL	OL	OL	OL	OL
15.363	7.3079	0	6.1774	-0.1242	6.9364	-0.1514	6.9058	-0.1659	OL	OL	OL	OL	OL	OL	OL	OL
15.366	7.3079	0	6.185	0	6.9354	-0.1652	6.9058	-0.1659	OL	OL	OL	OL	OL	OL	OL	OL
15.369	7.3012	-0.0914	6.1822	-0.0466	6.9354	-0.1652	6.9067	-0.1521	OL	OL	OL	OL	OL	OL	OL	OL
15.371	7.2926	-0.2089	6.1783	-0.1087	6.9383	-0.1239	6.9086	-0.1244	OL	OL	OL	OL	OL	OL	OL	OL
15.402	7.3022	-0.0783	6.1822	-0.0466	6.9383	-0.1239	6.9058	-0.1659	OL	OL	OL	OL	OL	OL	OL	OL
15.405	7.2984	-0.1306	6.1822	-0.0466	6.9364	-0.1514	6.9096	-0.1106	OL	OL	OL	OL	OL	OL	OL	OL
15.408	7.3031	-0.0653	6.1831	-0.0311	6.9373	-0.1376	6.9067	-0.1521	OL	OL	OL	OL	OL	OL	OL	OL
15.414	7.3051	-0.0392	6.1812	-0.0621	6.9383	-0.1239	6.901	-0.235	OL	OL	OL	OL	OL	OL	OL	OL
15.444	7.3051	-0.0392	6.1658	-0.3106	6.9364	-0.1514	6.9086	-0.1244	OL	OL	OL	OL	OL	OL	OL	OL
15.448	7.3031	-0.0653	6.186	0.0155	6.9364	-0.1514	6.9086	-0.1244	OL	OL	OL	OL	OL	OL	OL	OL
15.45	7.306	-0.0261	6.1822	-0.0466	6.9344	-0.1789	6.9067	-0.1521	OL	OL	OL	OL	OL	OL	OL	OL
15.453	7.3022	-0.0783	6.1802	-0.0777	6.9383	-0.1239	6.9067	-0.1521	OL	OL	OL	OL	OL	OL	OL	OL
15.471	7.3022	-0.0783	6.1822	-0.0466	6.9373	-0.1376	6.9077	-0.1382	OL	OL	OL	OL	OL	OL	OL	OL
15.484	7.3051	-0.0392	6.1831	-0.0311	6.9354	-0.1652	6.9058	-0.1659	OL	OL	OL	OL	OL	OL	OL	OL
15.513	7.3108	0.0392	6.187	0.0311	6.9364	-0.1514	6.9067	-0.1521	OL	OL	OL	OL	OL	OL	OL	OL
15.516	7.3022	-0.0783	6.1706	-0.233	6.9402	-0.0963	6.9067	-0.1521	OL	OL	OL	OL	OL	OL	OL	OL
15.519	7.2974	-0.1436	6.1812	-0.0621	6.9354	-0.1652	6.9067	-0.1521	OL	OL	OL	OL	OL	OL	OL	OL
15.522	7.3012	-0.0914	6.187	0.0311	6.9373	-0.1376	6.9029	-0.2074	OL	OL	OL	OL	OL	OL	OL	OL
15.55	7.2974	-0.1436	6.1774	-0.1242	6.9364	-0.1514	6.901	-0.235	OL	OL	OL	OL	OL	OL	OL	OL
15.554	7.3031	-0.0653	6.1783	-0.1087	6.9344	-0.1789	6.9058	-0.1659	OL	OL	OL	OL	OL	OL	OL	OL
15.556	7.3022	-0.0783	6.1812	-0.0621	6.9373	-0.1376	6.8981	-0.2765	OL	OL	OL	OL	OL	OL	OL	OL
15.561	7.3012	-0.0914	6.1774	-0.1242	6.9344	-0.1789	6.9058	-0.1659	OL	OL	OL	OL	OL	OL	OL	OL
15.593	7.3012	-0.0914	6.1793	-0.0932	6.9354	-0.1652	6.9058	-0.1659	OL	OL	OL	OL	OL	OL	OL	OL
15.596	7.3012	-0.0914	6.1802	-0.0777	6.9383	-0.1239	6.9067	-0.1521	OL	OL	OL	OL	OL	OL	OL	OL
15.599	7.3022	-0.0783	6.1754	-0.1553	6.9354	-0.1652	6.9077	-0.1382	OL	OL	OL	OL	OL	OL	OL	OL
15.601	7.307	-0.0131	6.1802	-0.0777	6.9354	-0.1652	6.9153	-0.0276	OL	OL	OL	OL	OL	OL	OL	OL
15.631	7.2955	-0.1698	6.1706	-0.233	6.9335	-0.1927	6.9077	-0.1382	OL	OL	OL	OL	OL	OL	OL	OL
15.635	7.2993	-0.1175	6.1812	-0.0621	6.9373	-0.1376	6.9067	-0.1521	OL	OL	OL	OL	OL	OL	OL	OL
15.638	7.307	-0.0131	6.1822	-0.0466	6.9383	-0.1239	6.9019	-0.2212	OL	OL	OL	OL	OL	OL	OL	OL
15.64	7.3041	-0.0522	6.186	0.0155	6.9364	-0.1514	6.9172	0	OL	OL	OL	OL	OL	OL	OL	OL
15.676	7.3041	-0.0522	6.1793	-0.0932	6.9354	-0.1652	6.9086	-0.1244	OL	OL	OL	OL	OL	OL	OL	OL
15.679	7.3051	-0.0392	6.1802	-0.0777	6.9383	-0.1239	6.9077	-0.1382	OL	OL	OL	OL	OL	OL	OL	OL
15.681	7.3051	-0.0392	6.1793	-0.0932	6.9364	-0.1514	6.9067	-0.1521	OL	OL	OL	OL	OL	OL	OL	OL
15.684	7.3041	-0.0522	6.1822	-0.0466	6.9383	-0.1239	6.9058	-0.1659	OL	OL	OL	OL	OL	OL	OL	OL
15.687	7.3041	-0.0522	6.1764	-0.1398	6.9383	-0.1239	6.9086	-0.1244	OL	OL	OL	OL	OL	OL	OL	OL
15.718	7.3051	-0.0392	6.1754	-0.1553	6.9383	-0.1239	6.9038	-0.1935	OL	OL	OL	OL	OL	OL	OL	OL
15.721	7.3127	0.0653	6.1793	-0.0932	6.9373	-0.1376	6.9086	-0.1244	OL	OL	OL	OL	OL	OL	OL	OL
15.724	7.2946	-0.1828	6.1793	-0.0932	6.9383	-0.1239	6.8971	-0.2903	OL	OL	OL	OL	OL	OL	OL	OL
15.728	7.3031	-0.0653	6.186	0.0155	6.9373	-0.1376	6.9077	-0.1382	OL	OL	OL	OL	OL	OL	OL	OL
15.758	7.3051	-0.0392	6.1802	-0.0777	6.9373	-0.1376	6.8971	-0.2903	OL	OL	OL	OL	OL	OL	OL	OL
15.761	7.3051	-0.0392	6.1802	-0.0777	6.9364	-0.1514	6.9077	-0.1382	OL	OL	OL	OL	OL	OL	OL	OL
15.764	7.3041	-0.0522	6.1802	-0.0777	6.9373	-0.1376	6.9096	-0.1106	OL	OL	OL	OL	OL	OL	OL	OL
15.77	7.3041	-0.0522	6.1793	-0.0932	6.9364	-0.1514	6.9105	-0.0968	OL	OL	OL	OL	OL	OL	OL	OL
15.801	7.3041	-0.0522	6.1774	-0.1242	6.9373	-0.1376	6.9067	-0.1521	OL	OL	OL	OL	OL	OL	OL	OL
15.804	7.3041	-0.0522	6.1822	-0.0466	6.9373	-0.1376	6.9077	-0.1382	OL	OL	OL	OL	OL	OL	OL	OL
15.809	7.307	-0.0131	6.1822	-0.0466	6.9364	-0.1514	6.9067	-0.1521	OL	OL	OL	OL	OL	OL	OL	OL
15.812	7.3041	-0.0522	6.186	0.0155	6.9383	-0.1239	6.9077	-0.1382	OL	OL	OL	OL	OL	OL	OL	OL
15.843	7.3117	0.0522	6.1793	-0.0932	6.9373	-0.1376	6.9067	-0.1521	OL	OL	OL	OL	OL	OL	OL	OL
15.849	7.3041	-0.0522	6.1793	-0.0932	6.9373	-0.1376	6.9067	-0.1521	OL	OL	OL	OL	OL	OL	OL	OL
15.853	7.3051	-0.0392	6.1764	-0.1398	6.9373	-0.1376	6.9096	-0.1106	OL	OL	OL	OL	OL	OL	OL	OL
15.884	7.3051	-0.0392	6.1831	-0.0311	6.9373	-0.1376	6.9182	0.0138	OL	OL	OL	OL	OL	OL	OL	OL
15.887	7.3041	-0.0522	6.1793	-0.0932	6.9373	-0.1376	6.9182	0.0138	OL	OL	OL	OL	OL	OL	OL	OL
15.89	7.307	-0.0131	6.185	0	6.9364	-0.1514	6.9096	-0.1106	OL	OL	OL	OL	OL	OL	OL	OL
15.896	7.3012	-0.0914	6.1802	-0.0777	6.9354	-0.1652	6.9058	-0.1659	OL	OL	OL	OL	OL	OL	OL	OL
15.926	7.2974	-0.1436	6.1793	-0.0932	6.9383	-0.1239	6.9048	-0.1797	OL	OL	OL	OL	OL	OL	OL	OL
15.93	7.3041	-0.0522	6.187	0.0311	6.9373	-0.1376	6.9067	-0.1521	OL	OL	OL	OL	OL	OL	OL	OL
15.932	7.3012	-0.0914	6.1831	-0.0311	6.9364	-0.1514	6.9067	-0.1521	OL	OL	OL	OL	OL	OL	OL	OL
15.935	7.3089	0.0131	6.1764	-0.1398	6.9373	-0.1376	6.9077	-0.1382	OL	OL	OL	OL	OL	OL	OL	OL
15.965	7.3051	-0.0392	6.1822	-0.0466	6.9383	-0.1239	6.9086	-0.1244	OL	OL	OL	OL	OL	OL	OL	OL
15.969	7.3041	-0.0522	6.185	0	6.9383	-0.1239	6.9	-0.2488	OL	OL	OL	OL	OL	OL	OL	OL
15.972	7.306	-0.0261	6.1793	-0.0932	6.9364	-0.1514	6.9077	-0.1382	OL	OL	OL	OL	OL	OL	OL	OL
15.974	7.3041	-0.0522	6.1831	-0.0311	6.9383	-0.1239	6.9077	-0.1382	OL	OL	OL	OL	OL	OL	OL	OL
16.005	7.307	-0.0131	6.1831	-0.0311	6.9392	-0.1101	6.9077	-0.1382	OL	OL	OL	OL	OL	OL	OL	OL
16.009	7.3041	-0.0522	6.1802	-0.0777	6.9392	-0.1101	6.9067	-0.1521	OL	OL	OL	OL	OL	OL	OL	OL
16.011	7.3041	-0.0522	6.1793	-0.0932	6.9383	-0.1239	6.9077	-0.1382	OL	OL	OL	OL	OL	OL	OL	OL
16.019	7.3022	-0.0783	6.1793	-0.0932	6.9383	-0.1239	6.9086	-0.1244	OL	OL	OL	OL	OL	OL	OL	OL
16.021	7.2974	-0.1436	6.1735	-0.1864	6.9373	-0.1376	6.9058	-0.1659	OL	OL	OL	OL	OL	OL	OL	OL
16.051	7.3041	-0.0522	6.1812	-0.0621	6.9364	-0.1514	6.9105	-0.0968	OL	OL	OL	OL	OL	OL	OL	OL
16.054	7.2984	-0.1306	6.1706	-0.233	6.9373	-0.1376	6.9038	-0.1935	OL	OL	OL	OL	OL	OL	OL	OL
16.057	7.2984	-0.1306	6.1764	-0.1398	6.9373	-0.1376	6.9077	-0.1382	OL	OL	OL	OL	OL	OL	OL	OL
16.06	7.3079	0	6.1812	-0.0621	6.9364	-0.1514	6.9067	-0.1521	OL	OL	OL	OL	OL	OL	OL	OL
16.098	7.3041	-0.0522	6.1831	-0.0311	6.9383	-0.1239	6.9144	-0.0415	OL	OL	OL	OL	OL	OL	OL	OL
16.101	7.3031	-0.0653	6.1802	-0.0777	6.9383	-0.1239	6.9029	-0.2074	OL	OL	OL	OL	OL	OL	OL	OL
16.104	7.3022	-0.0783	6.1783	-0.1087	6.9364	-0.1514	6.9058	-0.1659	OL	OL	OL	OL	OL	OL	OL	OL
16.13	7.3051	-0.0392	6.1812	-0.0621	6.9402	-0.0963	6.9058	-0.1659	OL	OL	OL	OL	OL	OL	OL	OL
16.132	7.3098	0.0261	6.1754	-0.1553	6.9354	-0.1652	6.9067	-0.1521	OL	OL	OL	OL	OL	OL	OL	OL
16.138	7.3022	-0.0783	6.1831	-0.0311	6.9383	-0.1239	6.9048	-0.1797	OL	OL	OL	OL	OL	OL	OL	OL
16.14	7.307	-0.0131	6.1831	-0.0311	6.9383	-0.1239	6.9048	-0.1797	OL	OL	OL	OL	OL	OL	OL	OL
16.165	7.3041	-0.0522	6.1812	-0.0621	6.9383	-0.1239	6.9077	-0.1382	OL	OL	OL	OL	OL	OL	OL	OL
16.168	7.3031	-0.0653	6.1831	-0.0311	6.9383	-0.1239	6.9019	-0.2212	OL	OL	OL	OL	OL	OL	OL	OL
16.174	7.3041	-0.0522	6.1812	-0.0621	6.9383	-0.1239	6.9077	-0.1382	OL	OL	OL	OL	OL	OL	OL	OL
16.176	7.2993	-0.1175	6.1802	-0.0777	6.9383	-0.1239	6.9077	-0.1382	OL	OL	OL	OL	OL	OL	OL	OL
16.195	7.3051	-0.0392	6.1812	-0.0621	6.9373	-0.1376	6.9124	-0.0691	OL	OL	OL	OL	OL	OL	OL	OL
16.198	7.3051	-0.0392	6.1812	-0.0621	6.9373	-0.1376	6.9086	-0.1244	OL	OL	OL	OL	OL	OL	OL	OL
16.2	7.3051	-0.0392	6.1812	-0.0621	6.9373	-0.1376	6.9086	-0.1244	OL	OL	OL	OL	OL	OL	OL	OL
16.231	7.3098	0.0261	6.1822	-0.0466	6.9373	-0.1376	6.9058	-0.1659	OL	OL	OL	OL	OL	OL	OL	OL
16.234	7.307	-0.0131	6.1822	-0.0466	6.9383	-0.1239	6.9058	-0.1659	OL	OL	OL	OL	OL	OL	OL	OL
16.237	7.3022	-0.0783	6.1793	-0.0932	6.9364	-0.1514	6.9077	-0.1382	OL	OL	OL	OL	OL	OL	OL	OL
16.239	7.3031	-0.0653	6.1774	-0.1242	6.9373	-0.1376	6.9029	-0.2074	OL	OL	OL	OL	OL	OL	OL	OL
16.269	7.2974	-0.1436	6.1841	-0.0155	6.9364	-0.1514	6.9077	-0.1382	OL	OL	OL	OL	OL	OL	OL	OL
16.273	7.306	-0.0261	6.1754	-0.1553	6.9383	-0.1239	6.9048	-0.1797	OL	OL	OL	OL	OL	OL	OL	OL
16.275	7.3089	0.0131	6.1831	-0.0311	6.9354	-0.1652	6.9038	-0.1935	OL	OL	OL	OL	OL	OL	OL	OL
16.282	7.3041	-0.0522	6.1822	-0.0466	6.9383	-0.1239	6.9067	-0.1521	OL	OL	OL	OL	OL	OL	OL	OL
16.312	7.3022	-0.0783	6.1831	-0.0311	6.9373	-0.1376	6.9096	-0.1106	OL	OL	OL	OL	OL	OL	OL	OL
16.315	7.3051	-0.0392	6.1812	-0.0621	6.9373	-0.1376	6.9	-0.2488	OL	OL	OL	OL	OL	OL	OL	OL
16.318	7.3041	-0.0522	6.1822	-0.0466	6.9373	-0.1376	6.9067	-0.1521	OL	OL	OL	OL	OL	OL	OL	OL
16.32	7.3041	-0.0522	6.1793	-0.0932	6.9373	-0.1376	6.9077	-0.1382	OL	OL	OL	OL	OL	OL	OL	OL
16.351	7.307	-0.0131	6.1793	-0.0932	6.9364	-0.1514	6.9058	-0.1659	OL	OL	OL	OL	OL	OL	OL	OL
16.354	7.3022	-0.0783	6.1802	-0.0777	6.9364	-0.1514	6.9086	-0.1244	OL	OL	OL	OL	OL	OL	OL	OL
16.357	7.3022	-0.0783	6.1716	-0.2174	6.9392	-0.1101	6.9067	-0.1521	OL	OL	OL	OL	OL	OL	OL	OL
16.359	7.307	-0.0131	6.1793	-0.0932	6.9373	-0.1376	6.9019	-0.2212	OL	OL	OL	OL	OL	OL	OL	OL
16.389	7.306	-0.0261	6.1822	-0.0466	6.9364	-0.1514	6.9144	-0.0415	OL	OL	OL	OL	OL	OL	OL	OL
16.393	7.3051	-0.0392	6.1812	-0.0621	6.9364	-0.1514	6.9077	-0.1382	OL	OL	OL	OL	OL	OL	OL	OL
16.395	7.3089	0.0131	6.1812	-0.0621	6.9354	-0.1652	6.9077	-0.1382	OL	OL	OL	OL	OL	OL	OL	OL
16.402	7.3051	-0.0392	6.1841	-0.0155	6.9354	-0.1652	6.9067	-0.1521	OL	OL	OL	OL	OL	OL	OL	OL
16.431	7.307	-0.0131	6.1802	-0.0777	6.9354	-0.1652	6.9086	-0.1244	OL	OL	OL	OL	OL	OL	OL	OL
16.435	7.3012	-0.0914	6.1822	-0.0466	6.9373	-0.1376	6.9077	-0.1382	OL	OL	OL	OL	OL	OL	OL	OL
16.437	7.3051	-0.0392	6.1783	-0.1087	6.9354	-0.1652	6.9077	-0.1382	OL	OL	OL	OL	OL	OL	OL	OL
16.44	7.3051	-0.0392	6.1774	-0.1242	6.9373	-0.1376	6.9048	-0.1797	OL	OL	OL	OL	OL	OL	OL	OL
16.444	7.2993	-0.1175	6.185	0	6.9373	-0.1376	6.9058	-0.1659	OL	OL	OL	OL	OL	OL	OL	OL
16.475	7.2984	-0.1306	6.1745	-0.1708	6.9373	-0.1376	6.9038	-0.1935	OL	OL	OL	OL	OL	OL	OL	OL
16.481	7.3012	-0.0914	6.1735	-0.1864	6.9373	-0.1376	6.9038	-0.1935	OL	OL	OL	OL	OL	OL	OL	OL
16.484	7.3041	-0.0522	6.1802	-0.0777	6.9373	-0.1376	6.9067	-0.1521	OL	OL	OL	OL	OL	OL	OL	OL
16.514	7.3127	0.0653	6.1802	-0.0777	6.9373	-0.1376	6.9058	-0.1659	OL	OL	OL	OL	OL	OL	OL	OL
16.518	7.3051	-0.0392	6.1879	0.0466	6.9373	-0.1376	6.9067	-0.1521	OL	OL	OL	OL	OL	OL	OL	OL
16.52	7.3031	-0.0653	6.1822	-0.0466	6.9373	-0.1376	6.9038	-0.1935	OL	OL	OL	OL	OL	OL	OL	OL
16.527	7.3041	-0.0522	6.1793	-0.0932	6.9354	-0.1652	6.9058	-0.1659	OL	OL	OL	OL	OL	OL	OL	OL
16.556	7.3041	-0.0522	6.1812	-0.0621	6.9354	-0.1652	6.9058	-0.1659	OL	OL	OL	OL	OL	OL	OL	OL
16.56	7.3051	-0.0392	6.1802	-0.0777	6.9373	-0.1376	6.9077	-0.1382	OL	OL	OL	OL	OL	OL	OL	OL
16.563	7.3041	-0.0522	6.1831	-0.0311	6.9383	-0.1239	6.9077	-0.1382	OL	OL	OL	OL	OL	OL	OL	OL
16.565	7.3031	-0.0653	6.1793	-0.0932	6.9383	-0.1239	6.9077	-0.1382	OL	OL	OL	OL	OL	OL	OL	OL
16.597	7.3012	-0.0914	6.1812	-0.0621	6.9354	-0.1652	6.9086	-0.1244	OL	OL	OL	OL	OL	OL	OL	OL
16.6	7.306	-0.0261	6.1812	-0.0621	6.9373	-0.1376	6.9096	-0.1106	OL	OL	OL	OL	OL	OL	OL	OL
16.603	7.3051	-0.0392	6.1668	-0.2951	6.9373	-0.1376	6.9058	-0.1659	OL	OL	OL	OL	OL	OL	OL	OL
16.631	7.3079	0	6.187	0.0311	6.9373	-0.1376	6.9058	-0.1659	OL	OL	OL	OL	OL	OL	OL	OL
16.635	7.3022	-0.0783	6.1822	-0.0466	6.9364	-0.1514	6.9067	-0.1521	OL	OL	OL	OL	OL	OL	OL	OL
16.638	7.3041	-0.0522	6.1831	-0.0311	6.9354	-0.1652	6.9029	-0.2074	OL	OL	OL	OL	OL	OL	OL	OL
16.644	7.3031	-0.0653	6.1822	-0.0466	6.9364	-0.1514	6.9058	-0.1659	OL	OL	OL	OL	OL	OL	OL	OL
16.646	7.3041	-0.0522	6.1783	-0.1087	6.9383	-0.1239	6.9077	-0.1382	OL	OL	OL	OL	OL	OL	OL	OL
16.676	7.2993	-0.1175	6.1822	-0.0466	6.9383	-0.1239	6.9077	-0.1382	OL	OL	OL	OL	OL	OL	OL	OL
16.679	7.307	-0.0131	6.1802	-0.0777	6.9383	-0.1239	6.9067	-0.1521	OL	OL	OL	OL	OL	OL	OL	OL
16.683	7.3051	-0.0392	6.1793	-0.0932	6.9364	-0.1514	6.9153	-0.0276	OL	OL	OL	OL	OL	OL	OL	OL
16.685	7.306	-0.0261	6.1822	-0.0466	6.9354	-0.1652	6.9077	-0.1382	OL	OL	OL	OL	OL	OL	OL	OL
16.693	7.3155	0.1045	6.1793	-0.0932	6.9364	-0.1514	6.9077	-0.1382	OL	OL	OL	OL	OL	OL	OL	OL
16.704	7.3079	0	6.1793	-0.0932	6.9364	-0.1514	6.9067	-0.1521	OL	OL	OL	OL	OL	OL	OL	OL
16.743	7.3041	-0.0522	6.185	0	6.9364	-0.1514	6.9048	-0.1797	OL	OL	OL	OL	OL	OL	OL	OL
16.747	7.3051	-0.0392	6.1812	-0.0621	6.9373	-0.1376	6.9172	0	OL	OL	OL	OL	OL	OL	OL	OL
16.749	7.306	-0.0261	6.1812	-0.0621	6.9364	-0.1514	6.9067	-0.1521	OL	OL	OL	OL	OL	OL	OL	OL
16.752	7.3041	-0.0522	6.1802	-0.0777	6.9383	-0.1239	6.9067	-0.1521	OL	OL	OL	OL	OL	OL	OL	OL
16.754	7.307	-0.0131	6.1831	-0.0311	6.9383	-0.1239	6.9067	-0.1521	OL	OL	OL	OL	OL	OL	OL	OL
16.761	7.3051	-0.0392	6.1831	-0.0311	6.9364	-0.1514	6.9077	-0.1382	OL	OL	OL	OL	OL	OL	OL	OL
16.791	7.2974	-0.1436	6.1812	-0.0621	6.9392	-0.1101	6.9067	-0.1521	OL	OL	OL	OL	OL	OL	OL	OL
16.795	7.3051	-0.0392	6.1793	-0.0932	6.9364	-0.1514	6.9096	-0.1106	OL	OL	OL	OL	OL	OL	OL	OL
16.798	7.307	-0.0131	6.1831	-0.0311	6.9392	-0.1101	6.9077	-0.1382	OL	OL	OL	OL	OL	OL	OL	OL
16.8	7.307	-0.0131	6.1985	0.2174	6.9364	-0.1514	6.9077	-0.1382	OL	OL	OL	OL	OL	OL	OL	OL
16.831	7.3136	0.0783	6.1841	-0.0155	6.9383	-0.1239	6.9038	-0.1935	OL	OL	OL	OL	OL	OL	OL	OL
16.835	7.3022	-0.0783	6.1822	-0.0466	6.9354	-0.1652	6.9096	-0.1106	OL	OL	OL	OL	OL	OL	OL	OL
16.838	7.3041	-0.0522	6.1908	0.0932	6.9373	-0.1376	6.9067	-0.1521	OL	OL	OL	OL	OL	OL	OL	OL
16.84	7.3051	-0.0392	6.1812	-0.0621	6.9364	-0.1514	6.9038	-0.1935	OL	OL	OL	OL	OL	OL	OL	OL
16.87	7.3012	-0.0914	6.1802	-0.0777	6.9383	-0.1239	6.9019	-0.2212	OL	OL	OL	OL	OL	OL	OL	OL
16.874	7.2974	-0.1436	6.1841	-0.0155	6.9364	-0.1514	6.9058	-0.1659	OL	OL	OL	OL	OL	OL	OL	OL
16.876	7.3012	-0.0914	6.1754	-0.1553	6.9373	-0.1376	6.9077	-0.1382	OL	OL	OL	OL	OL	OL	OL	OL
16.883	7.3079	0	6.1908	0.0932	6.9373	-0.1376	6.9058	-0.1659	OL	OL	OL	OL	OL	OL	OL	OL
16.913	7.2888	-0.2612	6.1822	-0.0466	6.9364	-0.1514	6.8981	-0.2765	OL	OL	OL	OL	OL	OL	OL	OL
16.916	7.2984	-0.1306	6.1774	-0.1242	6.9354	-0.1652	6.9067	-0.1521	OL	OL	OL	OL	OL	OL	OL	OL
16.919	7.2974	-0.1436	6.1985	0.2174	6.9325	-0.2065	6.8895	-0.4009	OL	OL	OL	OL	OL	OL	OL	OL
16.922	7.3031	-0.0653	6.1581	-0.4348	6.9144	-0.468	6.8407	-1.1062	OL	OL	OL	OL	OL	OL	OL	OL
16.954	7.2287	-1.084	6.1812	-0.0621	6.9373	-0.1376	6.9067	-0.1521	OL	OL	OL	OL	OL	OL	OL	OL
16.957	7.2029	-1.4367	6.0553	-2.0972	6.8618	-1.2252	6.7986	-1.7148	OL	OL	OL	OL	OL	OL	OL	OL
16.959	7.2306	-1.0579	6.1783	-0.1087	6.9316	-0.2202	6.9038	-0.1935	OL	OL	OL	OL	OL	OL	OL	OL
16.961	7.2478	-0.8227	6.1437	-0.6678	6.8311	-1.6659	6.8991	-0.2627	OL	OL	OL	OL	OL	OL	OL	OL
16.991	7.3003	-0.1045	6.1793	-0.0932	6.9354	-0.1652	6.9058	-0.1659	OL	OL	OL	OL	OL	OL	OL	OL
16.995	7.3022	-0.0783	6.1802	-0.0777	6.9344	-0.1789	6.9067	-0.1521	OL	OL	OL	OL	OL	OL	OL	OL
16.998	7.3041	-0.0522	6.1735	-0.1864	6.9354	-0.1652	6.9058	-0.1659	OL	OL	OL	OL	OL	OL	OL	OL
17.005	7.3041	-0.0522	6.1879	0.0466	6.9383	-0.1239	6.901	-0.235	OL	OL	OL	OL	OL	OL	OL	OL
17.008	7.3022	-0.0783	6.1879	0.0466	6.9364	-0.1514	6.9077	-0.1382	OL	OL	OL	OL	OL	OL	OL	OL
17.036	7.3022	-0.0783	6.1822	-0.0466	6.9354	-0.1652	6.9077	-0.1382	OL	OL	OL	OL	OL	OL	OL	OL
17.04	7.307	-0.0131	6.1831	-0.0311	6.9364	-0.1514	6.9077	-0.1382	OL	OL	OL	OL	OL	OL	OL	OL
17.043	7.3079	0	6.1764	-0.1398	6.9364	-0.1514	6.9048	-0.1797	OL	OL	OL	OL	OL	OL	OL	OL
17.046	7.3041	-0.0522	6.1802	-0.0777	6.9373	-0.1376	6.9105	-0.0968	OL	OL	OL	OL	OL	OL	OL	OL
17.077	7.3022	-0.0783	6.1831	-0.0311	6.9364	-0.1514	6.9058	-0.1659	OL	OL	OL	OL	OL	OL	OL	OL
17.08	7.306	-0.0261	6.1812	-0.0621	6.9383	-0.1239	6.9086	-0.1244	OL	OL	OL	OL	OL	OL	OL	OL
17.089	7.3022	-0.0783	6.1812	-0.0621	6.9373	-0.1376	6.9058	-0.1659	OL	OL	OL	OL	OL	OL	OL	OL
17.093	7.3089	0.0131	6.1937	0.1398	6.9373	-0.1376	6.9058	-0.1659	OL	OL	OL	OL	OL	OL	OL	OL
17.124	7.3041	-0.0522	6.1793	-0.0932	6.9383	-0.1239	6.9029	-0.2074	OL	OL	OL	OL	OL	OL	OL	OL
17.13	7.3089	0.0131	6.186	0.0155	6.9373	-0.1376	6.9038	-0.1935	OL	OL	OL	OL	OL	OL	OL	OL
17.137	7.3022	-0.0783	6.1793	-0.0932	6.9373	-0.1376	6.9096	-0.1106	OL	OL	OL	OL	OL	OL	OL	OL
17.168	7.3041	-0.0522	6.1879	0.0466	6.9373	-0.1376	6.9077	-0.1382	OL	OL	OL	OL	OL	OL	OL	OL
17.171	7.306	-0.0261	6.1802	-0.0777	6.9392	-0.1101	6.9058	-0.1659	OL	OL	OL	OL	OL	OL	OL	OL
17.174	7.3051	-0.0392	6.1831	-0.0311	6.9373	-0.1376	6.9096	-0.1106	OL	OL	OL	OL	OL	OL	OL	OL
17.176	7.3051	-0.0392	6.1822	-0.0466	6.9373	-0.1376	6.9077	-0.1382	OL	OL	OL	OL	OL	OL	OL	OL
17.207	7.3022	-0.0783	6.1812	-0.0621	6.9373	-0.1376	6.9086	-0.1244	OL	OL	OL	OL	OL	OL	OL	OL
17.21	7.2993	-0.1175	6.1831	-0.0311	6.9373	-0.1376	6.9058	-0.1659	OL	OL	OL	OL	OL	OL	OL	OL
17.213	7.3051	-0.0392	6.1822	-0.0466	6.9373	-0.1376	6.9029	-0.2074	OL	OL	OL	OL	OL	OL	OL	OL
17.215	7.3041	-0.0522	6.1822	-0.0466	6.9373	-0.1376	6.9048	-0.1797	OL	OL	OL	OL	OL	OL	OL	OL
17.246	7.306	-0.0261	6.1822	-0.0466	6.9373	-0.1376	6.9	-0.2488	OL	OL	OL	OL	OL	OL	OL	OL
17.25	7.3051	-0.0392	6.1812	-0.0621	6.9373	-0.1376	6.9067	-0.1521	OL	OL	OL	OL	OL	OL	OL	OL
17.253	7.2926	-0.2089	6.1726	-0.2019	6.9373	-0.1376	6.9067	-0.1521	OL	OL	OL	OL	OL	OL	OL	OL
17.26	7.3041	-0.0522	6.1822	-0.0466	6.9373	-0.1376	6.9048	-0.1797	OL	OL	OL	OL	OL	OL	OL	OL
17.261	7.3022	-0.0783	6.186	0.0155	6.9373	-0.1376	6.9077	-0.1382	OL	OL	OL	OL	OL	OL	OL	OL
17.29	7.3051	-0.0392	6.1822	-0.0466	6.9354	-0.1652	6.9058	-0.1659	OL	OL	OL	OL	OL	OL	OL	OL
17.294	7.3022	-0.0783	6.1831	-0.0311	6.9344	-0.1789	6.9124	-0.0691	OL	OL	OL	OL	OL	OL	OL	OL
17.297	7.3041	-0.0522	6.1822	-0.0466	6.9383	-0.1239	6.9067	-0.1521	OL	OL	OL	OL	OL	OL	OL	OL
17.334	7.307	-0.0131	6.1822	-0.0466	6.9383	-0.1239	6.9067	-0.1521	OL	OL	OL	OL	OL	OL	OL	OL
17.338	7.3022	-0.0783	6.1889	0.0621	6.9373	-0.1376	6.9067	-0.1521	OL	OL	OL	OL	OL	OL	OL	OL
17.34	7.3079	0	6.1802	-0.0777	6.9383	-0.1239	6.9067	-0.1521	OL	OL	OL	OL	OL	OL	OL	OL
17.365	7.3051	-0.0392	6.1726	-0.2019	6.9373	-0.1376	6.9134	-0.0553	OL	OL	OL	OL	OL	OL	OL	OL
17.368	7.307	-0.0131	6.1812	-0.0621	6.9373	-0.1376	6.9077	-0.1382	OL	OL	OL	OL	OL	OL	OL	OL
17.393	7.2993	-0.1175	6.1764	-0.1398	6.9364	-0.1514	6.8971	-0.2903	OL	OL	OL	OL	OL	OL	OL	OL
17.395	7.3051	-0.0392	6.1812	-0.0621	6.9373	-0.1376	6.901	-0.235	OL	OL	OL	OL	OL	OL	OL	OL
17.401	7.3041	-0.0522	6.187	0.0311	6.9354	-0.1652	6.9077	-0.1382	OL	OL	OL	OL	OL	OL	OL	OL
17.404	7.3051	-0.0392	6.1822	-0.0466	6.9354	-0.1652	6.9096	-0.1106	OL	OL	OL	OL	OL	OL	OL	OL
17.423	7.3022	-0.0783	6.1812	-0.0621	6.9373	-0.1376	6.9038	-0.1935	OL	OL	OL	OL	OL	OL	OL	OL
17.425	7.307	-0.0131	6.1812	-0.0621	6.9364	-0.1514	6.9058	-0.1659	OL	OL	OL	OL	OL	OL	OL	OL
17.431	7.3003	-0.1045	6.1831	-0.0311	6.9373	-0.1376	6.9048	-0.1797	OL	OL	OL	OL	OL	OL	OL	OL
17.434	7.307	-0.0131	6.1793	-0.0932	6.9373	-0.1376	6.9067	-0.1521	OL	OL	OL	OL	OL	OL	OL	OL
17.463	7.3051	-0.0392	6.1889	0.0621	6.9364	-0.1514	6.9086	-0.1244	OL	OL	OL	OL	OL	OL	OL	OL
17.466	7.3051	-0.0392	6.1774	-0.1242	6.9373	-0.1376	6.9038	-0.1935	OL	OL	OL	OL	OL	OL	OL	OL
17.469	7.3041	-0.0522	6.1831	-0.0311	6.9383	-0.1239	6.9038	-0.1935	OL	OL	OL	OL	OL	OL	OL	OL
17.471	7.3022	-0.0783	6.1831	-0.0311	6.9373	-0.1376	6.9077	-0.1382	OL	OL	OL	OL	OL	OL	OL	OL
17.502	7.3031	-0.0653	6.1774	-0.1242	6.9402	-0.0963	6.9163	-0.0138	OL	OL	OL	OL	OL	OL	OL	OL
17.505	7.3051	-0.0392	6.1822	-0.0466	6.9383	-0.1239	6.9077	-0.1382	OL	OL	OL	OL	OL	OL	OL	OL
17.507	7.3051	-0.0392	6.1831	-0.0311	6.9383	-0.1239	6.9077	-0.1382	OL	OL	OL	OL	OL	OL	OL	OL
17.51	7.2993	-0.1175	6.1822	-0.0466	6.9373	-0.1376	6.9058	-0.1659	OL	OL	OL	OL	OL	OL	OL	OL
17.54	7.307	-0.0131	6.1822	-0.0466	6.9354	-0.1652	6.9067	-0.1521	OL	OL	OL	OL	OL	OL	OL	OL
17.544	7.307	-0.0131	6.1889	0.0621	6.9373	-0.1376	6.9077	-0.1382	OL	OL	OL	OL	OL	OL	OL	OL
17.547	7.2984	-0.1306	6.186	0.0155	6.9364	-0.1514	6.9086	-0.1244	OL	OL	OL	OL	OL	OL	OL	OL
17.553	7.3022	-0.0783	6.1822	-0.0466	6.9383	-0.1239	6.9105	-0.0968	OL	OL	OL	OL	OL	OL	OL	OL
17.583	7.3079	0	6.1822	-0.0466	6.9373	-0.1376	6.9067	-0.1521	OL	OL	OL	OL	OL	OL	OL	OL
17.586	7.306	-0.0261	6.1764	-0.1398	6.9364	-0.1514	6.9038	-0.1935	OL	OL	OL	OL	OL	OL	OL	OL
17.589	7.3051	-0.0392	6.1831	-0.0311	6.9364	-0.1514	6.9067	-0.1521	OL	OL	OL	OL	OL	OL	OL	OL
17.591	7.3051	-0.0392	6.1812	-0.0621	6.9344	-0.1789	6.9058	-0.1659	OL	OL	OL	OL	OL	OL	OL	OL
17.622	7.3051	-0.0392	6.1812	-0.0621	6.9364	-0.1514	6.9067	-0.1521	OL	OL	OL	OL	OL	OL	OL	OL
17.625	7.306	-0.0261	6.1831	-0.0311	6.9383	-0.1239	6.9058	-0.1659	OL	OL	OL	OL	OL	OL	OL	OL
17.627	7.3051	-0.0392	6.1822	-0.0466	6.9392	-0.1101	6.9077	-0.1382	OL	OL	OL	OL	OL	OL	OL	OL
17.63	7.3041	-0.0522	6.1946	0.1553	6.9364	-0.1514	6.9058	-0.1659	OL	OL	OL	OL	OL	OL	OL	OL
17.662	7.306	-0.0261	6.1802	-0.0777	6.9373	-0.1376	6.9058	-0.1659	OL	OL	OL	OL	OL	OL	OL	OL
17.664	7.3031	-0.0653	6.1822	-0.0466	6.9383	-0.1239	6.9086	-0.1244	OL	OL	OL	OL	OL	OL	OL	OL
17.666	7.307	-0.0131	6.1764	-0.1398	6.9383	-0.1239	6.9038	-0.1935	OL	OL	OL	OL	OL	OL	OL	OL
17.674	7.3051	-0.0392	6.1764	-0.1398	6.9383	-0.1239	6.9058	-0.1659	OL	OL	OL	OL	OL	OL	OL	OL
17.676	7.3031	-0.0653	6.1764	-0.1398	6.9373	-0.1376	6.9077	-0.1382	OL	OL	OL	OL	OL	OL	OL	OL
17.706	7.3031	-0.0653	6.1802	-0.0777	6.9383	-0.1239	6.9067	-0.1521	OL	OL	OL	OL	OL	OL	OL	OL
17.71	7.3041	-0.0522	6.1831	-0.0311	6.9383	-0.1239	6.9029	-0.2074	OL	OL	OL	OL	OL	OL	OL	OL
17.713	7.3041	-0.0522	6.1831	-0.0311	6.9373	-0.1376	6.9038	-0.1935	OL	OL	OL	OL	OL	OL	OL	OL
17.745	7.3041	-0.0522	6.1831	-0.0311	6.9373	-0.1376	6.9067	-0.1521	OL	OL	OL	OL	OL	OL	OL	OL
17.751	7.3051	-0.0392	6.1831	-0.0311	6.9383	-0.1239	6.9048	-0.1797	OL	OL	OL	OL	OL	OL	OL	OL
17.754	7.3041	-0.0522	6.1802	-0.0777	6.9373	-0.1376	6.9058	-0.1659	OL	OL	OL	OL	OL	OL	OL	OL
17.785	7.3089	0.0131	6.1822	-0.0466	6.9383	-0.1239	6.9048	-0.1797	OL	OL	OL	OL	OL	OL	OL	OL
17.791	7.307	-0.0131	6.1841	-0.0155	6.9373	-0.1376	6.9086	-0.1244	OL	OL	OL	OL	OL	OL	OL	OL
17.797	7.3155	0.1045	6.1822	-0.0466	6.9383	-0.1239	6.9124	-0.0691	OL	OL	OL	OL	OL	OL	OL	OL
17.828	7.3051	-0.0392	6.1783	-0.1087	6.9364	-0.1514	6.9077	-0.1382	OL	OL	OL	OL	OL	OL	OL	OL
17.832	7.3041	-0.0522	6.1822	-0.0466	6.9373	-0.1376	6.9029	-0.2074	OL	OL	OL	OL	OL	OL	OL	OL
17.834	7.2993	-0.1175	6.1802	-0.0777	6.9373	-0.1376	6.9096	-0.1106	OL	OL	OL	OL	OL	OL	OL	OL
17.837	7.3041	-0.0522	6.1783	-0.1087	6.9373	-0.1376	6.9048	-0.1797	OL	OL	OL	OL	OL	OL	OL	OL
17.867	7.306	-0.0261	6.1822	-0.0466	6.9383	-0.1239	6.9038	-0.1935	OL	OL	OL	OL	OL	OL	OL	OL
17.87	7.2993	-0.1175	6.185	0	6.9373	-0.1376	6.9058	-0.1659	OL	OL	OL	OL	OL	OL	OL	OL
17.873	7.3079	0	6.1822	-0.0466	6.9344	-0.1789	6.9048	-0.1797	OL	OL	OL	OL	OL	OL	OL	OL
17.875	7.3041	-0.0522	6.1822	-0.0466	6.9373	-0.1376	6.9067	-0.1521	OL	OL	OL	OL	OL	OL	OL	OL
17.883	7.306	-0.0261	6.1966	0.1863	6.9373	-0.1376	6.9115	-0.0829	OL	OL	OL	OL	OL	OL	OL	OL
17.913	7.2888	-0.2612	6.1754	-0.1553	6.9373	-0.1376	6.9	-0.2488	OL	OL	OL	OL	OL	OL	OL	OL
17.917	7.307	-0.0131	6.1802	-0.0777	6.9392	-0.1101	6.9038	-0.1935	OL	OL	OL	OL	OL	OL	OL	OL
17.919	7.3051	-0.0392	6.1802	-0.0777	6.9373	-0.1376	6.9086	-0.1244	OL	OL	OL	OL	OL	OL	OL	OL
17.936	7.3051	-0.0392	6.1822	-0.0466	6.9383	-0.1239	6.9038	-0.1935	OL	OL	OL	OL	OL	OL	OL	OL
17.936	7.3041	-0.0522	6.1812	-0.0621	6.9373	-0.1376	6.9067	-0.1521	OL	OL	OL	OL	OL	OL	OL	OL
17.95	7.2984	-0.1306	6.1841	-0.0155	6.9392	-0.1101	6.9067	-0.1521	OL	OL	OL	OL	OL	OL	OL	OL
17.951	7.3003	-0.1045	6.1822	-0.0466	6.9383	-0.1239	6.9067	-0.1521	OL	OL	OL	OL	OL	OL	OL	OL
17.98	7.3031	-0.0653	6.1774	-0.1242	6.9364	-0.1514	6.9058	-0.1659	OL	OL	OL	OL	OL	OL	OL	OL
17.984	7.3041	-0.0522	6.1898	0.0776	6.9402	-0.0963	6.9048	-0.1797	OL	OL	OL	OL	OL	OL	OL	OL
17.986	7.2955	-0.1698	6.1754	-0.1553	6.9373	-0.1376	6.9048	-0.1797	OL	OL	OL	OL	OL	OL	OL	OL
17.993	7.307	-0.0131	6.1812	-0.0621	6.9383	-0.1239	6.9058	-0.1659	OL	OL	OL	OL	OL	OL	OL	OL
18.024	7.307	-0.0131	6.1802	-0.0777	6.9392	-0.1101	6.9105	-0.0968	OL	OL	OL	OL	OL	OL	OL	OL
18.027	7.3051	-0.0392	6.1822	-0.0466	6.9364	-0.1514	6.9105	-0.0968	OL	OL	OL	OL	OL	OL	OL	OL
18.03	7.307	-0.0131	6.1831	-0.0311	6.9392	-0.1101	6.9058	-0.1659	OL	OL	OL	OL	OL	OL	OL	OL
18.032	7.306	-0.0261	6.1831	-0.0311	6.9383	-0.1239	6.9124	-0.0691	OL	OL	OL	OL	OL	OL	OL	OL
18.063	7.3079	0	6.1831	-0.0311	6.9383	-0.1239	6.9067	-0.1521	OL	OL	OL	OL	OL	OL	OL	OL
18.066	7.3098	0.0261	6.1812	-0.0621	6.9373	-0.1376	6.9058	-0.1659	OL	OL	OL	OL	OL	OL	OL	OL
18.069	7.3031	-0.0653	6.1793	-0.0932	6.9402	-0.0963	6.9048	-0.1797	OL	OL	OL	OL	OL	OL	OL	OL
18.071	7.3108	0.0392	6.1764	-0.1398	6.9392	-0.1101	6.9048	-0.1797	OL	OL	OL	OL	OL	OL	OL	OL
18.101	7.3079	0	6.187	0.0311	6.9383	-0.1239	6.9153	-0.0276	OL	OL	OL	OL	OL	OL	OL	OL
18.105	7.2993	-0.1175	6.1812	-0.0621	6.9383	-0.1239	6.9058	-0.1659	OL	OL	OL	OL	OL	OL	OL	OL
18.108	7.3127	0.0653	6.1831	-0.0311	6.9383	-0.1239	6.9067	-0.1521	OL	OL	OL	OL	OL	OL	OL	OL
18.114	7.3051	-0.0392	6.1841	-0.0155	6.9421	-0.0688	6.9096	-0.1106	OL	OL	OL	OL	OL	OL	OL	OL
18.117	7.3041	-0.0522	6.1802	-0.0777	6.9354	-0.1652	6.9067	-0.1521	OL	OL	OL	OL	OL	OL	OL	OL
18.148	7.307	-0.0131	6.1831	-0.0311	6.9364	-0.1514	6.9067	-0.1521	OL	OL	OL	OL	OL	OL	OL	OL
18.151	7.3051	-0.0392	6.1812	-0.0621	6.9383	-0.1239	6.9048	-0.1797	OL	OL	OL	OL	OL	OL	OL	OL
18.154	7.307	-0.0131	6.1822	-0.0466	6.9373	-0.1376	6.9058	-0.1659	OL	OL	OL	OL	OL	OL	OL	OL
18.158	7.3051	-0.0392	6.1822	-0.0466	6.9383	-0.1239	6.9067	-0.1521	OL	OL	OL	OL	OL	OL	OL	OL
18.188	7.3079	0	6.186	0.0155	6.9383	-0.1239	6.9077	-0.1382	OL	OL	OL	OL	OL	OL	OL	OL
18.191	7.3079	0	6.1918	0.1087	6.9402	-0.0963	6.9048	-0.1797	OL	OL	OL	OL	OL	OL	OL	OL
18.194	7.3098	0.0261	6.1822	-0.0466	6.9402	-0.0963	6.9096	-0.1106	OL	OL	OL	OL	OL	OL	OL	OL
18.197	7.307	-0.0131	6.1802	-0.0777	6.9411	-0.0826	6.9038	-0.1935	OL	OL	OL	OL	OL	OL	OL	OL
18.228	7.3079	0	6.1879	0.0466	6.9402	-0.0963	6.9086	-0.1244	OL	OL	OL	OL	OL	OL	OL	OL
18.231	7.3127	0.0653	6.1841	-0.0155	6.943	-0.055	6.9124	-0.0691	OL	OL	OL	OL	OL	OL	OL	OL
18.234	7.3079	0	6.187	0.0311	6.943	-0.055	6.9096	-0.1106	OL	OL	OL	OL	OL	OL	OL	OL
18.24	7.3098	0.0261	6.186	0.0155	6.943	-0.055	6.9115	-0.0829	OL	OL	OL	OL	OL	OL	OL	OL
18.27	7.3098	0.0261	6.1879	0.0466	6.945	-0.0275	6.9115	-0.0829	OL	OL	OL	OL	OL	OL	OL	OL
18.274	7.3098	0.0261	6.187	0.0311	6.9459	-0.0138	6.9115	-0.0829	OL	OL	OL	OL	OL	OL	OL	OL
18.276	7.3079	0	6.186	0.0155	6.944	-0.0413	6.9134	-0.0553	OL	OL	OL	OL	OL	OL	OL	OL
18.279	7.3089	0.0131	6.1898	0.0776	6.944	-0.0413	6.9124	-0.0691	OL	OL	OL	OL	OL	OL	OL	OL
18.309	7.3127	0.0653	6.1918	0.1087	6.9478	0.0138	6.9134	-0.0553	OL	OL	OL	OL	OL	OL	OL	OL
18.313	7.3222	0.1959	6.1908	0.0932	6.9469	0	6.9105	-0.0968	OL	OL	OL	OL	OL	OL	OL	OL
18.315	7.3136	0.0783	6.1946	0.1553	6.9488	0.0275	6.9182	0.0138	OL	OL	OL	OL	OL	OL	OL	OL
18.317	7.3146	0.0914	6.1946	0.1553	6.9488	0.0275	6.9134	-0.0553	OL	OL	OL	OL	OL	OL	OL	OL
18.348	7.3175	0.1306	6.1822	-0.0466	6.9469	0	6.9134	-0.0553	OL	OL	OL	OL	OL	OL	OL	OL
18.351	7.3175	0.1306	6.1898	0.0776	6.9478	0.0138	6.9191	0.0276	OL	OL	OL	OL	OL	OL	OL	OL
18.354	7.3155	0.1045	6.1908	0.0932	6.9507	0.055	6.9153	-0.0276	OL	OL	OL	OL	OL	OL	OL	OL
18.361	7.3165	0.1175	6.1898	0.0776	6.9488	0.0275	6.9211	0.0553	OL	OL	OL	OL	OL	OL	OL	OL
18.394	7.3184	0.1436	6.1927	0.1242	6.9497	0.0413	6.9191	0.0276	OL	OL	OL	OL	OL	OL	OL	OL
18.4	7.3203	0.1697	6.1966	0.1863	6.9517	0.0688	6.9201	0.0415	OL	OL	OL	OL	OL	OL	OL	OL
18.404	7.3203	0.1697	6.1946	0.1553	6.9526	0.0826	6.9191	0.0276	OL	OL	OL	OL	OL	OL	OL	OL
18.435	7.3251	0.235	6.1927	0.1242	6.9536	0.0963	6.9258	0.1244	OL	OL	OL	OL	OL	OL	OL	OL
18.439	7.3146	0.0914	6.185	0	6.9545	0.1101	6.9211	0.0553	OL	OL	OL	OL	OL	OL	OL	OL
18.441	7.326	0.2481	6.1946	0.1553	6.9536	0.0963	6.9344	0.2488	OL	OL	OL	OL	OL	OL	OL	OL
18.444	7.3232	0.2089	6.1966	0.1863	6.9555	0.1239	6.9191	0.0276	OL	OL	OL	OL	OL	OL	OL	OL
18.474	7.3232	0.2089	6.1994	0.2329	6.9545	0.1101	6.922	0.0691	OL	OL	OL	OL	OL	OL	OL	OL
18.478	7.3222	0.1959	6.1975	0.2019	6.9555	0.1239	6.9277	0.1521	OL	OL	OL	OL	OL	OL	OL	OL
18.48	7.3222	0.1959	6.1966	0.1863	6.9555	0.1239	6.9258	0.1244	OL	OL	OL	OL	OL	OL	OL	OL
18.487	7.3375	0.4048	6.1956	0.1708	6.9555	0.1239	6.9268	0.1382	OL	OL	OL	OL	OL	OL	OL	OL
18.515	7.3299	0.3003	6.1956	0.1708	6.9564	0.1376	6.9258	0.1244	OL	OL	OL	OL	OL	OL	OL	OL
18.519	7.328	0.2742	6.2033	0.295	6.9574	0.1514	6.9287	0.1659	OL	OL	OL	OL	OL	OL	OL	OL
18.521	7.326	0.2481	6.209	0.3882	6.9593	0.1789	6.9277	0.1521	OL	OL	OL	OL	OL	OL	OL	OL
18.524	7.327	0.2611	6.2042	0.3106	6.9593	0.1789	6.9277	0.1521	OL	OL	OL	OL	OL	OL	OL	OL
18.563	7.3318	0.3264	6.2033	0.295	6.9574	0.1514	6.9354	0.2627	OL	OL	OL	OL	OL	OL	OL	OL
18.566	7.3289	0.2873	6.2052	0.3261	6.9612	0.2064	6.9316	0.2074	OL	OL	OL	OL	OL	OL	OL	OL
18.569	7.328	0.2742	6.2119	0.4348	6.9612	0.2064	6.9373	0.2903	OL	OL	OL	OL	OL	OL	OL	OL
18.571	7.3308	0.3134	6.2052	0.3261	6.9622	0.2202	6.9316	0.2074	OL	OL	OL	OL	OL	OL	OL	OL
18.574	7.328	0.2742	6.2052	0.3261	6.9612	0.2064	6.9325	0.2212	OL	OL	OL	OL	OL	OL	OL	OL
18.604	7.3318	0.3264	6.2071	0.3571	6.9612	0.2064	6.9344	0.2488	OL	OL	OL	OL	OL	OL	OL	OL
18.607	7.3356	0.3786	6.2071	0.3571	6.9622	0.2202	6.9354	0.2627	OL	OL	OL	OL	OL	OL	OL	OL
18.609	7.3346	0.3656	6.21	0.4037	6.965	0.2615	6.9335	0.235	OL	OL	OL	OL	OL	OL	OL	OL
18.616	7.326	0.2481	6.209	0.3882	6.965	0.2615	6.9373	0.2903	OL	OL	OL	OL	OL	OL	OL	OL
18.645	7.3289	0.2873	6.21	0.4037	6.966	0.2753	6.9383	0.3041	OL	OL	OL	OL	OL	OL	OL	OL
18.649	7.3203	0.1697	6.211	0.4192	6.9669	0.289	6.9364	0.2765	OL	OL	OL	OL	OL	OL	OL	OL
18.651	7.3365	0.3917	6.235	0.8074	6.9698	0.3303	6.9383	0.3041	OL	OL	OL	OL	OL	OL	OL	OL
18.654	7.3308	0.3134	6.2119	0.4348	6.9689	0.3165	6.944	0.3871	OL	OL	OL	OL	OL	OL	OL	OL
18.684	7.3384	0.4178	6.211	0.4192	6.9708	0.3441	6.9411	0.3456	OL	OL	OL	OL	OL	OL	OL	OL
18.688	7.3375	0.4048	6.2138	0.4658	6.9727	0.3716	6.9459	0.4147	OL	OL	OL	OL	OL	OL	OL	OL
18.69	7.3404	0.4439	6.2167	0.5124	6.9727	0.3716	6.943	0.3732	OL	OL	OL	OL	OL	OL	OL	OL
18.692	7.3384	0.4178	6.2158	0.4969	6.9717	0.3578	6.945	0.4009	OL	OL	OL	OL	OL	OL	OL	OL
18.724	7.3499	0.5745	6.2167	0.5124	6.9736	0.3853	6.945	0.4009	OL	OL	OL	OL	OL	OL	OL	OL
18.727	7.3404	0.4439	6.2167	0.5124	6.9746	0.3991	6.9469	0.4285	OL	OL	OL	OL	OL	OL	OL	OL
18.729	7.3413	0.457	6.2254	0.6521	6.9756	0.4129	6.9497	0.47	OL	OL	OL	OL	OL	OL	OL	OL
18.735	7.3384	0.4178	6.2225	0.6056	6.9765	0.4266	6.9526	0.5114	OL	OL	OL	OL	OL	OL	OL	OL
18.739	7.3337	0.3525	6.2283	0.6987	6.9756	0.4129	6.9459	0.4147	OL	OL	OL	OL	OL	OL	OL	OL
18.769	7.3442	0.4961	6.2235	0.6211	6.9784	0.4541	6.9526	0.5114	OL	OL	OL	OL	OL	OL	OL	OL
18.773	7.3442	0.4961	6.2254	0.6521	6.9784	0.4541	6.9612	0.6358	OL	OL	OL	OL	OL	OL	OL	OL
18.775	7.3461	0.5223	6.2206	0.5745	6.9775	0.4404	6.9545	0.5391	OL	OL	OL	OL	OL	OL	OL	OL
18.779	7.3489	0.5614	6.2263	0.6677	6.9784	0.4541	6.944	0.3871	OL	OL	OL	OL	OL	OL	OL	OL
18.809	7.3461	0.5223	6.2273	0.6832	6.9794	0.4679	6.9545	0.5391	OL	OL	OL	OL	OL	OL	OL	OL
18.812	7.3461	0.5223	6.2273	0.6832	6.9784	0.4541	6.9545	0.5391	OL	OL	OL	OL	OL	OL	OL	OL
18.815	7.347	0.5353	6.2283	0.6987	6.9832	0.5229	6.9583	0.5944	OL	OL	OL	OL	OL	OL	OL	OL
18.819	7.3556	0.6528	6.2263	0.6677	6.9832	0.5229	6.9583	0.5944	OL	OL	OL	OL	OL	OL	OL	OL
18.85	7.3518	0.6006	6.234	0.7919	6.9822	0.5092	6.9612	0.6358	OL	OL	OL	OL	OL	OL	OL	OL
18.854	7.3461	0.5223	6.2331	0.7763	6.9832	0.5229	6.9612	0.6358	OL	OL	OL	OL	OL	OL	OL	OL
18.856	7.3528	0.6136	6.2427	0.9316	6.9851	0.5505	6.9641	0.6773	OL	OL	OL	OL	OL	OL	OL	OL
18.863	7.3556	0.6528	6.2436	0.9471	6.9861	0.5642	6.9622	0.6497	OL	OL	OL	OL	OL	OL	OL	OL
18.866	7.3594	0.705	6.2359	0.8229	6.988	0.5917	6.9727	0.8017	OL	OL	OL	OL	OL	OL	OL	OL
18.897	7.3566	0.6659	6.2379	0.854	6.988	0.5917	6.9622	0.6497	OL	OL	OL	OL	OL	OL	OL	OL
18.9	7.3575	0.6789	6.2369	0.8384	6.988	0.5917	6.9669	0.7188	OL	OL	OL	OL	OL	OL	OL	OL
18.903	7.3566	0.6659	6.2379	0.854	6.9899	0.6193	6.9698	0.7602	OL	OL	OL	OL	OL	OL	OL	OL
18.906	7.3585	0.692	6.2407	0.9005	6.9899	0.6193	6.9669	0.7188	OL	OL	OL	OL	OL	OL	OL	OL
18.936	7.3623	0.7442	6.2427	0.9316	6.9918	0.6468	6.9708	0.774	OL	OL	OL	OL	OL	OL	OL	OL
18.94	7.3633	0.7572	6.2436	0.9471	6.9937	0.6743	6.9717	0.7879	OL	OL	OL	OL	OL	OL	OL	OL
18.942	7.3613	0.7311	6.2484	1.0247	6.9937	0.6743	6.9717	0.7879	OL	OL	OL	OL	OL	OL	OL	OL
18.975	7.3652	0.7834	6.2475	1.0092	6.9956	0.7018	6.965	0.6911	OL	OL	OL	OL	OL	OL	OL	OL
18.979	7.3499	0.5745	6.2446	0.9626	6.9966	0.7156	6.9756	0.8431	OL	OL	OL	OL	OL	OL	OL	OL
18.981	7.3613	0.7311	6.2465	0.9937	6.9975	0.7293	6.9736	0.8155	OL	OL	OL	OL	OL	OL	OL	OL
18.988	7.3642	0.7703	6.2465	0.9937	6.9985	0.7431	6.9794	0.8984	OL	OL	OL	OL	OL	OL	OL	OL
18.99	7.3671	0.8095	6.258	1.1799	6.9985	0.7431	6.9717	0.7879	OL	OL	OL	OL	OL	OL	OL	OL
18.995	7.3661	0.7964	6.2523	1.0868	6.9994	0.7569	6.9803	0.9122	OL	OL	OL	OL	OL	OL	OL	OL
19.025	7.3661	0.7964	6.2523	1.0868	7.0014	0.7844	6.9803	0.9122	OL	OL	OL	OL	OL	OL	OL	OL
19.031	7.3623	0.7442	6.2532	1.1023	7.0014	0.7844	6.9822	0.9399	OL	OL	OL	OL	OL	OL	OL	OL
19.034	7.3747	0.9139	6.2561	1.1489	7.0023	0.7981	6.9822	0.9399	OL	OL	OL	OL	OL	OL	OL	OL
19.064	7.3804	0.9922	6.2513	1.0713	7.0042	0.8256	6.9842	0.9675	OL	OL	OL	OL	OL	OL	OL	OL
19.071	7.3671	0.8095	6.2503	1.0558	7.009	0.8944	6.988	1.0228	OL	OL	OL	OL	OL	OL	OL	OL
19.075	7.3776	0.953	6.259	1.1955	7.0071	0.8669	6.987	1.009	OL	OL	OL	OL	OL	OL	OL	OL
19.105	7.3776	0.953	6.2523	1.0868	7.0081	0.8807	6.987	1.009	OL	OL	OL	OL	OL	OL	OL	OL
19.109	7.3823	1.0183	6.2628	1.2576	7.01	0.9082	6.9899	1.0504	OL	OL	OL	OL	OL	OL	OL	OL
19.112	7.3804	0.9922	6.2638	1.2731	7.0138	0.9632	6.9899	1.0504	OL	OL	OL	OL	OL	OL	OL	OL
19.136	7.3804	0.9922	6.2657	1.3041	7.0128	0.9495	6.9947	1.1195	OL	OL	OL	OL	OL	OL	OL	OL
19.139	7.3823	1.0183	6.2676	1.3352	7.0128	0.9495	6.9937	1.1057	OL	OL	OL	OL	OL	OL	OL	OL
19.142	7.3842	1.0444	6.2676	1.3352	7.0147	0.977	6.9947	1.1195	OL	OL	OL	OL	OL	OL	OL	OL
19.144	7.3881	1.0966	6.2715	1.3972	7.0157	0.9907	6.9966	1.1472	OL	OL	OL	OL	OL	OL	OL	OL
19.175	7.3833	1.0314	6.2724	1.4128	7.0147	0.977	6.9937	1.1057	OL	OL	OL	OL	OL	OL	OL	OL
19.179	7.3871	1.0836	6.2724	1.4128	7.0186	1.032	6.9985	1.1748	OL	OL	OL	OL	OL	OL	OL	OL
19.181	7.4109	1.4099	6.2647	1.2886	7.0186	1.032	6.9985	1.1748	OL	OL	OL	OL	OL	OL	OL	OL
19.184	7.39	1.1227	6.2782	1.5059	7.0214	1.0733	7.0014	1.2162	OL	OL	OL	OL	OL	OL	OL	OL
19.214	7.3938	1.1749	6.2791	1.5214	7.0195	1.0458	7.0014	1.2162	OL	OL	OL	OL	OL	OL	OL	OL
19.218	7.3909	1.1358	6.2763	1.4748	7.0233	1.1008	7.0061	1.2853	OL	OL	OL	OL	OL	OL	OL	OL
19.22	7.3966	1.2141	6.2772	1.4904	7.0253	1.1283	7.0128	1.3821	OL	OL	OL	OL	OL	OL	OL	OL
19.228	7.3966	1.2141	6.2801	1.5369	7.0262	1.1421	7.0023	1.2301	OL	OL	OL	OL	OL	OL	OL	OL
19.23	7.3966	1.2141	6.2811	1.5525	7.0281	1.1696	7.0042	1.2577	OL	OL	OL	OL	OL	OL	OL	OL
19.262	7.4081	1.3707	6.2801	1.5369	7.0291	1.1833	7.0071	1.2992	OL	OL	OL	OL	OL	OL	OL	OL
19.265	7.4109	1.4099	6.283	1.5835	7.031	1.2109	7.009	1.3268	OL	OL	OL	OL	OL	OL	OL	OL
19.268	7.4024	1.2924	6.2859	1.6301	7.0339	1.2521	7.009	1.3268	OL	OL	OL	OL	OL	OL	OL	OL
19.271	7.4014	1.2794	6.2878	1.6611	7.0339	1.2521	7.0109	1.3544	OL	OL	OL	OL	OL	OL	OL	OL
19.302	7.4214	1.5534	6.2926	1.7387	7.0367	1.2934	7.0157	1.4235	OL	OL	OL	OL	OL	OL	OL	OL
19.305	7.4043	1.3185	6.3022	1.8939	7.0377	1.3071	7.0167	1.4373	OL	OL	OL	OL	OL	OL	OL	OL
19.308	7.4071	1.3577	6.2945	1.7697	7.0396	1.3347	7.009	1.3268	OL	OL	OL	OL	OL	OL	OL	OL
19.312	7.409	1.3838	6.282	1.568	7.0415	1.3622	7.0195	1.4788	OL	OL	OL	OL	OL	OL	OL	OL
19.342	7.409	1.3838	6.2945	1.7697	7.0415	1.3622	7.0195	1.4788	OL	OL	OL	OL	OL	OL	OL	OL
19.345	7.41	1.3968	6.2955	1.7852	7.0434	1.3897	7.0253	1.5617	OL	OL	OL	OL	OL	OL	OL	OL
19.348	7.4109	1.4099	6.2974	1.8163	7.0463	1.4309	7.0253	1.5617	OL	OL	OL	OL	OL	OL	OL	OL
19.354	7.4214	1.5534	6.3022	1.8939	7.0463	1.4309	7.0253	1.5617	OL	OL	OL	OL	OL	OL	OL	OL
19.36	7.4129	1.436	6.3031	1.9094	7.0491	1.4722	7.0272	1.5893	OL	OL	OL	OL	OL	OL	OL	OL
19.39	7.4148	1.4621	6.3022	1.8939	7.0511	1.4997	7.0243	1.5479	OL	OL	OL	OL	OL	OL	OL	OL
19.394	7.4224	1.5665	6.306	1.9559	7.0539	1.541	7.0339	1.686	OL	OL	OL	OL	OL	OL	OL	OL
19.397	7.4167	1.4882	6.3031	1.9094	7.0558	1.5685	7.0367	1.7275	OL	OL	OL	OL	OL	OL	OL	OL
19.401	7.4214	1.5534	6.2993	1.8473	7.0568	1.5823	7.0396	1.7689	OL	OL	OL	OL	OL	OL	OL	OL
19.431	7.4233	1.5795	6.3118	2.0491	7.0587	1.6098	7.0386	1.7551	OL	OL	OL	OL	OL	OL	OL	OL
19.434	7.4224	1.5665	6.3156	2.1111	7.0587	1.6098	7.0396	1.7689	OL	OL	OL	OL	OL	OL	OL	OL
19.437	7.4224	1.5665	6.3156	2.1111	7.0635	1.6785	7.0405	1.7827	OL	OL	OL	OL	OL	OL	OL	OL
19.439	7.4253	1.6056	6.3175	2.1422	7.0644	1.6923	7.0434	1.8242	OL	OL	OL	OL	OL	OL	OL	OL
19.469	7.43	1.6709	6.3195	2.1732	7.0654	1.706	7.0434	1.8242	OL	OL	OL	OL	OL	OL	OL	OL
19.473	7.4281	1.6448	6.3204	2.1887	7.0654	1.706	7.0434	1.8242	OL	OL	OL	OL	OL	OL	OL	OL
19.475	7.431	1.6839	6.3214	2.2042	7.0654	1.706	7.0453	1.8518	OL	OL	OL	OL	OL	OL	OL	OL
19.482	7.431	1.6839	6.331	2.3594	7.0692	1.7611	7.0482	1.8932	OL	OL	OL	OL	OL	OL	OL	OL
19.511	7.4338	1.7231	6.331	2.3594	7.0702	1.7748	7.0511	1.9347	OL	OL	OL	OL	OL	OL	OL	OL
19.515	7.4272	1.6317	6.3137	2.0801	7.0721	1.8023	7.0539	1.9761	OL	OL	OL	OL	OL	OL	OL	OL
19.518	7.4329	1.71	6.3338	2.4059	7.0749	1.8436	7.0511	1.9347	OL	OL	OL	OL	OL	OL	OL	OL
19.52	7.4338	1.7231	6.331	2.3594	7.0759	1.8573	7.0558	2.0037	OL	OL	OL	OL	OL	OL	OL	OL
19.551	7.4377	1.7753	6.3386	2.4835	7.0759	1.8573	7.0539	1.9761	OL	OL	OL	OL	OL	OL	OL	OL
19.554	7.4367	1.7622	6.3406	2.5145	7.0778	1.8848	7.0568	2.0176	OL	OL	OL	OL	OL	OL	OL	OL
19.557	7.4405	1.8144	6.3434	2.5611	7.0797	1.9123	7.0558	2.0037	OL	OL	OL	OL	OL	OL	OL	OL
19.559	7.4386	1.7883	6.3473	2.6231	7.0816	1.9398	7.0597	2.059	OL	OL	OL	OL	OL	OL	OL	OL
19.589	7.4405	1.8144	6.3454	2.5921	7.0816	1.9398	7.0606	2.0728	OL	OL	OL	OL	OL	OL	OL	OL
19.593	7.4424	1.8405	6.3444	2.5766	7.0874	2.0224	7.0625	2.1004	OL	OL	OL	OL	OL	OL	OL	OL
19.595	7.4424	1.8405	6.3502	2.6697	7.0883	2.0361	7.0692	2.1971	OL	OL	OL	OL	OL	OL	OL	OL
19.602	7.4481	1.9188	6.355	2.7472	7.0893	2.0499	7.0644	2.1281	OL	OL	OL	OL	OL	OL	OL	OL
19.631	7.4596	2.0754	6.3569	2.7783	7.0902	2.0636	7.0721	2.2386	OL	OL	OL	OL	OL	OL	OL	OL
19.635	7.45	1.9449	6.3578	2.7938	7.0902	2.0636	7.0635	2.1142	OL	OL	OL	OL	OL	OL	OL	OL
19.638	7.4615	2.1015	6.3607	2.8403	7.094	2.1186	7.0692	2.1971	OL	OL	OL	OL	OL	OL	OL	OL
19.646	7.4558	2.0232	6.3607	2.8403	7.095	2.1324	7.0721	2.2386	OL	OL	OL	OL	OL	OL	OL	OL
19.683	7.4567	2.0363	6.3646	2.9024	7.0998	2.2011	7.0769	2.3076	OL	OL	OL	OL	OL	OL	OL	OL
19.685	7.4577	2.0493	6.3665	2.9334	7.1007	2.2149	7.0769	2.3076	OL	OL	OL	OL	OL	OL	OL	OL
19.689	7.4634	2.1276	6.3703	2.9954	7.1026	2.2424	7.0769	2.3076	OL	OL	OL	OL	OL	OL	OL	OL
19.718	7.4624	2.1146	6.3722	3.0265	7.1055	2.2836	7.0797	2.3491	OL	OL	OL	OL	OL	OL	OL	OL
19.721	7.4491	1.9319	6.3732	3.042	7.1055	2.2836	7.0778	2.3214	OL	OL	OL	OL	OL	OL	OL	OL
19.724	7.4672	2.1798	6.3751	3.073	7.1084	2.3249	7.0855	2.4319	OL	OL	OL	OL	OL	OL	OL	OL
19.749	7.4748	2.2842	6.3761	3.0885	7.1093	2.3386	7.0855	2.4319	OL	OL	OL	OL	OL	OL	OL	OL
19.751	7.4672	2.1798	6.3789	3.135	7.1084	2.3249	7.0874	2.4595	OL	OL	OL	OL	OL	OL	OL	OL
19.757	7.4682	2.1928	6.3818	3.1816	7.1103	2.3524	7.0893	2.4872	OL	OL	OL	OL	OL	OL	OL	OL
19.76	7.4691	2.2059	6.3818	3.1816	7.1132	2.3936	7.0912	2.5148	OL	OL	OL	OL	OL	OL	OL	OL
19.774	7.472	2.245	6.3847	3.2281	7.1151	2.4211	7.0883	2.4733	OL	OL	OL	OL	OL	OL	OL	OL
19.776	7.4729	2.2581	6.3866	3.2591	7.1141	2.4074	7.0912	2.5148	OL	OL	OL	OL	OL	OL	OL	OL
19.79	7.472	2.245	6.3885	3.2902	7.117	2.4486	7.0912	2.5148	OL	OL	OL	OL	OL	OL	OL	OL
19.793	7.4729	2.2581	6.3885	3.2902	7.1179	2.4624	7.0912	2.5148	OL	OL	OL	OL	OL	OL	OL	OL
19.822	7.4729	2.2581	6.3914	3.3367	7.1198	2.4899	7.095	2.57	OL	OL	OL	OL	OL	OL	OL	OL
19.825	7.4825	2.3886	6.3943	3.3832	7.1237	2.5449	7.0969	2.5976	OL	OL	OL	OL	OL	OL	OL	OL
19.828	7.4777	2.3233	6.3933	3.3677	7.1237	2.5449	7.0998	2.6391	OL	OL	OL	OL	OL	OL	OL	OL
19.831	7.4825	2.3886	6.3713	3.011	7.1275	2.5999	7.0988	2.6253	OL	OL	OL	OL	OL	OL	OL	OL
19.861	7.4815	2.3755	6.3953	3.3987	7.1256	2.5724	7.0998	2.6391	OL	OL	OL	OL	OL	OL	OL	OL
19.865	7.4825	2.3886	6.3962	3.4142	7.1275	2.5999	7.0998	2.6391	OL	OL	OL	OL	OL	OL	OL	OL
19.868	7.4844	2.4146	6.402	3.5073	7.1303	2.6411	7.0979	2.6115	OL	OL	OL	OL	OL	OL	OL	OL
19.875	7.4863	2.4407	6.401	3.4918	7.1284	2.6136	7.1046	2.7081	OL	OL	OL	OL	OL	OL	OL	OL
19.905	7.4872	2.4538	6.4039	3.5383	7.1332	2.6824	7.1055	2.7219	OL	OL	OL	OL	OL	OL	OL	OL
19.909	7.492	2.519	6.4058	3.5693	7.1323	2.6686	7.1065	2.7357	OL	OL	OL	OL	OL	OL	OL	OL
19.911	7.4872	2.4538	6.4058	3.5693	7.1342	2.6961	7.1065	2.7357	OL	OL	OL	OL	OL	OL	OL	OL
19.914	7.493	2.5321	6.4058	3.5693	7.137	2.7374	7.1103	2.791	OL	OL	OL	OL	OL	OL	OL	OL
19.944	7.493	2.5321	6.4087	3.6158	7.1389	2.7649	7.1093	2.7772	OL	OL	OL	OL	OL	OL	OL	OL
19.948	7.491	2.506	6.4096	3.6314	7.1399	2.7786	7.1141	2.8462	OL	OL	OL	OL	OL	OL	OL	OL
19.95	7.491	2.506	6.4116	3.6624	7.1409	2.7924	7.116	2.8738	OL	OL	OL	OL	OL	OL	OL	OL
19.953	7.4958	2.5712	6.4154	3.7244	7.1428	2.8199	7.117	2.8876	OL	OL	OL	OL	OL	OL	OL	OL
19.983	7.5006	2.6364	6.4183	3.7709	7.1447	2.8473	7.117	2.8876	OL	OL	OL	OL	OL	OL	OL	OL
19.987	7.5025	2.6625	6.4183	3.7709	7.1466	2.8748	7.1313	3.0948	OL	OL	OL	OL	OL	OL	OL	OL
19.989	7.5006	2.6364	6.4192	3.7864	7.1485	2.9023	7.117	2.8876	OL	OL	OL	OL	OL	OL	OL	OL
19.995	7.5034	2.6756	6.4202	3.8019	7.1504	2.9298	7.1208	2.9429	OL	OL	OL	OL	OL	OL	OL	OL
19.999	7.5054	2.7017	6.4221	3.833	7.1504	2.9298	7.1218	2.9567	OL	OL	OL	OL	OL	OL	OL	OL
20.056	7.5054	2.7017	6.4269	3.9105	7.1514	2.9436	7.1237	2.9843	OL	OL	OL	OL	OL	OL	OL	OL
20.059	7.5082	2.7408	6.4211	3.8174	7.1523	2.9573	7.1265	3.0257	OL	OL	OL	OL	OL	OL	OL	OL
20.061	7.5235	2.9495	6.425	3.8795	7.1571	3.0261	7.1332	3.1224	OL	OL	OL	OL	OL	OL	OL	OL
20.064	7.5044	2.6886	6.4298	3.957	7.159	3.0536	7.1303	3.081	OL	OL	OL	OL	OL	OL	OL	OL
20.066	7.5111	2.7799	6.4259	3.895	7.1609	3.0811	7.1294	3.0672	OL	OL	OL	OL	OL	OL	OL	OL
20.069	7.5149	2.8321	6.4355	4.05	7.1628	3.1086	7.138	3.1914	OL	OL	OL	OL	OL	OL	OL	OL
20.1	7.5168	2.8582	6.4355	4.05	7.1638	3.1223	7.1342	3.1362	OL	OL	OL	OL	OL	OL	OL	OL
20.104	7.5197	2.8974	6.4384	4.0966	7.1657	3.1498	7.1351	3.15	OL	OL	OL	OL	OL	OL	OL	OL
20.106	7.5197	2.8974	6.4403	4.1276	7.1657	3.1498	7.1361	3.1638	OL	OL	OL	OL	OL	OL	OL	OL
20.109	7.5206	2.9104	6.4403	4.1276	7.1685	3.191	7.1389	3.2052	OL	OL	OL	OL	OL	OL	OL	OL
20.14	7.5111	2.7799	6.4394	4.1121	7.1705	3.2185	7.138	3.1914	OL	OL	OL	OL	OL	OL	OL	OL
20.144	7.5235	2.9495	6.4547	4.3601	7.1695	3.2048	7.1389	3.2052	OL	OL	OL	OL	OL	OL	OL	OL
20.146	7.5197	2.8974	6.4461	4.2206	7.1705	3.2185	7.1409	3.2328	OL	OL	OL	OL	OL	OL	OL	OL
20.149	7.5216	2.9234	6.4432	4.1741	7.1695	3.2048	7.138	3.1914	OL	OL	OL	OL	OL	OL	OL	OL
20.179	7.5225	2.9365	6.4422	4.1586	7.1685	3.191	7.1437	3.2743	OL	OL	OL	OL	OL	OL	OL	OL
20.183	7.5206	2.9104	6.4432	4.1741	7.1705	3.2185	7.1389	3.2052	OL	OL	OL	OL	OL	OL	OL	OL
20.185	7.5225	2.9365	6.4403	4.1276	7.1724	3.246	7.1409	3.2328	OL	OL	OL	OL	OL	OL	OL	OL
20.188	7.5216	2.9234	6.4432	4.1741	7.1695	3.2048	7.1332	3.1224	OL	OL	OL	OL	OL	OL	OL	OL
20.219	7.5235	2.9495	6.4442	4.1896	7.1705	3.2185	7.1389	3.2052	OL	OL	OL	OL	OL	OL	OL	OL
20.223	7.5197	2.8974	6.4413	4.1431	7.1714	3.2323	7.1399	3.219	OL	OL	OL	OL	OL	OL	OL	OL
20.225	7.5216	2.9234	6.4432	4.1741	7.1714	3.2323	7.1389	3.2052	OL	OL	OL	OL	OL	OL	OL	OL
20.231	7.5254	2.9756	6.4384	4.0966	7.1714	3.2323	7.1399	3.219	OL	OL	OL	OL	OL	OL	OL	OL
20.235	7.5235	2.9495	6.4422	4.1586	7.1714	3.2323	7.1389	3.2052	OL	OL	OL	OL	OL	OL	OL	OL
20.264	7.5235	2.9495	6.4394	4.1121	7.1705	3.2185	7.1389	3.2052	OL	OL	OL	OL	OL	OL	OL	OL
20.268	7.5216	2.9234	6.4346	4.0345	7.1724	3.246	7.1399	3.219	OL	OL	OL	OL	OL	OL	OL	OL
20.271	7.5206	2.9104	6.4432	4.1741	7.1695	3.2048	7.1437	3.2743	OL	OL	OL	OL	OL	OL	OL	OL
[truncated: 593 more rows]
[truncated: 5 more columns]
