# Supplementary material for: Imperceptible, designable, and scalable braided electronic cord
Source: Nat Commun. 2022 Nov 19;13:7097. doi: 10.1038/s41467-022-34918-x (PMC9675780; doi:10.1038/s41467-022-34918-x)
Supplement: Supplementary file 6 — Source Data [file 41467_2022_34918_MOESM6_ESM.zip › Supplementary Source Data/figure 2c.capacitance change vs applied pressure area/4cm.xlsx]

## Sheet: 4
	Ch1		Ch2		Ch3		Ch4		Ch5		Ch6		Ch7		Ch8
Time (s)	C (pF)	ΔC/C0 (%)	C (pF)	ΔC/C0 (%)	C (pF)	ΔC/C0 (%)	C (pF)	ΔC/C0 (%)	C (pF)	ΔC/C0 (%)	C (pF)	ΔC/C0 (%)	C (pF)	ΔC/C0 (%)	C (pF)	ΔC/C0 (%)
0.006	7.3117	0	6.1946	0	6.9354	0	6.9077	0	OL	OL	OL	OL	OL	OL	OL	OL
0.012	7.3175	0	6.1898	0	6.9354	0	6.9038	0	OL	OL	OL	OL	OL	OL	OL	OL
0.016	7.3155	0	6.1946	0	6.9354	0	6.9067	0	OL	OL	OL	OL	OL	OL	OL	OL
0.048	7.3108	0	6.1946	0	6.9354	0	6.9077	0	OL	OL	OL	OL	OL	OL	OL	OL
0.051	7.3232	0	6.1985	0	6.9364	0	6.9038	0	OL	OL	OL	OL	OL	OL	OL	OL
0.054	7.3117	0	6.1946	0	6.9354	0	6.9077	0	OL	OL	OL	OL	OL	OL	OL	OL
0.056	7.3136	0	6.1889	0	6.9354	0	6.9067	0	OL	OL	OL	OL	OL	OL	OL	OL
0.073	7.3155	0	6.1956	0	6.9354	0	6.9048	0	OL	OL	OL	OL	OL	OL	OL	OL
0.087	7.3146	0	6.1966	0	6.9354	0	6.9038	0	OL	OL	OL	OL	OL	OL	OL	OL
0.089	7.3127	0	6.1946	0	6.9364	0	6.9038	0	OL	OL	OL	OL	OL	OL	OL	OL
0.095	7.3146	0	6.1946	0	6.9335	0	6.9038	0	OL	OL	OL	OL	OL	OL	OL	OL
0.126	7.3165	0	6.1918	0	6.9354	0	6.9038	0	OL	OL	OL	OL	OL	OL	OL	OL
0.129	7.3136	0	6.1946	0	6.9354	0	6.9048	0	OL	OL	OL	OL	OL	OL	OL	OL
0.131	7.3127	0	6.2062	0	6.9335	0	6.9038	0	OL	OL	OL	OL	OL	OL	OL	OL
0.135	7.3155	0	6.1937	0	6.9354	0	6.9048	0	OL	OL	OL	OL	OL	OL	OL	OL
0.167	7.3127	0	6.1985	0	6.9373	0	6.9038	0	OL	OL	OL	OL	OL	OL	OL	OL
0.17	7.3175	0	6.1975	0	6.9354	0	6.9019	0	OL	OL	OL	OL	OL	OL	OL	OL
0.173	7.3155	0	6.1946	0	6.9344	0	6.9019	0	OL	OL	OL	OL	OL	OL	OL	OL
0.198	7.2459	0	6.1553	0	6.8924	0	6.8732	0	OL	OL	OL	OL	OL	OL	OL	OL
0.2	7.2602	0	6.1082	0	6.8522	0	6.8637	0	OL	OL	OL	OL	OL	OL	OL	OL
0.225	7.2631	0	6.1572	0	6.8598	0	6.8522	0	OL	OL	OL	OL	OL	OL	OL	OL
0.228	7.2984	0	6.1284	0	6.8618	0	6.8512	0	OL	OL	OL	OL	OL	OL	OL	OL
0.234	7.2917	0	6.1774	0	6.9038	0	6.8818	0	OL	OL	OL	OL	OL	OL	OL	OL
0.236	7.2134	0	6.1697	0	6.878	0	6.9029	0	OL	OL	OL	OL	OL	OL	OL	OL
0.255	7.2459	0	6.1639	0	6.8799	0	6.8751	0	OL	OL	OL	OL	OL	OL	OL	OL
0.258	7.2812	0	6.1927	0	6.8704	0	6.8598	0	OL	OL	OL	OL	OL	OL	OL	OL
0.264	7.2545	0	6.1937	0	6.9335	0	6.856	0	OL	OL	OL	OL	OL	OL	OL	OL
0.266	7.3289	0	6.1351	0	6.9297	0	6.8991	0	OL	OL	OL	OL	OL	OL	OL	OL
0.295	7.1991	0	6.1485	0	6.8685	0	6.8579	0	OL	OL	OL	OL	OL	OL	OL	OL
0.299	7.3222	0	6.209	0	6.9364	0	6.8991	0	OL	OL	OL	OL	OL	OL	OL	OL
0.301	7.3155	0	6.1946	0	6.9344	0	6.9038	0	OL	OL	OL	OL	OL	OL	OL	OL
0.304	7.2726	0	6.1898	0	6.8962	0	6.8809	0	OL	OL	OL	OL	OL	OL	OL	OL
0.334	7.3127	0	6.1918	0	6.9344	0	6.9058	0	OL	OL	OL	OL	OL	OL	OL	OL
0.338	7.3155	0	6.1927	0	6.9354	0	6.9038	0	OL	OL	OL	OL	OL	OL	OL	OL
0.34	7.3136	0	6.1956	0	6.9364	0	6.9029	0	OL	OL	OL	OL	OL	OL	OL	OL
0.343	7.3165	0	6.1937	0	6.9364	0	6.9058	0	OL	OL	OL	OL	OL	OL	OL	OL
0.373	7.3251	0	6.1956	0	6.9364	0	6.9067	0	OL	OL	OL	OL	OL	OL	OL	OL
0.376	7.3136	0	6.209	0	6.9354	0	6.9038	0	OL	OL	OL	OL	OL	OL	OL	OL
0.379	7.3165	0	6.2033	0	6.9335	0	6.9048	0	OL	OL	OL	OL	OL	OL	OL	OL
0.385	7.3136	0	6.1946	0	6.9364	0	6.8971	0	OL	OL	OL	OL	OL	OL	OL	OL
0.415	7.3155	0	6.1966	0	6.9364	0	6.9172	0	OL	OL	OL	OL	OL	OL	OL	OL
0.419	7.3136	0	6.1966	0	6.9335	0	6.9048	0	OL	OL	OL	OL	OL	OL	OL	OL
0.421	7.3155	0	6.1956	0	6.9354	0	6.9067	0	OL	OL	OL	OL	OL	OL	OL	OL
0.424	7.3127	0	6.1946	0	6.9344	0	6.9058	0	OL	OL	OL	OL	OL	OL	OL	OL
0.455	7.3175	0	6.1946	0	6.9354	0	6.9048	0	OL	OL	OL	OL	OL	OL	OL	OL
0.458	7.307	0	6.1946	0	6.9364	0	6.9067	0	OL	OL	OL	OL	OL	OL	OL	OL
0.46	7.3165	0	6.1946	0	6.9364	0	6.9048	0	OL	OL	OL	OL	OL	OL	OL	OL
0.463	7.3136	0	6.2004	0	6.9354	0	6.9048	0	OL	OL	OL	OL	OL	OL	OL	OL
0.493	7.3136	0	6.1956	0	6.9354	0	6.9029	0	OL	OL	OL	OL	OL	OL	OL	OL
0.497	7.3136	0	6.1966	0	6.9344	0	6.9058	0	OL	OL	OL	OL	OL	OL	OL	OL
0.499	7.3175	0	6.2004	0	6.9354	0	6.9105	0	OL	OL	OL	OL	OL	OL	OL	OL
0.506	7.3136	0	6.185	0	6.9354	0	6.8933	0	OL	OL	OL	OL	OL	OL	OL	OL
0.537	7.3155	0	6.1956	0	6.9354	0	6.9048	0	OL	OL	OL	OL	OL	OL	OL	OL
0.539	7.3155	0	6.1927	0	6.9344	0	6.9058	0	OL	OL	OL	OL	OL	OL	OL	OL
0.541	7.3146	0	6.1946	0	6.9354	0	6.9067	0	OL	OL	OL	OL	OL	OL	OL	OL
0.544	7.3136	0	6.1946	0	6.9344	0	6.9038	0	OL	OL	OL	OL	OL	OL	OL	OL
0.548	7.3155	0	6.1918	0	6.9364	0	6.9048	0	OL	OL	OL	OL	OL	OL	OL	OL
0.579	7.3194	0	6.1927	0	6.9354	0	6.9058	0	OL	OL	OL	OL	OL	OL	OL	OL
0.582	7.3155	0	6.2004	0	6.9344	0	6.9058	0	OL	OL	OL	OL	OL	OL	OL	OL
0.584	7.3299	0	6.1985	0	6.9364	0	6.9067	0	OL	OL	OL	OL	OL	OL	OL	OL
0.618	7.3155	0	6.1927	0	6.9354	0	6.9019	0	OL	OL	OL	OL	OL	OL	OL	OL
0.621	7.3146	0	6.1956	0	6.9344	0	6.9048	0	OL	OL	OL	OL	OL	OL	OL	OL
0.624	7.3146	0	6.1918	0	6.9354	0	6.9029	0	OL	OL	OL	OL	OL	OL	OL	OL
0.63	7.3108	0	6.1946	0	6.9287	0	6.8857	0	OL	OL	OL	OL	OL	OL	OL	OL
0.661	7.3108	0	6.1918	0	6.9344	0	6.9048	0	OL	OL	OL	OL	OL	OL	OL	OL
0.666	7.3127	0	6.1937	0	6.9364	0	6.9038	0	OL	OL	OL	OL	OL	OL	OL	OL
0.669	7.3003	0	6.1918	0	6.9344	0	6.9058	0	OL	OL	OL	OL	OL	OL	OL	OL
0.701	7.3098	0	6.1946	0	6.9344	0	6.9058	0	OL	OL	OL	OL	OL	OL	OL	OL
0.704	7.3136	0	6.1927	0	6.9354	0	6.9038	0	OL	OL	OL	OL	OL	OL	OL	OL
0.706	7.3079	0	6.2023	0	6.9354	0	6.901	0	OL	OL	OL	OL	OL	OL	OL	OL
0.709	7.3117	0	6.1956	0	6.9344	0	6.9019	0	OL	OL	OL	OL	OL	OL	OL	OL
0.739	7.3165	0	6.2004	0	6.9335	0	6.9096	0	OL	OL	OL	OL	OL	OL	OL	OL
0.743	7.3146	0	6.1937	0	6.9344	0	6.9058	0	OL	OL	OL	OL	OL	OL	OL	OL
0.745	7.3127	0	6.1956	0	6.9344	0	6.9029	0	OL	OL	OL	OL	OL	OL	OL	OL
0.752	7.3146	0	6.1946	0	6.9344	0	6.9048	0	OL	OL	OL	OL	OL	OL	OL	OL
0.755	7.3127	0	6.1956	0	6.9344	0	6.9029	0	OL	OL	OL	OL	OL	OL	OL	OL
0.786	7.3127	0	6.1956	0	6.9325	0	6.9048	0	OL	OL	OL	OL	OL	OL	OL	OL
0.789	7.3251	0	6.1956	0	6.9325	0	6.9029	0	OL	OL	OL	OL	OL	OL	OL	OL
0.791	7.3051	0	6.187	0	6.9354	0	6.9038	0	OL	OL	OL	OL	OL	OL	OL	OL
0.817	7.3165	0	6.2004	0	6.9335	0	6.9019	0	OL	OL	OL	OL	OL	OL	OL	OL
0.819	7.3127	0	6.1985	0	6.9344	0	6.9019	0	OL	OL	OL	OL	OL	OL	OL	OL
0.844	7.3117	0	6.209	0	6.9344	0	6.9067	0	OL	OL	OL	OL	OL	OL	OL	OL
0.847	7.3165	0	6.1927	0	6.9354	0	6.9038	0	OL	OL	OL	OL	OL	OL	OL	OL
0.865	7.3146	0	6.1918	0	6.9335	0	6.9067	0	OL	OL	OL	OL	OL	OL	OL	OL
0.868	7.3136	0	6.1937	0	6.9354	0	6.9048	0	OL	OL	OL	OL	OL	OL	OL	OL
0.874	7.3146	0	6.1956	0	6.9344	0	6.8991	0	OL	OL	OL	OL	OL	OL	OL	OL
0.877	7.3127	0	6.1908	0	6.9354	0	6.9038	0	OL	OL	OL	OL	OL	OL	OL	OL
0.879	7.3213	0	6.1918	0	6.9344	0	6.9048	0	OL	OL	OL	OL	OL	OL	OL	OL
0.888	7.3136	0	6.1908	0	6.9364	0	6.9038	0	OL	OL	OL	OL	OL	OL	OL	OL
0.891	7.3079	0	6.1956	0	6.9344	0	6.9048	0	OL	OL	OL	OL	OL	OL	OL	OL
0.922	7.3136	0	6.1812	0	6.9354	0	6.9029	0	OL	OL	OL	OL	OL	OL	OL	OL
0.925	7.3136	0	6.1946	0	6.9354	0	6.901	0	OL	OL	OL	OL	OL	OL	OL	OL
0.928	7.3108	0	6.1937	0	6.9335	0	6.9048	0	OL	OL	OL	OL	OL	OL	OL	OL
0.931	7.3127	0	6.1956	0	6.9344	0	6.9048	0	OL	OL	OL	OL	OL	OL	OL	OL
0.962	7.3146	0	6.1802	0	6.9335	0	6.9153	0	OL	OL	OL	OL	OL	OL	OL	OL
0.965	7.3146	0	6.1946	0	6.9335	0	6.9038	0	OL	OL	OL	OL	OL	OL	OL	OL
0.967	7.3155	0	6.1927	0	6.9354	0	6.9096	0	OL	OL	OL	OL	OL	OL	OL	OL
0.972	7.3098	0	6.1946	0	6.9344	0	6.9048	0	OL	OL	OL	OL	OL	OL	OL	OL
1	7.3165	0	6.1994	0	6.9344	0	6.9038	0	OL	OL	OL	OL	OL	OL	OL	OL
1.004	7.3127	-0.0522	6.1956	-0.062	6.9344	0	6.9038	0	OL	OL	OL	OL	OL	OL	OL	OL
1.007	7.3098	-0.0913	6.1937	-0.093	6.9354	0.0138	6.9067	0.0416	OL	OL	OL	OL	OL	OL	OL	OL
1.013	7.3031	-0.1826	6.1927	-0.1084	6.9344	0	6.9038	0	OL	OL	OL	OL	OL	OL	OL	OL
1.044	7.3079	-0.1174	6.1937	-0.093	6.9344	0	6.9048	0.0138	OL	OL	OL	OL	OL	OL	OL	OL
1.047	7.3136	-0.0391	6.2081	0.1394	6.9335	-0.0138	6.9105	0.097	OL	OL	OL	OL	OL	OL	OL	OL
1.052	7.3117	-0.0652	6.211	0.1859	6.9354	0.0138	6.9029	-0.0139	OL	OL	OL	OL	OL	OL	OL	OL
1.054	7.3127	-0.0522	6.1956	-0.062	6.9354	0.0138	6.9038	0	OL	OL	OL	OL	OL	OL	OL	OL
1.084	7.3155	-0.013	6.1927	-0.1084	6.9344	0	6.9048	0.0138	OL	OL	OL	OL	OL	OL	OL	OL
1.087	7.3127	-0.0522	6.1927	-0.1084	6.9335	-0.0138	6.9029	-0.0139	OL	OL	OL	OL	OL	OL	OL	OL
1.09	7.3136	-0.0391	6.1946	-0.0775	6.9335	-0.0138	6.9048	0.0138	OL	OL	OL	OL	OL	OL	OL	OL
1.093	7.3098	-0.0913	6.1966	-0.0465	6.9344	0	6.9019	-0.0277	OL	OL	OL	OL	OL	OL	OL	OL
1.123	7.3098	-0.0913	6.1841	-0.2479	6.9335	-0.0138	6.9038	0	OL	OL	OL	OL	OL	OL	OL	OL
1.128	7.3136	-0.0391	6.1956	-0.062	6.9335	-0.0138	6.9048	0.0138	OL	OL	OL	OL	OL	OL	OL	OL
1.129	7.3089	-0.1043	6.1927	-0.1084	6.9344	0	6.9067	0.0416	OL	OL	OL	OL	OL	OL	OL	OL
1.135	7.3213	0.0652	6.1908	-0.1394	6.9354	0.0138	6.901	-0.0416	OL	OL	OL	OL	OL	OL	OL	OL
1.139	7.3146	-0.0261	6.1946	-0.0775	6.9325	-0.0276	6.9038	0	OL	OL	OL	OL	OL	OL	OL	OL
1.17	7.3165	0	6.1783	-0.3408	6.9344	0	6.9038	0	OL	OL	OL	OL	OL	OL	OL	OL
1.174	7.3127	-0.0522	6.1927	-0.1084	6.9344	0	6.8933	-0.1524	OL	OL	OL	OL	OL	OL	OL	OL
1.176	7.3136	-0.0391	6.1927	-0.1084	6.9335	-0.0138	6.9038	0	OL	OL	OL	OL	OL	OL	OL	OL
1.18	7.3155	-0.013	6.1946	-0.0775	6.9344	0	6.9048	0.0138	OL	OL	OL	OL	OL	OL	OL	OL
1.21	7.3155	-0.013	6.1927	-0.1084	6.9344	0	6.9058	0.0277	OL	OL	OL	OL	OL	OL	OL	OL
1.214	7.3146	-0.0261	6.1918	-0.1239	6.9344	0	6.9019	-0.0277	OL	OL	OL	OL	OL	OL	OL	OL
1.217	7.3127	-0.0522	6.1927	-0.1084	6.9354	0.0138	6.9029	-0.0139	OL	OL	OL	OL	OL	OL	OL	OL
1.22	7.3136	-0.0391	6.1937	-0.093	6.9364	0.0276	6.9048	0.0138	OL	OL	OL	OL	OL	OL	OL	OL
1.253	7.3136	-0.0391	6.2033	0.062	6.9335	-0.0138	6.901	-0.0416	OL	OL	OL	OL	OL	OL	OL	OL
1.255	7.3222	0.0783	6.1927	-0.1084	6.9325	-0.0276	6.9019	-0.0277	OL	OL	OL	OL	OL	OL	OL	OL
1.261	7.3117	-0.0652	6.1985	-0.0155	6.9335	-0.0138	6.8991	-0.0693	OL	OL	OL	OL	OL	OL	OL	OL
1.265	7.3165	0	6.1946	-0.0775	6.9344	0	6.9048	0.0138	OL	OL	OL	OL	OL	OL	OL	OL
1.299	7.3127	-0.0522	6.1956	-0.062	6.9344	0	6.9	-0.0554	OL	OL	OL	OL	OL	OL	OL	OL
1.305	7.3127	-0.0522	6.1918	-0.1239	6.9335	-0.0138	6.9019	-0.0277	OL	OL	OL	OL	OL	OL	OL	OL
1.32	7.3165	0	6.1937	-0.093	6.9354	0.0138	6.9038	0	OL	OL	OL	OL	OL	OL	OL	OL
1.322	7.3146	-0.0261	6.1946	-0.0775	6.9344	0	6.9058	0.0277	OL	OL	OL	OL	OL	OL	OL	OL
1.325	7.3127	-0.0522	6.1946	-0.0775	6.9344	0	6.9038	0	OL	OL	OL	OL	OL	OL	OL	OL
1.355	7.3251	0.1174	6.1898	-0.1549	6.9211	-0.1931	6.8818	-0.3186	OL	OL	OL	OL	OL	OL	OL	OL
1.359	7.3136	-0.0391	6.1476	-0.8367	6.9096	-0.3585	6.8407	-0.9144	OL	OL	OL	OL	OL	OL	OL	OL
1.362	7.2468	-0.9522	6.0918	-1.7356	6.8751	-0.855	6.9019	-0.0277	OL	OL	OL	OL	OL	OL	OL	OL
1.368	7.3108	-0.0783	6.1927	-0.1084	6.8981	-0.524	6.8962	-0.1108	OL	OL	OL	OL	OL	OL	OL	OL
1.398	7.2449	-0.9783	6.1418	-0.9296	6.8579	-1.1034	6.8378	-0.956	OL	OL	OL	OL	OL	OL	OL	OL
1.402	7.2783	-0.5217	6.1457	-0.8677	6.8809	-0.7723	6.8608	-0.6234	OL	OL	OL	OL	OL	OL	OL	OL
1.405	7.2764	-0.5478	6.1226	-1.2396	6.8828	-0.7447	6.8455	-0.8451	OL	OL	OL	OL	OL	OL	OL	OL
1.429	7.2669	-0.6782	6.1245	-1.2086	6.8627	-1.0344	6.8388	-0.9421	OL	OL	OL	OL	OL	OL	OL	OL
1.431	7.2211	-1.3045	6.1264	-1.1776	6.8665	-0.9792	6.8264	-1.1223	OL	OL	OL	OL	OL	OL	OL	OL
1.457	7.3203	0.0522	6.1668	-0.5268	6.8971	-0.5378	6.9019	-0.0277	OL	OL	OL	OL	OL	OL	OL	OL
1.478	7.2926	-0.3261	6.1908	-0.1394	6.9172	-0.2482	6.8866	-0.2494	OL	OL	OL	OL	OL	OL	OL	OL
1.48	7.3108	-0.0783	6.185	-0.2324	6.9344	0	6.9038	0	OL	OL	OL	OL	OL	OL	OL	OL
1.488	7.3051	-0.1565	6.1918	-0.1239	6.9344	0	6.9124	0.1247	OL	OL	OL	OL	OL	OL	OL	OL
1.49	7.3117	-0.0652	6.185	-0.2324	6.923	-0.1655	6.8933	-0.1524	OL	OL	OL	OL	OL	OL	OL	OL
1.493	7.3175	0.013	6.1793	-0.3253	6.9344	0	6.8991	-0.0693	OL	OL	OL	OL	OL	OL	OL	OL
1.52	7.3079	-0.1174	6.1533	-0.7437	6.879	-0.7999	6.8943	-0.1385	OL	OL	OL	OL	OL	OL	OL	OL
1.524	7.3146	-0.0261	6.1754	-0.3873	6.8991	-0.5102	6.8732	-0.4433	OL	OL	OL	OL	OL	OL	OL	OL
1.527	7.2726	-0.6	6.1437	-0.8987	6.8943	-0.5792	6.8723	-0.4572	OL	OL	OL	OL	OL	OL	OL	OL
1.53	7.2793	-0.5087	6.1735	-0.4183	6.9249	-0.1379	6.9048	0.0138	OL	OL	OL	OL	OL	OL	OL	OL
1.531	7.3117	-0.0652	6.1927	-0.1084	6.8828	-0.7447	6.8149	-1.2886	OL	OL	OL	OL	OL	OL	OL	OL
1.534	7.306	-0.1435	6.1802	-0.3099	6.9239	-0.1517	6.8895	-0.2078	OL	OL	OL	OL	OL	OL	OL	OL
1.564	7.3155	-0.013	6.1927	-0.1084	6.9335	-0.0138	6.9019	-0.0277	OL	OL	OL	OL	OL	OL	OL	OL
1.568	7.3127	-0.0522	6.1946	-0.0775	6.9344	0	6.9038	0	OL	OL	OL	OL	OL	OL	OL	OL
1.57	7.3337	0.2347	6.2014	0.031	6.9354	0.0138	6.9077	0.0554	OL	OL	OL	OL	OL	OL	OL	OL
1.573	7.3089	-0.1043	6.1946	-0.0775	6.9344	0	6.9029	-0.0139	OL	OL	OL	OL	OL	OL	OL	OL
1.603	7.3146	-0.0261	6.1927	-0.1084	6.9325	-0.0276	6.9067	0.0416	OL	OL	OL	OL	OL	OL	OL	OL
1.607	7.3117	-0.0652	6.1908	-0.1394	6.9335	-0.0138	6.9038	0	OL	OL	OL	OL	OL	OL	OL	OL
1.609	7.3146	-0.0261	6.1946	-0.0775	6.9335	-0.0138	6.9	-0.0554	OL	OL	OL	OL	OL	OL	OL	OL
1.615	7.3136	-0.0391	6.1918	-0.1239	6.9354	0.0138	6.9029	-0.0139	OL	OL	OL	OL	OL	OL	OL	OL
1.622	7.3146	-0.0261	6.1937	-0.093	6.9344	0	6.9029	-0.0139	OL	OL	OL	OL	OL	OL	OL	OL
1.63	7.3155	-0.013	6.1946	-0.0775	6.9354	0.0138	6.9038	0	OL	OL	OL	OL	OL	OL	OL	OL
1.66	7.3051	-0.1565	6.1956	-0.062	6.9354	0.0138	6.9029	-0.0139	OL	OL	OL	OL	OL	OL	OL	OL
1.664	7.3117	-0.0652	6.1956	-0.062	6.9344	0	6.9067	0.0416	OL	OL	OL	OL	OL	OL	OL	OL
1.667	7.3203	0.0522	6.1879	-0.1859	6.9354	0.0138	6.9038	0	OL	OL	OL	OL	OL	OL	OL	OL
1.67	7.3184	0.0261	6.1966	-0.0465	6.9344	0	6.9019	-0.0277	OL	OL	OL	OL	OL	OL	OL	OL
1.702	7.3155	-0.013	6.1975	-0.031	6.9364	0.0276	6.9029	-0.0139	OL	OL	OL	OL	OL	OL	OL	OL
1.705	7.3136	-0.0391	6.1908	-0.1394	6.9335	-0.0138	6.9115	0.1108	OL	OL	OL	OL	OL	OL	OL	OL
1.708	7.3146	-0.0261	6.1802	-0.3099	6.9335	-0.0138	6.9048	0.0138	OL	OL	OL	OL	OL	OL	OL	OL
1.712	7.3127	-0.0522	6.1927	-0.1084	6.9335	-0.0138	6.9067	0.0416	OL	OL	OL	OL	OL	OL	OL	OL
1.742	7.3146	-0.0261	6.1927	-0.1084	6.9344	0	6.9019	-0.0277	OL	OL	OL	OL	OL	OL	OL	OL
1.745	7.3136	-0.0391	6.1937	-0.093	6.9344	0	6.9038	0	OL	OL	OL	OL	OL	OL	OL	OL
1.748	7.3108	-0.0783	6.1927	-0.1084	6.9344	0	6.9038	0	OL	OL	OL	OL	OL	OL	OL	OL
1.754	7.328	0.1565	6.1918	-0.1239	6.9354	0.0138	6.9038	0	OL	OL	OL	OL	OL	OL	OL	OL
1.784	7.3127	-0.0522	6.1985	-0.0155	6.9344	0	6.9048	0.0138	OL	OL	OL	OL	OL	OL	OL	OL
1.788	7.3165	0	6.1927	-0.1084	6.9335	-0.0138	6.9048	0.0138	OL	OL	OL	OL	OL	OL	OL	OL
1.79	7.3117	-0.0652	6.1879	-0.1859	6.9335	-0.0138	6.9019	-0.0277	OL	OL	OL	OL	OL	OL	OL	OL
1.793	7.3146	-0.0261	6.2062	0.1084	6.9335	-0.0138	6.8991	-0.0693	OL	OL	OL	OL	OL	OL	OL	OL
1.799	7.3117	-0.0652	6.1918	-0.1239	6.9325	-0.0276	6.9077	0.0554	OL	OL	OL	OL	OL	OL	OL	OL
1.829	7.3136	-0.0391	6.1937	-0.093	6.9344	0	6.9038	0	OL	OL	OL	OL	OL	OL	OL	OL
1.833	7.3136	-0.0391	6.1937	-0.093	6.9335	-0.0138	6.9077	0.0554	OL	OL	OL	OL	OL	OL	OL	OL
1.835	7.3155	-0.013	6.1956	-0.062	6.9354	0.0138	6.9048	0.0138	OL	OL	OL	OL	OL	OL	OL	OL
1.839	7.3136	-0.0391	6.1927	-0.1084	6.9344	0	6.9038	0	OL	OL	OL	OL	OL	OL	OL	OL
1.869	7.3155	-0.013	6.1927	-0.1084	6.9344	0	6.9029	-0.0139	OL	OL	OL	OL	OL	OL	OL	OL
1.876	7.3194	0.0391	6.1937	-0.093	6.9344	0	6.9029	-0.0139	OL	OL	OL	OL	OL	OL	OL	OL
1.881	7.3108	-0.0783	6.1966	-0.0465	6.9354	0.0138	6.9048	0.0138	OL	OL	OL	OL	OL	OL	OL	OL
1.885	7.3108	-0.0783	6.1937	-0.093	6.9344	0	6.9029	-0.0139	OL	OL	OL	OL	OL	OL	OL	OL
1.919	7.3079	-0.1174	6.1956	-0.062	6.9325	-0.0276	6.9029	-0.0139	OL	OL	OL	OL	OL	OL	OL	OL
1.925	7.3155	-0.013	6.1946	-0.0775	6.9335	-0.0138	6.9086	0.0693	OL	OL	OL	OL	OL	OL	OL	OL
1.94	7.3146	-0.0261	6.1937	-0.093	6.9325	-0.0276	6.901	-0.0416	OL	OL	OL	OL	OL	OL	OL	OL
1.941	7.3127	-0.0522	6.1946	-0.0775	6.9335	-0.0138	6.9029	-0.0139	OL	OL	OL	OL	OL	OL	OL	OL
1.971	7.3136	-0.0391	6.1946	-0.0775	6.9354	0.0138	6.9029	-0.0139	OL	OL	OL	OL	OL	OL	OL	OL
1.974	7.3136	-0.0391	6.1975	-0.031	6.9354	0.0138	6.9038	0	OL	OL	OL	OL	OL	OL	OL	OL
1.976	7.3127	-0.0522	6.1898	-0.1549	6.9335	-0.0138	6.9048	0.0138	OL	OL	OL	OL	OL	OL	OL	OL
1.979	7.3127	-0.0522	6.1927	-0.1084	6.9354	0.0138	6.9038	0	OL	OL	OL	OL	OL	OL	OL	OL
1.985	7.3089	-0.1043	6.1918	-0.1239	6.9344	0	6.9019	-0.0277	OL	OL	OL	OL	OL	OL	OL	OL
2.014	7.307	-0.1304	6.1918	-0.1239	6.9325	-0.0276	6.9038	0	OL	OL	OL	OL	OL	OL	OL	OL
2.018	7.3194	0.0391	6.1937	-0.093	6.9344	0	6.901	-0.0416	OL	OL	OL	OL	OL	OL	OL	OL
2.02	7.3146	-0.0261	6.2004	0.0155	6.9335	-0.0138	6.9058	0.0277	OL	OL	OL	OL	OL	OL	OL	OL
2.046	7.3165	0	6.185	-0.2324	6.9325	-0.0276	6.901	-0.0416	OL	OL	OL	OL	OL	OL	OL	OL
2.048	7.3146	-0.0261	6.2033	0.062	6.9335	-0.0138	6.9038	0	OL	OL	OL	OL	OL	OL	OL	OL
2.073	7.3146	-0.0261	6.1937	-0.093	6.9344	0	6.9096	0.0831	OL	OL	OL	OL	OL	OL	OL	OL
2.075	7.3136	-0.0391	6.1946	-0.0775	6.9335	-0.0138	6.9019	-0.0277	OL	OL	OL	OL	OL	OL	OL	OL
2.094	7.3136	-0.0391	6.1937	-0.093	6.9335	-0.0138	6.9019	-0.0277	OL	OL	OL	OL	OL	OL	OL	OL
2.096	7.3155	-0.013	6.1918	-0.1239	6.9335	-0.0138	6.9048	0.0138	OL	OL	OL	OL	OL	OL	OL	OL
2.099	7.3175	0.013	6.1946	-0.0775	6.9325	-0.0276	6.9058	0.0277	OL	OL	OL	OL	OL	OL	OL	OL
2.106	7.3194	0.0391	6.1966	-0.0465	6.9335	-0.0138	6.9038	0	OL	OL	OL	OL	OL	OL	OL	OL
2.108	7.3203	0.0522	6.2004	0.0155	6.9344	0	6.9096	0.0831	OL	OL	OL	OL	OL	OL	OL	OL
2.138	7.3146	-0.0261	6.1956	-0.062	6.9335	-0.0138	6.9019	-0.0277	OL	OL	OL	OL	OL	OL	OL	OL
2.142	7.3136	-0.0391	6.1918	-0.1239	6.9335	-0.0138	6.9086	0.0693	OL	OL	OL	OL	OL	OL	OL	OL
2.144	7.3108	-0.0783	6.1937	-0.093	6.9354	0.0138	6.8991	-0.0693	OL	OL	OL	OL	OL	OL	OL	OL
2.147	7.3146	-0.0261	6.2062	0.1084	6.9335	-0.0138	6.9019	-0.0277	OL	OL	OL	OL	OL	OL	OL	OL
2.153	7.3127	-0.0522	6.1918	-0.1239	6.9344	0	6.9019	-0.0277	OL	OL	OL	OL	OL	OL	OL	OL
2.183	7.3136	-0.0391	6.1946	-0.0775	6.9335	-0.0138	6.9029	-0.0139	OL	OL	OL	OL	OL	OL	OL	OL
2.186	7.3155	-0.013	6.1937	-0.093	6.9344	0	6.9048	0.0138	OL	OL	OL	OL	OL	OL	OL	OL
2.189	7.3136	-0.0391	6.1946	-0.0775	6.9344	0	6.9048	0.0138	OL	OL	OL	OL	OL	OL	OL	OL
2.193	7.3155	-0.013	6.1946	-0.0775	6.9325	-0.0276	6.8991	-0.0693	OL	OL	OL	OL	OL	OL	OL	OL
2.223	7.3136	-0.0391	6.187	-0.2014	6.9335	-0.0138	6.9029	-0.0139	OL	OL	OL	OL	OL	OL	OL	OL
2.226	7.3136	-0.0391	6.209	0.1549	6.9344	0	6.9029	-0.0139	OL	OL	OL	OL	OL	OL	OL	OL
2.229	7.3146	-0.0261	6.1793	-0.3253	6.9335	-0.0138	6.9067	0.0416	OL	OL	OL	OL	OL	OL	OL	OL
2.235	7.3146	-0.0261	6.1918	-0.1239	6.9335	-0.0138	6.8971	-0.097	OL	OL	OL	OL	OL	OL	OL	OL
2.265	7.3175	0.013	6.1889	-0.1704	6.9325	-0.0276	6.9124	0.1247	OL	OL	OL	OL	OL	OL	OL	OL
2.269	7.3117	-0.0652	6.1956	-0.062	6.9325	-0.0276	6.9	-0.0554	OL	OL	OL	OL	OL	OL	OL	OL
2.272	7.3155	-0.013	6.1927	-0.1084	6.9344	0	6.9077	0.0554	OL	OL	OL	OL	OL	OL	OL	OL
2.274	7.3117	-0.0652	6.1946	-0.0775	6.9335	-0.0138	6.9058	0.0277	OL	OL	OL	OL	OL	OL	OL	OL
2.304	7.3175	0.013	6.1918	-0.1239	6.9316	-0.0414	6.9029	-0.0139	OL	OL	OL	OL	OL	OL	OL	OL
2.308	7.3117	-0.0652	6.1918	-0.1239	6.9354	0.0138	6.9029	-0.0139	OL	OL	OL	OL	OL	OL	OL	OL
2.31	7.3184	0.0261	6.1927	-0.1084	6.9335	-0.0138	6.9029	-0.0139	OL	OL	OL	OL	OL	OL	OL	OL
2.312	7.3117	-0.0652	6.1898	-0.1549	6.9344	0	6.9029	-0.0139	OL	OL	OL	OL	OL	OL	OL	OL
2.343	7.3155	-0.013	6.1918	-0.1239	6.9344	0	6.9029	-0.0139	OL	OL	OL	OL	OL	OL	OL	OL
2.347	7.3003	-0.2217	6.1898	-0.1549	6.9316	-0.0414	6.8991	-0.0693	OL	OL	OL	OL	OL	OL	OL	OL
2.349	7.3117	-0.0652	6.1927	-0.1084	6.9335	-0.0138	6.9029	-0.0139	OL	OL	OL	OL	OL	OL	OL	OL
2.355	7.3079	-0.1174	6.1937	-0.093	6.9325	-0.0276	6.9048	0.0138	OL	OL	OL	OL	OL	OL	OL	OL
2.385	7.3127	-0.0522	6.1918	-0.1239	6.9335	-0.0138	6.8943	-0.1385	OL	OL	OL	OL	OL	OL	OL	OL
2.389	7.3127	-0.0522	6.1937	-0.093	6.9344	0	6.9038	0	OL	OL	OL	OL	OL	OL	OL	OL
2.391	7.3108	-0.0783	6.1946	-0.0775	6.9354	0.0138	6.9038	0	OL	OL	OL	OL	OL	OL	OL	OL
2.394	7.3136	-0.0391	6.1918	-0.1239	6.9335	-0.0138	6.9029	-0.0139	OL	OL	OL	OL	OL	OL	OL	OL
2.424	7.3194	0.0391	6.1966	-0.0465	6.9335	-0.0138	6.9019	-0.0277	OL	OL	OL	OL	OL	OL	OL	OL
2.428	7.3146	-0.0261	6.1918	-0.1239	6.9344	0	6.9029	-0.0139	OL	OL	OL	OL	OL	OL	OL	OL
2.43	7.3117	-0.0652	6.1927	-0.1084	6.9335	-0.0138	6.9019	-0.0277	OL	OL	OL	OL	OL	OL	OL	OL
2.433	7.326	0.1304	6.1822	-0.2789	6.9325	-0.0276	6.8885	-0.2217	OL	OL	OL	OL	OL	OL	OL	OL
2.463	7.3213	0.0652	6.1966	-0.0465	6.9344	0	6.9038	0	OL	OL	OL	OL	OL	OL	OL	OL
2.466	7.3117	-0.0652	6.2062	0.1084	6.9344	0	6.9	-0.0554	OL	OL	OL	OL	OL	OL	OL	OL
2.469	7.3127	-0.0522	6.1927	-0.1084	6.9325	-0.0276	6.901	-0.0416	OL	OL	OL	OL	OL	OL	OL	OL
2.475	7.3136	-0.0391	6.1918	-0.1239	6.9335	-0.0138	6.9048	0.0138	OL	OL	OL	OL	OL	OL	OL	OL
2.479	7.3136	-0.0391	6.1937	-0.093	6.9335	-0.0138	6.901	-0.0416	OL	OL	OL	OL	OL	OL	OL	OL
2.509	7.3146	-0.0261	6.1918	-0.1239	6.9344	0	6.9038	0	OL	OL	OL	OL	OL	OL	OL	OL
2.515	7.3127	-0.0522	6.1946	-0.0775	6.9325	-0.0276	6.9019	-0.0277	OL	OL	OL	OL	OL	OL	OL	OL
2.518	7.3108	-0.0783	6.1927	-0.1084	6.9344	0	6.9019	-0.0277	OL	OL	OL	OL	OL	OL	OL	OL
2.553	7.3089	-0.1043	6.1937	-0.093	6.9335	-0.0138	6.9038	0	OL	OL	OL	OL	OL	OL	OL	OL
2.559	7.3184	0.0261	6.1927	-0.1084	6.9344	0	6.9029	-0.0139	OL	OL	OL	OL	OL	OL	OL	OL
2.562	7.3098	-0.0913	6.1956	-0.062	6.9335	-0.0138	6.9038	0	OL	OL	OL	OL	OL	OL	OL	OL
2.565	7.3127	-0.0522	6.1956	-0.062	6.9335	-0.0138	6.9019	-0.0277	OL	OL	OL	OL	OL	OL	OL	OL
2.595	7.3117	-0.0652	6.1937	-0.093	6.9344	0	6.901	-0.0416	OL	OL	OL	OL	OL	OL	OL	OL
2.599	7.3136	-0.0391	6.1937	-0.093	6.9344	0	6.9096	0.0831	OL	OL	OL	OL	OL	OL	OL	OL
2.601	7.3117	-0.0652	6.1918	-0.1239	6.9325	-0.0276	6.9048	0.0138	OL	OL	OL	OL	OL	OL	OL	OL
2.605	7.3146	-0.0261	6.1937	-0.093	6.9344	0	6.9038	0	OL	OL	OL	OL	OL	OL	OL	OL
2.636	7.3127	-0.0522	6.1918	-0.1239	6.9335	-0.0138	6.9038	0	OL	OL	OL	OL	OL	OL	OL	OL
2.639	7.3098	-0.0913	6.1927	-0.1084	6.9344	0	6.9029	-0.0139	OL	OL	OL	OL	OL	OL	OL	OL
2.642	7.3117	-0.0652	6.1918	-0.1239	6.9325	-0.0276	6.9038	0	OL	OL	OL	OL	OL	OL	OL	OL
2.667	7.3136	-0.0391	6.1927	-0.1084	6.9344	0	6.9038	0	OL	OL	OL	OL	OL	OL	OL	OL
2.669	7.3175	0.013	6.1946	-0.0775	6.9335	-0.0138	6.9105	0.097	OL	OL	OL	OL	OL	OL	OL	OL
2.694	7.3136	-0.0391	6.1927	-0.1084	6.9344	0	6.9077	0.0554	OL	OL	OL	OL	OL	OL	OL	OL
2.696	7.3146	-0.0261	6.1918	-0.1239	6.9325	-0.0276	6.9038	0	OL	OL	OL	OL	OL	OL	OL	OL
2.703	7.3136	-0.0391	6.1975	-0.031	6.9316	-0.0414	6.9019	-0.0277	OL	OL	OL	OL	OL	OL	OL	OL
2.705	7.3136	-0.0391	6.1918	-0.1239	6.9344	0	6.9038	0	OL	OL	OL	OL	OL	OL	OL	OL
2.724	7.3136	-0.0391	6.1927	-0.1084	6.9335	-0.0138	6.8991	-0.0693	OL	OL	OL	OL	OL	OL	OL	OL
2.727	7.3127	-0.0522	6.1918	-0.1239	6.9325	-0.0276	6.9029	-0.0139	OL	OL	OL	OL	OL	OL	OL	OL
2.733	7.3127	-0.0522	6.1946	-0.0775	6.9335	-0.0138	6.9038	0	OL	OL	OL	OL	OL	OL	OL	OL
2.735	7.3117	-0.0652	6.1985	-0.0155	6.9335	-0.0138	6.9029	-0.0139	OL	OL	OL	OL	OL	OL	OL	OL
2.768	7.3175	0.013	6.2014	0.031	6.9325	-0.0276	6.901	-0.0416	OL	OL	OL	OL	OL	OL	OL	OL
2.772	7.3108	-0.0783	6.1946	-0.0775	6.9335	-0.0138	6.9048	0.0138	OL	OL	OL	OL	OL	OL	OL	OL
2.774	7.3194	0.0391	6.1937	-0.093	6.9344	0	6.9029	-0.0139	OL	OL	OL	OL	OL	OL	OL	OL
2.776	7.3146	-0.0261	6.1918	-0.1239	6.9335	-0.0138	6.9	-0.0554	OL	OL	OL	OL	OL	OL	OL	OL
2.807	7.3146	-0.0261	6.1927	-0.1084	6.9325	-0.0276	6.8991	-0.0693	OL	OL	OL	OL	OL	OL	OL	OL
2.81	7.3136	-0.0391	6.1927	-0.1084	6.9325	-0.0276	6.9029	-0.0139	OL	OL	OL	OL	OL	OL	OL	OL
2.813	7.3136	-0.0391	6.1927	-0.1084	6.9325	-0.0276	6.8971	-0.097	OL	OL	OL	OL	OL	OL	OL	OL
2.815	7.3136	-0.0391	6.1927	-0.1084	6.9325	-0.0276	6.9019	-0.0277	OL	OL	OL	OL	OL	OL	OL	OL
2.845	7.3136	-0.0391	6.1946	-0.0775	6.9335	-0.0138	6.9019	-0.0277	OL	OL	OL	OL	OL	OL	OL	OL
2.849	7.3108	-0.0783	6.1937	-0.093	6.9344	0	6.9029	-0.0139	OL	OL	OL	OL	OL	OL	OL	OL
2.851	7.327	0.1435	6.1927	-0.1084	6.9325	-0.0276	6.901	-0.0416	OL	OL	OL	OL	OL	OL	OL	OL
2.858	7.3136	-0.0391	6.1918	-0.1239	6.9325	-0.0276	6.901	-0.0416	OL	OL	OL	OL	OL	OL	OL	OL
2.861	7.3165	0	6.2014	0.031	6.9335	-0.0138	6.9048	0.0138	OL	OL	OL	OL	OL	OL	OL	OL
2.892	7.3117	-0.0652	6.1985	-0.0155	6.9325	-0.0276	6.9038	0	OL	OL	OL	OL	OL	OL	OL	OL
2.895	7.3089	-0.1043	6.1927	-0.1084	6.9344	0	6.9048	0.0138	OL	OL	OL	OL	OL	OL	OL	OL
2.897	7.3089	-0.1043	6.1918	-0.1239	6.9335	-0.0138	6.9019	-0.0277	OL	OL	OL	OL	OL	OL	OL	OL
2.927	7.3127	-0.0522	6.1879	-0.1859	6.9354	0.0138	6.9077	0.0554	OL	OL	OL	OL	OL	OL	OL	OL
2.93	7.3136	-0.0391	6.1946	-0.0775	6.9344	0	6.9019	-0.0277	OL	OL	OL	OL	OL	OL	OL	OL
2.933	7.3136	-0.0391	6.1937	-0.093	6.9316	-0.0414	6.9038	0	OL	OL	OL	OL	OL	OL	OL	OL
2.936	7.3146	-0.0261	6.1918	-0.1239	6.9335	-0.0138	6.901	-0.0416	OL	OL	OL	OL	OL	OL	OL	OL
2.965	7.3079	-0.1174	6.1908	-0.1394	6.9335	-0.0138	6.901	-0.0416	OL	OL	OL	OL	OL	OL	OL	OL
2.969	7.3127	-0.0522	6.1918	-0.1239	6.9325	-0.0276	6.9038	0	OL	OL	OL	OL	OL	OL	OL	OL
2.971	7.3136	-0.0391	6.187	-0.2014	6.9325	-0.0276	6.9038	0	OL	OL	OL	OL	OL	OL	OL	OL
2.978	7.3117	-0.0652	6.2004	0.0155	6.9335	-0.0138	6.901	-0.0416	OL	OL	OL	OL	OL	OL	OL	OL
2.98	7.3165	0	6.1879	-0.1859	6.9325	-0.0276	6.901	-0.0416	OL	OL	OL	OL	OL	OL	OL	OL
3.01	7.3184	0.0261	6.1918	-0.1239	6.9344	0	6.8991	-0.0693	OL	OL	OL	OL	OL	OL	OL	OL
3.014	7.3117	-0.0652	6.1889	-0.1704	6.9325	-0.0276	6.9038	0	OL	OL	OL	OL	OL	OL	OL	OL
3.016	7.3117	-0.0652	6.1956	-0.062	6.9316	-0.0414	6.901	-0.0416	OL	OL	OL	OL	OL	OL	OL	OL
3.045	7.3108	-0.0783	6.1918	-0.1239	6.9325	-0.0276	6.8962	-0.1108	OL	OL	OL	OL	OL	OL	OL	OL
3.049	7.3127	-0.0522	6.1898	-0.1549	6.9325	-0.0276	6.901	-0.0416	OL	OL	OL	OL	OL	OL	OL	OL
3.051	7.3146	-0.0261	6.1898	-0.1549	6.9344	0	6.901	-0.0416	OL	OL	OL	OL	OL	OL	OL	OL
3.054	7.3127	-0.0522	6.1937	-0.093	6.9316	-0.0414	6.901	-0.0416	OL	OL	OL	OL	OL	OL	OL	OL
3.084	7.3108	-0.0783	6.1946	-0.0775	6.9335	-0.0138	6.8991	-0.0693	OL	OL	OL	OL	OL	OL	OL	OL
3.088	7.3108	-0.0783	6.1966	-0.0465	6.9335	-0.0138	6.9048	0.0138	OL	OL	OL	OL	OL	OL	OL	OL
3.09	7.3117	-0.0652	6.1985	-0.0155	6.9335	-0.0138	6.9019	-0.0277	OL	OL	OL	OL	OL	OL	OL	OL
3.093	7.2946	-0.3	6.1975	-0.031	6.9325	-0.0276	6.901	-0.0416	OL	OL	OL	OL	OL	OL	OL	OL
3.098	7.3127	-0.0522	6.1908	-0.1394	6.9316	-0.0414	6.9029	-0.0139	OL	OL	OL	OL	OL	OL	OL	OL
3.132	7.3089	-0.1043	6.1918	-0.1239	6.9316	-0.0414	6.8991	-0.0693	OL	OL	OL	OL	OL	OL	OL	OL
3.135	7.3108	-0.0783	6.2004	0.0155	6.9316	-0.0414	6.9038	0	OL	OL	OL	OL	OL	OL	OL	OL
3.138	7.3146	-0.0261	6.1927	-0.1084	6.9335	-0.0138	6.9077	0.0554	OL	OL	OL	OL	OL	OL	OL	OL
3.154	7.3127	-0.0522	6.1927	-0.1084	6.9325	-0.0276	6.9029	-0.0139	OL	OL	OL	OL	OL	OL	OL	OL
3.168	7.3136	-0.0391	6.1937	-0.093	6.9325	-0.0276	6.9	-0.0554	OL	OL	OL	OL	OL	OL	OL	OL
3.17	7.3136	-0.0391	6.1927	-0.1084	6.9344	0	6.8991	-0.0693	OL	OL	OL	OL	OL	OL	OL	OL
3.199	7.3117	-0.0652	6.1898	-0.1549	6.9325	-0.0276	6.9019	-0.0277	OL	OL	OL	OL	OL	OL	OL	OL
3.203	7.3155	-0.013	6.1946	-0.0775	6.9325	-0.0276	6.9019	-0.0277	OL	OL	OL	OL	OL	OL	OL	OL
3.205	7.3117	-0.0652	6.1927	-0.1084	6.9316	-0.0414	6.9038	0	OL	OL	OL	OL	OL	OL	OL	OL
3.211	7.3117	-0.0652	6.185	-0.2324	6.9325	-0.0276	6.9048	0.0138	OL	OL	OL	OL	OL	OL	OL	OL
3.215	7.3012	-0.2087	6.1918	-0.1239	6.9335	-0.0138	6.901	-0.0416	OL	OL	OL	OL	OL	OL	OL	OL
3.244	7.3136	-0.0391	6.1706	-0.4648	6.9325	-0.0276	6.901	-0.0416	OL	OL	OL	OL	OL	OL	OL	OL
3.248	7.3117	-0.0652	6.1898	-0.1549	6.9335	-0.0138	6.9067	0.0416	OL	OL	OL	OL	OL	OL	OL	OL
3.25	7.3136	-0.0391	6.1918	-0.1239	6.9344	0	6.9	-0.0554	OL	OL	OL	OL	OL	OL	OL	OL
3.275	7.3136	-0.0391	6.1918	-0.1239	6.9325	-0.0276	6.9038	0	OL	OL	OL	OL	OL	OL	OL	OL
3.278	7.3079	-0.1174	6.1754	-0.3873	6.856	-1.1309	6.8264	-1.1223	OL	OL	OL	OL	OL	OL	OL	OL
3.303	7.2926	-0.3261	6.1754	-0.3873	6.9038	-0.4413	6.8579	-0.665	OL	OL	OL	OL	OL	OL	OL	OL
3.305	7.2802	-0.4956	6.1668	-0.5268	6.9249	-0.1379	6.8704	-0.4849	OL	OL	OL	OL	OL	OL	OL	OL
3.324	7.2258	-1.2392	6.1476	-0.8367	6.8971	-0.5378	6.8503	-0.7759	OL	OL	OL	OL	OL	OL	OL	OL
3.326	7.2688	-0.6522	6.1428	-0.9142	6.8962	-0.5516	6.8656	-0.5542	OL	OL	OL	OL	OL	OL	OL	OL
3.334	7.286	-0.4174	6.1063	-1.5031	6.879	-0.7999	6.8531	-0.7343	OL	OL	OL	OL	OL	OL	OL	OL
3.336	7.2459	-0.9653	6.1063	-1.5031	6.8924	-0.6068	6.8742	-0.4295	OL	OL	OL	OL	OL	OL	OL	OL
3.339	7.3127	-0.0522	6.1927	-0.1084	6.9325	-0.0276	6.9	-0.0554	OL	OL	OL	OL	OL	OL	OL	OL
3.346	7.2077	-1.4872	6.1447	-0.8832	6.8551	-1.1447	6.8484	-0.8036	OL	OL	OL	OL	OL	OL	OL	OL
3.377	7.2688	-0.6522	6.1543	-0.7282	6.878	-0.8137	6.8512	-0.762	OL	OL	OL	OL	OL	OL	OL	OL
3.38	7.2764	-0.5478	6.1802	-0.3099	6.901	-0.4827	6.8608	-0.6234	OL	OL	OL	OL	OL	OL	OL	OL
3.383	7.3108	-0.0783	6.1966	-0.0465	6.9335	-0.0138	6.9019	-0.0277	OL	OL	OL	OL	OL	OL	OL	OL
3.385	7.2755	-0.5608	6.1783	-0.3408	6.9325	-0.0276	6.901	-0.0416	OL	OL	OL	OL	OL	OL	OL	OL
3.417	7.2841	-0.4434	6.1437	-0.8987	6.9124	-0.3172	6.8579	-0.665	OL	OL	OL	OL	OL	OL	OL	OL
3.42	7.3098	-0.0913	6.1149	-1.3636	6.8866	-0.6895	6.8933	-0.1524	OL	OL	OL	OL	OL	OL	OL	OL
3.423	7.3031	-0.1826	6.1255	-1.1931	6.9019	-0.4689	6.8311	-1.053	OL	OL	OL	OL	OL	OL	OL	OL
3.425	7.2106	-1.448	6.1495	-0.8057	6.9287	-0.0827	6.878	-0.374	OL	OL	OL	OL	OL	OL	OL	OL
3.456	7.307	-0.1304	6.1745	-0.4028	6.9335	-0.0138	6.9019	-0.0277	OL	OL	OL	OL	OL	OL	OL	OL
3.459	7.2888	-0.3782	6.1822	-0.2789	6.8751	-0.855	6.8933	-0.1524	OL	OL	OL	OL	OL	OL	OL	OL
3.461	7.3098	-0.0913	6.1918	-0.1239	6.9335	-0.0138	6.901	-0.0416	OL	OL	OL	OL	OL	OL	OL	OL
3.468	7.3098	-0.0913	6.1889	-0.1704	6.9335	-0.0138	6.9019	-0.0277	OL	OL	OL	OL	OL	OL	OL	OL
3.498	7.3117	-0.0652	6.1908	-0.1394	6.9335	-0.0138	6.901	-0.0416	OL	OL	OL	OL	OL	OL	OL	OL
3.502	7.2573	-0.8087	6.1533	-0.7437	6.9105	-0.3447	6.8761	-0.4018	OL	OL	OL	OL	OL	OL	OL	OL
3.504	7.2612	-0.7565	6.1629	-0.5887	6.9058	-0.4137	6.8675	-0.5264	OL	OL	OL	OL	OL	OL	OL	OL
3.509	7.3194	0.0391	6.1927	-0.1084	6.9344	0	6.9038	0	OL	OL	OL	OL	OL	OL	OL	OL
3.512	7.3108	-0.0783	6.1831	-0.2634	6.9344	0	6.901	-0.0416	OL	OL	OL	OL	OL	OL	OL	OL
3.544	7.3184	0.0261	6.2014	0.031	6.9325	-0.0276	6.9019	-0.0277	OL	OL	OL	OL	OL	OL	OL	OL
3.546	7.3289	0.1695	6.1879	-0.1859	6.9344	0	6.901	-0.0416	OL	OL	OL	OL	OL	OL	OL	OL
3.549	7.3136	-0.0391	6.1898	-0.1549	6.9335	-0.0138	6.8981	-0.0831	OL	OL	OL	OL	OL	OL	OL	OL
3.551	7.3127	-0.0522	6.209	0.1549	6.9335	-0.0138	6.9038	0	OL	OL	OL	OL	OL	OL	OL	OL
3.582	7.3136	-0.0391	6.1927	-0.1084	6.9335	-0.0138	6.9058	0.0277	OL	OL	OL	OL	OL	OL	OL	OL
3.585	7.3127	-0.0522	6.1927	-0.1084	6.9344	0	6.8991	-0.0693	OL	OL	OL	OL	OL	OL	OL	OL
3.588	7.3165	0	6.1918	-0.1239	6.9316	-0.0414	6.9029	-0.0139	OL	OL	OL	OL	OL	OL	OL	OL
3.594	7.3136	-0.0391	6.1937	-0.093	6.9325	-0.0276	6.9038	0	OL	OL	OL	OL	OL	OL	OL	OL
3.624	7.3136	-0.0391	6.1918	-0.1239	6.9316	-0.0414	6.9019	-0.0277	OL	OL	OL	OL	OL	OL	OL	OL
3.628	7.3108	-0.0783	6.1889	-0.1704	6.9325	-0.0276	6.9	-0.0554	OL	OL	OL	OL	OL	OL	OL	OL
3.631	7.3213	0.0652	6.1966	-0.0465	6.9335	-0.0138	6.9019	-0.0277	OL	OL	OL	OL	OL	OL	OL	OL
3.633	7.3203	0.0522	6.187	-0.2014	6.9364	0.0276	6.9048	0.0138	OL	OL	OL	OL	OL	OL	OL	OL
3.663	7.3136	-0.0391	6.1918	-0.1239	6.9335	-0.0138	6.8991	-0.0693	OL	OL	OL	OL	OL	OL	OL	OL
3.666	7.3108	-0.0783	6.1946	-0.0775	6.9335	-0.0138	6.9038	0	OL	OL	OL	OL	OL	OL	OL	OL
3.669	7.3117	-0.0652	6.1927	-0.1084	6.9325	-0.0276	6.9038	0	OL	OL	OL	OL	OL	OL	OL	OL
3.673	7.3155	-0.013	6.1937	-0.093	6.9316	-0.0414	6.9038	0	OL	OL	OL	OL	OL	OL	OL	OL
3.703	7.3108	-0.0783	6.1927	-0.1084	6.9335	-0.0138	6.9019	-0.0277	OL	OL	OL	OL	OL	OL	OL	OL
3.706	7.3098	-0.0913	6.1908	-0.1394	6.9316	-0.0414	6.8876	-0.2355	OL	OL	OL	OL	OL	OL	OL	OL
3.709	7.3012	-0.2087	6.1908	-0.1394	6.9325	-0.0276	6.901	-0.0416	OL	OL	OL	OL	OL	OL	OL	OL
3.715	7.2707	-0.6261	6.1533	-0.7437	6.8962	-0.5516	6.8551	-0.7066	OL	OL	OL	OL	OL	OL	OL	OL
3.719	7.2325	-1.1479	6.1409	-0.9451	6.9201	-0.2068	6.8598	-0.6373	OL	OL	OL	OL	OL	OL	OL	OL
3.749	7.2745	-0.5739	6.1745	-0.4028	6.9086	-0.3723	6.8541	-0.7204	OL	OL	OL	OL	OL	OL	OL	OL
3.753	7.2573	-0.8087	6.113	-1.3946	6.9258	-0.1241	6.8885	-0.2217	OL	OL	OL	OL	OL	OL	OL	OL
3.755	7.2478	-0.9392	6.1447	-0.8832	6.9249	-0.1379	6.8455	-0.8451	OL	OL	OL	OL	OL	OL	OL	OL
3.784	7.3108	-0.0783	6.1937	-0.093	6.9306	-0.0552	6.8857	-0.2632	OL	OL	OL	OL	OL	OL	OL	OL
3.788	7.3136	-0.0391	6.1927	-0.1084	6.9325	-0.0276	6.8914	-0.1801	OL	OL	OL	OL	OL	OL	OL	OL
3.793	7.3117	-0.0652	6.1927	-0.1084	6.9316	-0.0414	6.9019	-0.0277	OL	OL	OL	OL	OL	OL	OL	OL
3.796	7.3108	-0.0783	6.1898	-0.1549	6.9316	-0.0414	6.8981	-0.0831	OL	OL	OL	OL	OL	OL	OL	OL
3.828	7.3098	-0.0913	6.1889	-0.1704	6.9306	-0.0552	6.9	-0.0554	OL	OL	OL	OL	OL	OL	OL	OL
3.834	7.2974	-0.2608	6.1975	-0.031	6.9287	-0.0827	6.8991	-0.0693	OL	OL	OL	OL	OL	OL	OL	OL
3.84	7.3098	-0.0913	6.1889	-0.1704	6.9287	-0.0827	6.8962	-0.1108	OL	OL	OL	OL	OL	OL	OL	OL
3.869	7.3108	-0.0783	6.1879	-0.1859	6.9297	-0.0689	6.9	-0.0554	OL	OL	OL	OL	OL	OL	OL	OL
3.873	7.3089	-0.1043	6.1975	-0.031	6.9316	-0.0414	6.9019	-0.0277	OL	OL	OL	OL	OL	OL	OL	OL
3.875	7.3089	-0.1043	6.2004	0.0155	6.9316	-0.0414	6.9029	-0.0139	OL	OL	OL	OL	OL	OL	OL	OL
3.9	7.3155	-0.013	6.1841	-0.2479	6.9325	-0.0276	6.9038	0	OL	OL	OL	OL	OL	OL	OL	OL
3.903	7.3117	-0.0652	6.1927	-0.1084	6.9316	-0.0414	6.8962	-0.1108	OL	OL	OL	OL	OL	OL	OL	OL
3.92	7.3108	-0.0783	6.1927	-0.1084	6.9316	-0.0414	6.9019	-0.0277	OL	OL	OL	OL	OL	OL	OL	OL
3.923	7.3117	-0.0652	6.1927	-0.1084	6.9325	-0.0276	6.901	-0.0416	OL	OL	OL	OL	OL	OL	OL	OL
3.925	7.3127	-0.0522	6.1937	-0.093	6.9325	-0.0276	6.9	-0.0554	OL	OL	OL	OL	OL	OL	OL	OL
3.928	7.3136	-0.0391	6.1918	-0.1239	6.9316	-0.0414	6.9019	-0.0277	OL	OL	OL	OL	OL	OL	OL	OL
3.957	7.3079	-0.1174	6.1918	-0.1239	6.9325	-0.0276	6.8991	-0.0693	OL	OL	OL	OL	OL	OL	OL	OL
3.96	7.3117	-0.0652	6.1927	-0.1084	6.9335	-0.0138	6.8991	-0.0693	OL	OL	OL	OL	OL	OL	OL	OL
3.963	7.3155	-0.013	6.1889	-0.1704	6.9325	-0.0276	6.901	-0.0416	OL	OL	OL	OL	OL	OL	OL	OL
3.969	7.307	-0.1304	6.2023	0.0465	6.9316	-0.0414	6.9019	-0.0277	OL	OL	OL	OL	OL	OL	OL	OL
3.999	7.3041	-0.1695	6.1908	-0.1394	6.9335	-0.0138	6.9019	-0.0277	OL	OL	OL	OL	OL	OL	OL	OL
4.003	7.3108	-0.0783	6.1802	-0.3099	6.9316	-0.0414	6.8991	-0.0693	OL	OL	OL	OL	OL	OL	OL	OL
4.005	7.3127	-0.0522	6.1937	-0.093	6.9354	0.0138	6.9	-0.0554	OL	OL	OL	OL	OL	OL	OL	OL
4.008	7.3136	-0.0391	6.1927	-0.1084	6.9325	-0.0276	6.9096	0.0831	OL	OL	OL	OL	OL	OL	OL	OL
4.038	7.3127	-0.0522	6.1918	-0.1239	6.9325	-0.0276	6.9029	-0.0139	OL	OL	OL	OL	OL	OL	OL	OL
4.041	7.3117	-0.0652	6.1927	-0.1084	6.9344	0	6.9029	-0.0139	OL	OL	OL	OL	OL	OL	OL	OL
4.044	7.3127	-0.0522	6.1898	-0.1549	6.9335	-0.0138	6.901	-0.0416	OL	OL	OL	OL	OL	OL	OL	OL
4.046	7.3146	-0.0261	6.1918	-0.1239	6.9335	-0.0138	6.9029	-0.0139	OL	OL	OL	OL	OL	OL	OL	OL
4.077	7.3155	-0.013	6.2042	0.0774	6.9335	-0.0138	6.9019	-0.0277	OL	OL	OL	OL	OL	OL	OL	OL
4.08	7.3136	-0.0391	6.1908	-0.1394	6.9297	-0.0689	6.9029	-0.0139	OL	OL	OL	OL	OL	OL	OL	OL
4.083	7.3222	0.0783	6.1802	-0.3099	6.9335	-0.0138	6.9038	0	OL	OL	OL	OL	OL	OL	OL	OL
4.09	7.3098	-0.0913	6.1918	-0.1239	6.9335	-0.0138	6.8981	-0.0831	OL	OL	OL	OL	OL	OL	OL	OL
4.093	7.3117	-0.0652	6.1918	-0.1239	6.9306	-0.0552	6.8933	-0.1524	OL	OL	OL	OL	OL	OL	OL	OL
4.124	7.3098	-0.0913	6.1927	-0.1084	6.9316	-0.0414	6.9038	0	OL	OL	OL	OL	OL	OL	OL	OL
4.128	7.3108	-0.0783	6.1918	-0.1239	6.9325	-0.0276	6.9019	-0.0277	OL	OL	OL	OL	OL	OL	OL	OL
4.131	7.3136	-0.0391	6.1927	-0.1084	6.9325	-0.0276	6.9086	0.0693	OL	OL	OL	OL	OL	OL	OL	OL
4.133	7.3108	-0.0783	6.1918	-0.1239	6.9335	-0.0138	6.9029	-0.0139	OL	OL	OL	OL	OL	OL	OL	OL
4.163	7.3089	-0.1043	6.1946	-0.0775	6.9335	-0.0138	6.901	-0.0416	OL	OL	OL	OL	OL	OL	OL	OL
4.167	7.3146	-0.0261	6.1956	-0.062	6.9306	-0.0552	6.9019	-0.0277	OL	OL	OL	OL	OL	OL	OL	OL
4.169	7.3108	-0.0783	6.2023	0.0465	6.9325	-0.0276	6.901	-0.0416	OL	OL	OL	OL	OL	OL	OL	OL
4.173	7.3136	-0.0391	6.1898	-0.1549	6.9335	-0.0138	6.9058	0.0277	OL	OL	OL	OL	OL	OL	OL	OL
4.203	7.3136	-0.0391	6.1918	-0.1239	6.9344	0	6.901	-0.0416	OL	OL	OL	OL	OL	OL	OL	OL
4.207	7.3146	-0.0261	6.1908	-0.1394	6.9316	-0.0414	6.901	-0.0416	OL	OL	OL	OL	OL	OL	OL	OL
4.209	7.3127	-0.0522	6.1889	-0.1704	6.9316	-0.0414	6.9058	0.0277	OL	OL	OL	OL	OL	OL	OL	OL
4.216	7.3127	-0.0522	6.1908	-0.1394	6.9306	-0.0552	6.9019	-0.0277	OL	OL	OL	OL	OL	OL	OL	OL
4.222	7.3127	-0.0522	6.1908	-0.1394	6.9325	-0.0276	6.901	-0.0416	OL	OL	OL	OL	OL	OL	OL	OL
4.25	7.3146	-0.0261	6.1946	-0.0775	6.9335	-0.0138	6.901	-0.0416	OL	OL	OL	OL	OL	OL	OL	OL
4.254	7.3136	-0.0391	6.1918	-0.1239	6.9325	-0.0276	6.901	-0.0416	OL	OL	OL	OL	OL	OL	OL	OL
4.257	7.3127	-0.0522	6.1918	-0.1239	6.9325	-0.0276	6.9019	-0.0277	OL	OL	OL	OL	OL	OL	OL	OL
4.26	7.3136	-0.0391	6.1841	-0.2479	6.9325	-0.0276	6.8981	-0.0831	OL	OL	OL	OL	OL	OL	OL	OL
4.291	7.3127	-0.0522	6.1908	-0.1394	6.9316	-0.0414	6.9	-0.0554	OL	OL	OL	OL	OL	OL	OL	OL
4.294	7.3127	-0.0522	6.1966	-0.0465	6.9325	-0.0276	6.8924	-0.1662	OL	OL	OL	OL	OL	OL	OL	OL
4.297	7.3136	-0.0391	6.1889	-0.1704	6.9325	-0.0276	6.8981	-0.0831	OL	OL	OL	OL	OL	OL	OL	OL
4.3	7.3127	-0.0522	6.1889	-0.1704	6.9316	-0.0414	6.9038	0	OL	OL	OL	OL	OL	OL	OL	OL
4.331	7.3136	-0.0391	6.1898	-0.1549	6.9306	-0.0552	6.8991	-0.0693	OL	OL	OL	OL	OL	OL	OL	OL
4.334	7.3117	-0.0652	6.1927	-0.1084	6.9316	-0.0414	6.901	-0.0416	OL	OL	OL	OL	OL	OL	OL	OL
4.337	7.3108	-0.0783	6.1918	-0.1239	6.9316	-0.0414	6.9	-0.0554	OL	OL	OL	OL	OL	OL	OL	OL
4.344	7.3117	-0.0652	6.1927	-0.1084	6.9325	-0.0276	6.901	-0.0416	OL	OL	OL	OL	OL	OL	OL	OL
4.383	7.3127	-0.0522	6.1927	-0.1084	6.9325	-0.0276	6.901	-0.0416	OL	OL	OL	OL	OL	OL	OL	OL
4.387	7.3222	0.0783	6.1898	-0.1549	6.9325	-0.0276	6.9019	-0.0277	OL	OL	OL	OL	OL	OL	OL	OL
4.389	7.3098	-0.0913	6.1927	-0.1084	6.9316	-0.0414	6.9019	-0.0277	OL	OL	OL	OL	OL	OL	OL	OL
4.403	7.3127	-0.0522	6.1937	-0.093	6.9335	-0.0138	6.901	-0.0416	OL	OL	OL	OL	OL	OL	OL	OL
4.405	7.3127	-0.0522	6.1937	-0.093	6.9325	-0.0276	6.8991	-0.0693	OL	OL	OL	OL	OL	OL	OL	OL
4.408	7.3079	-0.1174	6.1946	-0.0775	6.9306	-0.0552	6.9058	0.0277	OL	OL	OL	OL	OL	OL	OL	OL
4.411	7.3136	-0.0391	6.1918	-0.1239	6.9316	-0.0414	6.8991	-0.0693	OL	OL	OL	OL	OL	OL	OL	OL
4.44	7.3175	0.013	6.1985	-0.0155	6.9335	-0.0138	6.8991	-0.0693	OL	OL	OL	OL	OL	OL	OL	OL
4.445	7.3127	-0.0522	6.1927	-0.1084	6.9306	-0.0552	6.9019	-0.0277	OL	OL	OL	OL	OL	OL	OL	OL
4.452	7.3108	-0.0783	6.1927	-0.1084	6.9325	-0.0276	6.9019	-0.0277	OL	OL	OL	OL	OL	OL	OL	OL
4.455	7.3136	-0.0391	6.1908	-0.1394	6.9316	-0.0414	6.9029	-0.0139	OL	OL	OL	OL	OL	OL	OL	OL
4.482	7.3117	-0.0652	6.1918	-0.1239	6.9306	-0.0552	6.9019	-0.0277	OL	OL	OL	OL	OL	OL	OL	OL
4.484	7.3117	-0.0652	6.1898	-0.1549	6.9306	-0.0552	6.901	-0.0416	OL	OL	OL	OL	OL	OL	OL	OL
4.49	7.3022	-0.1956	6.1946	-0.0775	6.9316	-0.0414	6.901	-0.0416	OL	OL	OL	OL	OL	OL	OL	OL
4.52	7.3108	-0.0783	6.1898	-0.1549	6.9306	-0.0552	6.9	-0.0554	OL	OL	OL	OL	OL	OL	OL	OL
4.523	7.3175	0.013	6.2081	0.1394	6.9316	-0.0414	6.8971	-0.097	OL	OL	OL	OL	OL	OL	OL	OL
4.525	7.307	-0.1304	6.187	-0.2014	6.9316	-0.0414	6.9019	-0.0277	OL	OL	OL	OL	OL	OL	OL	OL
4.543	7.3136	-0.0391	6.1946	-0.0775	6.9325	-0.0276	6.9048	0.0138	OL	OL	OL	OL	OL	OL	OL	OL
4.545	7.3136	-0.0391	6.1831	-0.2634	6.9297	-0.0689	6.9048	0.0138	OL	OL	OL	OL	OL	OL	OL	OL
4.548	7.3108	-0.0783	6.1956	-0.062	6.9306	-0.0552	6.9	-0.0554	OL	OL	OL	OL	OL	OL	OL	OL
4.578	7.3117	-0.0652	6.1937	-0.093	6.9316	-0.0414	6.8991	-0.0693	OL	OL	OL	OL	OL	OL	OL	OL
4.581	7.3127	-0.0522	6.1898	-0.1549	6.9335	-0.0138	6.901	-0.0416	OL	OL	OL	OL	OL	OL	OL	OL
4.584	7.3098	-0.0913	6.1918	-0.1239	6.9316	-0.0414	6.9	-0.0554	OL	OL	OL	OL	OL	OL	OL	OL
4.587	7.3117	-0.0652	6.1918	-0.1239	6.9316	-0.0414	6.9	-0.0554	OL	OL	OL	OL	OL	OL	OL	OL
4.62	7.3117	-0.0652	6.1927	-0.1084	6.9316	-0.0414	6.9029	-0.0139	OL	OL	OL	OL	OL	OL	OL	OL
4.624	7.3136	-0.0391	6.1918	-0.1239	6.9335	-0.0138	6.9019	-0.0277	OL	OL	OL	OL	OL	OL	OL	OL
4.626	7.2888	-0.3782	6.2023	0.0465	6.9335	-0.0138	6.8924	-0.1662	OL	OL	OL	OL	OL	OL	OL	OL
4.629	7.3127	-0.0522	6.1898	-0.1549	6.9325	-0.0276	6.901	-0.0416	OL	OL	OL	OL	OL	OL	OL	OL
4.633	7.3117	-0.0652	6.1927	-0.1084	6.9325	-0.0276	6.9058	0.0277	OL	OL	OL	OL	OL	OL	OL	OL
4.663	7.3146	-0.0261	6.1831	-0.2634	6.9316	-0.0414	6.8895	-0.2078	OL	OL	OL	OL	OL	OL	OL	OL
4.667	7.3117	-0.0652	6.1908	-0.1394	6.9335	-0.0138	6.9038	0	OL	OL	OL	OL	OL	OL	OL	OL
4.669	7.3117	-0.0652	6.1918	-0.1239	6.9325	-0.0276	6.8991	-0.0693	OL	OL	OL	OL	OL	OL	OL	OL
4.673	7.3127	-0.0522	6.1927	-0.1084	6.9306	-0.0552	6.9019	-0.0277	OL	OL	OL	OL	OL	OL	OL	OL
4.704	7.3089	-0.1043	6.1937	-0.093	6.9306	-0.0552	6.901	-0.0416	OL	OL	OL	OL	OL	OL	OL	OL
4.707	7.3127	-0.0522	6.1918	-0.1239	6.9297	-0.0689	6.901	-0.0416	OL	OL	OL	OL	OL	OL	OL	OL
4.71	7.3175	0.013	6.1937	-0.093	6.9344	0	6.901	-0.0416	OL	OL	OL	OL	OL	OL	OL	OL
4.717	7.3136	-0.0391	6.1918	-0.1239	6.9325	-0.0276	6.8981	-0.0831	OL	OL	OL	OL	OL	OL	OL	OL
4.747	7.3089	-0.1043	6.2014	0.031	6.9297	-0.0689	6.9	-0.0554	OL	OL	OL	OL	OL	OL	OL	OL
4.75	7.3165	0	6.1908	-0.1394	6.9306	-0.0552	6.8943	-0.1385	OL	OL	OL	OL	OL	OL	OL	OL
4.753	7.3108	-0.0783	6.1889	-0.1704	6.9316	-0.0414	6.8962	-0.1108	OL	OL	OL	OL	OL	OL	OL	OL
4.755	7.3108	-0.0783	6.1908	-0.1394	6.9325	-0.0276	6.8991	-0.0693	OL	OL	OL	OL	OL	OL	OL	OL
4.786	7.3146	-0.0261	6.1937	-0.093	6.9335	-0.0138	6.901	-0.0416	OL	OL	OL	OL	OL	OL	OL	OL
4.789	7.3127	-0.0522	6.1908	-0.1394	6.9306	-0.0552	6.901	-0.0416	OL	OL	OL	OL	OL	OL	OL	OL
4.792	7.3117	-0.0652	6.1918	-0.1239	6.9325	-0.0276	6.8991	-0.0693	OL	OL	OL	OL	OL	OL	OL	OL
4.794	7.3127	-0.0522	6.1927	-0.1084	6.9335	-0.0138	6.9019	-0.0277	OL	OL	OL	OL	OL	OL	OL	OL
4.824	7.3136	-0.0391	6.1898	-0.1549	6.9316	-0.0414	6.9019	-0.0277	OL	OL	OL	OL	OL	OL	OL	OL
4.828	7.3136	-0.0391	6.1831	-0.2634	6.9325	-0.0276	6.901	-0.0416	OL	OL	OL	OL	OL	OL	OL	OL
4.831	7.3108	-0.0783	6.1889	-0.1704	6.9316	-0.0414	6.901	-0.0416	OL	OL	OL	OL	OL	OL	OL	OL
4.837	7.3127	-0.0522	6.1879	-0.1859	6.9306	-0.0552	6.9029	-0.0139	OL	OL	OL	OL	OL	OL	OL	OL
4.84	7.3127	-0.0522	6.1985	-0.0155	6.9306	-0.0552	6.8991	-0.0693	OL	OL	OL	OL	OL	OL	OL	OL
4.869	7.3108	-0.0783	6.1793	-0.3253	6.9325	-0.0276	6.8981	-0.0831	OL	OL	OL	OL	OL	OL	OL	OL
4.873	7.3127	-0.0522	6.1918	-0.1239	6.9316	-0.0414	6.9124	0.1247	OL	OL	OL	OL	OL	OL	OL	OL
4.875	7.3146	-0.0261	6.1918	-0.1239	6.9325	-0.0276	6.9058	0.0277	OL	OL	OL	OL	OL	OL	OL	OL
4.904	7.3117	-0.0652	6.1927	-0.1084	6.9316	-0.0414	6.9019	-0.0277	OL	OL	OL	OL	OL	OL	OL	OL
4.908	7.3165	0	6.1898	-0.1549	6.9316	-0.0414	6.901	-0.0416	OL	OL	OL	OL	OL	OL	OL	OL
4.911	7.3117	-0.0652	6.1908	-0.1394	6.9316	-0.0414	6.901	-0.0416	OL	OL	OL	OL	OL	OL	OL	OL
4.913	7.3155	-0.013	6.1898	-0.1549	6.9316	-0.0414	6.901	-0.0416	OL	OL	OL	OL	OL	OL	OL	OL
4.943	7.3136	-0.0391	6.1956	-0.062	6.9316	-0.0414	6.9019	-0.0277	OL	OL	OL	OL	OL	OL	OL	OL
4.947	7.3222	0.0783	6.1946	-0.0775	6.9316	-0.0414	6.9	-0.0554	OL	OL	OL	OL	OL	OL	OL	OL
4.949	7.326	0.1304	6.1889	-0.1704	6.9344	0	6.8991	-0.0693	OL	OL	OL	OL	OL	OL	OL	OL
4.956	7.3136	-0.0391	6.1898	-0.1549	6.9325	-0.0276	6.8991	-0.0693	OL	OL	OL	OL	OL	OL	OL	OL
4.96	7.3089	-0.1043	6.1754	-0.3873	6.9325	-0.0276	6.8991	-0.0693	OL	OL	OL	OL	OL	OL	OL	OL
5.003	7.3136	-0.0391	6.1918	-0.1239	6.9335	-0.0138	6.9038	0	OL	OL	OL	OL	OL	OL	OL	OL
5.006	7.3117	-0.0652	6.1918	-0.1239	6.9316	-0.0414	6.901	-0.0416	OL	OL	OL	OL	OL	OL	OL	OL
5.009	7.3108	-0.0783	6.1898	-0.1549	6.9306	-0.0552	6.901	-0.0416	OL	OL	OL	OL	OL	OL	OL	OL
5.023	7.3108	-0.0783	6.1918	-0.1239	6.9335	-0.0138	6.8991	-0.0693	OL	OL	OL	OL	OL	OL	OL	OL
5.025	7.3012	-0.2087	6.1898	-0.1549	6.9325	-0.0276	6.8991	-0.0693	OL	OL	OL	OL	OL	OL	OL	OL
5.028	7.3108	-0.0783	6.1937	-0.093	6.9306	-0.0552	6.8991	-0.0693	OL	OL	OL	OL	OL	OL	OL	OL
5.031	7.3098	-0.0913	6.1783	-0.3408	6.9316	-0.0414	6.9019	-0.0277	OL	OL	OL	OL	OL	OL	OL	OL
5.062	7.3136	-0.0391	6.1937	-0.093	6.9335	-0.0138	6.901	-0.0416	OL	OL	OL	OL	OL	OL	OL	OL
5.065	7.3127	-0.0522	6.1937	-0.093	6.9306	-0.0552	6.8952	-0.1247	OL	OL	OL	OL	OL	OL	OL	OL
5.093	7.3098	-0.0913	6.1918	-0.1239	6.9316	-0.0414	6.8962	-0.1108	OL	OL	OL	OL	OL	OL	OL	OL
5.095	7.3117	-0.0652	6.1937	-0.093	6.9316	-0.0414	6.9105	0.097	OL	OL	OL	OL	OL	OL	OL	OL
5.101	7.3117	-0.0652	6.1898	-0.1549	6.9344	0	6.8991	-0.0693	OL	OL	OL	OL	OL	OL	OL	OL
5.104	7.3127	-0.0522	6.1927	-0.1084	6.9335	-0.0138	6.9	-0.0554	OL	OL	OL	OL	OL	OL	OL	OL
5.129	7.3127	-0.0522	6.1937	-0.093	6.9335	-0.0138	6.9077	0.0554	OL	OL	OL	OL	OL	OL	OL	OL
5.132	7.3146	-0.0261	6.1908	-0.1394	6.9316	-0.0414	6.8991	-0.0693	OL	OL	OL	OL	OL	OL	OL	OL
5.138	7.3098	-0.0913	6.1879	-0.1859	6.9306	-0.0552	6.9019	-0.0277	OL	OL	OL	OL	OL	OL	OL	OL
5.167	7.3127	-0.0522	6.1918	-0.1239	6.9316	-0.0414	6.9	-0.0554	OL	OL	OL	OL	OL	OL	OL	OL
5.17	7.3136	-0.0391	6.187	-0.2014	6.9335	-0.0138	6.901	-0.0416	OL	OL	OL	OL	OL	OL	OL	OL
5.173	7.3079	-0.1174	6.1946	-0.0775	6.9306	-0.0552	6.9019	-0.0277	OL	OL	OL	OL	OL	OL	OL	OL
5.175	7.3117	-0.0652	6.1918	-0.1239	6.9306	-0.0552	6.8981	-0.0831	OL	OL	OL	OL	OL	OL	OL	OL
5.178	7.3117	-0.0652	6.187	-0.2014	6.9306	-0.0552	6.9038	0	OL	OL	OL	OL	OL	OL	OL	OL
5.207	7.3117	-0.0652	6.187	-0.2014	6.9344	0	6.8943	-0.1385	OL	OL	OL	OL	OL	OL	OL	OL
5.21	7.3117	-0.0652	6.1898	-0.1549	6.9335	-0.0138	6.901	-0.0416	OL	OL	OL	OL	OL	OL	OL	OL
5.213	7.3117	-0.0652	6.1898	-0.1549	6.9306	-0.0552	6.8991	-0.0693	OL	OL	OL	OL	OL	OL	OL	OL
5.218	7.3108	-0.0783	6.1918	-0.1239	6.9287	-0.0827	6.901	-0.0416	OL	OL	OL	OL	OL	OL	OL	OL
5.224	7.3108	-0.0783	6.1918	-0.1239	6.9325	-0.0276	6.8981	-0.0831	OL	OL	OL	OL	OL	OL	OL	OL
5.253	7.3127	-0.0522	6.186	-0.2169	6.9325	-0.0276	6.901	-0.0416	OL	OL	OL	OL	OL	OL	OL	OL
5.257	7.3127	-0.0522	6.1956	-0.062	6.9297	-0.0689	6.8981	-0.0831	OL	OL	OL	OL	OL	OL	OL	OL
5.259	7.3108	-0.0783	6.186	-0.2169	6.9316	-0.0414	6.901	-0.0416	OL	OL	OL	OL	OL	OL	OL	OL
5.265	7.3041	-0.1695	6.1889	-0.1704	6.9316	-0.0414	6.8914	-0.1801	OL	OL	OL	OL	OL	OL	OL	OL
5.295	7.3108	-0.0783	6.1898	-0.1549	6.9306	-0.0552	6.9	-0.0554	OL	OL	OL	OL	OL	OL	OL	OL
5.299	7.3146	-0.0261	6.1802	-0.3099	6.9297	-0.0689	6.8809	-0.3325	OL	OL	OL	OL	OL	OL	OL	OL
5.302	7.2926	-0.3261	6.1774	-0.3563	6.9316	-0.0414	6.8952	-0.1247	OL	OL	OL	OL	OL	OL	OL	OL
5.304	7.3136	-0.0391	6.1918	-0.1239	6.9287	-0.0827	6.8971	-0.097	OL	OL	OL	OL	OL	OL	OL	OL
5.334	7.3108	-0.0783	6.1822	-0.2789	6.9096	-0.3585	6.879	-0.3602	OL	OL	OL	OL	OL	OL	OL	OL
5.338	7.3012	-0.2087	6.1802	-0.3099	6.9306	-0.0552	6.8991	-0.0693	OL	OL	OL	OL	OL	OL	OL	OL
5.34	7.3127	-0.0522	6.1918	-0.1239	6.9306	-0.0552	6.901	-0.0416	OL	OL	OL	OL	OL	OL	OL	OL
5.344	7.3051	-0.1565	6.1927	-0.1084	6.9306	-0.0552	6.901	-0.0416	OL	OL	OL	OL	OL	OL	OL	OL
5.374	7.3098	-0.0913	6.1918	-0.1239	6.9316	-0.0414	6.8991	-0.0693	OL	OL	OL	OL	OL	OL	OL	OL
5.378	7.3117	-0.0652	6.1985	-0.0155	6.9335	-0.0138	6.901	-0.0416	OL	OL	OL	OL	OL	OL	OL	OL
5.38	7.2993	-0.2348	6.2081	0.1394	6.9316	-0.0414	6.8981	-0.0831	OL	OL	OL	OL	OL	OL	OL	OL
5.387	7.3117	-0.0652	6.1898	-0.1549	6.9325	-0.0276	6.9	-0.0554	OL	OL	OL	OL	OL	OL	OL	OL
5.417	7.3117	-0.0652	6.1985	-0.0155	6.9306	-0.0552	6.901	-0.0416	OL	OL	OL	OL	OL	OL	OL	OL
5.42	7.3127	-0.0522	6.1841	-0.2479	6.9325	-0.0276	6.901	-0.0416	OL	OL	OL	OL	OL	OL	OL	OL
5.423	7.3127	-0.0522	6.1918	-0.1239	6.9335	-0.0138	6.9019	-0.0277	OL	OL	OL	OL	OL	OL	OL	OL
5.425	7.3136	-0.0391	6.1927	-0.1084	6.9316	-0.0414	6.9019	-0.0277	OL	OL	OL	OL	OL	OL	OL	OL
5.455	7.3155	-0.013	6.1927	-0.1084	6.9325	-0.0276	6.9038	0	OL	OL	OL	OL	OL	OL	OL	OL
5.459	7.3089	-0.1043	6.1918	-0.1239	6.9325	-0.0276	6.901	-0.0416	OL	OL	OL	OL	OL	OL	OL	OL
5.465	7.3136	-0.0391	6.1927	-0.1084	6.9316	-0.0414	6.901	-0.0416	OL	OL	OL	OL	OL	OL	OL	OL
5.468	7.306	-0.1435	6.2042	0.0774	6.9306	-0.0552	6.901	-0.0416	OL	OL	OL	OL	OL	OL	OL	OL
5.494	7.3127	-0.0522	6.1898	-0.1549	6.9335	-0.0138	6.901	-0.0416	OL	OL	OL	OL	OL	OL	OL	OL
5.498	7.3155	-0.013	6.1927	-0.1084	6.9316	-0.0414	6.9019	-0.0277	OL	OL	OL	OL	OL	OL	OL	OL
5.5	7.3155	-0.013	6.1677	-0.5113	6.9306	-0.0552	6.9038	0	OL	OL	OL	OL	OL	OL	OL	OL
5.506	7.3127	-0.0522	6.1927	-0.1084	6.9316	-0.0414	6.9048	0.0138	OL	OL	OL	OL	OL	OL	OL	OL
5.51	7.3127	-0.0522	6.1927	-0.1084	6.9335	-0.0138	6.9029	-0.0139	OL	OL	OL	OL	OL	OL	OL	OL
5.542	7.3117	-0.0652	6.1927	-0.1084	6.9306	-0.0552	6.901	-0.0416	OL	OL	OL	OL	OL	OL	OL	OL
5.545	7.3127	-0.0522	6.1918	-0.1239	6.9316	-0.0414	6.9019	-0.0277	OL	OL	OL	OL	OL	OL	OL	OL
5.548	7.3136	-0.0391	6.1956	-0.062	6.9306	-0.0552	6.9038	0	OL	OL	OL	OL	OL	OL	OL	OL
5.577	7.3117	-0.0652	6.1908	-0.1394	6.9325	-0.0276	6.9	-0.0554	OL	OL	OL	OL	OL	OL	OL	OL
5.58	7.307	-0.1304	6.1927	-0.1084	6.9325	-0.0276	6.9019	-0.0277	OL	OL	OL	OL	OL	OL	OL	OL
5.583	7.3127	-0.0522	6.187	-0.2014	6.9335	-0.0138	6.9019	-0.0277	OL	OL	OL	OL	OL	OL	OL	OL
5.585	7.3194	0.0391	6.1927	-0.1084	6.9325	-0.0276	6.9	-0.0554	OL	OL	OL	OL	OL	OL	OL	OL
5.589	7.3003	-0.2217	6.1956	-0.062	6.9306	-0.0552	6.8991	-0.0693	OL	OL	OL	OL	OL	OL	OL	OL
5.623	7.3175	0.013	6.1918	-0.1239	6.9325	-0.0276	6.9019	-0.0277	OL	OL	OL	OL	OL	OL	OL	OL
5.626	7.3136	-0.0391	6.1908	-0.1394	6.9335	-0.0138	6.8962	-0.1108	OL	OL	OL	OL	OL	OL	OL	OL
5.629	7.3146	-0.0261	6.21	0.1704	6.9306	-0.0552	6.8876	-0.2355	OL	OL	OL	OL	OL	OL	OL	OL
5.643	7.3117	-0.0652	6.1956	-0.062	6.9316	-0.0414	6.9019	-0.0277	OL	OL	OL	OL	OL	OL	OL	OL
5.645	7.3117	-0.0652	6.1908	-0.1394	6.9335	-0.0138	6.9	-0.0554	OL	OL	OL	OL	OL	OL	OL	OL
5.652	7.3127	-0.0522	6.1966	-0.0465	6.9335	-0.0138	6.901	-0.0416	OL	OL	OL	OL	OL	OL	OL	OL
5.682	7.3136	-0.0391	6.1937	-0.093	6.9325	-0.0276	6.901	-0.0416	OL	OL	OL	OL	OL	OL	OL	OL
5.685	7.3098	-0.0913	6.1927	-0.1084	6.9344	0	6.8991	-0.0693	OL	OL	OL	OL	OL	OL	OL	OL
5.688	7.3079	-0.1174	6.1927	-0.1084	6.9325	-0.0276	6.901	-0.0416	OL	OL	OL	OL	OL	OL	OL	OL
5.713	7.3194	0.0391	6.186	-0.2169	6.9325	-0.0276	6.9019	-0.0277	OL	OL	OL	OL	OL	OL	OL	OL
5.741	7.3203	0.0522	6.1908	-0.1394	6.9335	-0.0138	6.9019	-0.0277	OL	OL	OL	OL	OL	OL	OL	OL
5.743	7.3127	-0.0522	6.2071	0.1239	6.9325	-0.0276	6.8991	-0.0693	OL	OL	OL	OL	OL	OL	OL	OL
5.762	7.3127	-0.0522	6.185	-0.2324	6.9316	-0.0414	6.9058	0.0277	OL	OL	OL	OL	OL	OL	OL	OL
5.764	7.3136	-0.0391	6.1927	-0.1084	6.9335	-0.0138	6.901	-0.0416	OL	OL	OL	OL	OL	OL	OL	OL
5.771	7.3136	-0.0391	6.1937	-0.093	6.9335	-0.0138	6.9029	-0.0139	OL	OL	OL	OL	OL	OL	OL	OL
5.775	7.3108	-0.0783	6.1918	-0.1239	6.9344	0	6.9019	-0.0277	OL	OL	OL	OL	OL	OL	OL	OL
5.778	7.3108	-0.0783	6.1927	-0.1084	6.9316	-0.0414	6.9019	-0.0277	OL	OL	OL	OL	OL	OL	OL	OL
5.808	7.3079	-0.1174	6.1908	-0.1394	6.9325	-0.0276	6.9019	-0.0277	OL	OL	OL	OL	OL	OL	OL	OL
5.812	7.3136	-0.0391	6.187	-0.2014	6.9325	-0.0276	6.9019	-0.0277	OL	OL	OL	OL	OL	OL	OL	OL
5.815	7.3127	-0.0522	6.1956	-0.062	6.9335	-0.0138	6.901	-0.0416	OL	OL	OL	OL	OL	OL	OL	OL
5.817	7.3194	0.0391	6.1975	-0.031	6.9335	-0.0138	6.9	-0.0554	OL	OL	OL	OL	OL	OL	OL	OL
5.847	7.3127	-0.0522	6.1918	-0.1239	6.9325	-0.0276	6.901	-0.0416	OL	OL	OL	OL	OL	OL	OL	OL
5.851	7.3108	-0.0783	6.1898	-0.1549	6.9325	-0.0276	6.901	-0.0416	OL	OL	OL	OL	OL	OL	OL	OL
5.853	7.3117	-0.0652	6.1927	-0.1084	6.9335	-0.0138	6.9124	0.1247	OL	OL	OL	OL	OL	OL	OL	OL
5.855	7.3127	-0.0522	6.1918	-0.1239	6.9316	-0.0414	6.9019	-0.0277	OL	OL	OL	OL	OL	OL	OL	OL
5.886	7.3136	-0.0391	6.1918	-0.1239	6.9335	-0.0138	6.9029	-0.0139	OL	OL	OL	OL	OL	OL	OL	OL
5.889	7.3127	-0.0522	6.1927	-0.1084	6.9306	-0.0552	6.901	-0.0416	OL	OL	OL	OL	OL	OL	OL	OL
5.898	7.3127	-0.0522	6.1918	-0.1239	6.9325	-0.0276	6.901	-0.0416	OL	OL	OL	OL	OL	OL	OL	OL
5.9	7.3089	-0.1043	6.1898	-0.1549	6.9325	-0.0276	6.9019	-0.0277	OL	OL	OL	OL	OL	OL	OL	OL
5.904	7.3117	-0.0652	6.1918	-0.1239	6.9335	-0.0138	6.9029	-0.0139	OL	OL	OL	OL	OL	OL	OL	OL
5.913	7.3127	-0.0522	6.1927	-0.1084	6.9316	-0.0414	6.9	-0.0554	OL	OL	OL	OL	OL	OL	OL	OL
5.943	7.3175	0.013	6.1889	-0.1704	6.9335	-0.0138	6.9	-0.0554	OL	OL	OL	OL	OL	OL	OL	OL
5.946	7.3136	-0.0391	6.1822	-0.2789	6.9306	-0.0552	6.9067	0.0416	OL	OL	OL	OL	OL	OL	OL	OL
5.95	7.3146	-0.0261	6.1927	-0.1084	6.9344	0	6.9067	0.0416	OL	OL	OL	OL	OL	OL	OL	OL
5.953	7.3136	-0.0391	6.1918	-0.1239	6.9297	-0.0689	6.9	-0.0554	OL	OL	OL	OL	OL	OL	OL	OL
5.983	7.3136	-0.0391	6.1918	-0.1239	6.9316	-0.0414	6.901	-0.0416	OL	OL	OL	OL	OL	OL	OL	OL
5.987	7.3155	-0.013	6.1927	-0.1084	6.9316	-0.0414	6.9019	-0.0277	OL	OL	OL	OL	OL	OL	OL	OL
5.989	7.3098	-0.0913	6.1908	-0.1394	6.9306	-0.0552	6.9	-0.0554	OL	OL	OL	OL	OL	OL	OL	OL
5.993	7.3108	-0.0783	6.1927	-0.1084	6.9316	-0.0414	6.901	-0.0416	OL	OL	OL	OL	OL	OL	OL	OL
6.023	7.3136	-0.0391	6.1956	-0.062	6.9316	-0.0414	6.901	-0.0416	OL	OL	OL	OL	OL	OL	OL	OL
6.026	7.3136	-0.0391	6.1908	-0.1394	6.9316	-0.0414	6.8991	-0.0693	OL	OL	OL	OL	OL	OL	OL	OL
6.029	7.3136	-0.0391	6.1927	-0.1084	6.9325	-0.0276	6.9019	-0.0277	OL	OL	OL	OL	OL	OL	OL	OL
6.035	7.3041	-0.1695	6.1937	-0.093	6.9316	-0.0414	6.8981	-0.0831	OL	OL	OL	OL	OL	OL	OL	OL
6.066	7.3098	-0.0913	6.1918	-0.1239	6.9325	-0.0276	6.9	-0.0554	OL	OL	OL	OL	OL	OL	OL	OL
6.069	7.3127	-0.0522	6.1879	-0.1859	6.9335	-0.0138	6.8943	-0.1385	OL	OL	OL	OL	OL	OL	OL	OL
6.072	7.3108	-0.0783	6.1927	-0.1084	6.9316	-0.0414	6.9019	-0.0277	OL	OL	OL	OL	OL	OL	OL	OL
6.074	7.3136	-0.0391	6.1918	-0.1239	6.9335	-0.0138	6.9019	-0.0277	OL	OL	OL	OL	OL	OL	OL	OL
6.104	7.3117	-0.0652	6.1927	-0.1084	6.9316	-0.0414	6.8981	-0.0831	OL	OL	OL	OL	OL	OL	OL	OL
6.108	7.3098	-0.0913	6.1908	-0.1394	6.9316	-0.0414	6.901	-0.0416	OL	OL	OL	OL	OL	OL	OL	OL
6.11	7.3022	-0.1956	6.1889	-0.1704	6.9316	-0.0414	6.9	-0.0554	OL	OL	OL	OL	OL	OL	OL	OL
6.113	7.3089	-0.1043	6.1927	-0.1084	6.9316	-0.0414	6.8981	-0.0831	OL	OL	OL	OL	OL	OL	OL	OL
6.143	7.3079	-0.1174	6.186	-0.2169	6.9306	-0.0552	6.8981	-0.0831	OL	OL	OL	OL	OL	OL	OL	OL
6.147	7.3155	-0.013	6.1898	-0.1549	6.9297	-0.0689	6.8943	-0.1385	OL	OL	OL	OL	OL	OL	OL	OL
6.149	7.3079	-0.1174	6.1927	-0.1084	6.9316	-0.0414	6.9048	0.0138	OL	OL	OL	OL	OL	OL	OL	OL
6.155	7.3098	-0.0913	6.1841	-0.2479	6.9306	-0.0552	6.8962	-0.1108	OL	OL	OL	OL	OL	OL	OL	OL
6.186	7.3136	-0.0391	6.1889	-0.1704	6.9316	-0.0414	6.901	-0.0416	OL	OL	OL	OL	OL	OL	OL	OL
6.192	7.3127	-0.0522	6.1918	-0.1239	6.9335	-0.0138	6.8991	-0.0693	OL	OL	OL	OL	OL	OL	OL	OL
6.194	7.3146	-0.0261	6.1937	-0.093	6.9306	-0.0552	6.8991	-0.0693	OL	OL	OL	OL	OL	OL	OL	OL
6.197	7.3136	-0.0391	6.1898	-0.1549	6.9306	-0.0552	6.9038	0	OL	OL	OL	OL	OL	OL	OL	OL
6.201	7.3136	-0.0391	6.1927	-0.1084	6.9325	-0.0276	6.901	-0.0416	OL	OL	OL	OL	OL	OL	OL	OL
6.243	7.3127	-0.0522	6.1889	-0.1704	6.9325	-0.0276	6.9019	-0.0277	OL	OL	OL	OL	OL	OL	OL	OL
6.247	7.3117	-0.0652	6.1937	-0.093	6.9325	-0.0276	6.901	-0.0416	OL	OL	OL	OL	OL	OL	OL	OL
6.263	7.2907	-0.3521	6.2052	0.0929	6.9325	-0.0276	6.8924	-0.1662	OL	OL	OL	OL	OL	OL	OL	OL
6.265	7.3079	-0.1174	6.1898	-0.1549	6.9325	-0.0276	6.8971	-0.097	OL	OL	OL	OL	OL	OL	OL	OL
6.274	7.3127	-0.0522	6.2004	0.0155	6.9316	-0.0414	6.901	-0.0416	OL	OL	OL	OL	OL	OL	OL	OL
6.277	7.3184	0.0261	6.1985	-0.0155	6.9316	-0.0414	6.8981	-0.0831	OL	OL	OL	OL	OL	OL	OL	OL
6.285	7.3108	-0.0783	6.1918	-0.1239	6.9306	-0.0552	6.9038	0	OL	OL	OL	OL	OL	OL	OL	OL
6.289	7.3117	-0.0652	6.1918	-0.1239	6.9325	-0.0276	6.8991	-0.0693	OL	OL	OL	OL	OL	OL	OL	OL
6.316	7.3098	-0.0913	6.1898	-0.1549	6.9316	-0.0414	6.9019	-0.0277	OL	OL	OL	OL	OL	OL	OL	OL
6.318	7.3117	-0.0652	6.1898	-0.1549	6.9306	-0.0552	6.8991	-0.0693	OL	OL	OL	OL	OL	OL	OL	OL
6.346	7.307	-0.1304	6.1898	-0.1549	6.9335	-0.0138	6.9019	-0.0277	OL	OL	OL	OL	OL	OL	OL	OL
6.364	7.3127	-0.0522	6.1918	-0.1239	6.9325	-0.0276	6.901	-0.0416	OL	OL	OL	OL	OL	OL	OL	OL
6.369	7.3117	-0.0652	6.1889	-0.1704	6.9316	-0.0414	6.901	-0.0416	OL	OL	OL	OL	OL	OL	OL	OL
6.375	7.3346	0.2478	6.1908	-0.1394	6.9325	-0.0276	6.8991	-0.0693	OL	OL	OL	OL	OL	OL	OL	OL
6.376	7.3117	-0.0652	6.1918	-0.1239	6.9316	-0.0414	6.9038	0	OL	OL	OL	OL	OL	OL	OL	OL
6.379	7.3127	-0.0522	6.1918	-0.1239	6.9325	-0.0276	6.8991	-0.0693	OL	OL	OL	OL	OL	OL	OL	OL
6.408	7.3155	-0.013	6.1812	-0.2944	6.9316	-0.0414	6.9029	-0.0139	OL	OL	OL	OL	OL	OL	OL	OL
6.411	7.3127	-0.0522	6.1908	-0.1394	6.9316	-0.0414	6.8981	-0.0831	OL	OL	OL	OL	OL	OL	OL	OL
6.414	7.3117	-0.0652	6.1927	-0.1084	6.9325	-0.0276	6.8943	-0.1385	OL	OL	OL	OL	OL	OL	OL	OL
6.417	7.3136	-0.0391	6.1879	-0.1859	6.9335	-0.0138	6.9019	-0.0277	OL	OL	OL	OL	OL	OL	OL	OL
6.446	7.3098	-0.0913	6.1918	-0.1239	6.9325	-0.0276	6.9019	-0.0277	OL	OL	OL	OL	OL	OL	OL	OL
6.45	7.3175	0.013	6.1918	-0.1239	6.9316	-0.0414	6.9029	-0.0139	OL	OL	OL	OL	OL	OL	OL	OL
6.453	7.3194	0.0391	6.2062	0.1084	6.9335	-0.0138	6.9	-0.0554	OL	OL	OL	OL	OL	OL	OL	OL
6.457	7.3108	-0.0783	6.1937	-0.093	6.9335	-0.0138	6.9048	0.0138	OL	OL	OL	OL	OL	OL	OL	OL
6.488	7.3136	-0.0391	6.1783	-0.3408	6.9325	-0.0276	6.8991	-0.0693	OL	OL	OL	OL	OL	OL	OL	OL
6.492	7.3098	-0.0913	6.1802	-0.3099	6.9306	-0.0552	6.9029	-0.0139	OL	OL	OL	OL	OL	OL	OL	OL
6.494	7.3098	-0.0913	6.1918	-0.1239	6.9316	-0.0414	6.901	-0.0416	OL	OL	OL	OL	OL	OL	OL	OL
6.496	7.3108	-0.0783	6.1898	-0.1549	6.9306	-0.0552	6.9029	-0.0139	OL	OL	OL	OL	OL	OL	OL	OL
6.525	7.3108	-0.0783	6.1908	-0.1394	6.9306	-0.0552	6.8943	-0.1385	OL	OL	OL	OL	OL	OL	OL	OL
6.529	7.3108	-0.0783	6.1927	-0.1084	6.9297	-0.0689	6.901	-0.0416	OL	OL	OL	OL	OL	OL	OL	OL
6.531	7.3117	-0.0652	6.1918	-0.1239	6.9306	-0.0552	6.901	-0.0416	OL	OL	OL	OL	OL	OL	OL	OL
6.535	7.3127	-0.0522	6.1956	-0.062	6.9325	-0.0276	6.9	-0.0554	OL	OL	OL	OL	OL	OL	OL	OL
6.565	7.3184	0.0261	6.1908	-0.1394	6.9316	-0.0414	6.8991	-0.0693	OL	OL	OL	OL	OL	OL	OL	OL
6.569	7.3155	-0.013	6.1946	-0.0775	6.9306	-0.0552	6.901	-0.0416	OL	OL	OL	OL	OL	OL	OL	OL
6.571	7.3079	-0.1174	6.1918	-0.1239	6.9297	-0.0689	6.8991	-0.0693	OL	OL	OL	OL	OL	OL	OL	OL
6.574	7.3127	-0.0522	6.1879	-0.1859	6.9316	-0.0414	6.9019	-0.0277	OL	OL	OL	OL	OL	OL	OL	OL
6.611	7.3194	0.0391	6.1937	-0.093	6.9325	-0.0276	6.9	-0.0554	OL	OL	OL	OL	OL	OL	OL	OL
6.613	7.3089	-0.1043	6.185	-0.2324	6.9306	-0.0552	6.8962	-0.1108	OL	OL	OL	OL	OL	OL	OL	OL
6.615	7.3108	-0.0783	6.1946	-0.0775	6.9287	-0.0827	6.8991	-0.0693	OL	OL	OL	OL	OL	OL	OL	OL
6.623	7.3136	-0.0391	6.1918	-0.1239	6.9316	-0.0414	6.9	-0.0554	OL	OL	OL	OL	OL	OL	OL	OL
6.625	7.3117	-0.0652	6.1908	-0.1394	6.9325	-0.0276	6.8991	-0.0693	OL	OL	OL	OL	OL	OL	OL	OL
6.655	7.3117	-0.0652	6.1927	-0.1084	6.9316	-0.0414	6.9	-0.0554	OL	OL	OL	OL	OL	OL	OL	OL
6.659	7.3098	-0.0913	6.1908	-0.1394	6.9316	-0.0414	6.901	-0.0416	OL	OL	OL	OL	OL	OL	OL	OL
6.662	7.3136	-0.0391	6.1908	-0.1394	6.9335	-0.0138	6.9019	-0.0277	OL	OL	OL	OL	OL	OL	OL	OL
6.664	7.3146	-0.0261	6.187	-0.2014	6.9316	-0.0414	6.9	-0.0554	OL	OL	OL	OL	OL	OL	OL	OL
6.694	7.3136	-0.0391	6.1946	-0.0775	6.9316	-0.0414	6.901	-0.0416	OL	OL	OL	OL	OL	OL	OL	OL
6.698	7.3146	-0.0261	6.1879	-0.1859	6.9325	-0.0276	6.9019	-0.0277	OL	OL	OL	OL	OL	OL	OL	OL
6.701	7.3117	-0.0652	6.2052	0.0929	6.9335	-0.0138	6.8981	-0.0831	OL	OL	OL	OL	OL	OL	OL	OL
6.703	7.3079	-0.1174	6.1774	-0.3563	6.9316	-0.0414	6.9029	-0.0139	OL	OL	OL	OL	OL	OL	OL	OL
6.733	7.3127	-0.0522	6.1841	-0.2479	6.9316	-0.0414	6.9	-0.0554	OL	OL	OL	OL	OL	OL	OL	OL
6.736	7.3127	-0.0522	6.1918	-0.1239	6.9306	-0.0552	6.8952	-0.1247	OL	OL	OL	OL	OL	OL	OL	OL
6.739	7.3127	-0.0522	6.1918	-0.1239	6.9306	-0.0552	6.9038	0	OL	OL	OL	OL	OL	OL	OL	OL
6.745	7.3136	-0.0391	6.1927	-0.1084	6.9316	-0.0414	6.901	-0.0416	OL	OL	OL	OL	OL	OL	OL	OL
6.776	7.3127	-0.0522	6.1927	-0.1084	6.9297	-0.0689	6.8991	-0.0693	OL	OL	OL	OL	OL	OL	OL	OL
6.779	7.3031	-0.1826	6.1918	-0.1239	6.9316	-0.0414	6.901	-0.0416	OL	OL	OL	OL	OL	OL	OL	OL
6.782	7.3127	-0.0522	6.1975	-0.031	6.9325	-0.0276	6.8991	-0.0693	OL	OL	OL	OL	OL	OL	OL	OL
6.784	7.3165	0	6.1927	-0.1084	6.9316	-0.0414	6.9077	0.0554	OL	OL	OL	OL	OL	OL	OL	OL
6.814	7.306	-0.1435	6.1918	-0.1239	6.9316	-0.0414	6.901	-0.0416	OL	OL	OL	OL	OL	OL	OL	OL
6.818	7.3136	-0.0391	6.1918	-0.1239	6.9316	-0.0414	6.8991	-0.0693	OL	OL	OL	OL	OL	OL	OL	OL
6.82	7.3117	-0.0652	6.1946	-0.0775	6.9297	-0.0689	6.8991	-0.0693	OL	OL	OL	OL	OL	OL	OL	OL
6.823	7.3155	-0.013	6.1956	-0.062	6.9306	-0.0552	6.9029	-0.0139	OL	OL	OL	OL	OL	OL	OL	OL
6.863	7.3136	-0.0391	6.1918	-0.1239	6.9325	-0.0276	6.8952	-0.1247	OL	OL	OL	OL	OL	OL	OL	OL
6.867	7.3117	-0.0652	6.1918	-0.1239	6.9316	-0.0414	6.9038	0	OL	OL	OL	OL	OL	OL	OL	OL
6.869	7.3127	-0.0522	6.1879	-0.1859	6.9335	-0.0138	6.9019	-0.0277	OL	OL	OL	OL	OL	OL	OL	OL
6.883	7.3146	-0.0261	6.1889	-0.1704	6.9316	-0.0414	6.901	-0.0416	OL	OL	OL	OL	OL	OL	OL	OL
6.885	7.3117	-0.0652	6.1898	-0.1549	6.9306	-0.0552	6.8981	-0.0831	OL	OL	OL	OL	OL	OL	OL	OL
6.892	7.3127	-0.0522	6.1908	-0.1394	6.9325	-0.0276	6.9019	-0.0277	OL	OL	OL	OL	OL	OL	OL	OL
6.894	7.3108	-0.0783	6.1927	-0.1084	6.9316	-0.0414	6.8991	-0.0693	OL	OL	OL	OL	OL	OL	OL	OL
6.923	7.3117	-0.0652	6.1716	-0.4493	6.9335	-0.0138	6.8991	-0.0693	OL	OL	OL	OL	OL	OL	OL	OL
6.926	7.3098	-0.0913	6.1879	-0.1859	6.9325	-0.0276	6.8991	-0.0693	OL	OL	OL	OL	OL	OL	OL	OL
6.929	7.3108	-0.0783	6.185	-0.2324	6.9316	-0.0414	6.8952	-0.1247	OL	OL	OL	OL	OL	OL	OL	OL
6.955	7.3127	-0.0522	6.1918	-0.1239	6.9306	-0.0552	6.901	-0.0416	OL	OL	OL	OL	OL	OL	OL	OL
6.957	7.3127	-0.0522	6.1927	-0.1084	6.9316	-0.0414	6.9019	-0.0277	OL	OL	OL	OL	OL	OL	OL	OL
6.982	7.3136	-0.0391	6.1898	-0.1549	6.9316	-0.0414	6.8952	-0.1247	OL	OL	OL	OL	OL	OL	OL	OL
6.984	7.3098	-0.0913	6.1937	-0.093	6.9297	-0.0689	6.901	-0.0416	OL	OL	OL	OL	OL	OL	OL	OL
7.003	7.3098	-0.0913	6.1946	-0.0775	6.9316	-0.0414	6.901	-0.0416	OL	OL	OL	OL	OL	OL	OL	OL
7.006	7.3108	-0.0783	6.1918	-0.1239	6.9325	-0.0276	6.9	-0.0554	OL	OL	OL	OL	OL	OL	OL	OL
7.014	7.3127	-0.0522	6.1946	-0.0775	6.9316	-0.0414	6.9	-0.0554	OL	OL	OL	OL	OL	OL	OL	OL
7.016	7.307	-0.1304	6.1937	-0.093	6.9316	-0.0414	6.8991	-0.0693	OL	OL	OL	OL	OL	OL	OL	OL
7.019	7.3136	-0.0391	6.187	-0.2014	6.9306	-0.0552	6.8981	-0.0831	OL	OL	OL	OL	OL	OL	OL	OL
7.047	7.3194	0.0391	6.1918	-0.1239	6.9325	-0.0276	6.901	-0.0416	OL	OL	OL	OL	OL	OL	OL	OL
7.05	7.3098	-0.0913	6.1918	-0.1239	6.9316	-0.0414	6.901	-0.0416	OL	OL	OL	OL	OL	OL	OL	OL
7.053	7.3155	-0.013	6.1822	-0.2789	6.9325	-0.0276	6.9067	0.0416	OL	OL	OL	OL	OL	OL	OL	OL
7.056	7.3098	-0.0913	6.1937	-0.093	6.9335	-0.0138	6.8991	-0.0693	OL	OL	OL	OL	OL	OL	OL	OL
7.087	7.3108	-0.0783	6.1927	-0.1084	6.9316	-0.0414	6.9	-0.0554	OL	OL	OL	OL	OL	OL	OL	OL
7.09	7.3155	-0.013	6.1927	-0.1084	6.9316	-0.0414	6.9019	-0.0277	OL	OL	OL	OL	OL	OL	OL	OL
7.093	7.3127	-0.0522	6.1879	-0.1859	6.9316	-0.0414	6.9019	-0.0277	OL	OL	OL	OL	OL	OL	OL	OL
7.095	7.3117	-0.0652	6.1898	-0.1549	6.9306	-0.0552	6.9019	-0.0277	OL	OL	OL	OL	OL	OL	OL	OL
7.126	7.3203	0.0522	6.186	-0.2169	6.9316	-0.0414	6.9029	-0.0139	OL	OL	OL	OL	OL	OL	OL	OL
7.129	7.3117	-0.0652	6.1841	-0.2479	6.9306	-0.0552	6.9048	0.0138	OL	OL	OL	OL	OL	OL	OL	OL
7.132	7.3022	-0.1956	6.1898	-0.1549	6.9306	-0.0552	6.8991	-0.0693	OL	OL	OL	OL	OL	OL	OL	OL
7.138	7.3108	-0.0783	6.1927	-0.1084	6.9316	-0.0414	6.8991	-0.0693	OL	OL	OL	OL	OL	OL	OL	OL
7.168	7.3108	-0.0783	6.1908	-0.1394	6.9335	-0.0138	6.9105	0.097	OL	OL	OL	OL	OL	OL	OL	OL
7.172	7.3108	-0.0783	6.1918	-0.1239	6.9306	-0.0552	6.9019	-0.0277	OL	OL	OL	OL	OL	OL	OL	OL
7.174	7.3108	-0.0783	6.1918	-0.1239	6.9316	-0.0414	6.9	-0.0554	OL	OL	OL	OL	OL	OL	OL	OL
7.177	7.3117	-0.0652	6.1898	-0.1549	6.9306	-0.0552	6.8991	-0.0693	OL	OL	OL	OL	OL	OL	OL	OL
7.207	7.3127	-0.0522	6.1898	-0.1549	6.9306	-0.0552	6.901	-0.0416	OL	OL	OL	OL	OL	OL	OL	OL
7.211	7.3136	-0.0391	6.1927	-0.1084	6.9325	-0.0276	6.8981	-0.0831	OL	OL	OL	OL	OL	OL	OL	OL
7.213	7.3079	-0.1174	6.1918	-0.1239	6.9316	-0.0414	6.901	-0.0416	OL	OL	OL	OL	OL	OL	OL	OL
7.215	7.3136	-0.0391	6.1898	-0.1549	6.9316	-0.0414	6.9048	0.0138	OL	OL	OL	OL	OL	OL	OL	OL
7.245	7.3136	-0.0391	6.1946	-0.0775	6.9316	-0.0414	6.901	-0.0416	OL	OL	OL	OL	OL	OL	OL	OL
7.249	7.3022	-0.1956	6.1898	-0.1549	6.9316	-0.0414	6.9019	-0.0277	OL	OL	OL	OL	OL	OL	OL	OL
7.252	7.3117	-0.0652	6.1918	-0.1239	6.9325	-0.0276	6.8981	-0.0831	OL	OL	OL	OL	OL	OL	OL	OL
7.258	7.3098	-0.0913	6.2033	0.062	6.9325	-0.0276	6.8981	-0.0831	OL	OL	OL	OL	OL	OL	OL	OL
7.288	7.3127	-0.0522	6.1956	-0.062	6.9316	-0.0414	6.9067	0.0416	OL	OL	OL	OL	OL	OL	OL	OL
7.291	7.3127	-0.0522	6.1918	-0.1239	6.9335	-0.0138	6.9058	0.0277	OL	OL	OL	OL	OL	OL	OL	OL
7.294	7.3136	-0.0391	6.1918	-0.1239	6.9325	-0.0276	6.9	-0.0554	OL	OL	OL	OL	OL	OL	OL	OL
7.297	7.3108	-0.0783	6.1927	-0.1084	6.9316	-0.0414	6.901	-0.0416	OL	OL	OL	OL	OL	OL	OL	OL
7.327	7.3108	-0.0783	6.1927	-0.1084	6.9325	-0.0276	6.9019	-0.0277	OL	OL	OL	OL	OL	OL	OL	OL
7.331	7.3117	-0.0652	6.1956	-0.062	6.9316	-0.0414	6.9	-0.0554	OL	OL	OL	OL	OL	OL	OL	OL
7.333	7.3012	-0.2087	6.1879	-0.1859	6.9316	-0.0414	6.9019	-0.0277	OL	OL	OL	OL	OL	OL	OL	OL
7.335	7.3136	-0.0391	6.1946	-0.0775	6.9325	-0.0276	6.8991	-0.0693	OL	OL	OL	OL	OL	OL	OL	OL
7.366	7.3108	-0.0783	6.1889	-0.1704	6.9325	-0.0276	6.8991	-0.0693	OL	OL	OL	OL	OL	OL	OL	OL
7.369	7.3117	-0.0652	6.1889	-0.1704	6.9297	-0.0689	6.9029	-0.0139	OL	OL	OL	OL	OL	OL	OL	OL
7.372	7.3165	0	6.1927	-0.1084	6.9335	-0.0138	6.8981	-0.0831	OL	OL	OL	OL	OL	OL	OL	OL
7.378	7.3108	-0.0783	6.1918	-0.1239	6.9306	-0.0552	6.901	-0.0416	OL	OL	OL	OL	OL	OL	OL	OL
7.382	7.3117	-0.0652	6.1908	-0.1394	6.9306	-0.0552	6.8952	-0.1247	OL	OL	OL	OL	OL	OL	OL	OL
7.41	7.3098	-0.0913	6.1898	-0.1549	6.9306	-0.0552	6.9019	-0.0277	OL	OL	OL	OL	OL	OL	OL	OL
7.414	7.3117	-0.0652	6.1918	-0.1239	6.9316	-0.0414	6.901	-0.0416	OL	OL	OL	OL	OL	OL	OL	OL
7.416	7.3136	-0.0391	6.1918	-0.1239	6.9335	-0.0138	6.8981	-0.0831	OL	OL	OL	OL	OL	OL	OL	OL
7.421	7.3079	-0.1174	6.1841	-0.2479	6.9316	-0.0414	6.9019	-0.0277	OL	OL	OL	OL	OL	OL	OL	OL
7.449	7.3136	-0.0391	6.2004	0.0155	6.9306	-0.0552	6.9038	0	OL	OL	OL	OL	OL	OL	OL	OL
7.453	7.3079	-0.1174	6.1918	-0.1239	6.9306	-0.0552	6.901	-0.0416	OL	OL	OL	OL	OL	OL	OL	OL
7.455	7.306	-0.1435	6.1889	-0.1704	6.9325	-0.0276	6.901	-0.0416	OL	OL	OL	OL	OL	OL	OL	OL
7.484	7.328	0.1565	6.1879	-0.1859	6.9316	-0.0414	6.8971	-0.097	OL	OL	OL	OL	OL	OL	OL	OL
7.488	7.3136	-0.0391	6.1918	-0.1239	6.9306	-0.0552	6.9029	-0.0139	OL	OL	OL	OL	OL	OL	OL	OL
7.521	7.3127	-0.0522	6.1918	-0.1239	6.9306	-0.0552	6.9038	0	OL	OL	OL	OL	OL	OL	OL	OL
7.523	7.3108	-0.0783	6.1908	-0.1394	6.9325	-0.0276	6.8991	-0.0693	OL	OL	OL	OL	OL	OL	OL	OL
7.548	7.3127	-0.0522	6.1937	-0.093	6.9316	-0.0414	6.9019	-0.0277	OL	OL	OL	OL	OL	OL	OL	OL
7.55	7.3136	-0.0391	6.1956	-0.062	6.9306	-0.0552	6.901	-0.0416	OL	OL	OL	OL	OL	OL	OL	OL
7.557	7.3155	-0.013	6.1985	-0.0155	6.9306	-0.0552	6.9	-0.0554	OL	OL	OL	OL	OL	OL	OL	OL
7.56	7.306	-0.1435	6.1918	-0.1239	6.9316	-0.0414	6.8991	-0.0693	OL	OL	OL	OL	OL	OL	OL	OL
7.584	7.3146	-0.0261	6.185	-0.2324	6.9316	-0.0414	6.9019	-0.0277	OL	OL	OL	OL	OL	OL	OL	OL
7.586	7.3127	-0.0522	6.1889	-0.1704	6.9325	-0.0276	6.8991	-0.0693	OL	OL	OL	OL	OL	OL	OL	OL
7.605	7.3165	0	6.1889	-0.1704	6.9335	-0.0138	6.9019	-0.0277	OL	OL	OL	OL	OL	OL	OL	OL
7.608	7.3146	-0.0261	6.1966	-0.0465	6.9325	-0.0276	6.9	-0.0554	OL	OL	OL	OL	OL	OL	OL	OL
7.611	7.3127	-0.0522	6.1927	-0.1084	6.9316	-0.0414	6.901	-0.0416	OL	OL	OL	OL	OL	OL	OL	OL
7.614	7.3146	-0.0261	6.1918	-0.1239	6.9297	-0.0689	6.8991	-0.0693	OL	OL	OL	OL	OL	OL	OL	OL
7.645	7.3127	-0.0522	6.1956	-0.062	6.9316	-0.0414	6.901	-0.0416	OL	OL	OL	OL	OL	OL	OL	OL
7.65	7.3155	-0.013	6.1908	-0.1394	6.9316	-0.0414	6.9029	-0.0139	OL	OL	OL	OL	OL	OL	OL	OL
7.653	7.3108	-0.0783	6.1946	-0.0775	6.9316	-0.0414	6.901	-0.0416	OL	OL	OL	OL	OL	OL	OL	OL
7.661	7.3051	-0.1565	6.1927	-0.1084	6.9335	-0.0138	6.8981	-0.0831	OL	OL	OL	OL	OL	OL	OL	OL
7.69	7.3022	-0.1956	6.2014	0.031	6.9335	-0.0138	6.901	-0.0416	OL	OL	OL	OL	OL	OL	OL	OL
7.697	7.3136	-0.0391	6.1802	-0.3099	6.9325	-0.0276	6.9038	0	OL	OL	OL	OL	OL	OL	OL	OL
7.699	7.3136	-0.0391	6.1918	-0.1239	6.9316	-0.0414	6.8991	-0.0693	OL	OL	OL	OL	OL	OL	OL	OL
7.729	7.3117	-0.0652	6.1946	-0.0775	6.9297	-0.0689	6.9048	0.0138	OL	OL	OL	OL	OL	OL	OL	OL
7.733	7.3117	-0.0652	6.1927	-0.1084	6.9306	-0.0552	6.9	-0.0554	OL	OL	OL	OL	OL	OL	OL	OL
7.735	7.3108	-0.0783	6.1927	-0.1084	6.9325	-0.0276	6.9	-0.0554	OL	OL	OL	OL	OL	OL	OL	OL
7.738	7.3127	-0.0522	6.1918	-0.1239	6.9316	-0.0414	6.901	-0.0416	OL	OL	OL	OL	OL	OL	OL	OL
7.768	7.3127	-0.0522	6.185	-0.2324	6.9297	-0.0689	6.8991	-0.0693	OL	OL	OL	OL	OL	OL	OL	OL
7.772	7.3136	-0.0391	6.1889	-0.1704	6.9316	-0.0414	6.8981	-0.0831	OL	OL	OL	OL	OL	OL	OL	OL
7.774	7.3117	-0.0652	6.1908	-0.1394	6.9316	-0.0414	6.901	-0.0416	OL	OL	OL	OL	OL	OL	OL	OL
7.781	7.3031	-0.1826	6.2014	0.031	6.9306	-0.0552	6.9	-0.0554	OL	OL	OL	OL	OL	OL	OL	OL
7.784	7.3155	-0.013	6.1908	-0.1394	6.9325	-0.0276	6.9019	-0.0277	OL	OL	OL	OL	OL	OL	OL	OL
7.813	7.3136	-0.0391	6.1908	-0.1394	6.9335	-0.0138	6.9029	-0.0139	OL	OL	OL	OL	OL	OL	OL	OL
7.817	7.3127	-0.0522	6.1754	-0.3873	6.9297	-0.0689	6.8981	-0.0831	OL	OL	OL	OL	OL	OL	OL	OL
7.819	7.3136	-0.0391	6.1927	-0.1084	6.9306	-0.0552	6.901	-0.0416	OL	OL	OL	OL	OL	OL	OL	OL
7.848	7.3146	-0.0261	6.1918	-0.1239	6.9306	-0.0552	6.8952	-0.1247	OL	OL	OL	OL	OL	OL	OL	OL
7.852	7.3146	-0.0261	6.1918	-0.1239	6.9297	-0.0689	6.9	-0.0554	OL	OL	OL	OL	OL	OL	OL	OL
7.854	7.3165	0	6.186	-0.2169	6.9316	-0.0414	6.901	-0.0416	OL	OL	OL	OL	OL	OL	OL	OL
7.857	7.3127	-0.0522	6.1918	-0.1239	6.9306	-0.0552	6.9019	-0.0277	OL	OL	OL	OL	OL	OL	OL	OL
7.887	7.3108	-0.0783	6.1822	-0.2789	6.9306	-0.0552	6.8991	-0.0693	OL	OL	OL	OL	OL	OL	OL	OL
7.89	7.3089	-0.1043	6.1879	-0.1859	6.9325	-0.0276	6.9019	-0.0277	OL	OL	OL	OL	OL	OL	OL	OL
7.894	7.3117	-0.0652	6.1898	-0.1549	6.9316	-0.0414	6.9	-0.0554	OL	OL	OL	OL	OL	OL	OL	OL
7.901	7.2955	-0.2869	6.1918	-0.1239	6.9316	-0.0414	6.901	-0.0416	OL	OL	OL	OL	OL	OL	OL	OL
7.904	7.3127	-0.0522	6.185	-0.2324	6.9306	-0.0552	6.9067	0.0416	OL	OL	OL	OL	OL	OL	OL	OL
7.933	7.3117	-0.0652	6.1879	-0.1859	6.9316	-0.0414	6.8981	-0.0831	OL	OL	OL	OL	OL	OL	OL	OL
7.936	7.3098	-0.0913	6.1908	-0.1394	6.9316	-0.0414	6.8991	-0.0693	OL	OL	OL	OL	OL	OL	OL	OL
7.939	7.3108	-0.0783	6.1908	-0.1394	6.9306	-0.0552	6.8991	-0.0693	OL	OL	OL	OL	OL	OL	OL	OL
7.943	7.3117	-0.0652	6.1879	-0.1859	6.9306	-0.0552	6.901	-0.0416	OL	OL	OL	OL	OL	OL	OL	OL
7.974	7.3127	-0.0522	6.1918	-0.1239	6.9316	-0.0414	6.8981	-0.0831	OL	OL	OL	OL	OL	OL	OL	OL
7.978	7.3108	-0.0783	6.1898	-0.1549	6.9316	-0.0414	6.9	-0.0554	OL	OL	OL	OL	OL	OL	OL	OL
7.98	7.3108	-0.0783	6.1898	-0.1549	6.9287	-0.0827	6.8981	-0.0831	OL	OL	OL	OL	OL	OL	OL	OL
7.983	7.3117	-0.0652	6.2052	0.0929	6.9316	-0.0414	6.8895	-0.2078	OL	OL	OL	OL	OL	OL	OL	OL
8.013	7.3155	-0.013	6.2004	0.0155	6.9316	-0.0414	6.9038	0	OL	OL	OL	OL	OL	OL	OL	OL
8.017	7.3136	-0.0391	6.1908	-0.1394	6.9306	-0.0552	6.9	-0.0554	OL	OL	OL	OL	OL	OL	OL	OL
8.019	7.3127	-0.0522	6.1918	-0.1239	6.9316	-0.0414	6.9029	-0.0139	OL	OL	OL	OL	OL	OL	OL	OL
8.026	7.3117	-0.0652	6.1908	-0.1394	6.9335	-0.0138	6.8981	-0.0831	OL	OL	OL	OL	OL	OL	OL	OL
8.056	7.3108	-0.0783	6.1908	-0.1394	6.9297	-0.0689	6.8991	-0.0693	OL	OL	OL	OL	OL	OL	OL	OL
8.059	7.3127	-0.0522	6.1918	-0.1239	6.9297	-0.0689	6.9	-0.0554	OL	OL	OL	OL	OL	OL	OL	OL
8.062	7.3079	-0.1174	6.1898	-0.1549	6.9306	-0.0552	6.9	-0.0554	OL	OL	OL	OL	OL	OL	OL	OL
8.064	7.3127	-0.0522	6.1898	-0.1549	6.9306	-0.0552	6.9	-0.0554	OL	OL	OL	OL	OL	OL	OL	OL
8.104	7.3108	-0.0783	6.1898	-0.1549	6.9306	-0.0552	6.9	-0.0554	OL	OL	OL	OL	OL	OL	OL	OL
8.108	7.3108	-0.0783	6.1927	-0.1084	6.9277	-0.0965	6.8971	-0.097	OL	OL	OL	OL	OL	OL	OL	OL
8.11	7.306	-0.1435	6.187	-0.2014	6.9306	-0.0552	6.9048	0.0138	OL	OL	OL	OL	OL	OL	OL	OL
8.124	7.3127	-0.0522	6.1774	-0.3563	6.9306	-0.0552	6.901	-0.0416	OL	OL	OL	OL	OL	OL	OL	OL
8.127	7.3146	-0.0261	6.1918	-0.1239	6.9306	-0.0552	6.9	-0.0554	OL	OL	OL	OL	OL	OL	OL	OL
8.129	7.3022	-0.1956	6.1975	-0.031	6.9297	-0.0689	6.8981	-0.0831	OL	OL	OL	OL	OL	OL	OL	OL
8.132	7.3117	-0.0652	6.1908	-0.1394	6.9316	-0.0414	6.8971	-0.097	OL	OL	OL	OL	OL	OL	OL	OL
8.161	7.3098	-0.0913	6.1918	-0.1239	6.9316	-0.0414	6.8991	-0.0693	OL	OL	OL	OL	OL	OL	OL	OL
8.164	7.3117	-0.0652	6.1937	-0.093	6.9316	-0.0414	6.9019	-0.0277	OL	OL	OL	OL	OL	OL	OL	OL
8.167	7.3108	-0.0783	6.1946	-0.0775	6.9316	-0.0414	6.901	-0.0416	OL	OL	OL	OL	OL	OL	OL	OL
8.173	7.3098	-0.0913	6.1908	-0.1394	6.9306	-0.0552	6.9	-0.0554	OL	OL	OL	OL	OL	OL	OL	OL
8.202	7.3203	0.0522	6.1918	-0.1239	6.9325	-0.0276	6.8981	-0.0831	OL	OL	OL	OL	OL	OL	OL	OL
8.205	7.3136	-0.0391	6.1879	-0.1859	6.9306	-0.0552	6.9	-0.0554	OL	OL	OL	OL	OL	OL	OL	OL
8.208	7.3155	-0.013	6.1822	-0.2789	6.9325	-0.0276	6.901	-0.0416	OL	OL	OL	OL	OL	OL	OL	OL
8.214	7.3184	0.0261	6.185	-0.2324	6.9325	-0.0276	6.8981	-0.0831	OL	OL	OL	OL	OL	OL	OL	OL
8.218	7.3098	-0.0913	6.1918	-0.1239	6.9316	-0.0414	6.8952	-0.1247	OL	OL	OL	OL	OL	OL	OL	OL
8.248	7.3127	-0.0522	6.1918	-0.1239	6.9306	-0.0552	6.8943	-0.1385	OL	OL	OL	OL	OL	OL	OL	OL
8.252	7.3136	-0.0391	6.1918	-0.1239	6.9316	-0.0414	6.901	-0.0416	OL	OL	OL	OL	OL	OL	OL	OL
8.254	7.3127	-0.0522	6.1889	-0.1704	6.9316	-0.0414	6.901	-0.0416	OL	OL	OL	OL	OL	OL	OL	OL
8.287	7.3117	-0.0652	6.1918	-0.1239	6.9316	-0.0414	6.9	-0.0554	OL	OL	OL	OL	OL	OL	OL	OL
8.293	7.3098	-0.0913	6.1918	-0.1239	6.9297	-0.0689	6.8991	-0.0693	OL	OL	OL	OL	OL	OL	OL	OL
8.297	7.3136	-0.0391	6.1783	-0.3408	6.9297	-0.0689	6.8991	-0.0693	OL	OL	OL	OL	OL	OL	OL	OL
8.328	7.3022	-0.1956	6.1908	-0.1394	6.9306	-0.0552	6.8991	-0.0693	OL	OL	OL	OL	OL	OL	OL	OL
8.331	7.2917	-0.3391	6.187	-0.2014	6.9306	-0.0552	6.8952	-0.1247	OL	OL	OL	OL	OL	OL	OL	OL
8.334	7.3127	-0.0522	6.1946	-0.0775	6.9297	-0.0689	6.9	-0.0554	OL	OL	OL	OL	OL	OL	OL	OL
8.34	7.307	-0.1304	6.1898	-0.1549	6.9316	-0.0414	6.8943	-0.1385	OL	OL	OL	OL	OL	OL	OL	OL
8.371	7.3108	-0.0783	6.1956	-0.062	6.9316	-0.0414	6.8991	-0.0693	OL	OL	OL	OL	OL	OL	OL	OL
8.375	7.3108	-0.0783	6.1918	-0.1239	6.9287	-0.0827	6.9019	-0.0277	OL	OL	OL	OL	OL	OL	OL	OL
8.377	7.3136	-0.0391	6.1898	-0.1549	6.9297	-0.0689	6.8962	-0.1108	OL	OL	OL	OL	OL	OL	OL	OL
8.379	7.3098	-0.0913	6.1898	-0.1549	6.9287	-0.0827	6.8991	-0.0693	OL	OL	OL	OL	OL	OL	OL	OL
8.409	7.3155	-0.013	6.1908	-0.1394	6.9306	-0.0552	6.8991	-0.0693	OL	OL	OL	OL	OL	OL	OL	OL
8.413	7.3127	-0.0522	6.1918	-0.1239	6.9335	-0.0138	6.9	-0.0554	OL	OL	OL	OL	OL	OL	OL	OL
8.415	7.3127	-0.0522	6.1898	-0.1549	6.9316	-0.0414	6.9	-0.0554	OL	OL	OL	OL	OL	OL	OL	OL
8.418	7.3127	-0.0522	6.1908	-0.1394	6.9306	-0.0552	6.8991	-0.0693	OL	OL	OL	OL	OL	OL	OL	OL
8.424	7.3136	-0.0391	6.1879	-0.1859	6.9306	-0.0552	6.8991	-0.0693	OL	OL	OL	OL	OL	OL	OL	OL
8.454	7.3127	-0.0522	6.2004	0.0155	6.9316	-0.0414	6.901	-0.0416	OL	OL	OL	OL	OL	OL	OL	OL
8.458	7.3098	-0.0913	6.1879	-0.1859	6.9287	-0.0827	6.901	-0.0416	OL	OL	OL	OL	OL	OL	OL	OL
8.46	7.3108	-0.0783	6.1918	-0.1239	6.9306	-0.0552	6.8991	-0.0693	OL	OL	OL	OL	OL	OL	OL	OL
8.467	7.3098	-0.0913	6.1898	-0.1549	6.9316	-0.0414	6.8991	-0.0693	OL	OL	OL	OL	OL	OL	OL	OL
8.497	7.3117	-0.0652	6.1908	-0.1394	6.9306	-0.0552	6.901	-0.0416	OL	OL	OL	OL	OL	OL	OL	OL
8.501	7.3117	-0.0652	6.1927	-0.1084	6.9316	-0.0414	6.901	-0.0416	OL	OL	OL	OL	OL	OL	OL	OL
8.503	7.3098	-0.0913	6.1918	-0.1239	6.9306	-0.0552	6.901	-0.0416	OL	OL	OL	OL	OL	OL	OL	OL
8.505	7.3117	-0.0652	6.186	-0.2169	6.9316	-0.0414	6.9019	-0.0277	OL	OL	OL	OL	OL	OL	OL	OL
8.535	7.3117	-0.0652	6.1908	-0.1394	6.9306	-0.0552	6.8991	-0.0693	OL	OL	OL	OL	OL	OL	OL	OL
8.539	7.2984	-0.2478	6.1908	-0.1394	6.9297	-0.0689	6.8991	-0.0693	OL	OL	OL	OL	OL	OL	OL	OL
8.542	7.3155	-0.013	6.1898	-0.1549	6.9316	-0.0414	6.8971	-0.097	OL	OL	OL	OL	OL	OL	OL	OL
8.544	7.3127	-0.0522	6.1889	-0.1704	6.9287	-0.0827	6.901	-0.0416	OL	OL	OL	OL	OL	OL	OL	OL
8.574	7.3165	0	6.2081	0.1394	6.9306	-0.0552	6.9019	-0.0277	OL	OL	OL	OL	OL	OL	OL	OL
8.578	7.3098	-0.0913	6.1889	-0.1704	6.9316	-0.0414	6.9086	0.0693	OL	OL	OL	OL	OL	OL	OL	OL
8.58	7.3127	-0.0522	6.1927	-0.1084	6.9297	-0.0689	6.9019	-0.0277	OL	OL	OL	OL	OL	OL	OL	OL
8.589	7.3117	-0.0652	6.1927	-0.1084	6.9306	-0.0552	6.901	-0.0416	OL	OL	OL	OL	OL	OL	OL	OL
8.618	7.3098	-0.0913	6.1946	-0.0775	6.9306	-0.0552	6.8981	-0.0831	OL	OL	OL	OL	OL	OL	OL	OL
8.621	7.3155	-0.013	6.1927	-0.1084	6.9316	-0.0414	6.9	-0.0554	OL	OL	OL	OL	OL	OL	OL	OL
8.625	7.3108	-0.0783	6.1927	-0.1084	6.9297	-0.0689	6.9	-0.0554	OL	OL	OL	OL	OL	OL	OL	OL
8.627	7.3127	-0.0522	6.1918	-0.1239	6.9306	-0.0552	6.9038	0	OL	OL	OL	OL	OL	OL	OL	OL
8.657	7.3136	-0.0391	6.1918	-0.1239	6.9316	-0.0414	6.9048	0.0138	OL	OL	OL	OL	OL	OL	OL	OL
8.66	7.3299	0.1826	6.1898	-0.1549	6.9306	-0.0552	6.8991	-0.0693	OL	OL	OL	OL	OL	OL	OL	OL
8.663	7.3136	-0.0391	6.1946	-0.0775	6.9306	-0.0552	6.8991	-0.0693	OL	OL	OL	OL	OL	OL	OL	OL
8.665	7.3079	-0.1174	6.1831	-0.2634	6.9325	-0.0276	6.8981	-0.0831	OL	OL	OL	OL	OL	OL	OL	OL
8.695	7.3127	-0.0522	6.1946	-0.0775	6.9297	-0.0689	6.9	-0.0554	OL	OL	OL	OL	OL	OL	OL	OL
8.699	7.3155	-0.013	6.1927	-0.1084	6.9306	-0.0552	6.8971	-0.097	OL	OL	OL	OL	OL	OL	OL	OL
8.701	7.3098	-0.0913	6.1927	-0.1084	6.9306	-0.0552	6.8981	-0.0831	OL	OL	OL	OL	OL	OL	OL	OL
8.708	7.307	-0.1304	6.1937	-0.093	6.9306	-0.0552	6.8981	-0.0831	OL	OL	OL	OL	OL	OL	OL	OL
8.71	7.3136	-0.0391	6.1927	-0.1084	6.9297	-0.0689	6.8991	-0.0693	OL	OL	OL	OL	OL	OL	OL	OL
8.725	7.3155	-0.013	6.186	-0.2169	6.9287	-0.0827	6.8971	-0.097	OL	OL	OL	OL	OL	OL	OL	OL
8.773	7.3117	-0.0652	6.1908	-0.1394	6.9297	-0.0689	6.8962	-0.1108	OL	OL	OL	OL	OL	OL	OL	OL
8.776	7.3136	-0.0391	6.1918	-0.1239	6.9287	-0.0827	6.8981	-0.0831	OL	OL	OL	OL	OL	OL	OL	OL
8.778	7.3175	0.013	6.1898	-0.1549	6.9297	-0.0689	6.8962	-0.1108	OL	OL	OL	OL	OL	OL	OL	OL
8.803	7.3127	-0.0522	6.1918	-0.1239	6.9306	-0.0552	6.8952	-0.1247	OL	OL	OL	OL	OL	OL	OL	OL
8.806	7.3146	-0.0261	6.1946	-0.0775	6.9335	-0.0138	6.9086	0.0693	OL	OL	OL	OL	OL	OL	OL	OL
8.825	7.3108	-0.0783	6.1937	-0.093	6.9306	-0.0552	6.8991	-0.0693	OL	OL	OL	OL	OL	OL	OL	OL
8.827	7.3136	-0.0391	6.1898	-0.1549	6.9306	-0.0552	6.8991	-0.0693	OL	OL	OL	OL	OL	OL	OL	OL
8.833	7.3108	-0.0783	6.1908	-0.1394	6.9297	-0.0689	6.9038	0	OL	OL	OL	OL	OL	OL	OL	OL
8.835	7.3098	-0.0913	6.1918	-0.1239	6.9316	-0.0414	6.8981	-0.0831	OL	OL	OL	OL	OL	OL	OL	OL
8.838	7.3165	0	6.1879	-0.1859	6.9306	-0.0552	6.8981	-0.0831	OL	OL	OL	OL	OL	OL	OL	OL
8.841	7.3136	-0.0391	6.1908	-0.1394	6.9306	-0.0552	6.8991	-0.0693	OL	OL	OL	OL	OL	OL	OL	OL
8.844	7.3108	-0.0783	6.1822	-0.2789	6.9306	-0.0552	6.9	-0.0554	OL	OL	OL	OL	OL	OL	OL	OL
8.848	7.3136	-0.0391	6.1956	-0.062	6.9297	-0.0689	6.8971	-0.097	OL	OL	OL	OL	OL	OL	OL	OL
8.879	7.3155	-0.013	6.1918	-0.1239	6.9297	-0.0689	6.8943	-0.1385	OL	OL	OL	OL	OL	OL	OL	OL
8.883	7.3041	-0.1695	6.1793	-0.3253	6.9316	-0.0414	6.8914	-0.1801	OL	OL	OL	OL	OL	OL	OL	OL
8.885	7.3136	-0.0391	6.1946	-0.0775	6.9325	-0.0276	6.8914	-0.1801	OL	OL	OL	OL	OL	OL	OL	OL
8.888	7.3117	-0.0652	6.1927	-0.1084	6.9316	-0.0414	6.8991	-0.0693	OL	OL	OL	OL	OL	OL	OL	OL
8.92	7.3117	-0.0652	6.1927	-0.1084	6.9316	-0.0414	6.8981	-0.0831	OL	OL	OL	OL	OL	OL	OL	OL
8.925	7.3136	-0.0391	6.1898	-0.1549	6.9316	-0.0414	6.8991	-0.0693	OL	OL	OL	OL	OL	OL	OL	OL
8.928	7.3155	-0.013	6.1889	-0.1704	6.9316	-0.0414	6.9	-0.0554	OL	OL	OL	OL	OL	OL	OL	OL
8.958	7.3127	-0.0522	6.1946	-0.0775	6.9297	-0.0689	6.8991	-0.0693	OL	OL	OL	OL	OL	OL	OL	OL
8.962	7.3155	-0.013	6.1889	-0.1704	6.9306	-0.0552	6.9019	-0.0277	OL	OL	OL	OL	OL	OL	OL	OL
8.964	7.3108	-0.0783	6.1966	-0.0465	6.9297	-0.0689	6.8981	-0.0831	OL	OL	OL	OL	OL	OL	OL	OL
8.971	7.3241	0.1043	6.1841	-0.2479	6.9306	-0.0552	6.9077	0.0554	OL	OL	OL	OL	OL	OL	OL	OL
9.001	7.3051	-0.1565	6.1898	-0.1549	6.9287	-0.0827	6.8962	-0.1108	OL	OL	OL	OL	OL	OL	OL	OL
9.005	7.3117	-0.0652	6.1937	-0.093	6.9306	-0.0552	6.8981	-0.0831	OL	OL	OL	OL	OL	OL	OL	OL
9.007	7.3203	0.0522	6.1994	0	6.9306	-0.0552	6.8971	-0.097	OL	OL	OL	OL	OL	OL	OL	OL
9.009	7.3127	-0.0522	6.1918	-0.1239	6.9306	-0.0552	6.9	-0.0554	OL	OL	OL	OL	OL	OL	OL	OL
9.016	7.3127	-0.0522	6.1918	-0.1239	6.9306	-0.0552	6.8991	-0.0693	OL	OL	OL	OL	OL	OL	OL	OL
9.044	7.3117	-0.0652	6.1918	-0.1239	6.9306	-0.0552	6.9	-0.0554	OL	OL	OL	OL	OL	OL	OL	OL
9.048	7.3136	-0.0391	6.1918	-0.1239	6.9287	-0.0827	6.8981	-0.0831	OL	OL	OL	OL	OL	OL	OL	OL
9.05	7.3203	0.0522	6.1927	-0.1084	6.9297	-0.0689	6.8981	-0.0831	OL	OL	OL	OL	OL	OL	OL	OL
9.054	7.3136	-0.0391	6.1937	-0.093	6.9287	-0.0827	6.8981	-0.0831	OL	OL	OL	OL	OL	OL	OL	OL
9.084	7.3136	-0.0391	6.186	-0.2169	6.9306	-0.0552	6.8991	-0.0693	OL	OL	OL	OL	OL	OL	OL	OL
9.088	7.3079	-0.1174	6.185	-0.2324	6.9316	-0.0414	6.8991	-0.0693	OL	OL	OL	OL	OL	OL	OL	OL
9.091	7.3117	-0.0652	6.2042	0.0774	6.9316	-0.0414	6.8991	-0.0693	OL	OL	OL	OL	OL	OL	OL	OL
9.096	7.3127	-0.0522	6.1879	-0.1859	6.9316	-0.0414	6.9029	-0.0139	OL	OL	OL	OL	OL	OL	OL	OL
9.128	7.3098	-0.0913	6.2033	0.062	6.9287	-0.0827	6.9019	-0.0277	OL	OL	OL	OL	OL	OL	OL	OL
9.131	7.3108	-0.0783	6.1918	-0.1239	6.9306	-0.0552	6.8943	-0.1385	OL	OL	OL	OL	OL	OL	OL	OL
9.133	7.3136	-0.0391	6.1898	-0.1549	6.9297	-0.0689	6.9019	-0.0277	OL	OL	OL	OL	OL	OL	OL	OL
9.136	7.3127	-0.0522	6.1898	-0.1549	6.9316	-0.0414	6.8991	-0.0693	OL	OL	OL	OL	OL	OL	OL	OL
9.166	7.3117	-0.0652	6.1927	-0.1084	6.9297	-0.0689	6.8991	-0.0693	OL	OL	OL	OL	OL	OL	OL	OL
9.169	7.3108	-0.0783	6.1937	-0.093	6.9287	-0.0827	6.8991	-0.0693	OL	OL	OL	OL	OL	OL	OL	OL
9.171	7.3165	0	6.1706	-0.4648	6.9306	-0.0552	6.901	-0.0416	OL	OL	OL	OL	OL	OL	OL	OL
9.174	7.3127	-0.0522	6.1918	-0.1239	6.9297	-0.0689	6.901	-0.0416	OL	OL	OL	OL	OL	OL	OL	OL
9.204	7.3136	-0.0391	6.1908	-0.1394	6.9287	-0.0827	6.8981	-0.0831	OL	OL	OL	OL	OL	OL	OL	OL
9.208	7.3194	0.0391	6.2196	0.3253	6.9297	-0.0689	6.901	-0.0416	OL	OL	OL	OL	OL	OL	OL	OL
9.211	7.3165	0	6.1918	-0.1239	6.9316	-0.0414	6.8962	-0.1108	OL	OL	OL	OL	OL	OL	OL	OL
9.216	7.3127	-0.0522	6.1918	-0.1239	6.9306	-0.0552	6.8924	-0.1662	OL	OL	OL	OL	OL	OL	OL	OL
9.247	7.3146	-0.0261	6.1918	-0.1239	6.9316	-0.0414	6.8981	-0.0831	OL	OL	OL	OL	OL	OL	OL	OL
9.25	7.3108	-0.0783	6.1918	-0.1239	6.9316	-0.0414	6.901	-0.0416	OL	OL	OL	OL	OL	OL	OL	OL
9.253	7.3098	-0.0913	6.1889	-0.1704	6.9297	-0.0689	6.8991	-0.0693	OL	OL	OL	OL	OL	OL	OL	OL
9.255	7.3146	-0.0261	6.1927	-0.1084	6.9306	-0.0552	6.8991	-0.0693	OL	OL	OL	OL	OL	OL	OL	OL
9.286	7.2984	-0.2478	6.1918	-0.1239	6.9297	-0.0689	6.8981	-0.0831	OL	OL	OL	OL	OL	OL	OL	OL
9.289	7.3165	0	6.1937	-0.093	6.9316	-0.0414	6.8991	-0.0693	OL	OL	OL	OL	OL	OL	OL	OL
9.291	7.3079	-0.1174	6.1937	-0.093	6.9316	-0.0414	6.901	-0.0416	OL	OL	OL	OL	OL	OL	OL	OL
9.294	7.307	-0.1304	6.2004	0.0155	6.9306	-0.0552	6.8981	-0.0831	OL	OL	OL	OL	OL	OL	OL	OL
9.324	7.3155	-0.013	6.1879	-0.1859	6.9306	-0.0552	6.8981	-0.0831	OL	OL	OL	OL	OL	OL	OL	OL
9.328	7.3117	-0.0652	6.185	-0.2324	6.9287	-0.0827	6.8991	-0.0693	OL	OL	OL	OL	OL	OL	OL	OL
9.331	7.3108	-0.0783	6.1802	-0.3099	6.9297	-0.0689	6.8943	-0.1385	OL	OL	OL	OL	OL	OL	OL	OL
9.344	7.3127	-0.0522	6.1918	-0.1239	6.9316	-0.0414	6.8991	-0.0693	OL	OL	OL	OL	OL	OL	OL	OL
9.347	7.3127	-0.0522	6.1946	-0.0775	6.9316	-0.0414	6.9029	-0.0139	OL	OL	OL	OL	OL	OL	OL	OL
9.36	7.3127	-0.0522	6.1908	-0.1394	6.9297	-0.0689	6.8991	-0.0693	OL	OL	OL	OL	OL	OL	OL	OL
9.363	7.3136	-0.0391	6.1908	-0.1394	6.9306	-0.0552	6.8981	-0.0831	OL	OL	OL	OL	OL	OL	OL	OL
9.37	7.3146	-0.0261	6.1927	-0.1084	6.9316	-0.0414	6.8991	-0.0693	OL	OL	OL	OL	OL	OL	OL	OL
9.402	7.3098	-0.0913	6.1927	-0.1084	6.9316	-0.0414	6.8991	-0.0693	OL	OL	OL	OL	OL	OL	OL	OL
9.405	7.306	-0.1435	6.1937	-0.093	6.9277	-0.0965	6.8991	-0.0693	OL	OL	OL	OL	OL	OL	OL	OL
9.408	7.2946	-0.3	6.1966	-0.0465	6.9306	-0.0552	6.8991	-0.0693	OL	OL	OL	OL	OL	OL	OL	OL
9.414	7.3146	-0.0261	6.1697	-0.4803	6.9325	-0.0276	6.9038	0	OL	OL	OL	OL	OL	OL	OL	OL
9.443	7.3136	-0.0391	6.1802	-0.3099	6.9316	-0.0414	6.8981	-0.0831	OL	OL	OL	OL	OL	OL	OL	OL
9.446	7.3136	-0.0391	6.1927	-0.1084	6.9297	-0.0689	6.9	-0.0554	OL	OL	OL	OL	OL	OL	OL	OL
9.449	7.3127	-0.0522	6.1918	-0.1239	6.9297	-0.0689	6.9048	0.0138	OL	OL	OL	OL	OL	OL	OL	OL
9.472	7.3117	-0.0652	6.1946	-0.0775	6.9306	-0.0552	6.9029	-0.0139	OL	OL	OL	OL	OL	OL	OL	OL
9.502	7.3232	0.0913	6.1956	-0.062	6.9316	-0.0414	6.9019	-0.0277	OL	OL	OL	OL	OL	OL	OL	OL
9.505	7.3165	0	6.1831	-0.2634	6.9297	-0.0689	6.8981	-0.0831	OL	OL	OL	OL	OL	OL	OL	OL
9.508	7.3184	0.0261	6.1946	-0.0775	6.9306	-0.0552	6.9067	0.0416	OL	OL	OL	OL	OL	OL	OL	OL
9.51	7.307	-0.1304	6.1937	-0.093	6.9306	-0.0552	6.9029	-0.0139	OL	OL	OL	OL	OL	OL	OL	OL
9.544	7.3146	-0.0261	6.1956	-0.062	6.9316	-0.0414	6.9029	-0.0139	OL	OL	OL	OL	OL	OL	OL	OL
9.548	7.3155	-0.013	6.1985	-0.0155	6.9325	-0.0276	6.9019	-0.0277	OL	OL	OL	OL	OL	OL	OL	OL
9.553	7.3165	0	6.186	-0.2169	6.9306	-0.0552	6.901	-0.0416	OL	OL	OL	OL	OL	OL	OL	OL
9.556	7.3155	-0.013	6.1956	-0.062	6.9306	-0.0552	6.9134	0.1385	OL	OL	OL	OL	OL	OL	OL	OL
9.587	7.3175	0.013	6.1956	-0.062	6.9306	-0.0552	6.9029	-0.0139	OL	OL	OL	OL	OL	OL	OL	OL
9.593	7.3136	-0.0391	6.1918	-0.1239	6.9297	-0.0689	6.9038	0	OL	OL	OL	OL	OL	OL	OL	OL
9.628	7.3184	0.0261	6.1927	-0.1084	6.9335	-0.0138	6.9019	-0.0277	OL	OL	OL	OL	OL	OL	OL	OL
9.631	7.3184	0.0261	6.1985	-0.0155	6.9335	-0.0138	6.9038	0	OL	OL	OL	OL	OL	OL	OL	OL
9.64	7.3165	0	6.1898	-0.1549	6.9325	-0.0276	6.8933	-0.1524	OL	OL	OL	OL	OL	OL	OL	OL
9.644	7.3318	0.2087	6.1975	-0.031	6.9344	0	6.9163	0.1801	OL	OL	OL	OL	OL	OL	OL	OL
9.673	7.3194	0.0391	6.2004	0.0155	6.9325	-0.0276	6.901	-0.0416	OL	OL	OL	OL	OL	OL	OL	OL
9.676	7.3184	0.0261	6.1975	-0.031	6.9325	-0.0276	6.9048	0.0138	OL	OL	OL	OL	OL	OL	OL	OL
9.679	7.3155	-0.013	6.1994	0	6.9354	0.0138	6.9029	-0.0139	OL	OL	OL	OL	OL	OL	OL	OL
9.708	7.3175	0.013	6.1994	0	6.9335	-0.0138	6.9048	0.0138	OL	OL	OL	OL	OL	OL	OL	OL
9.712	7.3165	0	6.1994	0	6.9354	0.0138	6.9048	0.0138	OL	OL	OL	OL	OL	OL	OL	OL
9.714	7.3165	0	6.2004	0.0155	6.9325	-0.0276	6.9019	-0.0277	OL	OL	OL	OL	OL	OL	OL	OL
9.717	7.3194	0.0391	6.2062	0.1084	6.9335	-0.0138	6.9038	0	OL	OL	OL	OL	OL	OL	OL	OL
9.748	7.3127	-0.0522	6.1994	0	6.9344	0	6.9058	0.0277	OL	OL	OL	OL	OL	OL	OL	OL
9.751	7.3346	0.2478	6.2042	0.0774	6.9335	-0.0138	6.9144	0.1524	OL	OL	OL	OL	OL	OL	OL	OL
9.754	7.3155	-0.013	6.2023	0.0465	6.9364	0.0276	6.9096	0.0831	OL	OL	OL	OL	OL	OL	OL	OL
9.76	7.3108	-0.0783	6.2014	0.031	6.9344	0	6.9096	0.0831	OL	OL	OL	OL	OL	OL	OL	OL
9.764	7.3194	0.0391	6.2004	0.0155	6.9335	-0.0138	6.9163	0.1801	OL	OL	OL	OL	OL	OL	OL	OL
9.793	7.3213	0.0652	6.2033	0.062	6.9344	0	6.9058	0.0277	OL	OL	OL	OL	OL	OL	OL	OL
9.796	7.3165	0	6.2033	0.062	6.9344	0	6.9038	0	OL	OL	OL	OL	OL	OL	OL	OL
9.799	7.3203	0.0522	6.2014	0.031	6.9354	0.0138	6.9067	0.0416	OL	OL	OL	OL	OL	OL	OL	OL
9.803	7.3337	0.2347	6.2081	0.1394	6.9344	0	6.9038	0	OL	OL	OL	OL	OL	OL	OL	OL
9.833	7.3184	0.0261	6.2023	0.0465	6.9344	0	6.9048	0.0138	OL	OL	OL	OL	OL	OL	OL	OL
9.837	7.326	0.1304	6.1898	-0.1549	6.9344	0	6.9048	0.0138	OL	OL	OL	OL	OL	OL	OL	OL
9.84	7.3337	0.2347	6.2033	0.062	6.9364	0.0276	6.9144	0.1524	OL	OL	OL	OL	OL	OL	OL	OL
9.872	7.3146	-0.0261	6.2042	0.0774	6.9344	0	6.9124	0.1247	OL	OL	OL	OL	OL	OL	OL	OL
9.875	7.3222	0.0783	6.1822	-0.2789	6.9344	0	6.9144	0.1524	OL	OL	OL	OL	OL	OL	OL	OL
9.878	7.3327	0.2217	6.2042	0.0774	6.9335	-0.0138	6.9077	0.0554	OL	OL	OL	OL	OL	OL	OL	OL
9.884	7.3222	0.0783	6.2033	0.062	6.9335	-0.0138	6.9077	0.0554	OL	OL	OL	OL	OL	OL	OL	OL
9.886	7.3213	0.0652	6.2052	0.0929	6.9335	-0.0138	6.9096	0.0831	OL	OL	OL	OL	OL	OL	OL	OL
9.916	7.3203	0.0522	6.2071	0.1239	6.9344	0	6.9086	0.0693	OL	OL	OL	OL	OL	OL	OL	OL
9.919	7.3232	0.0913	6.2023	0.0465	6.9344	0	6.9058	0.0277	OL	OL	OL	OL	OL	OL	OL	OL
9.923	7.3222	0.0783	6.2042	0.0774	6.9344	0	6.9067	0.0416	OL	OL	OL	OL	OL	OL	OL	OL
9.924	7.327	0.1435	6.2052	0.0929	6.9335	-0.0138	6.9077	0.0554	OL	OL	OL	OL	OL	OL	OL	OL
9.961	7.3222	0.0783	6.2177	0.2943	6.9354	0.0138	6.9124	0.1247	OL	OL	OL	OL	OL	OL	OL	OL
9.964	7.3251	0.1174	6.21	0.1704	6.9344	0	6.9096	0.0831	OL	OL	OL	OL	OL	OL	OL	OL
9.967	7.3232	0.0913	6.1966	-0.0465	6.9354	0.0138	6.9153	0.1662	OL	OL	OL	OL	OL	OL	OL	OL
9.981	7.3222	0.0783	6.1994	0	6.9325	-0.0276	6.9134	0.1385	OL	OL	OL	OL	OL	OL	OL	OL
9.983	7.3251	0.1174	6.2042	0.0774	6.9354	0.0138	6.9058	0.0277	OL	OL	OL	OL	OL	OL	OL	OL
10.008	7.3232	0.0913	6.2129	0.2169	6.9344	0	6.9105	0.097	OL	OL	OL	OL	OL	OL	OL	OL
10.011	7.3222	0.0783	6.2062	0.1084	6.9316	-0.0414	6.9029	-0.0139	OL	OL	OL	OL	OL	OL	OL	OL
10.017	7.3222	0.0783	6.2033	0.062	6.9364	0.0276	6.9067	0.0416	OL	OL	OL	OL	OL	OL	OL	OL
10.019	7.3194	0.0391	6.2062	0.1084	6.9335	-0.0138	6.9086	0.0693	OL	OL	OL	OL	OL	OL	OL	OL
10.044	7.328	0.1565	6.2081	0.1394	6.9344	0	6.9096	0.0831	OL	OL	OL	OL	OL	OL	OL	OL
10.047	7.307	-0.1304	6.2042	0.0774	6.9354	0.0138	6.9096	0.0831	OL	OL	OL	OL	OL	OL	OL	OL
10.053	7.3155	-0.013	6.2033	0.062	6.9325	-0.0276	6.9086	0.0693	OL	OL	OL	OL	OL	OL	OL	OL
10.055	7.3461	0.4043	6.2071	0.1239	6.9344	0	6.9124	0.1247	OL	OL	OL	OL	OL	OL	OL	OL
10.074	7.3241	0.1043	6.2215	0.3563	6.9344	0	6.9077	0.0554	OL	OL	OL	OL	OL	OL	OL	OL
10.077	7.3222	0.0783	6.2004	0.0155	6.9325	-0.0276	6.9096	0.0831	OL	OL	OL	OL	OL	OL	OL	OL
10.08	7.3194	0.0391	6.1985	-0.0155	6.9344	0	6.9048	0.0138	OL	OL	OL	OL	OL	OL	OL	OL
10.11	7.3222	0.0783	6.2042	0.0774	6.9325	-0.0276	6.9058	0.0277	OL	OL	OL	OL	OL	OL	OL	OL
10.114	7.3222	0.0783	6.2042	0.0774	6.9344	0	6.901	-0.0416	OL	OL	OL	OL	OL	OL	OL	OL
10.116	7.3213	0.0652	6.2033	0.062	6.9344	0	6.9058	0.0277	OL	OL	OL	OL	OL	OL	OL	OL
10.12	7.3203	0.0522	6.2023	0.0465	6.9364	0.0276	6.9067	0.0416	OL	OL	OL	OL	OL	OL	OL	OL
10.15	7.3136	-0.0391	6.1985	-0.0155	6.9364	0.0276	6.9086	0.0693	OL	OL	OL	OL	OL	OL	OL	OL
10.154	7.3155	-0.013	6.1754	-0.3873	6.9325	-0.0276	6.9067	0.0416	OL	OL	OL	OL	OL	OL	OL	OL
10.157	7.3165	0	6.2033	0.062	6.9354	0.0138	6.9019	-0.0277	OL	OL	OL	OL	OL	OL	OL	OL
10.163	7.3222	0.0783	6.2119	0.2014	6.9335	-0.0138	6.9077	0.0554	OL	OL	OL	OL	OL	OL	OL	OL
10.167	7.3175	0.013	6.1745	-0.4028	6.9325	-0.0276	6.9048	0.0138	OL	OL	OL	OL	OL	OL	OL	OL
10.196	7.3155	-0.013	6.1994	0	6.9344	0	6.9019	-0.0277	OL	OL	OL	OL	OL	OL	OL	OL
10.202	7.3194	0.0391	6.2004	0.0155	6.9325	-0.0276	6.9048	0.0138	OL	OL	OL	OL	OL	OL	OL	OL
10.206	7.3175	0.013	6.2004	0.0155	6.9325	-0.0276	6.9172	0.1939	OL	OL	OL	OL	OL	OL	OL	OL
10.235	7.3155	-0.013	6.1985	-0.0155	6.9335	-0.0138	6.9029	-0.0139	OL	OL	OL	OL	OL	OL	OL	OL
10.239	7.3194	0.0391	6.1985	-0.0155	6.9325	-0.0276	6.9019	-0.0277	OL	OL	OL	OL	OL	OL	OL	OL
10.241	7.3175	0.013	6.1975	-0.031	6.9354	0.0138	6.9019	-0.0277	OL	OL	OL	OL	OL	OL	OL	OL
10.245	7.3318	0.2087	6.1966	-0.0465	6.9335	-0.0138	6.9019	-0.0277	OL	OL	OL	OL	OL	OL	OL	OL
10.277	7.3165	0	6.1898	-0.1549	6.9335	-0.0138	6.9019	-0.0277	OL	OL	OL	OL	OL	OL	OL	OL
10.28	7.3222	0.0783	6.1966	-0.0465	6.9335	-0.0138	6.9019	-0.0277	OL	OL	OL	OL	OL	OL	OL	OL
10.283	7.3012	-0.2087	6.2138	0.2324	6.9335	-0.0138	6.901	-0.0416	OL	OL	OL	OL	OL	OL	OL	OL
10.289	7.326	0.1304	6.1946	-0.0775	6.9335	-0.0138	6.9019	-0.0277	OL	OL	OL	OL	OL	OL	OL	OL
10.319	7.3194	0.0391	6.2023	0.0465	6.9344	0	6.8981	-0.0831	OL	OL	OL	OL	OL	OL	OL	OL
10.323	7.3146	-0.0261	6.2042	0.0774	6.9335	-0.0138	6.9019	-0.0277	OL	OL	OL	OL	OL	OL	OL	OL
10.325	7.3127	-0.0522	6.1937	-0.093	6.9325	-0.0276	6.9	-0.0554	OL	OL	OL	OL	OL	OL	OL	OL
10.328	7.3127	-0.0522	6.1946	-0.0775	6.9306	-0.0552	6.8971	-0.097	OL	OL	OL	OL	OL	OL	OL	OL
10.358	7.3136	-0.0391	6.1956	-0.062	6.9335	-0.0138	6.8991	-0.0693	OL	OL	OL	OL	OL	OL	OL	OL
10.362	7.3127	-0.0522	6.1937	-0.093	6.9325	-0.0276	6.9	-0.0554	OL	OL	OL	OL	OL	OL	OL	OL
10.364	7.3127	-0.0522	6.1918	-0.1239	6.9335	-0.0138	6.8991	-0.0693	OL	OL	OL	OL	OL	OL	OL	OL
10.367	7.3127	-0.0522	6.1937	-0.093	6.9316	-0.0414	6.9	-0.0554	OL	OL	OL	OL	OL	OL	OL	OL
10.398	7.3165	0	6.1927	-0.1084	6.9335	-0.0138	6.8991	-0.0693	OL	OL	OL	OL	OL	OL	OL	OL
10.402	7.3041	-0.1695	6.1918	-0.1239	6.9335	-0.0138	6.8971	-0.097	OL	OL	OL	OL	OL	OL	OL	OL
10.404	7.3108	-0.0783	6.2062	0.1084	6.9335	-0.0138	6.9029	-0.0139	OL	OL	OL	OL	OL	OL	OL	OL
10.41	7.3098	-0.0913	6.1745	-0.4028	6.9325	-0.0276	6.8981	-0.0831	OL	OL	OL	OL	OL	OL	OL	OL
10.414	7.3127	-0.0522	6.1783	-0.3408	6.9316	-0.0414	6.8962	-0.1108	OL	OL	OL	OL	OL	OL	OL	OL
10.443	7.3108	-0.0783	6.1918	-0.1239	6.9335	-0.0138	6.9019	-0.0277	OL	OL	OL	OL	OL	OL	OL	OL
10.447	7.3146	-0.0261	6.1918	-0.1239	6.9306	-0.0552	6.8952	-0.1247	OL	OL	OL	OL	OL	OL	OL	OL
10.449	7.3098	-0.0913	6.1908	-0.1394	6.9335	-0.0138	6.8981	-0.0831	OL	OL	OL	OL	OL	OL	OL	OL
10.453	7.3098	-0.0913	6.1927	-0.1084	6.9325	-0.0276	6.8981	-0.0831	OL	OL	OL	OL	OL	OL	OL	OL
10.483	7.3098	-0.0913	6.1918	-0.1239	6.9335	-0.0138	6.8991	-0.0693	OL	OL	OL	OL	OL	OL	OL	OL
10.486	7.3079	-0.1174	6.1908	-0.1394	6.9335	-0.0138	6.8991	-0.0693	OL	OL	OL	OL	OL	OL	OL	OL
10.489	7.3127	-0.0522	6.187	-0.2014	6.9335	-0.0138	6.8991	-0.0693	OL	OL	OL	OL	OL	OL	OL	OL
10.493	7.307	-0.1304	6.1898	-0.1549	6.9325	-0.0276	6.8981	-0.0831	OL	OL	OL	OL	OL	OL	OL	OL
10.523	7.3108	-0.0783	6.1927	-0.1084	6.9316	-0.0414	6.8991	-0.0693	OL	OL	OL	OL	OL	OL	OL	OL
10.526	7.3155	-0.013	6.1918	-0.1239	6.9325	-0.0276	6.8981	-0.0831	OL	OL	OL	OL	OL	OL	OL	OL
10.529	7.3136	-0.0391	6.186	-0.2169	6.9325	-0.0276	6.8962	-0.1108	OL	OL	OL	OL	OL	OL	OL	OL
10.535	7.3117	-0.0652	6.1918	-0.1239	6.9335	-0.0138	6.8981	-0.0831	OL	OL	OL	OL	OL	OL	OL	OL
10.614	7.3108	-0.0783	6.1927	-0.1084	6.9325	-0.0276	6.8981	-0.0831	OL	OL	OL	OL	OL	OL	OL	OL
10.618	7.3108	-0.0783	6.1946	-0.0775	6.9344	0	6.8971	-0.097	OL	OL	OL	OL	OL	OL	OL	OL
10.62	7.3127	-0.0522	6.1918	-0.1239	6.9316	-0.0414	6.8981	-0.0831	OL	OL	OL	OL	OL	OL	OL	OL
10.623	7.3146	-0.0261	6.1918	-0.1239	6.9325	-0.0276	6.8991	-0.0693	OL	OL	OL	OL	OL	OL	OL	OL
10.625	7.3098	-0.0913	6.1831	-0.2634	6.9316	-0.0414	6.901	-0.0416	OL	OL	OL	OL	OL	OL	OL	OL
10.651	7.3108	-0.0783	6.1946	-0.0775	6.9335	-0.0138	6.901	-0.0416	OL	OL	OL	OL	OL	OL	OL	OL
10.653	7.3098	-0.0913	6.1946	-0.0775	6.9316	-0.0414	6.8962	-0.1108	OL	OL	OL	OL	OL	OL	OL	OL
10.66	7.3098	-0.0913	6.1889	-0.1704	6.9316	-0.0414	6.8991	-0.0693	OL	OL	OL	OL	OL	OL	OL	OL
10.663	7.3098	-0.0913	6.1927	-0.1084	6.9316	-0.0414	6.8991	-0.0693	OL	OL	OL	OL	OL	OL	OL	OL
10.666	7.3098	-0.0913	6.1908	-0.1394	6.9316	-0.0414	6.901	-0.0416	OL	OL	OL	OL	OL	OL	OL	OL
10.669	7.3089	-0.1043	6.1889	-0.1704	6.9316	-0.0414	6.8981	-0.0831	OL	OL	OL	OL	OL	OL	OL	OL
10.688	7.3108	-0.0783	6.1898	-0.1549	6.9335	-0.0138	6.8971	-0.097	OL	OL	OL	OL	OL	OL	OL	OL
10.69	7.3127	-0.0522	6.1908	-0.1394	6.9316	-0.0414	6.8962	-0.1108	OL	OL	OL	OL	OL	OL	OL	OL
10.697	7.3117	-0.0652	6.1889	-0.1704	6.9316	-0.0414	6.8991	-0.0693	OL	OL	OL	OL	OL	OL	OL	OL
10.7	7.3165	0	6.1908	-0.1394	6.9325	-0.0276	6.8991	-0.0693	OL	OL	OL	OL	OL	OL	OL	OL
10.73	7.2993	-0.2348	6.1879	-0.1859	6.9325	-0.0276	6.8991	-0.0693	OL	OL	OL	OL	OL	OL	OL	OL
10.734	7.3194	0.0391	6.1898	-0.1549	6.9306	-0.0552	6.901	-0.0416	OL	OL	OL	OL	OL	OL	OL	OL
10.737	7.3155	-0.013	6.1918	-0.1239	6.9316	-0.0414	6.9	-0.0554	OL	OL	OL	OL	OL	OL	OL	OL
10.74	7.3098	-0.0913	6.1822	-0.2789	6.9316	-0.0414	6.9038	0	OL	OL	OL	OL	OL	OL	OL	OL
10.771	7.3089	-0.1043	6.1918	-0.1239	6.9316	-0.0414	6.8971	-0.097	OL	OL	OL	OL	OL	OL	OL	OL
10.774	7.3098	-0.0913	6.1918	-0.1239	6.9316	-0.0414	6.8981	-0.0831	OL	OL	OL	OL	OL	OL	OL	OL
10.776	7.3108	-0.0783	6.1898	-0.1549	6.9316	-0.0414	6.8971	-0.097	OL	OL	OL	OL	OL	OL	OL	OL
10.779	7.307	-0.1304	6.1908	-0.1394	6.9316	-0.0414	6.8991	-0.0693	OL	OL	OL	OL	OL	OL	OL	OL
10.809	7.3098	-0.0913	6.1937	-0.093	6.9325	-0.0276	6.8971	-0.097	OL	OL	OL	OL	OL	OL	OL	OL
10.813	7.3184	0.0261	6.187	-0.2014	6.9306	-0.0552	6.8971	-0.097	OL	OL	OL	OL	OL	OL	OL	OL
10.816	7.2917	-0.3391	6.1966	-0.0465	6.9316	-0.0414	6.9019	-0.0277	OL	OL	OL	OL	OL	OL	OL	OL
10.822	7.3184	0.0261	6.1898	-0.1549	6.9316	-0.0414	6.8981	-0.0831	OL	OL	OL	OL	OL	OL	OL	OL
10.856	7.3108	-0.0783	6.1802	-0.3099	6.9306	-0.0552	6.901	-0.0416	OL	OL	OL	OL	OL	OL	OL	OL
10.861	7.3117	-0.0652	6.1889	-0.1704	6.9325	-0.0276	6.8952	-0.1247	OL	OL	OL	OL	OL	OL	OL	OL
10.865	7.3098	-0.0913	6.1889	-0.1704	6.9316	-0.0414	6.8952	-0.1247	OL	OL	OL	OL	OL	OL	OL	OL
10.894	7.3098	-0.0913	6.1889	-0.1704	6.9325	-0.0276	6.8962	-0.1108	OL	OL	OL	OL	OL	OL	OL	OL
10.898	7.3098	-0.0913	6.1908	-0.1394	6.9306	-0.0552	6.8952	-0.1247	OL	OL	OL	OL	OL	OL	OL	OL
10.9	7.3079	-0.1174	6.1908	-0.1394	6.9325	-0.0276	6.8981	-0.0831	OL	OL	OL	OL	OL	OL	OL	OL
10.904	7.3127	-0.0522	6.1898	-0.1549	6.9316	-0.0414	6.8962	-0.1108	OL	OL	OL	OL	OL	OL	OL	OL
10.936	7.3098	-0.0913	6.187	-0.2014	6.9325	-0.0276	6.8943	-0.1385	OL	OL	OL	OL	OL	OL	OL	OL
10.939	7.3031	-0.1826	6.185	-0.2324	6.9306	-0.0552	6.8962	-0.1108	OL	OL	OL	OL	OL	OL	OL	OL
10.942	7.3051	-0.1565	6.1898	-0.1549	6.9316	-0.0414	6.8962	-0.1108	OL	OL	OL	OL	OL	OL	OL	OL
10.949	7.3098	-0.0913	6.1898	-0.1549	6.9316	-0.0414	6.8991	-0.0693	OL	OL	OL	OL	OL	OL	OL	OL
10.978	7.3098	-0.0913	6.1918	-0.1239	6.9306	-0.0552	6.8971	-0.097	OL	OL	OL	OL	OL	OL	OL	OL
10.982	7.3089	-0.1043	6.1889	-0.1704	6.9316	-0.0414	6.8876	-0.2355	OL	OL	OL	OL	OL	OL	OL	OL
10.984	7.3089	-0.1043	6.1879	-0.1859	6.9316	-0.0414	6.8971	-0.097	OL	OL	OL	OL	OL	OL	OL	OL
10.987	7.3079	-0.1174	6.1908	-0.1394	6.9306	-0.0552	6.8952	-0.1247	OL	OL	OL	OL	OL	OL	OL	OL
11.017	7.3079	-0.1174	6.1889	-0.1704	6.9325	-0.0276	6.8971	-0.097	OL	OL	OL	OL	OL	OL	OL	OL
11.021	7.3165	0	6.1946	-0.0775	6.9316	-0.0414	6.8952	-0.1247	OL	OL	OL	OL	OL	OL	OL	OL
11.023	7.3089	-0.1043	6.186	-0.2169	6.9316	-0.0414	6.8962	-0.1108	OL	OL	OL	OL	OL	OL	OL	OL
11.026	7.3079	-0.1174	6.1879	-0.1859	6.9316	-0.0414	6.8962	-0.1108	OL	OL	OL	OL	OL	OL	OL	OL
11.057	7.3098	-0.0913	6.1879	-0.1859	6.9316	-0.0414	6.8962	-0.1108	OL	OL	OL	OL	OL	OL	OL	OL
11.06	7.3098	-0.0913	6.1898	-0.1549	6.9335	-0.0138	6.8981	-0.0831	OL	OL	OL	OL	OL	OL	OL	OL
11.063	7.3079	-0.1174	6.1889	-0.1704	6.9316	-0.0414	6.8971	-0.097	OL	OL	OL	OL	OL	OL	OL	OL
11.069	7.3079	-0.1174	6.1812	-0.2944	6.9316	-0.0414	6.8952	-0.1247	OL	OL	OL	OL	OL	OL	OL	OL
11.073	7.307	-0.1304	6.1898	-0.1549	6.9335	-0.0138	6.8943	-0.1385	OL	OL	OL	OL	OL	OL	OL	OL
11.103	7.3098	-0.0913	6.187	-0.2014	6.9316	-0.0414	6.8962	-0.1108	OL	OL	OL	OL	OL	OL	OL	OL
11.107	7.306	-0.1435	6.1898	-0.1549	6.9306	-0.0552	6.8971	-0.097	OL	OL	OL	OL	OL	OL	OL	OL
11.109	7.307	-0.1304	6.1889	-0.1704	6.9325	-0.0276	6.8971	-0.097	OL	OL	OL	OL	OL	OL	OL	OL
11.113	7.3012	-0.2087	6.1927	-0.1084	6.9335	-0.0138	6.8971	-0.097	OL	OL	OL	OL	OL	OL	OL	OL
11.143	7.3089	-0.1043	6.1831	-0.2634	6.9306	-0.0552	6.8962	-0.1108	OL	OL	OL	OL	OL	OL	OL	OL
11.147	7.3051	-0.1565	6.1889	-0.1704	6.9316	-0.0414	6.8962	-0.1108	OL	OL	OL	OL	OL	OL	OL	OL
11.15	7.3165	0	6.1889	-0.1704	6.9316	-0.0414	6.8981	-0.0831	OL	OL	OL	OL	OL	OL	OL	OL
11.152	7.3051	-0.1565	6.1889	-0.1704	6.9335	-0.0138	6.8962	-0.1108	OL	OL	OL	OL	OL	OL	OL	OL
11.182	7.3089	-0.1043	6.1908	-0.1394	6.9325	-0.0276	6.8952	-0.1247	OL	OL	OL	OL	OL	OL	OL	OL
11.185	7.3098	-0.0913	6.1889	-0.1704	6.9306	-0.0552	6.8981	-0.0831	OL	OL	OL	OL	OL	OL	OL	OL
11.188	7.3079	-0.1174	6.1898	-0.1549	6.9316	-0.0414	6.8885	-0.2217	OL	OL	OL	OL	OL	OL	OL	OL
11.194	7.3098	-0.0913	6.1898	-0.1549	6.9306	-0.0552	6.8962	-0.1108	OL	OL	OL	OL	OL	OL	OL	OL
11.227	7.3079	-0.1174	6.1898	-0.1549	6.9306	-0.0552	6.8962	-0.1108	OL	OL	OL	OL	OL	OL	OL	OL
11.231	7.3098	-0.0913	6.1898	-0.1549	6.9297	-0.0689	6.8971	-0.097	OL	OL	OL	OL	OL	OL	OL	OL
11.233	7.3022	-0.1956	6.1898	-0.1549	6.9335	-0.0138	6.8952	-0.1247	OL	OL	OL	OL	OL	OL	OL	OL
11.258	7.3108	-0.0783	6.1898	-0.1549	6.9325	-0.0276	6.8962	-0.1108	OL	OL	OL	OL	OL	OL	OL	OL
11.261	7.2974	-0.2608	6.1879	-0.1859	6.9306	-0.0552	6.8962	-0.1108	OL	OL	OL	OL	OL	OL	OL	OL
11.286	7.3146	-0.0261	6.1754	-0.3873	6.9316	-0.0414	6.8962	-0.1108	OL	OL	OL	OL	OL	OL	OL	OL
11.288	7.3041	-0.1695	6.1879	-0.1859	6.9297	-0.0689	6.8962	-0.1108	OL	OL	OL	OL	OL	OL	OL	OL
11.307	7.3051	-0.1565	6.186	-0.2169	6.9306	-0.0552	6.8943	-0.1385	OL	OL	OL	OL	OL	OL	OL	OL
11.309	7.3098	-0.0913	6.186	-0.2169	6.9306	-0.0552	6.8981	-0.0831	OL	OL	OL	OL	OL	OL	OL	OL
11.315	7.3079	-0.1174	6.1889	-0.1704	6.9297	-0.0689	6.8971	-0.097	OL	OL	OL	OL	OL	OL	OL	OL
11.318	7.3079	-0.1174	6.1898	-0.1549	6.9316	-0.0414	6.8962	-0.1108	OL	OL	OL	OL	OL	OL	OL	OL
11.32	7.3108	-0.0783	6.1889	-0.1704	6.9306	-0.0552	6.8952	-0.1247	OL	OL	OL	OL	OL	OL	OL	OL
11.323	7.3079	-0.1174	6.1898	-0.1549	6.9297	-0.0689	6.8962	-0.1108	OL	OL	OL	OL	OL	OL	OL	OL
11.329	7.3108	-0.0783	6.1889	-0.1704	6.9325	-0.0276	6.8962	-0.1108	OL	OL	OL	OL	OL	OL	OL	OL
11.359	7.3108	-0.0783	6.1918	-0.1239	6.9306	-0.0552	6.8962	-0.1108	OL	OL	OL	OL	OL	OL	OL	OL
11.363	7.3079	-0.1174	6.1879	-0.1859	6.9325	-0.0276	6.8971	-0.097	OL	OL	OL	OL	OL	OL	OL	OL
11.365	7.3041	-0.1695	6.1889	-0.1704	6.9306	-0.0552	6.8933	-0.1524	OL	OL	OL	OL	OL	OL	OL	OL
11.369	7.3155	-0.013	6.186	-0.2169	6.9325	-0.0276	6.8895	-0.2078	OL	OL	OL	OL	OL	OL	OL	OL
11.4	7.3098	-0.0913	6.185	-0.2324	6.9316	-0.0414	6.8971	-0.097	OL	OL	OL	OL	OL	OL	OL	OL
11.403	7.3108	-0.0783	6.1812	-0.2944	6.9316	-0.0414	6.8952	-0.1247	OL	OL	OL	OL	OL	OL	OL	OL
11.406	7.3108	-0.0783	6.1898	-0.1549	6.9306	-0.0552	6.8924	-0.1662	OL	OL	OL	OL	OL	OL	OL	OL
11.41	7.3098	-0.0913	6.1889	-0.1704	6.9316	-0.0414	6.8943	-0.1385	OL	OL	OL	OL	OL	OL	OL	OL
11.438	7.3089	-0.1043	6.1898	-0.1549	6.9306	-0.0552	6.8971	-0.097	OL	OL	OL	OL	OL	OL	OL	OL
11.442	7.3089	-0.1043	6.1889	-0.1704	6.9335	-0.0138	6.8952	-0.1247	OL	OL	OL	OL	OL	OL	OL	OL
11.444	7.3108	-0.0783	6.1889	-0.1704	6.9316	-0.0414	6.8952	-0.1247	OL	OL	OL	OL	OL	OL	OL	OL
11.451	7.3089	-0.1043	6.1879	-0.1859	6.9306	-0.0552	6.8962	-0.1108	OL	OL	OL	OL	OL	OL	OL	OL
11.484	7.306	-0.1435	6.2004	0.0155	6.9316	-0.0414	6.8943	-0.1385	OL	OL	OL	OL	OL	OL	OL	OL
11.487	7.3194	0.0391	6.1841	-0.2479	6.9316	-0.0414	6.8981	-0.0831	OL	OL	OL	OL	OL	OL	OL	OL
11.489	7.3089	-0.1043	6.187	-0.2014	6.9287	-0.0827	6.8962	-0.1108	OL	OL	OL	OL	OL	OL	OL	OL
11.52	7.3146	-0.0261	6.1898	-0.1549	6.9297	-0.0689	6.8991	-0.0693	OL	OL	OL	OL	OL	OL	OL	OL
11.523	7.307	-0.1304	6.1985	-0.0155	6.9316	-0.0414	6.8952	-0.1247	OL	OL	OL	OL	OL	OL	OL	OL
11.526	7.3089	-0.1043	6.1898	-0.1549	6.9325	-0.0276	6.9029	-0.0139	OL	OL	OL	OL	OL	OL	OL	OL
11.528	7.3098	-0.0913	6.1908	-0.1394	6.9316	-0.0414	6.8962	-0.1108	OL	OL	OL	OL	OL	OL	OL	OL
11.558	7.307	-0.1304	6.1889	-0.1704	6.9316	-0.0414	6.8962	-0.1108	OL	OL	OL	OL	OL	OL	OL	OL
11.562	7.3098	-0.0913	6.1889	-0.1704	6.9316	-0.0414	6.8962	-0.1108	OL	OL	OL	OL	OL	OL	OL	OL
11.565	7.3041	-0.1695	6.185	-0.2324	6.9316	-0.0414	6.8962	-0.1108	OL	OL	OL	OL	OL	OL	OL	OL
11.571	7.2946	-0.3	6.185	-0.2324	6.9306	-0.0552	6.8971	-0.097	OL	OL	OL	OL	OL	OL	OL	OL
11.574	7.307	-0.1304	6.1764	-0.3718	6.9316	-0.0414	6.8933	-0.1524	OL	OL	OL	OL	OL	OL	OL	OL
11.605	7.3089	-0.1043	6.1966	-0.0465	6.9316	-0.0414	6.8962	-0.1108	OL	OL	OL	OL	OL	OL	OL	OL
11.609	7.3098	-0.0913	6.1889	-0.1704	6.9297	-0.0689	6.8924	-0.1662	OL	OL	OL	OL	OL	OL	OL	OL
11.611	7.3089	-0.1043	6.1975	-0.031	6.9306	-0.0552	6.8943	-0.1385	OL	OL	OL	OL	OL	OL	OL	OL
11.615	7.3089	-0.1043	6.1879	-0.1859	6.9306	-0.0552	6.8924	-0.1662	OL	OL	OL	OL	OL	OL	OL	OL
11.648	7.3079	-0.1174	6.1918	-0.1239	6.9325	-0.0276	6.8971	-0.097	OL	OL	OL	OL	OL	OL	OL	OL
11.652	7.3098	-0.0913	6.1889	-0.1704	6.9316	-0.0414	6.8962	-0.1108	OL	OL	OL	OL	OL	OL	OL	OL
11.653	7.307	-0.1304	6.187	-0.2014	6.9306	-0.0552	6.8971	-0.097	OL	OL	OL	OL	OL	OL	OL	OL
11.656	7.307	-0.1304	6.185	-0.2324	6.9306	-0.0552	6.8952	-0.1247	OL	OL	OL	OL	OL	OL	OL	OL
11.686	7.307	-0.1304	6.185	-0.2324	6.9306	-0.0552	6.8962	-0.1108	OL	OL	OL	OL	OL	OL	OL	OL
11.689	7.3051	-0.1565	6.186	-0.2169	6.9306	-0.0552	6.8962	-0.1108	OL	OL	OL	OL	OL	OL	OL	OL
11.692	7.3098	-0.0913	6.1822	-0.2789	6.9297	-0.0689	6.8952	-0.1247	OL	OL	OL	OL	OL	OL	OL	OL
11.698	7.3155	-0.013	6.185	-0.2324	6.9316	-0.0414	6.8971	-0.097	OL	OL	OL	OL	OL	OL	OL	OL
11.728	7.3155	-0.013	6.1898	-0.1549	6.9297	-0.0689	6.8933	-0.1524	OL	OL	OL	OL	OL	OL	OL	OL
11.732	7.306	-0.1435	6.1879	-0.1859	6.9306	-0.0552	6.8914	-0.1801	OL	OL	OL	OL	OL	OL	OL	OL
11.734	7.3079	-0.1174	6.1879	-0.1859	6.9325	-0.0276	6.8895	-0.2078	OL	OL	OL	OL	OL	OL	OL	OL
11.737	7.3079	-0.1174	6.1879	-0.1859	6.9316	-0.0414	6.8962	-0.1108	OL	OL	OL	OL	OL	OL	OL	OL
11.743	7.3089	-0.1043	6.1889	-0.1704	6.9316	-0.0414	6.8962	-0.1108	OL	OL	OL	OL	OL	OL	OL	OL
11.772	7.3079	-0.1174	6.1889	-0.1704	6.9316	-0.0414	6.8952	-0.1247	OL	OL	OL	OL	OL	OL	OL	OL
11.776	7.3089	-0.1043	6.185	-0.2324	6.9325	-0.0276	6.8952	-0.1247	OL	OL	OL	OL	OL	OL	OL	OL
11.778	7.3108	-0.0783	6.1879	-0.1859	6.9306	-0.0552	6.8971	-0.097	OL	OL	OL	OL	OL	OL	OL	OL
11.782	7.2955	-0.2869	6.1831	-0.2634	6.9316	-0.0414	6.8943	-0.1385	OL	OL	OL	OL	OL	OL	OL	OL
11.826	7.3136	-0.0391	6.1889	-0.1704	6.9306	-0.0552	6.8914	-0.1801	OL	OL	OL	OL	OL	OL	OL	OL
11.829	7.3098	-0.0913	6.1841	-0.2479	6.9306	-0.0552	6.8943	-0.1385	OL	OL	OL	OL	OL	OL	OL	OL
11.832	7.307	-0.1304	6.1927	-0.1084	6.9287	-0.0827	6.8962	-0.1108	OL	OL	OL	OL	OL	OL	OL	OL
11.846	7.3079	-0.1174	6.1889	-0.1704	6.9325	-0.0276	6.8857	-0.2632	OL	OL	OL	OL	OL	OL	OL	OL
11.849	7.3098	-0.0913	6.1879	-0.1859	6.9306	-0.0552	6.8952	-0.1247	OL	OL	OL	OL	OL	OL	OL	OL
11.873	7.3089	-0.1043	6.1879	-0.1859	6.9297	-0.0689	6.8952	-0.1247	OL	OL	OL	OL	OL	OL	OL	OL
11.875	7.3098	-0.0913	6.1889	-0.1704	6.9316	-0.0414	6.8971	-0.097	OL	OL	OL	OL	OL	OL	OL	OL
11.882	7.3089	-0.1043	6.187	-0.2014	6.9306	-0.0552	6.8943	-0.1385	OL	OL	OL	OL	OL	OL	OL	OL
11.884	7.3041	-0.1695	6.1879	-0.1859	6.9287	-0.0827	6.8933	-0.1524	OL	OL	OL	OL	OL	OL	OL	OL
11.887	7.307	-0.1304	6.1879	-0.1859	6.9306	-0.0552	6.8933	-0.1524	OL	OL	OL	OL	OL	OL	OL	OL
11.89	7.3079	-0.1174	6.1879	-0.1859	6.9316	-0.0414	6.8952	-0.1247	OL	OL	OL	OL	OL	OL	OL	OL
11.921	7.3012	-0.2087	6.1745	-0.4028	6.9316	-0.0414	6.8971	-0.097	OL	OL	OL	OL	OL	OL	OL	OL
11.924	7.3203	0.0522	6.1841	-0.2479	6.9316	-0.0414	6.8962	-0.1108	OL	OL	OL	OL	OL	OL	OL	OL
11.927	7.3079	-0.1174	6.1898	-0.1549	6.9316	-0.0414	6.8971	-0.097	OL	OL	OL	OL	OL	OL	OL	OL
11.93	7.3079	-0.1174	6.187	-0.2014	6.9306	-0.0552	6.8952	-0.1247	OL	OL	OL	OL	OL	OL	OL	OL
11.961	7.3108	-0.0783	6.1841	-0.2479	6.9306	-0.0552	6.9048	0.0138	OL	OL	OL	OL	OL	OL	OL	OL
11.964	7.3079	-0.1174	6.1898	-0.1549	6.9316	-0.0414	6.9	-0.0554	OL	OL	OL	OL	OL	OL	OL	OL
11.967	7.307	-0.1304	6.1898	-0.1549	6.9316	-0.0414	6.8962	-0.1108	OL	OL	OL	OL	OL	OL	OL	OL
11.97	7.306	-0.1435	6.1918	-0.1239	6.9316	-0.0414	6.8962	-0.1108	OL	OL	OL	OL	OL	OL	OL	OL
12.002	7.3031	-0.1826	6.1927	-0.1084	6.9325	-0.0276	6.8952	-0.1247	OL	OL	OL	OL	OL	OL	OL	OL
12.006	7.3098	-0.0913	6.1898	-0.1549	6.9316	-0.0414	6.8962	-0.1108	OL	OL	OL	OL	OL	OL	OL	OL
12.008	7.3136	-0.0391	6.1898	-0.1549	6.9306	-0.0552	6.8952	-0.1247	OL	OL	OL	OL	OL	OL	OL	OL
12.011	7.3089	-0.1043	6.1802	-0.3099	6.9306	-0.0552	6.8981	-0.0831	OL	OL	OL	OL	OL	OL	OL	OL
12.041	7.3089	-0.1043	6.187	-0.2014	6.9297	-0.0689	6.8943	-0.1385	OL	OL	OL	OL	OL	OL	OL	OL
12.046	7.307	-0.1304	6.1898	-0.1549	6.9287	-0.0827	6.9	-0.0554	OL	OL	OL	OL	OL	OL	OL	OL
12.047	7.3089	-0.1043	6.1908	-0.1394	6.9287	-0.0827	6.8962	-0.1108	OL	OL	OL	OL	OL	OL	OL	OL
12.049	7.307	-0.1304	6.1879	-0.1859	6.9287	-0.0827	6.8952	-0.1247	OL	OL	OL	OL	OL	OL	OL	OL
12.079	7.3108	-0.0783	6.1879	-0.1859	6.9316	-0.0414	6.901	-0.0416	OL	OL	OL	OL	OL	OL	OL	OL
12.083	7.3079	-0.1174	6.1898	-0.1549	6.9306	-0.0552	6.8971	-0.097	OL	OL	OL	OL	OL	OL	OL	OL
12.086	7.3089	-0.1043	6.1908	-0.1394	6.9306	-0.0552	6.8952	-0.1247	OL	OL	OL	OL	OL	OL	OL	OL
12.088	7.3136	-0.0391	6.1879	-0.1859	6.9335	-0.0138	6.8952	-0.1247	OL	OL	OL	OL	OL	OL	OL	OL
12.123	7.3079	-0.1174	6.1898	-0.1549	6.9306	-0.0552	6.8952	-0.1247	OL	OL	OL	OL	OL	OL	OL	OL
12.125	7.3079	-0.1174	6.1889	-0.1704	6.9316	-0.0414	6.9029	-0.0139	OL	OL	OL	OL	OL	OL	OL	OL
12.128	7.3089	-0.1043	6.1898	-0.1549	6.9306	-0.0552	6.8914	-0.1801	OL	OL	OL	OL	OL	OL	OL	OL
12.158	7.3222	0.0783	6.1927	-0.1084	6.9306	-0.0552	6.8905	-0.1939	OL	OL	OL	OL	OL	OL	OL	OL
12.162	7.3022	-0.1956	6.1889	-0.1704	6.9306	-0.0552	6.8991	-0.0693	OL	OL	OL	OL	OL	OL	OL	OL
12.164	7.3079	-0.1174	6.1879	-0.1859	6.9297	-0.0689	6.8991	-0.0693	OL	OL	OL	OL	OL	OL	OL	OL
12.167	7.307	-0.1304	6.1889	-0.1704	6.9306	-0.0552	6.9029	-0.0139	OL	OL	OL	OL	OL	OL	OL	OL
12.197	7.3079	-0.1174	6.1879	-0.1859	6.9306	-0.0552	6.8962	-0.1108	OL	OL	OL	OL	OL	OL	OL	OL
12.2	7.3098	-0.0913	6.1898	-0.1549	6.9297	-0.0689	6.8962	-0.1108	OL	OL	OL	OL	OL	OL	OL	OL
12.203	7.3098	-0.0913	6.1918	-0.1239	6.9306	-0.0552	6.8991	-0.0693	OL	OL	OL	OL	OL	OL	OL	OL
12.205	7.3022	-0.1956	6.1918	-0.1239	6.9306	-0.0552	6.8952	-0.1247	OL	OL	OL	OL	OL	OL	OL	OL
12.237	7.3098	-0.0913	6.1822	-0.2789	6.9316	-0.0414	6.8981	-0.0831	OL	OL	OL	OL	OL	OL	OL	OL
12.24	7.2946	-0.3	6.1879	-0.1859	6.9306	-0.0552	6.8933	-0.1524	OL	OL	OL	OL	OL	OL	OL	OL
12.243	7.3089	-0.1043	6.1946	-0.0775	6.9316	-0.0414	6.8952	-0.1247	OL	OL	OL	OL	OL	OL	OL	OL
12.246	7.307	-0.1304	6.1879	-0.1859	6.9316	-0.0414	6.8971	-0.097	OL	OL	OL	OL	OL	OL	OL	OL
12.276	7.3031	-0.1826	6.187	-0.2014	6.9297	-0.0689	6.8971	-0.097	OL	OL	OL	OL	OL	OL	OL	OL
12.279	7.3079	-0.1174	6.1889	-0.1704	6.9306	-0.0552	6.8933	-0.1524	OL	OL	OL	OL	OL	OL	OL	OL
12.282	7.3079	-0.1174	6.1879	-0.1859	6.9316	-0.0414	6.8962	-0.1108	OL	OL	OL	OL	OL	OL	OL	OL
12.285	7.3089	-0.1043	6.1898	-0.1549	6.9297	-0.0689	6.8952	-0.1247	OL	OL	OL	OL	OL	OL	OL	OL
12.314	7.306	-0.1435	6.1879	-0.1859	6.9316	-0.0414	6.8952	-0.1247	OL	OL	OL	OL	OL	OL	OL	OL
12.318	7.307	-0.1304	6.1898	-0.1549	6.9287	-0.0827	6.8952	-0.1247	OL	OL	OL	OL	OL	OL	OL	OL
12.32	7.3051	-0.1565	6.1879	-0.1859	6.9316	-0.0414	6.8962	-0.1108	OL	OL	OL	OL	OL	OL	OL	OL
12.323	7.3022	-0.1956	6.187	-0.2014	6.9316	-0.0414	6.8924	-0.1662	OL	OL	OL	OL	OL	OL	OL	OL
12.354	7.3108	-0.0783	6.1927	-0.1084	6.9306	-0.0552	6.9	-0.0554	OL	OL	OL	OL	OL	OL	OL	OL
12.358	7.3079	-0.1174	6.1956	-0.062	6.9306	-0.0552	6.8981	-0.0831	OL	OL	OL	OL	OL	OL	OL	OL
12.361	7.3041	-0.1695	6.1898	-0.1549	6.9297	-0.0689	6.9019	-0.0277	OL	OL	OL	OL	OL	OL	OL	OL
12.363	7.3051	-0.1565	6.186	-0.2169	6.9306	-0.0552	6.8962	-0.1108	OL	OL	OL	OL	OL	OL	OL	OL
12.393	7.3079	-0.1174	6.1918	-0.1239	6.9306	-0.0552	6.8981	-0.0831	OL	OL	OL	OL	OL	OL	OL	OL
12.398	7.3098	-0.0913	6.1879	-0.1859	6.9325	-0.0276	6.8943	-0.1385	OL	OL	OL	OL	OL	OL	OL	OL
12.399	7.3079	-0.1174	6.187	-0.2014	6.9316	-0.0414	6.8971	-0.097	OL	OL	OL	OL	OL	OL	OL	OL
12.402	7.3108	-0.0783	6.1889	-0.1704	6.9306	-0.0552	6.8952	-0.1247	OL	OL	OL	OL	OL	OL	OL	OL
12.446	7.3108	-0.0783	6.1898	-0.1549	6.9316	-0.0414	6.8962	-0.1108	OL	OL	OL	OL	OL	OL	OL	OL
12.449	7.2993	-0.2348	6.1918	-0.1239	6.9297	-0.0689	6.8952	-0.1247	OL	OL	OL	OL	OL	OL	OL	OL
12.452	7.2965	-0.2739	6.187	-0.2014	6.9306	-0.0552	6.8952	-0.1247	OL	OL	OL	OL	OL	OL	OL	OL
12.466	7.3089	-0.1043	6.1716	-0.4493	6.9306	-0.0552	6.8962	-0.1108	OL	OL	OL	OL	OL	OL	OL	OL
12.468	7.3203	0.0522	6.1745	-0.4028	6.9306	-0.0552	6.8971	-0.097	OL	OL	OL	OL	OL	OL	OL	OL
12.475	7.3089	-0.1043	6.1879	-0.1859	6.9316	-0.0414	6.8924	-0.1662	OL	OL	OL	OL	OL	OL	OL	OL
12.477	7.3127	-0.0522	6.1889	-0.1704	6.9306	-0.0552	6.8943	-0.1385	OL	OL	OL	OL	OL	OL	OL	OL
12.502	7.3117	-0.0652	6.1918	-0.1239	6.9287	-0.0827	6.8962	-0.1108	OL	OL	OL	OL	OL	OL	OL	OL
12.504	7.3089	-0.1043	6.187	-0.2014	6.9316	-0.0414	6.8981	-0.0831	OL	OL	OL	OL	OL	OL	OL	OL
12.511	7.307	-0.1304	6.1879	-0.1859	6.9306	-0.0552	6.8971	-0.097	OL	OL	OL	OL	OL	OL	OL	OL
12.513	7.3098	-0.0913	6.1879	-0.1859	6.9297	-0.0689	6.8962	-0.1108	OL	OL	OL	OL	OL	OL	OL	OL
12.542	7.3079	-0.1174	6.186	-0.2169	6.9306	-0.0552	6.8962	-0.1108	OL	OL	OL	OL	OL	OL	OL	OL
12.545	7.3127	-0.0522	6.187	-0.2014	6.9306	-0.0552	6.8952	-0.1247	OL	OL	OL	OL	OL	OL	OL	OL
12.548	7.2946	-0.3	6.1879	-0.1859	6.9306	-0.0552	6.8962	-0.1108	OL	OL	OL	OL	OL	OL	OL	OL
12.55	7.3117	-0.0652	6.1889	-0.1704	6.9306	-0.0552	6.8943	-0.1385	OL	OL	OL	OL	OL	OL	OL	OL
12.581	7.307	-0.1304	6.2033	0.062	6.9306	-0.0552	6.8962	-0.1108	OL	OL	OL	OL	OL	OL	OL	OL
12.584	7.307	-0.1304	6.1898	-0.1549	6.9316	-0.0414	6.8981	-0.0831	OL	OL	OL	OL	OL	OL	OL	OL
12.587	7.3079	-0.1174	6.1985	-0.0155	6.9316	-0.0414	6.8981	-0.0831	OL	OL	OL	OL	OL	OL	OL	OL
12.589	7.3098	-0.0913	6.1898	-0.1549	6.9297	-0.0689	6.8971	-0.097	OL	OL	OL	OL	OL	OL	OL	OL
12.619	7.3098	-0.0913	6.1898	-0.1549	6.9316	-0.0414	6.8971	-0.097	OL	OL	OL	OL	OL	OL	OL	OL
12.623	7.3098	-0.0913	6.1908	-0.1394	6.9306	-0.0552	6.8971	-0.097	OL	OL	OL	OL	OL	OL	OL	OL
12.626	7.3098	-0.0913	6.1918	-0.1239	6.9306	-0.0552	6.8971	-0.097	OL	OL	OL	OL	OL	OL	OL	OL
12.632	7.3146	-0.0261	6.1831	-0.2634	6.9306	-0.0552	6.8943	-0.1385	OL	OL	OL	OL	OL	OL	OL	OL
12.662	7.307	-0.1304	6.1927	-0.1084	6.9306	-0.0552	6.8943	-0.1385	OL	OL	OL	OL	OL	OL	OL	OL
12.666	7.3127	-0.0522	6.1889	-0.1704	6.9297	-0.0689	6.8971	-0.097	OL	OL	OL	OL	OL	OL	OL	OL
12.668	7.3203	0.0522	6.1879	-0.1859	6.9316	-0.0414	6.8952	-0.1247	OL	OL	OL	OL	OL	OL	OL	OL
12.67	7.307	-0.1304	6.186	-0.2169	6.9325	-0.0276	6.8962	-0.1108	OL	OL	OL	OL	OL	OL	OL	OL
12.702	7.2955	-0.2869	6.1918	-0.1239	6.9316	-0.0414	6.8943	-0.1385	OL	OL	OL	OL	OL	OL	OL	OL
12.704	7.3079	-0.1174	6.1898	-0.1549	6.9316	-0.0414	6.8981	-0.0831	OL	OL	OL	OL	OL	OL	OL	OL
12.707	7.3108	-0.0783	6.1898	-0.1549	6.9297	-0.0689	6.8914	-0.1801	OL	OL	OL	OL	OL	OL	OL	OL
12.709	7.3098	-0.0913	6.1889	-0.1704	6.9306	-0.0552	6.8952	-0.1247	OL	OL	OL	OL	OL	OL	OL	OL
12.74	7.3089	-0.1043	6.1889	-0.1704	6.9306	-0.0552	6.8962	-0.1108	OL	OL	OL	OL	OL	OL	OL	OL
12.744	7.3098	-0.0913	6.1918	-0.1239	6.9297	-0.0689	6.8962	-0.1108	OL	OL	OL	OL	OL	OL	OL	OL
12.754	7.3108	-0.0783	6.1927	-0.1084	6.9306	-0.0552	6.8971	-0.097	OL	OL	OL	OL	OL	OL	OL	OL
12.757	7.3089	-0.1043	6.1918	-0.1239	6.9306	-0.0552	6.8952	-0.1247	OL	OL	OL	OL	OL	OL	OL	OL
12.787	7.307	-0.1304	6.1889	-0.1704	6.9297	-0.0689	6.8952	-0.1247	OL	OL	OL	OL	OL	OL	OL	OL
12.791	7.3003	-0.2217	6.1927	-0.1084	6.9306	-0.0552	6.8933	-0.1524	OL	OL	OL	OL	OL	OL	OL	OL
12.793	7.3184	0.0261	6.187	-0.2014	6.9287	-0.0827	6.8981	-0.0831	OL	OL	OL	OL	OL	OL	OL	OL
12.795	7.3108	-0.0783	6.1793	-0.3253	6.9297	-0.0689	6.8962	-0.1108	OL	OL	OL	OL	OL	OL	OL	OL
12.827	7.3108	-0.0783	6.1908	-0.1394	6.9316	-0.0414	6.9029	-0.0139	OL	OL	OL	OL	OL	OL	OL	OL
12.831	7.3098	-0.0913	6.1898	-0.1549	6.9316	-0.0414	6.8962	-0.1108	OL	OL	OL	OL	OL	OL	OL	OL
12.833	7.3108	-0.0783	6.1898	-0.1549	6.9316	-0.0414	6.8962	-0.1108	OL	OL	OL	OL	OL	OL	OL	OL
12.835	7.3098	-0.0913	6.1908	-0.1394	6.9316	-0.0414	6.8962	-0.1108	OL	OL	OL	OL	OL	OL	OL	OL
12.866	7.3079	-0.1174	6.1898	-0.1549	6.9316	-0.0414	6.8962	-0.1108	OL	OL	OL	OL	OL	OL	OL	OL
12.869	7.307	-0.1304	6.1879	-0.1859	6.9316	-0.0414	6.8981	-0.0831	OL	OL	OL	OL	OL	OL	OL	OL
12.872	7.3098	-0.0913	6.1918	-0.1239	6.9316	-0.0414	6.8991	-0.0693	OL	OL	OL	OL	OL	OL	OL	OL
12.878	7.3079	-0.1174	6.1927	-0.1084	6.9316	-0.0414	6.8962	-0.1108	OL	OL	OL	OL	OL	OL	OL	OL
12.908	7.3051	-0.1565	6.1985	-0.0155	6.9306	-0.0552	6.8952	-0.1247	OL	OL	OL	OL	OL	OL	OL	OL
12.912	7.3108	-0.0783	6.1898	-0.1549	6.9316	-0.0414	6.8991	-0.0693	OL	OL	OL	OL	OL	OL	OL	OL
12.914	7.3098	-0.0913	6.1889	-0.1704	6.9297	-0.0689	6.8952	-0.1247	OL	OL	OL	OL	OL	OL	OL	OL
12.917	7.3098	-0.0913	6.1908	-0.1394	6.9306	-0.0552	6.8962	-0.1108	OL	OL	OL	OL	OL	OL	OL	OL
12.923	7.3089	-0.1043	6.1889	-0.1704	6.9306	-0.0552	6.9	-0.0554	OL	OL	OL	OL	OL	OL	OL	OL
12.952	7.3089	-0.1043	6.1889	-0.1704	6.9316	-0.0414	6.8943	-0.1385	OL	OL	OL	OL	OL	OL	OL	OL
12.955	7.3079	-0.1174	6.1918	-0.1239	6.9306	-0.0552	6.8952	-0.1247	OL	OL	OL	OL	OL	OL	OL	OL
12.961	7.3089	-0.1043	6.1879	-0.1859	6.9306	-0.0552	6.8962	-0.1108	OL	OL	OL	OL	OL	OL	OL	OL
12.963	7.3089	-0.1043	6.1774	-0.3563	6.9316	-0.0414	6.8981	-0.0831	OL	OL	OL	OL	OL	OL	OL	OL
12.993	7.3098	-0.0913	6.186	-0.2169	6.9306	-0.0552	6.8952	-0.1247	OL	OL	OL	OL	OL	OL	OL	OL
12.997	7.2946	-0.3	6.1889	-0.1704	6.9316	-0.0414	6.8952	-0.1247	OL	OL	OL	OL	OL	OL	OL	OL
12.999	7.3098	-0.0913	6.1687	-0.4958	6.9316	-0.0414	6.8952	-0.1247	OL	OL	OL	OL	OL	OL	OL	OL
13.005	7.3098	-0.0913	6.1898	-0.1549	6.9297	-0.0689	6.8952	-0.1247	OL	OL	OL	OL	OL	OL	OL	OL
13.036	7.3079	-0.1174	6.1918	-0.1239	6.9297	-0.0689	6.8924	-0.1662	OL	OL	OL	OL	OL	OL	OL	OL
13.039	7.3098	-0.0913	6.1889	-0.1704	6.9316	-0.0414	6.8962	-0.1108	OL	OL	OL	OL	OL	OL	OL	OL
13.042	7.3098	-0.0913	6.1898	-0.1549	6.9316	-0.0414	6.8962	-0.1108	OL	OL	OL	OL	OL	OL	OL	OL
13.044	7.3079	-0.1174	6.1879	-0.1859	6.9316	-0.0414	6.8952	-0.1247	OL	OL	OL	OL	OL	OL	OL	OL
13.1	7.306	-0.1435	6.1889	-0.1704	6.9316	-0.0414	6.8952	-0.1247	OL	OL	OL	OL	OL	OL	OL	OL
13.103	7.3098	-0.0913	6.1918	-0.1239	6.9306	-0.0552	6.8962	-0.1108	OL	OL	OL	OL	OL	OL	OL	OL
13.106	7.3089	-0.1043	6.186	-0.2169	6.9316	-0.0414	6.8971	-0.097	OL	OL	OL	OL	OL	OL	OL	OL
13.112	7.3117	-0.0652	6.186	-0.2169	6.9335	-0.0138	6.8943	-0.1385	OL	OL	OL	OL	OL	OL	OL	OL
13.114	7.307	-0.1304	6.187	-0.2014	6.9287	-0.0827	6.8905	-0.1939	OL	OL	OL	OL	OL	OL	OL	OL
13.117	7.3089	-0.1043	6.1918	-0.1239	6.9316	-0.0414	6.8962	-0.1108	OL	OL	OL	OL	OL	OL	OL	OL
13.119	7.3108	-0.0783	6.1889	-0.1704	6.9335	-0.0138	6.8981	-0.0831	OL	OL	OL	OL	OL	OL	OL	OL
13.123	7.3146	-0.0261	6.1898	-0.1549	6.9306	-0.0552	6.8991	-0.0693	OL	OL	OL	OL	OL	OL	OL	OL
13.152	7.3089	-0.1043	6.1918	-0.1239	6.9297	-0.0689	6.8924	-0.1662	OL	OL	OL	OL	OL	OL	OL	OL
13.155	7.3079	-0.1174	6.1898	-0.1549	6.9306	-0.0552	6.8962	-0.1108	OL	OL	OL	OL	OL	OL	OL	OL
13.161	7.3098	-0.0913	6.1879	-0.1859	6.9297	-0.0689	6.8971	-0.097	OL	OL	OL	OL	OL	OL	OL	OL
13.163	7.3079	-0.1174	6.1879	-0.1859	6.9306	-0.0552	6.8962	-0.1108	OL	OL	OL	OL	OL	OL	OL	OL
13.193	7.3031	-0.1826	6.1898	-0.1549	6.9287	-0.0827	6.8981	-0.0831	OL	OL	OL	OL	OL	OL	OL	OL
13.197	7.3051	-0.1565	6.1918	-0.1239	6.9316	-0.0414	6.8943	-0.1385	OL	OL	OL	OL	OL	OL	OL	OL
13.199	7.307	-0.1304	6.1937	-0.093	6.9306	-0.0552	6.8991	-0.0693	OL	OL	OL	OL	OL	OL	OL	OL
13.202	7.2955	-0.2869	6.187	-0.2014	6.9316	-0.0414	6.8962	-0.1108	OL	OL	OL	OL	OL	OL	OL	OL
13.232	7.3079	-0.1174	6.1831	-0.2634	6.9316	-0.0414	6.8952	-0.1247	OL	OL	OL	OL	OL	OL	OL	OL
13.236	7.3098	-0.0913	6.186	-0.2169	6.9316	-0.0414	6.8981	-0.0831	OL	OL	OL	OL	OL	OL	OL	OL
13.238	7.306	-0.1435	6.1889	-0.1704	6.9306	-0.0552	6.8952	-0.1247	OL	OL	OL	OL	OL	OL	OL	OL
13.244	7.3089	-0.1043	6.185	-0.2324	6.9306	-0.0552	6.8991	-0.0693	OL	OL	OL	OL	OL	OL	OL	OL
13.248	7.307	-0.1304	6.1879	-0.1859	6.9297	-0.0689	6.8943	-0.1385	OL	OL	OL	OL	OL	OL	OL	OL
13.278	7.307	-0.1304	6.1889	-0.1704	6.9297	-0.0689	6.8962	-0.1108	OL	OL	OL	OL	OL	OL	OL	OL
13.281	7.3098	-0.0913	6.1898	-0.1549	6.9306	-0.0552	6.8952	-0.1247	OL	OL	OL	OL	OL	OL	OL	OL
13.283	7.3222	0.0783	6.1879	-0.1859	6.9306	-0.0552	6.8981	-0.0831	OL	OL	OL	OL	OL	OL	OL	OL
13.312	7.307	-0.1304	6.1889	-0.1704	6.9297	-0.0689	6.8981	-0.0831	OL	OL	OL	OL	OL	OL	OL	OL
13.316	7.2974	-0.2608	6.1793	-0.3253	6.9306	-0.0552	6.8952	-0.1247	OL	OL	OL	OL	OL	OL	OL	OL
13.318	7.3136	-0.0391	6.1956	-0.062	6.9306	-0.0552	6.8952	-0.1247	OL	OL	OL	OL	OL	OL	OL	OL
13.321	7.3089	-0.1043	6.186	-0.2169	6.9325	-0.0276	6.8933	-0.1524	OL	OL	OL	OL	OL	OL	OL	OL
13.351	7.3051	-0.1565	6.187	-0.2014	6.9287	-0.0827	6.8924	-0.1662	OL	OL	OL	OL	OL	OL	OL	OL
13.354	7.3051	-0.1565	6.1879	-0.1859	6.9297	-0.0689	6.8943	-0.1385	OL	OL	OL	OL	OL	OL	OL	OL
13.357	7.3098	-0.0913	6.187	-0.2014	6.9325	-0.0276	6.8971	-0.097	OL	OL	OL	OL	OL	OL	OL	OL
13.364	7.3079	-0.1174	6.1879	-0.1859	6.9316	-0.0414	6.8971	-0.097	OL	OL	OL	OL	OL	OL	OL	OL
13.37	7.3089	-0.1043	6.1879	-0.1859	6.9306	-0.0552	6.8971	-0.097	OL	OL	OL	OL	OL	OL	OL	OL
13.401	7.3079	-0.1174	6.186	-0.2169	6.9306	-0.0552	6.8952	-0.1247	OL	OL	OL	OL	OL	OL	OL	OL
13.403	7.3079	-0.1174	6.1889	-0.1704	6.9306	-0.0552	6.8933	-0.1524	OL	OL	OL	OL	OL	OL	OL	OL
13.406	7.3089	-0.1043	6.186	-0.2169	6.9325	-0.0276	6.8952	-0.1247	OL	OL	OL	OL	OL	OL	OL	OL
13.436	7.326	0.1304	6.186	-0.2169	6.9297	-0.0689	6.8962	-0.1108	OL	OL	OL	OL	OL	OL	OL	OL
13.443	7.3117	-0.0652	6.1918	-0.1239	6.9306	-0.0552	6.8971	-0.097	OL	OL	OL	OL	OL	OL	OL	OL
13.445	7.3041	-0.1695	6.1879	-0.1859	6.9306	-0.0552	6.8943	-0.1385	OL	OL	OL	OL	OL	OL	OL	OL
13.447	7.3089	-0.1043	6.1889	-0.1704	6.9316	-0.0414	6.8924	-0.1662	OL	OL	OL	OL	OL	OL	OL	OL
13.479	7.306	-0.1435	6.1879	-0.1859	6.9297	-0.0689	6.8962	-0.1108	OL	OL	OL	OL	OL	OL	OL	OL
13.483	7.3098	-0.0913	6.186	-0.2169	6.9306	-0.0552	6.8952	-0.1247	OL	OL	OL	OL	OL	OL	OL	OL
13.486	7.3098	-0.0913	6.1898	-0.1549	6.9306	-0.0552	6.8933	-0.1524	OL	OL	OL	OL	OL	OL	OL	OL
13.492	7.3098	-0.0913	6.1918	-0.1239	6.9306	-0.0552	6.8952	-0.1247	OL	OL	OL	OL	OL	OL	OL	OL
13.494	7.3108	-0.0783	6.1898	-0.1549	6.9306	-0.0552	6.8962	-0.1108	OL	OL	OL	OL	OL	OL	OL	OL
13.523	7.306	-0.1435	6.1879	-0.1859	6.9316	-0.0414	6.8962	-0.1108	OL	OL	OL	OL	OL	OL	OL	OL
13.527	7.307	-0.1304	6.185	-0.2324	6.9287	-0.0827	6.8971	-0.097	OL	OL	OL	OL	OL	OL	OL	OL
13.529	7.2946	-0.3	6.1927	-0.1084	6.9287	-0.0827	6.8943	-0.1385	OL	OL	OL	OL	OL	OL	OL	OL
13.534	7.307	-0.1304	6.1841	-0.2479	6.9306	-0.0552	6.8991	-0.0693	OL	OL	OL	OL	OL	OL	OL	OL
13.563	7.3051	-0.1565	6.1716	-0.4493	6.9268	-0.1103	6.8971	-0.097	OL	OL	OL	OL	OL	OL	OL	OL
13.567	7.3031	-0.1826	6.1889	-0.1704	6.9287	-0.0827	6.8962	-0.1108	OL	OL	OL	OL	OL	OL	OL	OL
13.569	7.3117	-0.0652	6.1937	-0.093	6.9306	-0.0552	6.8943	-0.1385	OL	OL	OL	OL	OL	OL	OL	OL
13.573	7.3089	-0.1043	6.1879	-0.1859	6.9287	-0.0827	6.8924	-0.1662	OL	OL	OL	OL	OL	OL	OL	OL
13.603	7.3098	-0.0913	6.1908	-0.1394	6.9287	-0.0827	6.8981	-0.0831	OL	OL	OL	OL	OL	OL	OL	OL
13.607	7.3089	-0.1043	6.1889	-0.1704	6.9306	-0.0552	6.8962	-0.1108	OL	OL	OL	OL	OL	OL	OL	OL
13.609	7.3098	-0.0913	6.1898	-0.1549	6.9306	-0.0552	6.8952	-0.1247	OL	OL	OL	OL	OL	OL	OL	OL
13.615	7.3098	-0.0913	6.1889	-0.1704	6.9316	-0.0414	6.8962	-0.1108	OL	OL	OL	OL	OL	OL	OL	OL
13.67	7.3031	-0.1826	6.187	-0.2014	6.9297	-0.0689	6.8943	-0.1385	OL	OL	OL	OL	OL	OL	OL	OL
13.674	7.3089	-0.1043	6.1889	-0.1704	6.9297	-0.0689	6.8952	-0.1247	OL	OL	OL	OL	OL	OL	OL	OL
13.676	7.3012	-0.2087	6.187	-0.2014	6.9306	-0.0552	6.8952	-0.1247	OL	OL	OL	OL	OL	OL	OL	OL
13.679	7.3098	-0.0913	6.1994	0	6.9287	-0.0827	6.8943	-0.1385	OL	OL	OL	OL	OL	OL	OL	OL
13.68	7.2926	-0.3261	6.185	-0.2324	6.9306	-0.0552	6.8962	-0.1108	OL	OL	OL	OL	OL	OL	OL	OL
13.684	7.3098	-0.0913	6.1908	-0.1394	6.9297	-0.0689	6.8981	-0.0831	OL	OL	OL	OL	OL	OL	OL	OL
13.688	7.3098	-0.0913	6.1879	-0.1859	6.9306	-0.0552	6.901	-0.0416	OL	OL	OL	OL	OL	OL	OL	OL
13.692	7.3089	-0.1043	6.1879	-0.1859	6.9287	-0.0827	6.8943	-0.1385	OL	OL	OL	OL	OL	OL	OL	OL
13.707	7.3089	-0.1043	6.1879	-0.1859	6.9287	-0.0827	6.8943	-0.1385	OL	OL	OL	OL	OL	OL	OL	OL
13.71	7.3127	-0.0522	6.1889	-0.1704	6.9297	-0.0689	6.8952	-0.1247	OL	OL	OL	OL	OL	OL	OL	OL
13.74	7.3098	-0.0913	6.1812	-0.2944	6.9297	-0.0689	6.8952	-0.1247	OL	OL	OL	OL	OL	OL	OL	OL
13.744	7.3079	-0.1174	6.1889	-0.1704	6.9297	-0.0689	6.8952	-0.1247	OL	OL	OL	OL	OL	OL	OL	OL
13.747	7.306	-0.1435	6.1898	-0.1549	6.9277	-0.0965	6.8952	-0.1247	OL	OL	OL	OL	OL	OL	OL	OL
13.753	7.2821	-0.4695	6.1918	-0.1239	6.9306	-0.0552	6.8952	-0.1247	OL	OL	OL	OL	OL	OL	OL	OL
13.783	7.3089	-0.1043	6.1918	-0.1239	6.9287	-0.0827	6.8952	-0.1247	OL	OL	OL	OL	OL	OL	OL	OL
13.787	7.307	-0.1304	6.2014	0.031	6.9287	-0.0827	6.8952	-0.1247	OL	OL	OL	OL	OL	OL	OL	OL
13.79	7.3108	-0.0783	6.1889	-0.1704	6.9306	-0.0552	6.9086	0.0693	OL	OL	OL	OL	OL	OL	OL	OL
13.793	7.3079	-0.1174	6.1889	-0.1704	6.9297	-0.0689	6.8933	-0.1524	OL	OL	OL	OL	OL	OL	OL	OL
13.823	7.3108	-0.0783	6.1898	-0.1549	6.9287	-0.0827	6.8971	-0.097	OL	OL	OL	OL	OL	OL	OL	OL
13.826	7.3051	-0.1565	6.1889	-0.1704	6.9306	-0.0552	6.8971	-0.097	OL	OL	OL	OL	OL	OL	OL	OL
13.828	7.3079	-0.1174	6.1898	-0.1549	6.9306	-0.0552	6.8952	-0.1247	OL	OL	OL	OL	OL	OL	OL	OL
13.83	7.3108	-0.0783	6.1898	-0.1549	6.9316	-0.0414	6.8971	-0.097	OL	OL	OL	OL	OL	OL	OL	OL
13.861	7.3089	-0.1043	6.187	-0.2014	6.9297	-0.0689	6.8952	-0.1247	OL	OL	OL	OL	OL	OL	OL	OL
13.864	7.3108	-0.0783	6.1908	-0.1394	6.9306	-0.0552	6.8952	-0.1247	OL	OL	OL	OL	OL	OL	OL	OL
13.867	7.3098	-0.0913	6.1793	-0.3253	6.9297	-0.0689	6.8981	-0.0831	OL	OL	OL	OL	OL	OL	OL	OL
13.873	7.2907	-0.3521	6.1898	-0.1549	6.9287	-0.0827	6.8971	-0.097	OL	OL	OL	OL	OL	OL	OL	OL
13.903	7.3098	-0.0913	6.1879	-0.1859	6.9306	-0.0552	6.8943	-0.1385	OL	OL	OL	OL	OL	OL	OL	OL
13.907	7.307	-0.1304	6.1802	-0.3099	6.9297	-0.0689	6.8971	-0.097	OL	OL	OL	OL	OL	OL	OL	OL
13.909	7.3089	-0.1043	6.1889	-0.1704	6.9306	-0.0552	6.8943	-0.1385	OL	OL	OL	OL	OL	OL	OL	OL
13.912	7.3098	-0.0913	6.187	-0.2014	6.9306	-0.0552	6.8991	-0.0693	OL	OL	OL	OL	OL	OL	OL	OL
13.942	7.3108	-0.0783	6.1879	-0.1859	6.9306	-0.0552	6.8981	-0.0831	OL	OL	OL	OL	OL	OL	OL	OL
13.946	7.306	-0.1435	6.1879	-0.1859	6.9306	-0.0552	6.8952	-0.1247	OL	OL	OL	OL	OL	OL	OL	OL
13.948	7.306	-0.1435	6.2033	0.062	6.9306	-0.0552	6.8952	-0.1247	OL	OL	OL	OL	OL	OL	OL	OL
13.95	7.3098	-0.0913	6.1937	-0.093	6.9277	-0.0965	6.8962	-0.1108	OL	OL	OL	OL	OL	OL	OL	OL
13.981	7.2936	-0.313	6.1889	-0.1704	6.9297	-0.0689	6.8943	-0.1385	OL	OL	OL	OL	OL	OL	OL	OL
13.984	7.3098	-0.0913	6.1994	0	6.9287	-0.0827	6.8971	-0.097	OL	OL	OL	OL	OL	OL	OL	OL
13.987	7.306	-0.1435	6.1879	-0.1859	6.9287	-0.0827	6.8952	-0.1247	OL	OL	OL	OL	OL	OL	OL	OL
13.994	7.3108	-0.0783	6.1889	-0.1704	6.9306	-0.0552	6.9	-0.0554	OL	OL	OL	OL	OL	OL	OL	OL
14.001	7.3079	-0.1174	6.186	-0.2169	6.9316	-0.0414	6.8962	-0.1108	OL	OL	OL	OL	OL	OL	OL	OL
14.027	7.3098	-0.0913	6.1898	-0.1549	6.9306	-0.0552	6.8952	-0.1247	OL	OL	OL	OL	OL	OL	OL	OL
14.031	7.3089	-0.1043	6.1879	-0.1859	6.9297	-0.0689	6.8971	-0.097	OL	OL	OL	OL	OL	OL	OL	OL
14.034	7.3079	-0.1174	6.1879	-0.1859	6.9316	-0.0414	6.8981	-0.0831	OL	OL	OL	OL	OL	OL	OL	OL
14.036	7.3108	-0.0783	6.1889	-0.1704	6.9297	-0.0689	6.8981	-0.0831	OL	OL	OL	OL	OL	OL	OL	OL
14.07	7.3098	-0.0913	6.187	-0.2014	6.9316	-0.0414	6.8952	-0.1247	OL	OL	OL	OL	OL	OL	OL	OL
14.075	7.3098	-0.0913	6.1889	-0.1704	6.9325	-0.0276	6.8914	-0.1801	OL	OL	OL	OL	OL	OL	OL	OL
14.106	7.3098	-0.0913	6.187	-0.2014	6.9316	-0.0414	6.8905	-0.1939	OL	OL	OL	OL	OL	OL	OL	OL
14.109	7.3136	-0.0391	6.186	-0.2169	6.9306	-0.0552	6.9029	-0.0139	OL	OL	OL	OL	OL	OL	OL	OL
14.112	7.3194	0.0391	6.1889	-0.1704	6.9306	-0.0552	6.8991	-0.0693	OL	OL	OL	OL	OL	OL	OL	OL
14.118	7.3127	-0.0522	6.1918	-0.1239	6.9316	-0.0414	6.8866	-0.2494	OL	OL	OL	OL	OL	OL	OL	OL
14.148	7.3098	-0.0913	6.1889	-0.1704	6.9306	-0.0552	6.8943	-0.1385	OL	OL	OL	OL	OL	OL	OL	OL
14.152	7.3089	-0.1043	6.1927	-0.1084	6.9316	-0.0414	6.8962	-0.1108	OL	OL	OL	OL	OL	OL	OL	OL
14.154	7.3136	-0.0391	6.1918	-0.1239	6.9306	-0.0552	6.8952	-0.1247	OL	OL	OL	OL	OL	OL	OL	OL
14.157	7.2974	-0.2608	6.1918	-0.1239	6.9306	-0.0552	6.8962	-0.1108	OL	OL	OL	OL	OL	OL	OL	OL
14.188	7.307	-0.1304	6.1879	-0.1859	6.9306	-0.0552	6.8952	-0.1247	OL	OL	OL	OL	OL	OL	OL	OL
14.192	7.3117	-0.0652	6.1946	-0.0775	6.9297	-0.0689	6.8952	-0.1247	OL	OL	OL	OL	OL	OL	OL	OL
14.194	7.3318	0.2087	6.1898	-0.1549	6.9306	-0.0552	6.8962	-0.1108	OL	OL	OL	OL	OL	OL	OL	OL
14.197	7.3136	-0.0391	6.1927	-0.1084	6.9306	-0.0552	6.8933	-0.1524	OL	OL	OL	OL	OL	OL	OL	OL
14.227	7.3117	-0.0652	6.1898	-0.1549	6.9306	-0.0552	6.8991	-0.0693	OL	OL	OL	OL	OL	OL	OL	OL
14.231	7.3108	-0.0783	6.1908	-0.1394	6.9306	-0.0552	6.8952	-0.1247	OL	OL	OL	OL	OL	OL	OL	OL
14.233	7.3108	-0.0783	6.1918	-0.1239	6.9306	-0.0552	6.8991	-0.0693	OL	OL	OL	OL	OL	OL	OL	OL
14.24	7.3117	-0.0652	6.1908	-0.1394	6.9306	-0.0552	6.8962	-0.1108	OL	OL	OL	OL	OL	OL	OL	OL
14.243	7.3146	-0.0261	6.1918	-0.1239	6.9316	-0.0414	6.8962	-0.1108	OL	OL	OL	OL	OL	OL	OL	OL
14.281	7.3098	-0.0913	6.1889	-0.1704	6.9316	-0.0414	6.8952	-0.1247	OL	OL	OL	OL	OL	OL	OL	OL
14.284	7.3194	0.0391	6.1898	-0.1549	6.9316	-0.0414	6.8991	-0.0693	OL	OL	OL	OL	OL	OL	OL	OL
14.287	7.3089	-0.1043	6.1898	-0.1549	6.9325	-0.0276	6.8962	-0.1108	OL	OL	OL	OL	OL	OL	OL	OL
14.312	7.3175	0.013	6.187	-0.2014	6.9297	-0.0689	6.8962	-0.1108	OL	OL	OL	OL	OL	OL	OL	OL
14.314	7.3031	-0.1826	6.1802	-0.3099	6.9316	-0.0414	6.8981	-0.0831	OL	OL	OL	OL	OL	OL	OL	OL
14.317	7.3108	-0.0783	6.2033	0.062	6.9306	-0.0552	6.8981	-0.0831	OL	OL	OL	OL	OL	OL	OL	OL
14.33	7.3079	-0.1174	6.1889	-0.1704	6.9297	-0.0689	6.8933	-0.1524	OL	OL	OL	OL	OL	OL	OL	OL
14.333	7.3031	-0.1826	6.1889	-0.1704	6.9316	-0.0414	6.8962	-0.1108	OL	OL	OL	OL	OL	OL	OL	OL
14.347	7.3117	-0.0652	6.1918	-0.1239	6.9306	-0.0552	6.8971	-0.097	OL	OL	OL	OL	OL	OL	OL	OL
14.349	7.3108	-0.0783	6.1908	-0.1394	6.9306	-0.0552	6.8952	-0.1247	OL	OL	OL	OL	OL	OL	OL	OL
14.356	7.3127	-0.0522	6.1889	-0.1704	6.9306	-0.0552	6.8981	-0.0831	OL	OL	OL	OL	OL	OL	OL	OL
14.384	7.3155	-0.013	6.1879	-0.1859	6.9297	-0.0689	6.8962	-0.1108	OL	OL	OL	OL	OL	OL	OL	OL
14.388	7.3136	-0.0391	6.1927	-0.1084	6.9306	-0.0552	6.8962	-0.1108	OL	OL	OL	OL	OL	OL	OL	OL
14.391	7.3089	-0.1043	6.1908	-0.1394	6.9316	-0.0414	6.8952	-0.1247	OL	OL	OL	OL	OL	OL	OL	OL
14.393	7.3194	0.0391	6.1927	-0.1084	6.9306	-0.0552	6.8943	-0.1385	OL	OL	OL	OL	OL	OL	OL	OL
14.424	7.3165	0	6.1812	-0.2944	6.9316	-0.0414	6.8952	-0.1247	OL	OL	OL	OL	OL	OL	OL	OL
14.428	7.3127	-0.0522	6.1754	-0.3873	6.9316	-0.0414	6.8962	-0.1108	OL	OL	OL	OL	OL	OL	OL	OL
14.431	7.3117	-0.0652	6.1889	-0.1704	6.9316	-0.0414	6.8933	-0.1524	OL	OL	OL	OL	OL	OL	OL	OL
14.433	7.3127	-0.0522	6.1918	-0.1239	6.9306	-0.0552	6.8943	-0.1385	OL	OL	OL	OL	OL	OL	OL	OL
14.489	7.3098	-0.0913	6.1898	-0.1549	6.9297	-0.0689	6.8971	-0.097	OL	OL	OL	OL	OL	OL	OL	OL
14.492	7.3098	-0.0913	6.1898	-0.1549	6.9316	-0.0414	6.9	-0.0554	OL	OL	OL	OL	OL	OL	OL	OL
14.495	7.3108	-0.0783	6.1879	-0.1859	6.9316	-0.0414	6.8962	-0.1108	OL	OL	OL	OL	OL	OL	OL	OL
14.497	7.3108	-0.0783	6.1908	-0.1394	6.9297	-0.0689	6.8981	-0.0831	OL	OL	OL	OL	OL	OL	OL	OL
14.499	7.3108	-0.0783	6.1898	-0.1549	6.9316	-0.0414	6.8971	-0.097	OL	OL	OL	OL	OL	OL	OL	OL
14.502	7.3117	-0.0652	6.185	-0.2324	6.9335	-0.0138	6.8962	-0.1108	OL	OL	OL	OL	OL	OL	OL	OL
14.504	7.3022	-0.1956	6.187	-0.2014	6.9316	-0.0414	6.8962	-0.1108	OL	OL	OL	OL	OL	OL	OL	OL
14.508	7.3079	-0.1174	6.1946	-0.0775	6.9306	-0.0552	6.8991	-0.0693	OL	OL	OL	OL	OL	OL	OL	OL
14.539	7.3136	-0.0391	6.1677	-0.5113	6.9306	-0.0552	6.8943	-0.1385	OL	OL	OL	OL	OL	OL	OL	OL
14.543	7.3089	-0.1043	6.1889	-0.1704	6.9306	-0.0552	6.8981	-0.0831	OL	OL	OL	OL	OL	OL	OL	OL
14.546	7.3098	-0.0913	6.1889	-0.1704	6.9325	-0.0276	6.8962	-0.1108	OL	OL	OL	OL	OL	OL	OL	OL
14.55	7.3089	-0.1043	6.1889	-0.1704	6.9316	-0.0414	6.8933	-0.1524	OL	OL	OL	OL	OL	OL	OL	OL
14.579	7.3089	-0.1043	6.1889	-0.1704	6.9306	-0.0552	6.8952	-0.1247	OL	OL	OL	OL	OL	OL	OL	OL
14.583	7.3089	-0.1043	6.1879	-0.1859	6.9306	-0.0552	6.8962	-0.1108	OL	OL	OL	OL	OL	OL	OL	OL
14.586	7.3108	-0.0783	6.1889	-0.1704	6.9306	-0.0552	6.8981	-0.0831	OL	OL	OL	OL	OL	OL	OL	OL
14.593	7.3051	-0.1565	6.1908	-0.1394	6.9325	-0.0276	6.8952	-0.1247	OL	OL	OL	OL	OL	OL	OL	OL
14.623	7.3079	-0.1174	6.1898	-0.1549	6.9316	-0.0414	6.8952	-0.1247	OL	OL	OL	OL	OL	OL	OL	OL
14.627	7.3127	-0.0522	6.1908	-0.1394	6.9306	-0.0552	6.8981	-0.0831	OL	OL	OL	OL	OL	OL	OL	OL
14.629	7.3117	-0.0652	6.186	-0.2169	6.9306	-0.0552	6.8981	-0.0831	OL	OL	OL	OL	OL	OL	OL	OL
14.632	7.3079	-0.1174	6.185	-0.2324	6.9306	-0.0552	6.8962	-0.1108	OL	OL	OL	OL	OL	OL	OL	OL
14.638	7.3241	0.1043	6.1879	-0.1859	6.9297	-0.0689	6.8952	-0.1247	OL	OL	OL	OL	OL	OL	OL	OL
14.668	7.3117	-0.0652	6.1889	-0.1704	6.9287	-0.0827	6.8981	-0.0831	OL	OL	OL	OL	OL	OL	OL	OL
14.674	7.307	-0.1304	6.1889	-0.1704	6.9287	-0.0827	6.8933	-0.1524	OL	OL	OL	OL	OL	OL	OL	OL
14.677	7.3117	-0.0652	6.1879	-0.1859	6.9297	-0.0689	6.8952	-0.1247	OL	OL	OL	OL	OL	OL	OL	OL
14.707	7.3098	-0.0913	6.1898	-0.1549	6.9306	-0.0552	6.8943	-0.1385	OL	OL	OL	OL	OL	OL	OL	OL
14.71	7.3079	-0.1174	6.1879	-0.1859	6.9306	-0.0552	6.8952	-0.1247	OL	OL	OL	OL	OL	OL	OL	OL
14.713	7.307	-0.1304	6.1774	-0.3563	6.9316	-0.0414	6.8924	-0.1662	OL	OL	OL	OL	OL	OL	OL	OL
14.719	7.3098	-0.0913	6.1898	-0.1549	6.9297	-0.0689	6.8981	-0.0831	OL	OL	OL	OL	OL	OL	OL	OL
14.749	7.3022	-0.1956	6.1889	-0.1704	6.9297	-0.0689	6.8943	-0.1385	OL	OL	OL	OL	OL	OL	OL	OL
14.753	7.2946	-0.3	6.1937	-0.093	6.9297	-0.0689	6.8962	-0.1108	OL	OL	OL	OL	OL	OL	OL	OL
14.756	7.3222	0.0783	6.2004	0.0155	6.9316	-0.0414	6.8933	-0.1524	OL	OL	OL	OL	OL	OL	OL	OL
14.788	7.3089	-0.1043	6.1841	-0.2479	6.9316	-0.0414	6.8933	-0.1524	OL	OL	OL	OL	OL	OL	OL	OL
14.792	7.3098	-0.0913	6.186	-0.2169	6.9297	-0.0689	6.8809	-0.3325	OL	OL	OL	OL	OL	OL	OL	OL
14.795	7.3089	-0.1043	6.1879	-0.1859	6.9297	-0.0689	6.8962	-0.1108	OL	OL	OL	OL	OL	OL	OL	OL
14.798	7.3098	-0.0913	6.1889	-0.1704	6.9306	-0.0552	6.8952	-0.1247	OL	OL	OL	OL	OL	OL	OL	OL
14.827	7.307	-0.1304	6.1889	-0.1704	6.9306	-0.0552	6.8952	-0.1247	OL	OL	OL	OL	OL	OL	OL	OL
14.83	7.307	-0.1304	6.1889	-0.1704	6.9297	-0.0689	6.8933	-0.1524	OL	OL	OL	OL	OL	OL	OL	OL
14.833	7.3098	-0.0913	6.1937	-0.093	6.9306	-0.0552	6.8924	-0.1662	OL	OL	OL	OL	OL	OL	OL	OL
14.839	7.3108	-0.0783	6.1879	-0.1859	6.9287	-0.0827	6.8952	-0.1247	OL	OL	OL	OL	OL	OL	OL	OL
14.844	7.3051	-0.1565	6.1783	-0.3408	6.9306	-0.0552	6.8952	-0.1247	OL	OL	OL	OL	OL	OL	OL	OL
14.872	7.3051	-0.1565	6.1841	-0.2479	6.9306	-0.0552	6.8981	-0.0831	OL	OL	OL	OL	OL	OL	OL	OL
14.876	7.306	-0.1435	6.1889	-0.1704	6.9306	-0.0552	6.8991	-0.0693	OL	OL	OL	OL	OL	OL	OL	OL
14.878	7.3089	-0.1043	6.1841	-0.2479	6.9306	-0.0552	6.8952	-0.1247	OL	OL	OL	OL	OL	OL	OL	OL
14.904	7.3089	-0.1043	6.186	-0.2169	6.9297	-0.0689	6.8952	-0.1247	OL	OL	OL	OL	OL	OL	OL	OL
14.906	7.3089	-0.1043	6.1879	-0.1859	6.9287	-0.0827	6.8952	-0.1247	OL	OL	OL	OL	OL	OL	OL	OL
14.931	7.3089	-0.1043	6.187	-0.2014	6.9287	-0.0827	6.8962	-0.1108	OL	OL	OL	OL	OL	OL	OL	OL
14.933	7.307	-0.1304	6.187	-0.2014	6.9287	-0.0827	6.8952	-0.1247	OL	OL	OL	OL	OL	OL	OL	OL
14.947	7.3051	-0.1565	6.1793	-0.3253	6.9306	-0.0552	6.8962	-0.1108	OL	OL	OL	OL	OL	OL	OL	OL
14.949	7.3136	-0.0391	6.1831	-0.2634	6.9287	-0.0827	6.8933	-0.1524	OL	OL	OL	OL	OL	OL	OL	OL
14.963	7.307	-0.1304	6.186	-0.2169	6.9316	-0.0414	6.8943	-0.1385	OL	OL	OL	OL	OL	OL	OL	OL
14.965	7.3089	-0.1043	6.2081	0.1394	6.9277	-0.0965	6.8914	-0.1801	OL	OL	OL	OL	OL	OL	OL	OL
14.972	7.3079	-0.1174	6.187	-0.2014	6.9268	-0.1103	6.8885	-0.2217	OL	OL	OL	OL	OL	OL	OL	OL
14.974	7.307	-0.1304	6.186	-0.2169	6.9277	-0.0965	6.8866	-0.2494	OL	OL	OL	OL	OL	OL	OL	OL
15.003	7.3079	-0.1174	6.185	-0.2324	6.9297	-0.0689	6.8943	-0.1385	OL	OL	OL	OL	OL	OL	OL	OL
15.007	7.3051	-0.1565	6.186	-0.2169	6.9287	-0.0827	6.8952	-0.1247	OL	OL	OL	OL	OL	OL	OL	OL
15.01	7.306	-0.1435	6.1879	-0.1859	6.9287	-0.0827	6.8943	-0.1385	OL	OL	OL	OL	OL	OL	OL	OL
15.013	7.306	-0.1435	6.1831	-0.2634	6.9287	-0.0827	6.8952	-0.1247	OL	OL	OL	OL	OL	OL	OL	OL
15.043	7.3098	-0.0913	6.1889	-0.1704	6.9277	-0.0965	6.8952	-0.1247	OL	OL	OL	OL	OL	OL	OL	OL
15.047	7.307	-0.1304	6.1822	-0.2789	6.9287	-0.0827	6.8924	-0.1662	OL	OL	OL	OL	OL	OL	OL	OL
15.049	7.3098	-0.0913	6.186	-0.2169	6.9335	-0.0138	6.8952	-0.1247	OL	OL	OL	OL	OL	OL	OL	OL
15.052	7.3089	-0.1043	6.1879	-0.1859	6.9306	-0.0552	6.8971	-0.097	OL	OL	OL	OL	OL	OL	OL	OL
15.082	7.3089	-0.1043	6.185	-0.2324	6.9306	-0.0552	6.8962	-0.1108	OL	OL	OL	OL	OL	OL	OL	OL
15.085	7.2955	-0.2869	6.1802	-0.3099	6.9316	-0.0414	6.8914	-0.1801	OL	OL	OL	OL	OL	OL	OL	OL
15.088	7.3146	-0.0261	6.185	-0.2324	6.9287	-0.0827	6.8962	-0.1108	OL	OL	OL	OL	OL	OL	OL	OL
15.094	7.3079	-0.1174	6.1879	-0.1859	6.9306	-0.0552	6.9077	0.0554	OL	OL	OL	OL	OL	OL	OL	OL
15.125	7.307	-0.1304	6.1879	-0.1859	6.9306	-0.0552	6.8971	-0.097	OL	OL	OL	OL	OL	OL	OL	OL
15.128	7.3079	-0.1174	6.1889	-0.1704	6.9297	-0.0689	6.8952	-0.1247	OL	OL	OL	OL	OL	OL	OL	OL
15.131	7.307	-0.1304	6.186	-0.2169	6.9287	-0.0827	6.8952	-0.1247	OL	OL	OL	OL	OL	OL	OL	OL
15.133	7.2993	-0.2348	6.1889	-0.1704	6.9297	-0.0689	6.8924	-0.1662	OL	OL	OL	OL	OL	OL	OL	OL
15.163	7.3098	-0.0913	6.1975	-0.031	6.9287	-0.0827	6.8933	-0.1524	OL	OL	OL	OL	OL	OL	OL	OL
15.167	7.307	-0.1304	6.1898	-0.1549	6.9287	-0.0827	6.8895	-0.2078	OL	OL	OL	OL	OL	OL	OL	OL
15.169	7.3194	0.0391	6.1879	-0.1859	6.9306	-0.0552	6.8952	-0.1247	OL	OL	OL	OL	OL	OL	OL	OL
15.172	7.306	-0.1435	6.186	-0.2169	6.9306	-0.0552	6.8952	-0.1247	OL	OL	OL	OL	OL	OL	OL	OL
15.202	7.3089	-0.1043	6.1841	-0.2479	6.9297	-0.0689	6.8962	-0.1108	OL	OL	OL	OL	OL	OL	OL	OL
15.205	7.3079	-0.1174	6.187	-0.2014	6.9287	-0.0827	6.8943	-0.1385	OL	OL	OL	OL	OL	OL	OL	OL
15.208	7.3079	-0.1174	6.187	-0.2014	6.9287	-0.0827	6.8991	-0.0693	OL	OL	OL	OL	OL	OL	OL	OL
15.214	7.307	-0.1304	6.186	-0.2169	6.9287	-0.0827	6.8952	-0.1247	OL	OL	OL	OL	OL	OL	OL	OL
15.218	7.3051	-0.1565	6.1879	-0.1859	6.9306	-0.0552	6.8943	-0.1385	OL	OL	OL	OL	OL	OL	OL	OL
15.229	7.3079	-0.1174	6.187	-0.2014	6.9287	-0.0827	6.8962	-0.1108	OL	OL	OL	OL	OL	OL	OL	OL
15.259	7.3117	-0.0652	6.186	-0.2169	6.9306	-0.0552	6.8962	-0.1108	OL	OL	OL	OL	OL	OL	OL	OL
15.263	7.3079	-0.1174	6.1879	-0.1859	6.9287	-0.0827	6.8952	-0.1247	OL	OL	OL	OL	OL	OL	OL	OL
15.265	7.3012	-0.2087	6.1802	-0.3099	6.9306	-0.0552	6.8943	-0.1385	OL	OL	OL	OL	OL	OL	OL	OL
15.268	7.3051	-0.1565	6.1918	-0.1239	6.9297	-0.0689	6.8971	-0.097	OL	OL	OL	OL	OL	OL	OL	OL
15.298	7.3089	-0.1043	6.1994	0	6.9306	-0.0552	6.8952	-0.1247	OL	OL	OL	OL	OL	OL	OL	OL
15.302	7.3051	-0.1565	6.1898	-0.1549	6.9316	-0.0414	6.8971	-0.097	OL	OL	OL	OL	OL	OL	OL	OL
15.307	7.3079	-0.1174	6.1889	-0.1704	6.9297	-0.0689	6.8924	-0.1662	OL	OL	OL	OL	OL	OL	OL	OL
15.338	7.3079	-0.1174	6.186	-0.2169	6.9287	-0.0827	6.8952	-0.1247	OL	OL	OL	OL	OL	OL	OL	OL
15.34	7.3051	-0.1565	6.1879	-0.1859	6.9287	-0.0827	6.8914	-0.1801	OL	OL	OL	OL	OL	OL	OL	OL
15.344	7.306	-0.1435	6.186	-0.2169	6.9287	-0.0827	6.8933	-0.1524	OL	OL	OL	OL	OL	OL	OL	OL
15.35	7.3079	-0.1174	6.1879	-0.1859	6.9316	-0.0414	6.8952	-0.1247	OL	OL	OL	OL	OL	OL	OL	OL
15.379	7.3041	-0.1695	6.1879	-0.1859	6.9297	-0.0689	6.8962	-0.1108	OL	OL	OL	OL	OL	OL	OL	OL
15.385	7.3117	-0.0652	6.185	-0.2324	6.9306	-0.0552	6.8971	-0.097	OL	OL	OL	OL	OL	OL	OL	OL
15.388	7.3108	-0.0783	6.1908	-0.1394	6.9297	-0.0689	6.8943	-0.1385	OL	OL	OL	OL	OL	OL	OL	OL
15.418	7.3041	-0.1695	6.1889	-0.1704	6.9316	-0.0414	6.8971	-0.097	OL	OL	OL	OL	OL	OL	OL	OL
15.422	7.3079	-0.1174	6.1879	-0.1859	6.9306	-0.0552	6.8914	-0.1801	OL	OL	OL	OL	OL	OL	OL	OL
15.424	7.3098	-0.0913	6.186	-0.2169	6.9297	-0.0689	6.9019	-0.0277	OL	OL	OL	OL	OL	OL	OL	OL
15.427	7.306	-0.1435	6.186	-0.2169	6.9306	-0.0552	6.8962	-0.1108	OL	OL	OL	OL	OL	OL	OL	OL
15.457	7.307	-0.1304	6.187	-0.2014	6.9306	-0.0552	6.8952	-0.1247	OL	OL	OL	OL	OL	OL	OL	OL
15.46	7.3079	-0.1174	6.1889	-0.1704	6.9306	-0.0552	6.8943	-0.1385	OL	OL	OL	OL	OL	OL	OL	OL
15.463	7.307	-0.1304	6.1879	-0.1859	6.9297	-0.0689	6.8952	-0.1247	OL	OL	OL	OL	OL	OL	OL	OL
15.47	7.3098	-0.0913	6.1879	-0.1859	6.9297	-0.0689	6.8933	-0.1524	OL	OL	OL	OL	OL	OL	OL	OL
15.473	7.306	-0.1435	6.1879	-0.1859	6.9297	-0.0689	6.8952	-0.1247	OL	OL	OL	OL	OL	OL	OL	OL
15.505	7.3155	-0.013	6.187	-0.2014	6.9306	-0.0552	6.8943	-0.1385	OL	OL	OL	OL	OL	OL	OL	OL
15.508	7.3041	-0.1695	6.187	-0.2014	6.9306	-0.0552	6.8895	-0.2078	OL	OL	OL	OL	OL	OL	OL	OL
15.511	7.307	-0.1304	6.1879	-0.1859	6.9306	-0.0552	6.8924	-0.1662	OL	OL	OL	OL	OL	OL	OL	OL
15.536	7.3051	-0.1565	6.186	-0.2169	6.9277	-0.0965	6.8924	-0.1662	OL	OL	OL	OL	OL	OL	OL	OL
15.538	7.3079	-0.1174	6.1812	-0.2944	6.9306	-0.0552	6.8876	-0.2355	OL	OL	OL	OL	OL	OL	OL	OL
15.54	7.307	-0.1304	6.186	-0.2169	6.9306	-0.0552	6.8962	-0.1108	OL	OL	OL	OL	OL	OL	OL	OL
15.543	7.3051	-0.1565	6.1889	-0.1704	6.9287	-0.0827	6.8943	-0.1385	OL	OL	OL	OL	OL	OL	OL	OL
15.577	7.3031	-0.1826	6.186	-0.2169	6.9306	-0.0552	6.8952	-0.1247	OL	OL	OL	OL	OL	OL	OL	OL
15.581	7.307	-0.1304	6.185	-0.2324	6.9306	-0.0552	6.8943	-0.1385	OL	OL	OL	OL	OL	OL	OL	OL
15.583	7.3098	-0.0913	6.186	-0.2169	6.9287	-0.0827	6.8943	-0.1385	OL	OL	OL	OL	OL	OL	OL	OL
15.592	7.3079	-0.1174	6.187	-0.2014	6.9297	-0.0689	6.8933	-0.1524	OL	OL	OL	OL	OL	OL	OL	OL
15.594	7.3031	-0.1826	6.187	-0.2014	6.9277	-0.0965	6.8952	-0.1247	OL	OL	OL	OL	OL	OL	OL	OL
15.603	7.3079	-0.1174	6.1946	-0.0775	6.9306	-0.0552	6.8952	-0.1247	OL	OL	OL	OL	OL	OL	OL	OL
15.633	7.3079	-0.1174	6.186	-0.2169	6.9306	-0.0552	6.8991	-0.0693	OL	OL	OL	OL	OL	OL	OL	OL
15.637	7.3098	-0.0913	6.1822	-0.2789	6.9297	-0.0689	6.8943	-0.1385	OL	OL	OL	OL	OL	OL	OL	OL
15.639	7.307	-0.1304	6.1908	-0.1394	6.9325	-0.0276	6.8933	-0.1524	OL	OL	OL	OL	OL	OL	OL	OL
15.642	7.307	-0.1304	6.1879	-0.1859	6.9325	-0.0276	6.8914	-0.1801	OL	OL	OL	OL	OL	OL	OL	OL
15.672	7.307	-0.1304	6.1879	-0.1859	6.9306	-0.0552	6.8943	-0.1385	OL	OL	OL	OL	OL	OL	OL	OL
15.675	7.3089	-0.1043	6.185	-0.2324	6.9287	-0.0827	6.8952	-0.1247	OL	OL	OL	OL	OL	OL	OL	OL
15.678	7.3051	-0.1565	6.185	-0.2324	6.9306	-0.0552	6.8952	-0.1247	OL	OL	OL	OL	OL	OL	OL	OL
15.682	7.307	-0.1304	6.1822	-0.2789	6.9306	-0.0552	6.8924	-0.1662	OL	OL	OL	OL	OL	OL	OL	OL
15.712	7.3089	-0.1043	6.1898	-0.1549	6.9316	-0.0414	6.8962	-0.1108	OL	OL	OL	OL	OL	OL	OL	OL
15.716	7.3079	-0.1174	6.1918	-0.1239	6.9287	-0.0827	6.8895	-0.2078	OL	OL	OL	OL	OL	OL	OL	OL
15.718	7.3041	-0.1695	6.1754	-0.3873	6.9287	-0.0827	6.8924	-0.1662	OL	OL	OL	OL	OL	OL	OL	OL
15.724	7.3051	-0.1565	6.1956	-0.062	6.9287	-0.0827	6.8962	-0.1108	OL	OL	OL	OL	OL	OL	OL	OL
15.754	7.307	-0.1304	6.187	-0.2014	6.9287	-0.0827	6.8952	-0.1247	OL	OL	OL	OL	OL	OL	OL	OL
15.758	7.307	-0.1304	6.1946	-0.0775	6.9287	-0.0827	6.8962	-0.1108	OL	OL	OL	OL	OL	OL	OL	OL
15.76	7.307	-0.1304	6.1879	-0.1859	6.9316	-0.0414	6.8962	-0.1108	OL	OL	OL	OL	OL	OL	OL	OL
15.763	7.3079	-0.1174	6.187	-0.2014	6.9306	-0.0552	6.8962	-0.1108	OL	OL	OL	OL	OL	OL	OL	OL
15.793	7.3098	-0.0913	6.187	-0.2014	6.9287	-0.0827	6.8933	-0.1524	OL	OL	OL	OL	OL	OL	OL	OL
15.797	7.306	-0.1435	6.1879	-0.1859	6.9297	-0.0689	6.8952	-0.1247	OL	OL	OL	OL	OL	OL	OL	OL
15.8	7.3098	-0.0913	6.1889	-0.1704	6.9306	-0.0552	6.8952	-0.1247	OL	OL	OL	OL	OL	OL	OL	OL
15.802	7.3051	-0.1565	6.1889	-0.1704	6.9287	-0.0827	6.8952	-0.1247	OL	OL	OL	OL	OL	OL	OL	OL
15.832	7.307	-0.1304	6.1879	-0.1859	6.9316	-0.0414	6.8952	-0.1247	OL	OL	OL	OL	OL	OL	OL	OL
15.836	7.306	-0.1435	6.1774	-0.3563	6.9316	-0.0414	6.8981	-0.0831	OL	OL	OL	OL	OL	OL	OL	OL
15.838	7.3117	-0.0652	6.1841	-0.2479	6.9297	-0.0689	6.8971	-0.097	OL	OL	OL	OL	OL	OL	OL	OL
15.844	7.3117	-0.0652	6.187	-0.2014	6.9287	-0.0827	6.8943	-0.1385	OL	OL	OL	OL	OL	OL	OL	OL
15.848	7.307	-0.1304	6.185	-0.2324	6.9287	-0.0827	6.8914	-0.1801	OL	OL	OL	OL	OL	OL	OL	OL
15.878	7.307	-0.1304	6.1879	-0.1859	6.9297	-0.0689	6.8943	-0.1385	OL	OL	OL	OL	OL	OL	OL	OL
15.882	7.307	-0.1304	6.1879	-0.1859	6.9325	-0.0276	6.8952	-0.1247	OL	OL	OL	OL	OL	OL	OL	OL
15.884	7.3108	-0.0783	6.1889	-0.1704	6.9287	-0.0827	6.8943	-0.1385	OL	OL	OL	OL	OL	OL	OL	OL
15.888	7.3098	-0.0913	6.1879	-0.1859	6.9306	-0.0552	6.8943	-0.1385	OL	OL	OL	OL	OL	OL	OL	OL
15.918	7.3098	-0.0913	6.1879	-0.1859	6.9287	-0.0827	6.8952	-0.1247	OL	OL	OL	OL	OL	OL	OL	OL
15.922	7.2984	-0.2478	6.1918	-0.1239	6.9297	-0.0689	6.8943	-0.1385	OL	OL	OL	OL	OL	OL	OL	OL
15.924	7.3079	-0.1174	6.2052	0.0929	6.9258	-0.1241	6.8905	-0.1939	OL	OL	OL	OL	OL	OL	OL	OL
15.927	7.2965	-0.2739	6.1841	-0.2479	6.9287	-0.0827	6.8971	-0.097	OL	OL	OL	OL	OL	OL	OL	OL
15.959	7.307	-0.1304	6.185	-0.2324	6.9297	-0.0689	6.8857	-0.2632	OL	OL	OL	OL	OL	OL	OL	OL
15.964	7.307	-0.1304	6.185	-0.2324	6.9249	-0.1379	6.8962	-0.1108	OL	OL	OL	OL	OL	OL	OL	OL
15.971	7.3051	-0.1565	6.1908	-0.1394	6.9268	-0.1103	6.8981	-0.0831	OL	OL	OL	OL	OL	OL	OL	OL
15.974	7.2917	-0.3391	6.1485	-0.8212	6.8981	-0.524	6.878	-0.374	OL	OL	OL	OL	OL	OL	OL	OL
16.005	7.2621	-0.7435	6.1533	-0.7437	6.9153	-0.2758	6.8885	-0.2217	OL	OL	OL	OL	OL	OL	OL	OL
16.008	7.2955	-0.2869	6.1812	-0.2944	6.9239	-0.1517	6.8838	-0.2909	OL	OL	OL	OL	OL	OL	OL	OL
16.012	7.2841	-0.4434	6.1716	-0.4493	6.9134	-0.3034	6.8742	-0.4295	OL	OL	OL	OL	OL	OL	OL	OL
16.014	7.2917	-0.3391	6.1677	-0.5113	6.9105	-0.3447	6.8885	-0.2217	OL	OL	OL	OL	OL	OL	OL	OL
16.044	7.2917	-0.3391	6.1822	-0.2789	6.9249	-0.1379	6.8847	-0.2771	OL	OL	OL	OL	OL	OL	OL	OL
16.048	7.3022	-0.1956	6.1793	-0.3253	6.9211	-0.1931	6.8828	-0.3048	OL	OL	OL	OL	OL	OL	OL	OL
16.051	7.2974	-0.2608	6.1793	-0.3253	6.923	-0.1655	6.8857	-0.2632	OL	OL	OL	OL	OL	OL	OL	OL
16.054	7.2984	-0.2478	6.1639	-0.5732	6.9172	-0.2482	6.878	-0.374	OL	OL	OL	OL	OL	OL	OL	OL
16.085	7.3022	-0.1956	6.1889	-0.1704	6.9258	-0.1241	6.8914	-0.1801	OL	OL	OL	OL	OL	OL	OL	OL
16.088	7.3051	-0.1565	6.1879	-0.1859	6.9287	-0.0827	6.8943	-0.1385	OL	OL	OL	OL	OL	OL	OL	OL
16.091	7.3051	-0.1565	6.186	-0.2169	6.9287	-0.0827	6.8924	-0.1662	OL	OL	OL	OL	OL	OL	OL	OL
16.116	7.3031	-0.1826	6.1822	-0.2789	6.9268	-0.1103	6.8943	-0.1385	OL	OL	OL	OL	OL	OL	OL	OL
16.118	7.307	-0.1304	6.186	-0.2169	6.9287	-0.0827	6.8924	-0.1662	OL	OL	OL	OL	OL	OL	OL	OL
16.125	7.3031	-0.1826	6.186	-0.2169	6.9316	-0.0414	6.8952	-0.1247	OL	OL	OL	OL	OL	OL	OL	OL
16.127	7.3022	-0.1956	6.1831	-0.2634	6.9287	-0.0827	6.8933	-0.1524	OL	OL	OL	OL	OL	OL	OL	OL
16.152	7.3031	-0.1826	6.186	-0.2169	6.9297	-0.0689	6.8885	-0.2217	OL	OL	OL	OL	OL	OL	OL	OL
16.155	7.3012	-0.2087	6.185	-0.2324	6.9277	-0.0965	6.8943	-0.1385	OL	OL	OL	OL	OL	OL	OL	OL
16.161	7.3108	-0.0783	6.1841	-0.2479	6.9287	-0.0827	6.8943	-0.1385	OL	OL	OL	OL	OL	OL	OL	OL
16.164	7.307	-0.1304	6.186	-0.2169	6.9306	-0.0552	6.8971	-0.097	OL	OL	OL	OL	OL	OL	OL	OL
16.178	7.306	-0.1435	6.1889	-0.1704	6.9287	-0.0827	6.8933	-0.1524	OL	OL	OL	OL	OL	OL	OL	OL
16.182	7.3051	-0.1565	6.185	-0.2324	6.9306	-0.0552	6.8933	-0.1524	OL	OL	OL	OL	OL	OL	OL	OL
16.212	7.306	-0.1435	6.186	-0.2169	6.9277	-0.0965	6.8943	-0.1385	OL	OL	OL	OL	OL	OL	OL	OL
16.216	7.3051	-0.1565	6.186	-0.2169	6.9277	-0.0965	6.8943	-0.1385	OL	OL	OL	OL	OL	OL	OL	OL
16.218	7.3051	-0.1565	6.1831	-0.2634	6.9287	-0.0827	6.8943	-0.1385	OL	OL	OL	OL	OL	OL	OL	OL
16.222	7.3041	-0.1695	6.1802	-0.3099	6.9297	-0.0689	6.8943	-0.1385	OL	OL	OL	OL	OL	OL	OL	OL
16.253	7.3051	-0.1565	6.187	-0.2014	6.9306	-0.0552	6.8943	-0.1385	OL	OL	OL	OL	OL	OL	OL	OL
16.257	7.307	-0.1304	6.1822	-0.2789	6.9287	-0.0827	6.8933	-0.1524	OL	OL	OL	OL	OL	OL	OL	OL
16.259	7.307	-0.1304	6.186	-0.2169	6.9268	-0.1103	6.8933	-0.1524	OL	OL	OL	OL	OL	OL	OL	OL
16.262	7.3146	-0.0261	6.1908	-0.1394	6.9287	-0.0827	6.8933	-0.1524	OL	OL	OL	OL	OL	OL	OL	OL
16.294	7.307	-0.1304	6.187	-0.2014	6.9277	-0.0965	6.8885	-0.2217	OL	OL	OL	OL	OL	OL	OL	OL
16.298	7.307	-0.1304	6.1946	-0.0775	6.9287	-0.0827	6.8905	-0.1939	OL	OL	OL	OL	OL	OL	OL	OL
16.299	7.3079	-0.1174	6.186	-0.2169	6.9297	-0.0689	6.9	-0.0554	OL	OL	OL	OL	OL	OL	OL	OL
16.302	7.306	-0.1435	6.187	-0.2014	6.9277	-0.0965	6.8943	-0.1385	OL	OL	OL	OL	OL	OL	OL	OL
16.332	7.3051	-0.1565	6.1879	-0.1859	6.9287	-0.0827	6.8933	-0.1524	OL	OL	OL	OL	OL	OL	OL	OL
16.336	7.3031	-0.1826	6.1879	-0.1859	6.9287	-0.0827	6.8943	-0.1385	OL	OL	OL	OL	OL	OL	OL	OL
16.338	7.3031	-0.1826	6.185	-0.2324	6.9287	-0.0827	6.8943	-0.1385	OL	OL	OL	OL	OL	OL	OL	OL
16.34	7.307	-0.1304	6.1783	-0.3408	6.9277	-0.0965	6.8914	-0.1801	OL	OL	OL	OL	OL	OL	OL	OL
16.372	7.3079	-0.1174	6.186	-0.2169	6.9277	-0.0965	6.8971	-0.097	OL	OL	OL	OL	OL	OL	OL	OL
16.376	7.306	-0.1435	6.185	-0.2324	6.9306	-0.0552	6.8952	-0.1247	OL	OL	OL	OL	OL	OL	OL	OL
16.378	7.3089	-0.1043	6.1956	-0.062	6.9277	-0.0965	6.8933	-0.1524	OL	OL	OL	OL	OL	OL	OL	OL
16.381	7.307	-0.1304	6.186	-0.2169	6.9297	-0.0689	6.8895	-0.2078	OL	OL	OL	OL	OL	OL	OL	OL
16.411	7.3051	-0.1565	6.185	-0.2324	6.9287	-0.0827	6.8857	-0.2632	OL	OL	OL	OL	OL	OL	OL	OL
16.415	7.307	-0.1304	6.186	-0.2169	6.9297	-0.0689	6.8952	-0.1247	OL	OL	OL	OL	OL	OL	OL	OL
16.417	7.3041	-0.1695	6.186	-0.2169	6.9287	-0.0827	6.8905	-0.1939	OL	OL	OL	OL	OL	OL	OL	OL
16.421	7.3051	-0.1565	6.1879	-0.1859	6.9277	-0.0965	6.8924	-0.1662	OL	OL	OL	OL	OL	OL	OL	OL
16.45	7.307	-0.1304	6.186	-0.2169	6.9287	-0.0827	6.8914	-0.1801	OL	OL	OL	OL	OL	OL	OL	OL
16.454	7.3022	-0.1956	6.185	-0.2324	6.9287	-0.0827	6.8952	-0.1247	OL	OL	OL	OL	OL	OL	OL	OL
16.456	7.307	-0.1304	6.186	-0.2169	6.9277	-0.0965	6.8924	-0.1662	OL	OL	OL	OL	OL	OL	OL	OL
16.46	7.3051	-0.1565	6.1889	-0.1704	6.9287	-0.0827	6.8933	-0.1524	OL	OL	OL	OL	OL	OL	OL	OL
16.492	7.3031	-0.1826	6.1831	-0.2634	6.9297	-0.0689	6.8876	-0.2355	OL	OL	OL	OL	OL	OL	OL	OL
16.496	7.306	-0.1435	6.1879	-0.1859	6.9306	-0.0552	6.8943	-0.1385	OL	OL	OL	OL	OL	OL	OL	OL
16.498	7.3098	-0.0913	6.1946	-0.0775	6.9277	-0.0965	6.8924	-0.1662	OL	OL	OL	OL	OL	OL	OL	OL
16.5	7.307	-0.1304	6.185	-0.2324	6.9277	-0.0965	6.8857	-0.2632	OL	OL	OL	OL	OL	OL	OL	OL
16.535	7.307	-0.1304	6.186	-0.2169	6.9287	-0.0827	6.8943	-0.1385	OL	OL	OL	OL	OL	OL	OL	OL
16.538	7.3051	-0.1565	6.1879	-0.1859	6.9287	-0.0827	6.8943	-0.1385	OL	OL	OL	OL	OL	OL	OL	OL
16.54	7.3079	-0.1174	6.1879	-0.1859	6.9306	-0.0552	6.8943	-0.1385	OL	OL	OL	OL	OL	OL	OL	OL
16.543	7.307	-0.1304	6.186	-0.2169	6.9287	-0.0827	6.8933	-0.1524	OL	OL	OL	OL	OL	OL	OL	OL
16.547	7.3079	-0.1174	6.1879	-0.1859	6.9306	-0.0552	6.8943	-0.1385	OL	OL	OL	OL	OL	OL	OL	OL
16.577	7.306	-0.1435	6.187	-0.2014	6.9277	-0.0965	6.8943	-0.1385	OL	OL	OL	OL	OL	OL	OL	OL
16.58	7.2993	-0.2348	6.185	-0.2324	6.9277	-0.0965	6.8943	-0.1385	OL	OL	OL	OL	OL	OL	OL	OL
16.586	7.2946	-0.3	6.1802	-0.3099	6.9287	-0.0827	6.8952	-0.1247	OL	OL	OL	OL	OL	OL	OL	OL
16.615	7.3041	-0.1695	6.1879	-0.1859	6.9297	-0.0689	6.901	-0.0416	OL	OL	OL	OL	OL	OL	OL	OL
16.619	7.3041	-0.1695	6.1822	-0.2789	6.9287	-0.0827	6.8943	-0.1385	OL	OL	OL	OL	OL	OL	OL	OL
16.622	7.307	-0.1304	6.1908	-0.1394	6.9287	-0.0827	6.8952	-0.1247	OL	OL	OL	OL	OL	OL	OL	OL
16.628	7.306	-0.1435	6.186	-0.2169	6.9297	-0.0689	6.8943	-0.1385	OL	OL	OL	OL	OL	OL	OL	OL
16.662	7.3051	-0.1565	6.187	-0.2014	6.9287	-0.0827	6.8943	-0.1385	OL	OL	OL	OL	OL	OL	OL	OL
16.665	7.3041	-0.1695	6.1879	-0.1859	6.9277	-0.0965	6.8952	-0.1247	OL	OL	OL	OL	OL	OL	OL	OL
16.667	7.3089	-0.1043	6.1879	-0.1859	6.9306	-0.0552	6.8924	-0.1662	OL	OL	OL	OL	OL	OL	OL	OL
16.698	7.3041	-0.1695	6.185	-0.2324	6.9268	-0.1103	6.8933	-0.1524	OL	OL	OL	OL	OL	OL	OL	OL
16.702	7.307	-0.1304	6.1726	-0.4338	6.9297	-0.0689	6.8962	-0.1108	OL	OL	OL	OL	OL	OL	OL	OL
16.704	7.2955	-0.2869	6.1745	-0.4028	6.9277	-0.0965	6.8885	-0.2217	OL	OL	OL	OL	OL	OL	OL	OL
16.73	7.306	-0.1435	6.1975	-0.031	6.9287	-0.0827	6.8962	-0.1108	OL	OL	OL	OL	OL	OL	OL	OL
16.732	7.306	-0.1435	6.1802	-0.3099	6.9277	-0.0965	6.8952	-0.1247	OL	OL	OL	OL	OL	OL	OL	OL
16.75	7.3079	-0.1174	6.1889	-0.1704	6.9287	-0.0827	6.8943	-0.1385	OL	OL	OL	OL	OL	OL	OL	OL
16.753	7.307	-0.1304	6.186	-0.2169	6.9287	-0.0827	6.8943	-0.1385	OL	OL	OL	OL	OL	OL	OL	OL
16.759	7.3051	-0.1565	6.187	-0.2014	6.9306	-0.0552	6.8924	-0.1662	OL	OL	OL	OL	OL	OL	OL	OL
16.762	7.3108	-0.0783	6.187	-0.2014	6.9277	-0.0965	6.8952	-0.1247	OL	OL	OL	OL	OL	OL	OL	OL
16.764	7.3165	0	6.1889	-0.1704	6.9287	-0.0827	6.8943	-0.1385	OL	OL	OL	OL	OL	OL	OL	OL
16.802	7.3146	-0.0261	6.1889	-0.1704	6.9277	-0.0965	6.8952	-0.1247	OL	OL	OL	OL	OL	OL	OL	OL
16.806	7.3041	-0.1695	6.1889	-0.1704	6.9297	-0.0689	6.8924	-0.1662	OL	OL	OL	OL	OL	OL	OL	OL
16.808	7.307	-0.1304	6.187	-0.2014	6.9287	-0.0827	6.8971	-0.097	OL	OL	OL	OL	OL	OL	OL	OL
16.822	7.307	-0.1304	6.1937	-0.093	6.9287	-0.0827	6.8924	-0.1662	OL	OL	OL	OL	OL	OL	OL	OL
16.824	7.3089	-0.1043	6.1783	-0.3408	6.9277	-0.0965	6.8895	-0.2078	OL	OL	OL	OL	OL	OL	OL	OL
16.827	7.307	-0.1304	6.187	-0.2014	6.9306	-0.0552	6.8952	-0.1247	OL	OL	OL	OL	OL	OL	OL	OL
16.857	7.307	-0.1304	6.185	-0.2324	6.9316	-0.0414	6.8981	-0.0831	OL	OL	OL	OL	OL	OL	OL	OL
16.861	7.307	-0.1304	6.1879	-0.1859	6.9306	-0.0552	6.8952	-0.1247	OL	OL	OL	OL	OL	OL	OL	OL
16.863	7.3051	-0.1565	6.187	-0.2014	6.9306	-0.0552	6.8933	-0.1524	OL	OL	OL	OL	OL	OL	OL	OL
16.866	7.3089	-0.1043	6.1879	-0.1859	6.9287	-0.0827	6.8943	-0.1385	OL	OL	OL	OL	OL	OL	OL	OL
16.896	7.3051	-0.1565	6.187	-0.2014	6.9287	-0.0827	6.8924	-0.1662	OL	OL	OL	OL	OL	OL	OL	OL
16.899	7.3117	-0.0652	6.185	-0.2324	6.9287	-0.0827	6.8952	-0.1247	OL	OL	OL	OL	OL	OL	OL	OL
16.902	7.3041	-0.1695	6.1889	-0.1704	6.9306	-0.0552	6.8943	-0.1385	OL	OL	OL	OL	OL	OL	OL	OL
16.904	7.306	-0.1435	6.187	-0.2014	6.9277	-0.0965	6.8943	-0.1385	OL	OL	OL	OL	OL	OL	OL	OL
16.935	7.3089	-0.1043	6.186	-0.2169	6.9306	-0.0552	6.8933	-0.1524	OL	OL	OL	OL	OL	OL	OL	OL
16.939	7.307	-0.1304	6.1879	-0.1859	6.9287	-0.0827	6.8895	-0.2078	OL	OL	OL	OL	OL	OL	OL	OL
16.941	7.307	-0.1304	6.185	-0.2324	6.9287	-0.0827	6.8952	-0.1247	OL	OL	OL	OL	OL	OL	OL	OL
16.943	7.306	-0.1435	6.1879	-0.1859	6.9287	-0.0827	6.879	-0.3602	OL	OL	OL	OL	OL	OL	OL	OL
16.973	7.3079	-0.1174	6.1889	-0.1704	6.9306	-0.0552	6.8943	-0.1385	OL	OL	OL	OL	OL	OL	OL	OL
16.977	7.3051	-0.1565	6.1879	-0.1859	6.9297	-0.0689	6.8943	-0.1385	OL	OL	OL	OL	OL	OL	OL	OL
16.979	7.307	-0.1304	6.1879	-0.1859	6.9287	-0.0827	6.8924	-0.1662	OL	OL	OL	OL	OL	OL	OL	OL
16.982	7.3031	-0.1826	6.187	-0.2014	6.9297	-0.0689	6.8943	-0.1385	OL	OL	OL	OL	OL	OL	OL	OL
17.012	7.307	-0.1304	6.1889	-0.1704	6.9277	-0.0965	6.8924	-0.1662	OL	OL	OL	OL	OL	OL	OL	OL
17.015	7.3194	0.0391	6.1927	-0.1084	6.9277	-0.0965	6.8885	-0.2217	OL	OL	OL	OL	OL	OL	OL	OL
17.018	7.3051	-0.1565	6.185	-0.2324	6.9287	-0.0827	6.8933	-0.1524	OL	OL	OL	OL	OL	OL	OL	OL
17.02	7.3022	-0.1956	6.1879	-0.1859	6.9297	-0.0689	6.8943	-0.1385	OL	OL	OL	OL	OL	OL	OL	OL
17.051	7.307	-0.1304	6.1879	-0.1859	6.9277	-0.0965	6.8943	-0.1385	OL	OL	OL	OL	OL	OL	OL	OL
17.054	7.307	-0.1304	6.1908	-0.1394	6.9277	-0.0965	6.8943	-0.1385	OL	OL	OL	OL	OL	OL	OL	OL
17.057	7.3051	-0.1565	6.186	-0.2169	6.9277	-0.0965	6.8924	-0.1662	OL	OL	OL	OL	OL	OL	OL	OL
17.061	7.307	-0.1304	6.186	-0.2169	6.9277	-0.0965	6.8933	-0.1524	OL	OL	OL	OL	OL	OL	OL	OL
17.091	7.307	-0.1304	6.185	-0.2324	6.9287	-0.0827	6.8924	-0.1662	OL	OL	OL	OL	OL	OL	OL	OL
17.094	7.306	-0.1435	6.185	-0.2324	6.9287	-0.0827	6.8914	-0.1801	OL	OL	OL	OL	OL	OL	OL	OL
17.097	7.307	-0.1304	6.187	-0.2014	6.9277	-0.0965	6.8943	-0.1385	OL	OL	OL	OL	OL	OL	OL	OL
17.126	7.3079	-0.1174	6.186	-0.2169	6.9306	-0.0552	6.8914	-0.1801	OL	OL	OL	OL	OL	OL	OL	OL
17.13	7.3136	-0.0391	6.186	-0.2169	6.9297	-0.0689	6.8943	-0.1385	OL	OL	OL	OL	OL	OL	OL	OL
17.162	7.3203	0.0522	6.187	-0.2014	6.9277	-0.0965	6.8933	-0.1524	OL	OL	OL	OL	OL	OL	OL	OL
17.166	7.3051	-0.1565	6.1879	-0.1859	6.9287	-0.0827	6.8952	-0.1247	OL	OL	OL	OL	OL	OL	OL	OL
17.168	7.307	-0.1304	6.1956	-0.062	6.9287	-0.0827	6.8952	-0.1247	OL	OL	OL	OL	OL	OL	OL	OL
17.17	7.306	-0.1435	6.1879	-0.1859	6.9297	-0.0689	6.8857	-0.2632	OL	OL	OL	OL	OL	OL	OL	OL
17.173	7.307	-0.1304	6.185	-0.2324	6.9287	-0.0827	6.8914	-0.1801	OL	OL	OL	OL	OL	OL	OL	OL
17.177	7.3051	-0.1565	6.186	-0.2169	6.9287	-0.0827	6.8924	-0.1662	OL	OL	OL	OL	OL	OL	OL	OL
17.207	7.3089	-0.1043	6.187	-0.2014	6.9297	-0.0689	6.8933	-0.1524	OL	OL	OL	OL	OL	OL	OL	OL
17.211	7.306	-0.1435	6.1918	-0.1239	6.9306	-0.0552	6.8933	-0.1524	OL	OL	OL	OL	OL	OL	OL	OL
17.213	7.306	-0.1435	6.1879	-0.1859	6.9287	-0.0827	6.8943	-0.1385	OL	OL	OL	OL	OL	OL	OL	OL
17.246	7.3051	-0.1565	6.185	-0.2324	6.9268	-0.1103	6.8924	-0.1662	OL	OL	OL	OL	OL	OL	OL	OL
17.248	7.3079	-0.1174	6.1783	-0.3408	6.9277	-0.0965	6.8952	-0.1247	OL	OL	OL	OL	OL	OL	OL	OL
17.251	7.3098	-0.0913	6.1841	-0.2479	6.9287	-0.0827	6.8943	-0.1385	OL	OL	OL	OL	OL	OL	OL	OL
17.254	7.306	-0.1435	6.185	-0.2324	6.9277	-0.0965	6.8943	-0.1385	OL	OL	OL	OL	OL	OL	OL	OL
17.284	7.3051	-0.1565	6.1831	-0.2634	6.9287	-0.0827	6.8914	-0.1801	OL	OL	OL	OL	OL	OL	OL	OL
17.288	7.306	-0.1435	6.1879	-0.1859	6.9277	-0.0965	6.8991	-0.0693	OL	OL	OL	OL	OL	OL	OL	OL
17.29	7.3041	-0.1695	6.185	-0.2324	6.9287	-0.0827	6.8943	-0.1385	OL	OL	OL	OL	OL	OL	OL	OL
17.316	7.3041	-0.1695	6.186	-0.2169	6.9277	-0.0965	6.8933	-0.1524	OL	OL	OL	OL	OL	OL	OL	OL
17.318	7.3136	-0.0391	6.1879	-0.1859	6.9287	-0.0827	6.8933	-0.1524	OL	OL	OL	OL	OL	OL	OL	OL
17.343	7.3079	-0.1174	6.185	-0.2324	6.9287	-0.0827	6.8943	-0.1385	OL	OL	OL	OL	OL	OL	OL	OL
17.348	7.306	-0.1435	6.186	-0.2169	6.9297	-0.0689	6.8952	-0.1247	OL	OL	OL	OL	OL	OL	OL	OL
17.352	7.307	-0.1304	6.187	-0.2014	6.9277	-0.0965	6.8943	-0.1385	OL	OL	OL	OL	OL	OL	OL	OL
17.354	7.307	-0.1304	6.187	-0.2014	6.9277	-0.0965	6.8943	-0.1385	OL	OL	OL	OL	OL	OL	OL	OL
17.374	7.3022	-0.1956	6.2033	0.062	6.9287	-0.0827	6.8924	-0.1662	OL	OL	OL	OL	OL	OL	OL	OL
17.376	7.306	-0.1435	6.1879	-0.1859	6.9306	-0.0552	6.8914	-0.1801	OL	OL	OL	OL	OL	OL	OL	OL
17.382	7.307	-0.1304	6.185	-0.2324	6.9306	-0.0552	6.901	-0.0416	OL	OL	OL	OL	OL	OL	OL	OL
17.384	7.307	-0.1304	6.1879	-0.1859	6.9306	-0.0552	6.8952	-0.1247	OL	OL	OL	OL	OL	OL	OL	OL
17.422	7.306	-0.1435	6.187	-0.2014	6.9306	-0.0552	6.8924	-0.1662	OL	OL	OL	OL	OL	OL	OL	OL
17.426	7.306	-0.1435	6.187	-0.2014	6.9306	-0.0552	6.8933	-0.1524	OL	OL	OL	OL	OL	OL	OL	OL
17.428	7.307	-0.1304	6.1879	-0.1859	6.9287	-0.0827	6.8933	-0.1524	OL	OL	OL	OL	OL	OL	OL	OL
17.442	7.3022	-0.1956	6.1822	-0.2789	6.9316	-0.0414	6.8924	-0.1662	OL	OL	OL	OL	OL	OL	OL	OL
17.444	7.306	-0.1435	6.185	-0.2324	6.9306	-0.0552	6.8933	-0.1524	OL	OL	OL	OL	OL	OL	OL	OL
17.447	7.3117	-0.0652	6.1898	-0.1549	6.9306	-0.0552	6.8952	-0.1247	OL	OL	OL	OL	OL	OL	OL	OL
17.477	7.3089	-0.1043	6.1879	-0.1859	6.9306	-0.0552	6.8962	-0.1108	OL	OL	OL	OL	OL	OL	OL	OL
17.481	7.3079	-0.1174	6.1879	-0.1859	6.9297	-0.0689	6.8943	-0.1385	OL	OL	OL	OL	OL	OL	OL	OL
17.483	7.3136	-0.0391	6.1841	-0.2479	6.9287	-0.0827	6.9048	0.0138	OL	OL	OL	OL	OL	OL	OL	OL
17.49	7.306	-0.1435	6.1879	-0.1859	6.9287	-0.0827	6.8933	-0.1524	OL	OL	OL	OL	OL	OL	OL	OL
17.492	7.3051	-0.1565	6.1879	-0.1859	6.9277	-0.0965	6.8943	-0.1385	OL	OL	OL	OL	OL	OL	OL	OL
17.521	7.307	-0.1304	6.1879	-0.1859	6.9306	-0.0552	6.8952	-0.1247	OL	OL	OL	OL	OL	OL	OL	OL
17.525	7.3022	-0.1956	6.185	-0.2324	6.9287	-0.0827	6.8952	-0.1247	OL	OL	OL	OL	OL	OL	OL	OL
17.527	7.307	-0.1304	6.1889	-0.1704	6.9277	-0.0965	6.8943	-0.1385	OL	OL	OL	OL	OL	OL	OL	OL
17.531	7.306	-0.1435	6.186	-0.2169	6.9277	-0.0965	6.8924	-0.1662	OL	OL	OL	OL	OL	OL	OL	OL
17.561	7.306	-0.1435	6.1898	-0.1549	6.9297	-0.0689	6.8943	-0.1385	OL	OL	OL	OL	OL	OL	OL	OL
17.564	7.307	-0.1304	6.187	-0.2014	6.9306	-0.0552	6.8924	-0.1662	OL	OL	OL	OL	OL	OL	OL	OL
17.567	7.2907	-0.3521	6.1879	-0.1859	6.9306	-0.0552	6.8895	-0.2078	OL	OL	OL	OL	OL	OL	OL	OL
17.571	7.3089	-0.1043	6.1841	-0.2479	6.9325	-0.0276	6.8838	-0.2909	OL	OL	OL	OL	OL	OL	OL	OL
17.601	7.3098	-0.0913	6.1927	-0.1084	6.9277	-0.0965	6.8943	-0.1385	OL	OL	OL	OL	OL	OL	OL	OL
17.604	7.307	-0.1304	6.186	-0.2169	6.9277	-0.0965	6.8924	-0.1662	OL	OL	OL	OL	OL	OL	OL	OL
17.607	7.3079	-0.1174	6.187	-0.2014	6.9316	-0.0414	6.8952	-0.1247	OL	OL	OL	OL	OL	OL	OL	OL
17.613	7.307	-0.1304	6.187	-0.2014	6.9287	-0.0827	6.8933	-0.1524	OL	OL	OL	OL	OL	OL	OL	OL
17.643	7.3089	-0.1043	6.185	-0.2324	6.9297	-0.0689	6.8933	-0.1524	OL	OL	OL	OL	OL	OL	OL	OL
17.647	7.3079	-0.1174	6.186	-0.2169	6.9306	-0.0552	6.8924	-0.1662	OL	OL	OL	OL	OL	OL	OL	OL
17.649	7.3136	-0.0391	6.1918	-0.1239	6.9306	-0.0552	6.8962	-0.1108	OL	OL	OL	OL	OL	OL	OL	OL
17.652	7.306	-0.1435	6.1889	-0.1704	6.9306	-0.0552	6.8952	-0.1247	OL	OL	OL	OL	OL	OL	OL	OL
17.682	7.306	-0.1435	6.1831	-0.2634	6.9287	-0.0827	6.8952	-0.1247	OL	OL	OL	OL	OL	OL	OL	OL
17.685	7.3165	0	6.1879	-0.1859	6.9306	-0.0552	6.8952	-0.1247	OL	OL	OL	OL	OL	OL	OL	OL
17.688	7.307	-0.1304	6.186	-0.2169	6.9297	-0.0689	6.8943	-0.1385	OL	OL	OL	OL	OL	OL	OL	OL
17.69	7.3051	-0.1565	6.1879	-0.1859	6.9287	-0.0827	6.9038	0	OL	OL	OL	OL	OL	OL	OL	OL
17.721	7.3051	-0.1565	6.1879	-0.1859	6.9306	-0.0552	6.8943	-0.1385	OL	OL	OL	OL	OL	OL	OL	OL
17.724	7.307	-0.1304	6.1879	-0.1859	6.9297	-0.0689	6.8943	-0.1385	OL	OL	OL	OL	OL	OL	OL	OL
17.727	7.3051	-0.1565	6.187	-0.2014	6.9297	-0.0689	6.8952	-0.1247	OL	OL	OL	OL	OL	OL	OL	OL
17.733	7.3051	-0.1565	6.1879	-0.1859	6.9297	-0.0689	6.8943	-0.1385	OL	OL	OL	OL	OL	OL	OL	OL
17.763	7.306	-0.1435	6.185	-0.2324	6.9297	-0.0689	6.8943	-0.1385	OL	OL	OL	OL	OL	OL	OL	OL
17.767	7.3136	-0.0391	6.1841	-0.2479	6.9297	-0.0689	6.8933	-0.1524	OL	OL	OL	OL	OL	OL	OL	OL
17.769	7.3241	0.1043	6.1918	-0.1239	6.9306	-0.0552	6.8952	-0.1247	OL	OL	OL	OL	OL	OL	OL	OL
17.772	7.3051	-0.1565	6.186	-0.2169	6.9306	-0.0552	6.8952	-0.1247	OL	OL	OL	OL	OL	OL	OL	OL
17.802	7.3108	-0.0783	6.1908	-0.1394	6.9297	-0.0689	6.8943	-0.1385	OL	OL	OL	OL	OL	OL	OL	OL
17.805	7.306	-0.1435	6.1802	-0.3099	6.9297	-0.0689	6.8914	-0.1801	OL	OL	OL	OL	OL	OL	OL	OL
17.808	7.3079	-0.1174	6.1831	-0.2634	6.9297	-0.0689	6.8943	-0.1385	OL	OL	OL	OL	OL	OL	OL	OL
17.81	7.306	-0.1435	6.1879	-0.1859	6.9306	-0.0552	6.8952	-0.1247	OL	OL	OL	OL	OL	OL	OL	OL
17.841	7.3079	-0.1174	6.1889	-0.1704	6.9297	-0.0689	6.8895	-0.2078	OL	OL	OL	OL	OL	OL	OL	OL
17.844	7.3051	-0.1565	6.1841	-0.2479	6.9287	-0.0827	6.8933	-0.1524	OL	OL	OL	OL	OL	OL	OL	OL
17.847	7.3051	-0.1565	6.1889	-0.1704	6.9287	-0.0827	6.8952	-0.1247	OL	OL	OL	OL	OL	OL	OL	OL
17.853	7.3108	-0.0783	6.186	-0.2169	6.9287	-0.0827	6.8914	-0.1801	OL	OL	OL	OL	OL	OL	OL	OL
17.884	7.3051	-0.1565	6.186	-0.2169	6.9306	-0.0552	6.8943	-0.1385	OL	OL	OL	OL	OL	OL	OL	OL
17.89	7.3155	-0.013	6.186	-0.2169	6.9287	-0.0827	6.8924	-0.1662	OL	OL	OL	OL	OL	OL	OL	OL
17.916	7.3041	-0.1695	6.1975	-0.031	6.9297	-0.0689	6.8952	-0.1247	OL	OL	OL	OL	OL	OL	OL	OL
17.918	7.306	-0.1435	6.187	-0.2014	6.9287	-0.0827	6.8924	-0.1662	OL	OL	OL	OL	OL	OL	OL	OL
17.944	7.307	-0.1304	6.1879	-0.1859	6.9287	-0.0827	6.8962	-0.1108	OL	OL	OL	OL	OL	OL	OL	OL
17.946	7.307	-0.1304	6.1879	-0.1859	6.9297	-0.0689	6.8885	-0.2217	OL	OL	OL	OL	OL	OL	OL	OL
17.964	7.3089	-0.1043	6.1879	-0.1859	6.9287	-0.0827	6.8924	-0.1662	OL	OL	OL	OL	OL	OL	OL	OL
17.967	7.3051	-0.1565	6.1898	-0.1549	6.9287	-0.0827	6.8933	-0.1524	OL	OL	OL	OL	OL	OL	OL	OL
17.969	7.3079	-0.1174	6.1879	-0.1859	6.9306	-0.0552	6.8943	-0.1385	OL	OL	OL	OL	OL	OL	OL	OL
17.973	7.3022	-0.1956	6.1927	-0.1084	6.9297	-0.0689	6.8943	-0.1385	OL	OL	OL	OL	OL	OL	OL	OL
17.975	7.3089	-0.1043	6.1879	-0.1859	6.9297	-0.0689	6.8924	-0.1662	OL	OL	OL	OL	OL	OL	OL	OL
17.983	7.3051	-0.1565	6.186	-0.2169	6.9277	-0.0965	6.8914	-0.1801	OL	OL	OL	OL	OL	OL	OL	OL
18.013	7.3136	-0.0391	6.185	-0.2324	6.9287	-0.0827	6.8962	-0.1108	OL	OL	OL	OL	OL	OL	OL	OL
18.017	7.3012	-0.2087	6.187	-0.2014	6.9287	-0.0827	6.8943	-0.1385	OL	OL	OL	OL	OL	OL	OL	OL
18.019	7.306	-0.1435	6.187	-0.2014	6.9287	-0.0827	6.8971	-0.097	OL	OL	OL	OL	OL	OL	OL	OL
18.023	7.306	-0.1435	6.1927	-0.1084	6.9287	-0.0827	6.8933	-0.1524	OL	OL	OL	OL	OL	OL	OL	OL
18.058	7.3051	-0.1565	6.1879	-0.1859	6.9268	-0.1103	6.8952	-0.1247	OL	OL	OL	OL	OL	OL	OL	OL
18.062	7.306	-0.1435	6.1879	-0.1859	6.9287	-0.0827	6.8914	-0.1801	OL	OL	OL	OL	OL	OL	OL	OL
18.065	7.307	-0.1304	6.1841	-0.2479	6.9287	-0.0827	6.8943	-0.1385	OL	OL	OL	OL	OL	OL	OL	OL
18.068	7.3041	-0.1695	6.1879	-0.1859	6.9268	-0.1103	6.8943	-0.1385	OL	OL	OL	OL	OL	OL	OL	OL
18.097	7.307	-0.1304	6.185	-0.2324	6.9287	-0.0827	6.8933	-0.1524	OL	OL	OL	OL	OL	OL	OL	OL
18.1	7.3051	-0.1565	6.1927	-0.1084	6.9297	-0.0689	6.8943	-0.1385	OL	OL	OL	OL	OL	OL	OL	OL
18.103	7.3012	-0.2087	6.186	-0.2169	6.9306	-0.0552	6.8933	-0.1524	OL	OL	OL	OL	OL	OL	OL	OL
18.11	7.2993	-0.2348	6.185	-0.2324	6.9277	-0.0965	6.8952	-0.1247	OL	OL	OL	OL	OL	OL	OL	OL
18.112	7.2926	-0.3261	6.1879	-0.1859	6.9297	-0.0689	6.8924	-0.1662	OL	OL	OL	OL	OL	OL	OL	OL
18.144	7.306	-0.1435	6.187	-0.2014	6.9277	-0.0965	6.8943	-0.1385	OL	OL	OL	OL	OL	OL	OL	OL
18.148	7.3051	-0.1565	6.1946	-0.0775	6.9316	-0.0414	6.8905	-0.1939	OL	OL	OL	OL	OL	OL	OL	OL
18.15	7.306	-0.1435	6.186	-0.2169	6.9287	-0.0827	6.8962	-0.1108	OL	OL	OL	OL	OL	OL	OL	OL
18.153	7.3079	-0.1174	6.1879	-0.1859	6.9287	-0.0827	6.8857	-0.2632	OL	OL	OL	OL	OL	OL	OL	OL
18.183	7.3079	-0.1174	6.186	-0.2169	6.9287	-0.0827	6.8943	-0.1385	OL	OL	OL	OL	OL	OL	OL	OL
18.187	7.3022	-0.1956	6.1889	-0.1704	6.9277	-0.0965	6.8924	-0.1662	OL	OL	OL	OL	OL	OL	OL	OL
18.189	7.307	-0.1304	6.1802	-0.3099	6.9277	-0.0965	6.8914	-0.1801	OL	OL	OL	OL	OL	OL	OL	OL
18.192	7.3051	-0.1565	6.1841	-0.2479	6.9287	-0.0827	6.8943	-0.1385	OL	OL	OL	OL	OL	OL	OL	OL
18.222	7.3155	-0.013	6.186	-0.2169	6.9287	-0.0827	6.8924	-0.1662	OL	OL	OL	OL	OL	OL	OL	OL
18.226	7.307	-0.1304	6.185	-0.2324	6.9287	-0.0827	6.8943	-0.1385	OL	OL	OL	OL	OL	OL	OL	OL
18.228	7.307	-0.1304	6.2081	0.1394	6.9306	-0.0552	6.8924	-0.1662	OL	OL	OL	OL	OL	OL	OL	OL
18.234	7.3051	-0.1565	6.1927	-0.1084	6.9287	-0.0827	6.8943	-0.1385	OL	OL	OL	OL	OL	OL	OL	OL
18.241	7.306	-0.1435	6.185	-0.2324	6.9297	-0.0689	6.8943	-0.1385	OL	OL	OL	OL	OL	OL	OL	OL
18.25	7.306	-0.1435	6.1879	-0.1859	6.9306	-0.0552	6.8857	-0.2632	OL	OL	OL	OL	OL	OL	OL	OL
18.279	7.3051	-0.1565	6.1898	-0.1549	6.9287	-0.0827	6.8943	-0.1385	OL	OL	OL	OL	OL	OL	OL	OL
18.283	7.306	-0.1435	6.1879	-0.1859	6.9297	-0.0689	6.8933	-0.1524	OL	OL	OL	OL	OL	OL	OL	OL
18.285	7.306	-0.1435	6.1898	-0.1549	6.9297	-0.0689	6.8943	-0.1385	OL	OL	OL	OL	OL	OL	OL	OL
18.289	7.3098	-0.0913	6.1879	-0.1859	6.9306	-0.0552	6.8943	-0.1385	OL	OL	OL	OL	OL	OL	OL	OL
18.321	7.3098	-0.0913	6.1879	-0.1859	6.9287	-0.0827	6.8952	-0.1247	OL	OL	OL	OL	OL	OL	OL	OL
18.324	7.3079	-0.1174	6.1898	-0.1549	6.9316	-0.0414	6.8933	-0.1524	OL	OL	OL	OL	OL	OL	OL	OL
18.327	7.3117	-0.0652	6.1908	-0.1394	6.9316	-0.0414	6.8991	-0.0693	OL	OL	OL	OL	OL	OL	OL	OL
18.331	7.3194	0.0391	6.1956	-0.062	6.9354	0.0138	6.8962	-0.1108	OL	OL	OL	OL	OL	OL	OL	OL
18.361	7.3136	-0.0391	6.1918	-0.1239	6.9325	-0.0276	6.8991	-0.0693	OL	OL	OL	OL	OL	OL	OL	OL
18.364	7.3127	-0.0522	6.1918	-0.1239	6.9335	-0.0138	6.8962	-0.1108	OL	OL	OL	OL	OL	OL	OL	OL
18.367	7.3127	-0.0522	6.1946	-0.0775	6.9344	0	6.9134	0.1385	OL	OL	OL	OL	OL	OL	OL	OL
18.373	7.3155	-0.013	6.1966	-0.0465	6.9354	0.0138	6.8981	-0.0831	OL	OL	OL	OL	OL	OL	OL	OL
18.403	7.3127	-0.0522	6.1937	-0.093	6.9383	0.0551	6.9019	-0.0277	OL	OL	OL	OL	OL	OL	OL	OL
18.407	7.3127	-0.0522	6.1994	0	6.9344	0	6.9019	-0.0277	OL	OL	OL	OL	OL	OL	OL	OL
18.41	7.3184	0.0261	6.1927	-0.1084	6.9364	0.0276	6.901	-0.0416	OL	OL	OL	OL	OL	OL	OL	OL
18.413	7.3175	0.013	6.1985	-0.0155	6.9383	0.0551	6.9048	0.0138	OL	OL	OL	OL	OL	OL	OL	OL
18.418	7.3098	-0.0913	6.1946	-0.0775	6.9392	0.0689	6.9077	0.0554	OL	OL	OL	OL	OL	OL	OL	OL
18.448	7.3356	0.2608	6.2014	0.031	6.9402	0.0827	6.9019	-0.0277	OL	OL	OL	OL	OL	OL	OL	OL
18.452	7.3136	-0.0391	6.2004	0.0155	6.9402	0.0827	6.9019	-0.0277	OL	OL	OL	OL	OL	OL	OL	OL
18.454	7.3232	0.0913	6.2004	0.0155	6.943	0.1241	6.9086	0.0693	OL	OL	OL	OL	OL	OL	OL	OL
18.459	7.3222	0.0783	6.2014	0.031	6.943	0.1241	6.9077	0.0554	OL	OL	OL	OL	OL	OL	OL	OL
18.488	7.3232	0.0913	6.2014	0.031	6.9411	0.0965	6.9077	0.0554	OL	OL	OL	OL	OL	OL	OL	OL
18.492	7.3251	0.1174	6.2023	0.0465	6.944	0.1379	6.9077	0.0554	OL	OL	OL	OL	OL	OL	OL	OL
18.494	7.3251	0.1174	6.2033	0.062	6.943	0.1241	6.9096	0.0831	OL	OL	OL	OL	OL	OL	OL	OL
18.528	7.3251	0.1174	6.2023	0.0465	6.943	0.1241	6.9115	0.1108	OL	OL	OL	OL	OL	OL	OL	OL
18.532	7.3222	0.0783	6.2033	0.062	6.944	0.1379	6.9086	0.0693	OL	OL	OL	OL	OL	OL	OL	OL
18.534	7.328	0.1565	6.2033	0.062	6.944	0.1379	6.9124	0.1247	OL	OL	OL	OL	OL	OL	OL	OL
18.562	7.326	0.1304	6.209	0.1549	6.945	0.1517	6.9086	0.0693	OL	OL	OL	OL	OL	OL	OL	OL
18.587	7.3318	0.2087	6.2062	0.1084	6.945	0.1517	6.9105	0.097	OL	OL	OL	OL	OL	OL	OL	OL
18.589	7.3318	0.2087	6.2052	0.0929	6.9469	0.1792	6.9134	0.1385	OL	OL	OL	OL	OL	OL	OL	OL
18.608	7.3289	0.1695	6.2071	0.1239	6.9469	0.1792	6.9105	0.097	OL	OL	OL	OL	OL	OL	OL	OL
18.611	7.3299	0.1826	6.2081	0.1394	6.9469	0.1792	6.9105	0.097	OL	OL	OL	OL	OL	OL	OL	OL
18.613	7.3299	0.1826	6.209	0.1549	6.9488	0.2068	6.9048	0.0138	OL	OL	OL	OL	OL	OL	OL	OL
18.615	7.3308	0.1956	6.209	0.1549	6.9488	0.2068	6.9134	0.1385	OL	OL	OL	OL	OL	OL	OL	OL
18.618	7.3308	0.1956	6.209	0.1549	6.9478	0.193	6.9124	0.1247	OL	OL	OL	OL	OL	OL	OL	OL
18.62	7.3337	0.2347	6.2081	0.1394	6.9497	0.2206	6.9144	0.1524	OL	OL	OL	OL	OL	OL	OL	OL
18.628	7.3384	0.2999	6.1889	-0.1704	6.9497	0.2206	6.9153	0.1662	OL	OL	OL	OL	OL	OL	OL	OL
18.632	7.3308	0.1956	6.21	0.1704	6.9488	0.2068	6.9144	0.1524	OL	OL	OL	OL	OL	OL	OL	OL
18.671	7.3299	0.1826	6.2071	0.1239	6.9507	0.2344	6.9163	0.1801	OL	OL	OL	OL	OL	OL	OL	OL
18.674	7.3327	0.2217	6.2138	0.2324	6.9517	0.2482	6.9163	0.1801	OL	OL	OL	OL	OL	OL	OL	OL
18.677	7.3346	0.2478	6.2129	0.2169	6.9507	0.2344	6.9134	0.1385	OL	OL	OL	OL	OL	OL	OL	OL
18.679	7.3365	0.2739	6.2138	0.2324	6.9517	0.2482	6.9019	-0.0277	OL	OL	OL	OL	OL	OL	OL	OL
18.71	7.3365	0.2739	6.2129	0.2169	6.9526	0.262	6.9172	0.1939	OL	OL	OL	OL	OL	OL	OL	OL
18.713	7.3365	0.2739	6.2158	0.2633	6.9526	0.262	6.9172	0.1939	OL	OL	OL	OL	OL	OL	OL	OL
18.716	7.3365	0.2739	6.2148	0.2478	6.9545	0.2895	6.9191	0.2216	OL	OL	OL	OL	OL	OL	OL	OL
18.718	7.3375	0.2869	6.2148	0.2478	6.9536	0.2758	6.9172	0.1939	OL	OL	OL	OL	OL	OL	OL	OL
18.722	7.3384	0.2999	6.2187	0.3098	6.9564	0.3171	6.9201	0.2355	OL	OL	OL	OL	OL	OL	OL	OL
18.752	7.3308	0.1956	6.2167	0.2788	6.9555	0.3033	6.9182	0.2078	OL	OL	OL	OL	OL	OL	OL	OL
18.755	7.3308	0.1956	6.2148	0.2478	6.9555	0.3033	6.9201	0.2355	OL	OL	OL	OL	OL	OL	OL	OL
18.758	7.3394	0.313	6.2158	0.2633	6.9564	0.3171	6.9201	0.2355	OL	OL	OL	OL	OL	OL	OL	OL
18.764	7.3394	0.313	6.2196	0.3253	6.9583	0.3447	6.922	0.2632	OL	OL	OL	OL	OL	OL	OL	OL
18.796	7.3432	0.3652	6.2167	0.2788	6.9583	0.3447	6.9211	0.2493	OL	OL	OL	OL	OL	OL	OL	OL
18.8	7.3404	0.326	6.2196	0.3253	6.9583	0.3447	6.9201	0.2355	OL	OL	OL	OL	OL	OL	OL	OL
18.802	7.3413	0.3391	6.2196	0.3253	6.9574	0.3309	6.9258	0.3186	OL	OL	OL	OL	OL	OL	OL	OL
18.804	7.3442	0.3782	6.2196	0.3253	6.9612	0.3861	6.9239	0.2909	OL	OL	OL	OL	OL	OL	OL	OL
18.835	7.3432	0.3652	6.2196	0.3253	6.9583	0.3447	6.9249	0.3047	OL	OL	OL	OL	OL	OL	OL	OL
18.839	7.3442	0.3782	6.2225	0.3718	6.9612	0.3861	6.9258	0.3186	OL	OL	OL	OL	OL	OL	OL	OL
18.841	7.3442	0.3782	6.2244	0.4027	6.9622	0.3998	6.9258	0.3186	OL	OL	OL	OL	OL	OL	OL	OL
18.843	7.3528	0.4955	6.2244	0.4027	6.9622	0.3998	6.9277	0.3463	OL	OL	OL	OL	OL	OL	OL	OL
18.873	7.3461	0.4043	6.2244	0.4027	6.9622	0.3998	6.9287	0.3601	OL	OL	OL	OL	OL	OL	OL	OL
18.877	7.3556	0.5347	6.2244	0.4027	6.9641	0.4274	6.9297	0.374	OL	OL	OL	OL	OL	OL	OL	OL
18.879	7.3499	0.4564	6.2369	0.6041	6.965	0.4412	6.9325	0.4155	OL	OL	OL	OL	OL	OL	OL	OL
18.886	7.3518	0.4825	6.2302	0.4957	6.965	0.4412	6.9316	0.4017	OL	OL	OL	OL	OL	OL	OL	OL
18.889	7.3518	0.4825	6.2321	0.5267	6.9679	0.4826	6.9316	0.4017	OL	OL	OL	OL	OL	OL	OL	OL
18.92	7.3518	0.4825	6.2311	0.5112	6.9669	0.4688	6.9411	0.5402	OL	OL	OL	OL	OL	OL	OL	OL
18.923	7.3499	0.4564	6.2321	0.5267	6.9689	0.4963	6.9344	0.4432	OL	OL	OL	OL	OL	OL	OL	OL
18.926	7.3547	0.5216	6.234	0.5576	6.9708	0.5239	6.9335	0.4294	OL	OL	OL	OL	OL	OL	OL	OL
18.93	7.3528	0.4955	6.2321	0.5267	6.9708	0.5239	6.9364	0.4709	OL	OL	OL	OL	OL	OL	OL	OL
18.959	7.3509	0.4695	6.2311	0.5112	6.9698	0.5101	6.9344	0.4432	OL	OL	OL	OL	OL	OL	OL	OL
18.963	7.3585	0.5738	6.235	0.5731	6.9727	0.5515	6.9402	0.5263	OL	OL	OL	OL	OL	OL	OL	OL
18.966	7.3623	0.6259	6.2359	0.5886	6.9717	0.5377	6.9354	0.4571	OL	OL	OL	OL	OL	OL	OL	OL
18.97	7.3747	0.7954	6.2465	0.759	6.9746	0.5791	6.9364	0.4709	OL	OL	OL	OL	OL	OL	OL	OL
18.999	7.3623	0.6259	6.2369	0.6041	6.9746	0.5791	6.943	0.5679	OL	OL	OL	OL	OL	OL	OL	OL
19.003	7.3594	0.5868	6.2398	0.6506	6.9765	0.6066	6.9392	0.5125	OL	OL	OL	OL	OL	OL	OL	OL
19.005	7.3594	0.5868	6.2436	0.7125	6.9775	0.6204	6.9402	0.5263	OL	OL	OL	OL	OL	OL	OL	OL
19.012	7.3623	0.6259	6.2427	0.697	6.9794	0.648	6.943	0.5679	OL	OL	OL	OL	OL	OL	OL	OL
19.042	7.3633	0.639	6.2427	0.697	6.9794	0.648	6.9411	0.5402	OL	OL	OL	OL	OL	OL	OL	OL
19.046	7.3652	0.6651	6.2455	0.7435	6.9803	0.6618	6.9459	0.6094	OL	OL	OL	OL	OL	OL	OL	OL
19.048	7.3642	0.652	6.2436	0.7125	6.9803	0.6618	6.9459	0.6094	OL	OL	OL	OL	OL	OL	OL	OL
19.051	7.3671	0.6911	6.2484	0.79	6.9813	0.6755	6.9469	0.6233	OL	OL	OL	OL	OL	OL	OL	OL
19.082	7.369	0.7172	6.2475	0.7745	6.9803	0.6618	6.9488	0.651	OL	OL	OL	OL	OL	OL	OL	OL
19.084	7.3737	0.7824	6.2484	0.79	6.9813	0.6755	6.9469	0.6233	OL	OL	OL	OL	OL	OL	OL	OL
19.087	7.3671	0.6911	6.2484	0.79	6.9842	0.7169	6.9497	0.6648	OL	OL	OL	OL	OL	OL	OL	OL
19.089	7.3652	0.6651	6.2542	0.8829	6.9861	0.7445	6.9526	0.7064	OL	OL	OL	OL	OL	OL	OL	OL
19.119	7.3709	0.7433	6.2513	0.8364	6.987	0.7583	6.9507	0.6787	OL	OL	OL	OL	OL	OL	OL	OL
19.123	7.3709	0.7433	6.2619	1.0068	6.987	0.7583	6.9507	0.6787	OL	OL	OL	OL	OL	OL	OL	OL
19.125	7.3747	0.7954	6.2561	0.9138	6.9889	0.7858	6.9545	0.7341	OL	OL	OL	OL	OL	OL	OL	OL
19.151	7.3737	0.7824	6.2571	0.9293	6.9918	0.8272	6.9545	0.7341	OL	OL	OL	OL	OL	OL	OL	OL
19.153	7.3728	0.7694	6.2609	0.9913	6.9908	0.8134	6.9545	0.7341	OL	OL	OL	OL	OL	OL	OL	OL
19.159	7.3766	0.8215	6.2609	0.9913	6.9928	0.841	6.9555	0.7479	OL	OL	OL	OL	OL	OL	OL	OL
19.163	7.3757	0.8085	6.2571	0.9293	6.9937	0.8547	6.9574	0.7756	OL	OL	OL	OL	OL	OL	OL	OL
19.187	7.3757	0.8085	6.2599	0.9758	6.9937	0.8547	6.9555	0.7479	OL	OL	OL	OL	OL	OL	OL	OL
19.197	7.3842	0.9258	6.2647	1.0532	6.9947	0.8685	6.9574	0.7756	OL	OL	OL	OL	OL	OL	OL	OL
19.199	7.3795	0.8606	6.2657	1.0687	6.9956	0.8823	6.9612	0.831	OL	OL	OL	OL	OL	OL	OL	OL
19.219	7.3823	0.8997	6.2676	1.0997	6.9975	0.9099	6.965	0.8864	OL	OL	OL	OL	OL	OL	OL	OL
19.249	7.3833	0.9128	6.2734	1.1926	6.9994	0.9375	6.9631	0.8587	OL	OL	OL	OL	OL	OL	OL	OL
19.252	7.3842	0.9258	6.2705	1.1461	7.0004	0.9512	6.9603	0.8171	OL	OL	OL	OL	OL	OL	OL	OL
19.254	7.3852	0.9388	6.2705	1.1461	7.0014	0.965	6.9641	0.8725	OL	OL	OL	OL	OL	OL	OL	OL
19.257	7.3861	0.9519	6.2734	1.1926	7.0042	1.0064	6.9669	0.9141	OL	OL	OL	OL	OL	OL	OL	OL
19.291	7.389	0.991	6.2801	1.301	7.0033	0.9926	6.966	0.9002	OL	OL	OL	OL	OL	OL	OL	OL
19.294	7.39	1.004	6.2743	1.2081	7.0061	1.0339	6.966	0.9002	OL	OL	OL	OL	OL	OL	OL	OL
19.297	7.3919	1.0301	6.2772	1.2545	7.0052	1.0202	6.9679	0.9279	OL	OL	OL	OL	OL	OL	OL	OL
19.303	7.3909	1.0171	6.2791	1.2855	7.009	1.0753	6.9679	0.9279	OL	OL	OL	OL	OL	OL	OL	OL
19.305	7.3881	0.978	6.2811	1.3165	7.0109	1.1028	6.9708	0.9695	OL	OL	OL	OL	OL	OL	OL	OL
19.334	7.3947	1.0692	6.2897	1.4558	7.0109	1.1028	6.9717	0.9833	OL	OL	OL	OL	OL	OL	OL	OL
19.338	7.3976	1.1083	6.283	1.3474	7.0128	1.1304	6.9717	0.9833	OL	OL	OL	OL	OL	OL	OL	OL
19.341	7.3966	1.0953	6.2859	1.3939	7.0157	1.1718	6.9727	0.9972	OL	OL	OL	OL	OL	OL	OL	OL
19.343	7.3966	1.0953	6.2878	1.4248	7.0167	1.1855	6.9775	1.0664	OL	OL	OL	OL	OL	OL	OL	OL
19.373	7.4014	1.1605	6.2897	1.4558	7.0195	1.2269	6.9727	0.9972	OL	OL	OL	OL	OL	OL	OL	OL
19.377	7.3995	1.1344	6.2916	1.4868	7.0176	1.1993	6.9756	1.0387	OL	OL	OL	OL	OL	OL	OL	OL
19.379	7.4005	1.1474	6.2887	1.4403	7.0224	1.2682	6.9775	1.0664	OL	OL	OL	OL	OL	OL	OL	OL
19.383	7.4043	1.1996	6.2897	1.4558	7.0233	1.282	6.9765	1.0525	OL	OL	OL	OL	OL	OL	OL	OL
19.413	7.4024	1.1735	6.2945	1.5332	7.0243	1.2958	6.9803	1.1079	OL	OL	OL	OL	OL	OL	OL	OL
19.417	7.4062	1.2257	6.2993	1.6106	7.0233	1.282	6.9803	1.1079	OL	OL	OL	OL	OL	OL	OL	OL
19.42	7.4005	1.1474	6.3031	1.6726	7.0291	1.3647	6.9813	1.1218	OL	OL	OL	OL	OL	OL	OL	OL
19.426	7.4224	1.4473	6.2993	1.6106	7.0291	1.3647	6.988	1.2187	OL	OL	OL	OL	OL	OL	OL	OL
19.462	7.41	1.2778	6.2983	1.5952	7.031	1.3923	6.9832	1.1495	OL	OL	OL	OL	OL	OL	OL	OL
19.464	7.4148	1.343	6.3089	1.7655	7.0377	1.4887	6.988	1.2187	OL	OL	OL	OL	OL	OL	OL	OL
19.495	7.4167	1.3691	6.3127	1.8274	7.0377	1.4887	6.9889	1.2325	OL	OL	OL	OL	OL	OL	OL	OL
19.498	7.4186	1.3951	6.3137	1.8429	7.0377	1.4887	6.988	1.2187	OL	OL	OL	OL	OL	OL	OL	OL
19.501	7.4186	1.3951	6.3137	1.8429	7.0425	1.5576	6.9908	1.2602	OL	OL	OL	OL	OL	OL	OL	OL
19.503	7.4214	1.4342	6.3099	1.7809	7.0434	1.5714	6.9908	1.2602	OL	OL	OL	OL	OL	OL	OL	OL
19.533	7.4233	1.4603	6.3166	1.8893	7.0453	1.599	6.9975	1.3572	OL	OL	OL	OL	OL	OL	OL	OL
19.537	7.4243	1.4733	6.3031	1.6726	7.0472	1.6265	6.9947	1.3156	OL	OL	OL	OL	OL	OL	OL	OL
19.539	7.4119	1.3039	6.3262	2.0441	7.0511	1.6816	6.9947	1.3156	OL	OL	OL	OL	OL	OL	OL	OL
19.546	7.4281	1.5255	6.3223	1.9822	7.0539	1.723	7.0004	1.3987	OL	OL	OL	OL	OL	OL	OL	OL
19.576	7.43	1.5515	6.3252	2.0286	7.053	1.7092	7.0004	1.3987	OL	OL	OL	OL	OL	OL	OL	OL
19.579	7.43	1.5515	6.3271	2.0596	7.0558	1.7505	7.0023	1.4264	OL	OL	OL	OL	OL	OL	OL	OL
19.61	7.4338	1.6037	6.3319	2.137	7.0577	1.7781	7.0014	1.4125	OL	OL	OL	OL	OL	OL	OL	OL
19.614	7.4357	1.6298	6.331	2.1215	7.0606	1.8195	7.0061	1.4818	OL	OL	OL	OL	OL	OL	OL	OL
19.617	7.4396	1.6819	6.3406	2.2763	7.0644	1.8746	7.009	1.5233	OL	OL	OL	OL	OL	OL	OL	OL
19.621	7.4357	1.6298	6.3406	2.2763	7.0663	1.9021	7.009	1.5233	OL	OL	OL	OL	OL	OL	OL	OL
19.651	7.4491	1.8122	6.3319	2.137	7.0673	1.9159	7.0119	1.5648	OL	OL	OL	OL	OL	OL	OL	OL
19.654	7.4434	1.734	6.3396	2.2608	7.0702	1.9572	7.0128	1.5787	OL	OL	OL	OL	OL	OL	OL	OL
19.657	7.4424	1.721	6.3434	2.3227	7.0721	1.9848	7.0042	1.4541	OL	OL	OL	OL	OL	OL	OL	OL
19.659	7.4462	1.7731	6.3444	2.3382	7.0721	1.9848	7.0186	1.6617	OL	OL	OL	OL	OL	OL	OL	OL
19.69	7.4462	1.7731	6.3454	2.3537	7.0749	2.0261	7.0176	1.6479	OL	OL	OL	OL	OL	OL	OL	OL
19.694	7.4481	1.7992	6.3463	2.3692	7.0769	2.0537	7.0195	1.6756	OL	OL	OL	OL	OL	OL	OL	OL
19.697	7.45	1.8253	6.3454	2.3537	7.0778	2.0675	7.0205	1.6894	OL	OL	OL	OL	OL	OL	OL	OL
19.699	7.452	1.8513	6.3521	2.462	7.0788	2.0812	7.0214	1.7032	OL	OL	OL	OL	OL	OL	OL	OL
19.73	7.4548	1.8904	6.3578	2.5549	7.0778	2.0675	7.0262	1.7725	OL	OL	OL	OL	OL	OL	OL	OL
19.733	7.4548	1.8904	6.3559	2.524	7.0807	2.1088	7.0253	1.7586	OL	OL	OL	OL	OL	OL	OL	OL
19.735	7.4577	1.9295	6.3588	2.5704	7.0826	2.1363	7.0272	1.7863	OL	OL	OL	OL	OL	OL	OL	OL
19.761	7.4577	1.9295	6.3588	2.5704	7.0845	2.1639	7.03	1.8278	OL	OL	OL	OL	OL	OL	OL	OL
19.763	7.4672	2.0599	6.3598	2.5859	7.0826	2.1363	7.0348	1.897	OL	OL	OL	OL	OL	OL	OL	OL
19.788	7.4615	1.9817	6.3598	2.5859	7.0874	2.2052	7.0348	1.897	OL	OL	OL	OL	OL	OL	OL	OL
19.791	7.4634	2.0077	6.3636	2.6478	7.0912	2.2603	7.0482	2.0908	OL	OL	OL	OL	OL	OL	OL	OL
19.8	7.4653	2.0338	6.3655	2.6787	7.0912	2.2603	7.0367	1.9247	OL	OL	OL	OL	OL	OL	OL	OL
19.818	7.4672	2.0599	6.3636	2.6478	7.0931	2.2879	7.0396	1.9662	OL	OL	OL	OL	OL	OL	OL	OL
19.82	7.4691	2.0859	6.3665	2.6942	7.095	2.3154	7.0377	1.9386	OL	OL	OL	OL	OL	OL	OL	OL
19.829	7.472	2.125	6.3684	2.7251	7.0969	2.343	7.0425	2.0078	OL	OL	OL	OL	OL	OL	OL	OL
19.858	7.4787	2.2162	6.3732	2.8025	7.1026	2.4256	7.0491	2.1047	OL	OL	OL	OL	OL	OL	OL	OL
19.864	7.4787	2.2162	6.3722	2.787	7.1055	2.467	7.0511	2.1323	OL	OL	OL	OL	OL	OL	OL	OL
19.867	7.4796	2.2293	6.3761	2.8489	7.1046	2.4532	7.052	2.1462	OL	OL	OL	OL	OL	OL	OL	OL
19.905	7.4796	2.2293	6.3828	2.9573	7.1065	2.4807	7.0539	2.1739	OL	OL	OL	OL	OL	OL	OL	OL
19.907	7.4806	2.2423	6.3828	2.9573	7.1093	2.5221	7.0491	2.1047	OL	OL	OL	OL	OL	OL	OL	OL
19.91	7.4834	2.2814	6.3837	2.9727	7.1103	2.5358	7.0568	2.2154	OL	OL	OL	OL	OL	OL	OL	OL
19.912	7.4825	2.2684	6.3837	2.9727	7.1112	2.5496	7.0587	2.2431	OL	OL	OL	OL	OL	OL	OL	OL
19.914	7.4872	2.3335	6.3866	3.0192	7.1122	2.5634	7.0577	2.2292	OL	OL	OL	OL	OL	OL	OL	OL
19.943	7.4882	2.3466	6.3885	3.0501	7.1151	2.6047	7.0635	2.3123	OL	OL	OL	OL	OL	OL	OL	OL
19.947	7.491	2.3857	6.3914	3.0965	7.1151	2.6047	7.0663	2.3538	OL	OL	OL	OL	OL	OL	OL	OL
19.949	7.4901	2.3726	6.3972	3.1894	7.1189	2.6598	7.0635	2.3123	OL	OL	OL	OL	OL	OL	OL	OL
19.955	7.4939	2.4248	6.4	3.2358	7.1179	2.646	7.0644	2.3261	OL	OL	OL	OL	OL	OL	OL	OL
19.987	7.5006	2.516	6.3847	2.9882	7.1189	2.6598	7.0702	2.4091	OL	OL	OL	OL	OL	OL	OL	OL
19.99	7.4949	2.4378	6.401	3.2513	7.1189	2.6598	7.0673	2.3676	OL	OL	OL	OL	OL	OL	OL	OL
19.993	7.4977	2.4769	6.402	3.2668	7.1218	2.7011	7.0711	2.423	OL	OL	OL	OL	OL	OL	OL	OL
19.995	7.4987	2.4899	6.4048	3.3132	7.1246	2.7425	7.0683	2.3815	OL	OL	OL	OL	OL	OL	OL	OL
20.026	7.5006	2.516	6.4068	3.3441	7.1275	2.7838	7.0663	2.3538	OL	OL	OL	OL	OL	OL	OL	OL
20.03	7.5025	2.542	6.4106	3.406	7.1265	2.77	7.0749	2.4783	OL	OL	OL	OL	OL	OL	OL	OL
20.032	7.4996	2.5029	6.4096	3.3905	7.1284	2.7976	7.0759	2.4922	OL	OL	OL	OL	OL	OL	OL	OL
20.034	7.5073	2.6072	6.4106	3.406	7.1284	2.7976	7.0769	2.506	OL	OL	OL	OL	OL	OL	OL	OL
20.065	7.5101	2.6463	6.4077	3.3596	7.1323	2.8527	7.0816	2.5752	OL	OL	OL	OL	OL	OL	OL	OL
20.068	7.5054	2.5811	6.4211	3.5762	7.1303	2.8251	7.0749	2.4783	OL	OL	OL	OL	OL	OL	OL	OL
20.072	7.5082	2.6202	6.425	3.6381	7.1361	2.9077	7.0816	2.5752	OL	OL	OL	OL	OL	OL	OL	OL
20.075	7.5092	2.6332	6.424	3.6226	7.1361	2.9077	7.074	2.4645	OL	OL	OL	OL	OL	OL	OL	OL
20.084	7.5149	2.7114	6.4221	3.5917	7.138	2.9353	7.0883	2.6721	OL	OL	OL	OL	OL	OL	OL	OL
20.113	7.5149	2.7114	6.4221	3.5917	7.1389	2.9491	7.0912	2.7136	OL	OL	OL	OL	OL	OL	OL	OL
20.117	7.5149	2.7114	6.425	3.6381	7.1418	2.9904	7.0902	2.6997	OL	OL	OL	OL	OL	OL	OL	OL
20.12	7.5177	2.7505	6.4288	3.7	7.1399	2.9628	7.0893	2.6859	OL	OL	OL	OL	OL	OL	OL	OL
20.122	7.5187	2.7635	6.4269	3.669	7.1399	2.9628	7.0912	2.7136	OL	OL	OL	OL	OL	OL	OL	OL
20.152	7.5206	2.7896	6.4298	3.7154	7.1428	3.0042	7.0902	2.6997	OL	OL	OL	OL	OL	OL	OL	OL
20.155	7.5244	2.8417	6.4327	3.7618	7.1447	3.0317	7.094	2.7551	OL	OL	OL	OL	OL	OL	OL	OL
20.158	7.5187	2.7635	6.4317	3.7464	7.1456	3.0455	7.096	2.7828	OL	OL	OL	OL	OL	OL	OL	OL
20.162	7.5216	2.8026	6.424	3.6226	7.1485	3.0868	7.095	2.7689	OL	OL	OL	OL	OL	OL	OL	OL
20.192	7.5254	2.8548	6.4394	3.8701	7.1504	3.1143	7.0969	2.7966	OL	OL	OL	OL	OL	OL	OL	OL
20.195	7.5273	2.8808	6.4403	3.8856	7.1504	3.1143	7.1084	2.9626	OL	OL	OL	OL	OL	OL	OL	OL
20.198	7.5216	2.8026	6.4403	3.8856	7.1533	3.1556	7.0979	2.8104	OL	OL	OL	OL	OL	OL	OL	OL
20.205	7.5282	2.8938	6.4394	3.8701	7.1533	3.1556	7.1084	2.9626	OL	OL	OL	OL	OL	OL	OL	OL
20.234	7.532	2.946	6.4461	3.9784	7.1552	3.1832	7.1026	2.8796	OL	OL	OL	OL	OL	OL	OL	OL
20.238	7.5301	2.9199	6.4461	3.9784	7.1561	3.197	7.1026	2.8796	OL	OL	OL	OL	OL	OL	OL	OL
20.24	7.534	2.972	6.447	3.9939	7.158	3.2245	7.1065	2.935	OL	OL	OL	OL	OL	OL	OL	OL
20.243	7.5349	2.985	6.447	3.9939	7.159	3.2383	7.1055	2.9211	OL	OL	OL	OL	OL	OL	OL	OL
20.275	7.5301	2.9199	6.4528	4.0867	7.16	3.252	7.1074	2.9488	OL	OL	OL	OL	OL	OL	OL	OL
20.277	7.5454	3.1284	6.449	4.0248	7.1619	3.2796	7.1093	2.9765	OL	OL	OL	OL	OL	OL	OL	OL
20.279	7.5425	3.0893	6.4557	4.1331	7.1628	3.2934	7.1084	2.9626	OL	OL	OL	OL	OL	OL	OL	OL
20.282	7.5416	3.0762	6.4586	4.1795	7.1638	3.3071	7.1122	3.018	OL	OL	OL	OL	OL	OL	OL	OL
[truncated: 766 more rows]
[truncated: 5 more columns]
