# Supplementary material for: Imperceptible, designable, and scalable braided electronic cord
Source: Nat Commun. 2022 Nov 19;13:7097. doi: 10.1038/s41467-022-34918-x (PMC9675780; doi:10.1038/s41467-022-34918-x)
Supplement: Supplementary file 6 — Source Data [file 41467_2022_34918_MOESM6_ESM.zip › Supplementary Source Data/figure 2c.capacitance change vs applied pressure area/5cm.xlsx]

## Sheet: 5
	Ch1		Ch2		Ch3		Ch4		Ch5		Ch6		Ch7		Ch8
Time (s)	C (pF)	ΔC/C0 (%)	C (pF)	ΔC/C0 (%)	C (pF)	ΔC/C0 (%)	C (pF)	ΔC/C0 (%)	C (pF)	ΔC/C0 (%)	C (pF)	ΔC/C0 (%)	C (pF)	ΔC/C0 (%)	C (pF)	ΔC/C0 (%)
0.024	7.3146	0	6.1937	0	6.9354	0	6.8952	0	OL	OL	OL	OL	OL	OL	OL	OL
0.027	7.3127	0	6.1946	0	6.9373	0	6.8952	0	OL	OL	OL	OL	OL	OL	OL	OL
0.029	7.3146	0	6.1956	0	6.9383	0	6.8962	0	OL	OL	OL	OL	OL	OL	OL	OL
0.055	7.3136	0	6.1946	0	6.9373	0	6.8962	0	OL	OL	OL	OL	OL	OL	OL	OL
0.057	7.3146	0	6.1946	0	6.9373	0	6.8943	0	OL	OL	OL	OL	OL	OL	OL	OL
0.064	7.3155	0	6.1908	0	6.9373	0	6.8952	0	OL	OL	OL	OL	OL	OL	OL	OL
0.066	7.3165	0	6.1918	0	6.9354	0	6.8962	0	OL	OL	OL	OL	OL	OL	OL	OL
0.091	7.3136	0	6.1918	0	6.9392	0	6.8933	0	OL	OL	OL	OL	OL	OL	OL	OL
0.094	7.3117	0	6.1908	0	6.9383	0	6.8943	0	OL	OL	OL	OL	OL	OL	OL	OL
0.1	7.3146	0	6.1985	0	6.9373	0	6.8914	0	OL	OL	OL	OL	OL	OL	OL	OL
0.102	7.3117	0	6.1898	0	6.9373	0	6.8943	0	OL	OL	OL	OL	OL	OL	OL	OL
0.121	7.3155	0	6.1937	0	6.9373	0	6.8952	0	OL	OL	OL	OL	OL	OL	OL	OL
0.123	7.3136	0	6.1975	0	6.9364	0	6.8933	0	OL	OL	OL	OL	OL	OL	OL	OL
0.154	7.3155	0	6.1927	0	6.9383	0	6.8895	0	OL	OL	OL	OL	OL	OL	OL	OL
0.157	7.3146	0	6.1956	0	6.9373	0	6.8933	0	OL	OL	OL	OL	OL	OL	OL	OL
0.16	7.3127	0	6.1956	0	6.9383	0	6.8952	0	OL	OL	OL	OL	OL	OL	OL	OL
0.162	7.3022	0	6.1946	0	6.9392	0	6.8943	0	OL	OL	OL	OL	OL	OL	OL	OL
0.192	7.3146	0	6.1918	0	6.9392	0	6.8962	0	OL	OL	OL	OL	OL	OL	OL	OL
0.196	7.3136	0	6.1918	0	6.9373	0	6.8914	0	OL	OL	OL	OL	OL	OL	OL	OL
0.198	7.3146	0	6.1937	0	6.9383	0	6.8952	0	OL	OL	OL	OL	OL	OL	OL	OL
0.201	7.3155	0	6.1927	0	6.9364	0	6.8952	0	OL	OL	OL	OL	OL	OL	OL	OL
0.233	7.3165	0	6.1946	0	6.9383	0	6.8952	0	OL	OL	OL	OL	OL	OL	OL	OL
0.236	7.3098	0	6.2042	0	6.9354	0	6.8933	0	OL	OL	OL	OL	OL	OL	OL	OL
0.238	7.3127	0	6.1946	0	6.9364	0	6.8943	0	OL	OL	OL	OL	OL	OL	OL	OL
0.241	7.3136	0	6.1927	0	6.9383	0	6.8914	0	OL	OL	OL	OL	OL	OL	OL	OL
0.271	7.3136	0	6.1956	0	6.9373	0	6.8952	0	OL	OL	OL	OL	OL	OL	OL	OL
0.274	7.3117	0	6.1937	0	6.9383	0	6.8933	0	OL	OL	OL	OL	OL	OL	OL	OL
0.277	7.3136	0	6.1937	0	6.9364	0	6.8924	0	OL	OL	OL	OL	OL	OL	OL	OL
0.279	7.3127	0	6.1937	0	6.9364	0	6.8952	0	OL	OL	OL	OL	OL	OL	OL	OL
0.31	7.3117	0	6.1908	0	6.9383	0	6.8943	0	OL	OL	OL	OL	OL	OL	OL	OL
0.313	7.3155	0	6.1946	0	6.9373	0	6.8952	0	OL	OL	OL	OL	OL	OL	OL	OL
0.316	7.3146	0	6.1975	0	6.9383	0	6.8905	0	OL	OL	OL	OL	OL	OL	OL	OL
0.319	7.3136	0	6.1956	0	6.9373	0	6.8943	0	OL	OL	OL	OL	OL	OL	OL	OL
0.349	7.3136	0	6.1937	0	6.9373	0	6.8943	0	OL	OL	OL	OL	OL	OL	OL	OL
0.352	7.3127	0	6.1946	0	6.9383	0	6.8905	0	OL	OL	OL	OL	OL	OL	OL	OL
0.354	7.3136	0	6.1927	0	6.9383	0	6.8971	0	OL	OL	OL	OL	OL	OL	OL	OL
0.357	7.3117	0	6.1946	0	6.9373	0	6.8943	0	OL	OL	OL	OL	OL	OL	OL	OL
0.387	7.3184	0	6.1946	0	6.9373	0	6.8924	0	OL	OL	OL	OL	OL	OL	OL	OL
0.391	7.3098	0	6.1927	0	6.9373	0	6.8943	0	OL	OL	OL	OL	OL	OL	OL	OL
0.393	7.3117	0	6.1975	0	6.9392	0	6.8943	0	OL	OL	OL	OL	OL	OL	OL	OL
0.396	7.3155	0	6.1966	0	6.9373	0	6.8952	0	OL	OL	OL	OL	OL	OL	OL	OL
0.426	7.3108	0	6.1927	0	6.9364	0	6.8952	0	OL	OL	OL	OL	OL	OL	OL	OL
0.43	7.3146	0	6.1966	0	6.9373	0	6.8962	0	OL	OL	OL	OL	OL	OL	OL	OL
0.432	7.328	0	6.1908	0	6.9373	0	6.8962	0	OL	OL	OL	OL	OL	OL	OL	OL
0.436	7.3117	0	6.1956	0	6.9392	0	6.8952	0	OL	OL	OL	OL	OL	OL	OL	OL
0.466	7.3117	0	6.1918	0	6.9364	0	6.8943	0	OL	OL	OL	OL	OL	OL	OL	OL
0.47	7.3146	0	6.1946	0	6.9383	0	6.8924	0	OL	OL	OL	OL	OL	OL	OL	OL
0.472	7.3108	0	6.1927	0	6.9373	0	6.8933	0	OL	OL	OL	OL	OL	OL	OL	OL
0.476	7.3136	0	6.1956	0	6.9364	0	6.8943	0	OL	OL	OL	OL	OL	OL	OL	OL
0.506	7.3127	0	6.1937	0	6.9373	0	6.8952	0	OL	OL	OL	OL	OL	OL	OL	OL
0.51	7.3203	0	6.1985	0	6.9364	0	6.8943	0	OL	OL	OL	OL	OL	OL	OL	OL
0.512	7.3127	0	6.1927	0	6.9373	0	6.8943	0	OL	OL	OL	OL	OL	OL	OL	OL
0.514	7.3089	0	6.1937	0	6.9373	0	6.8914	0	OL	OL	OL	OL	OL	OL	OL	OL
0.545	7.3136	0	6.1937	0	6.9373	0	6.8952	0	OL	OL	OL	OL	OL	OL	OL	OL
0.551	7.3079	0	6.1841	0	6.9364	0	6.8971	0	OL	OL	OL	OL	OL	OL	OL	OL
0.553	7.3146	0	6.1889	0	6.9383	0	6.8952	0	OL	OL	OL	OL	OL	OL	OL	OL
0.583	7.3136	0	6.1946	0	6.9402	0	6.8885	0	OL	OL	OL	OL	OL	OL	OL	OL
0.587	7.3117	0	6.1946	0	6.9373	0	6.8924	0	OL	OL	OL	OL	OL	OL	OL	OL
0.589	7.3165	0	6.1937	0	6.9383	0	6.8933	0	OL	OL	OL	OL	OL	OL	OL	OL
0.592	7.3155	0	6.1908	0	6.9364	0	6.8943	0	OL	OL	OL	OL	OL	OL	OL	OL
0.622	7.3117	0	6.1946	0	6.9392	0	6.8952	0	OL	OL	OL	OL	OL	OL	OL	OL
0.626	7.3127	0	6.1937	0	6.9364	0	6.8943	0	OL	OL	OL	OL	OL	OL	OL	OL
0.628	7.3127	0	6.2014	0	6.9373	0	6.8952	0	OL	OL	OL	OL	OL	OL	OL	OL
0.631	7.3098	0	6.1956	0	6.9373	0	6.8943	0	OL	OL	OL	OL	OL	OL	OL	OL
0.663	7.3117	0	6.1927	0	6.9364	0	6.8952	0	OL	OL	OL	OL	OL	OL	OL	OL
0.666	7.3136	0	6.1956	0	6.9354	0	6.8924	0	OL	OL	OL	OL	OL	OL	OL	OL
0.669	7.3146	0	6.1975	0	6.9373	0	6.8924	0	OL	OL	OL	OL	OL	OL	OL	OL
0.694	7.3136	0	6.1908	0	6.9364	0	6.8981	0	OL	OL	OL	OL	OL	OL	OL	OL
0.696	7.3117	0	6.1927	0	6.9383	0	6.8933	0	OL	OL	OL	OL	OL	OL	OL	OL
0.702	7.3127	0	6.1956	0	6.9373	0	6.8952	0	OL	OL	OL	OL	OL	OL	OL	OL
0.705	7.3155	0	6.1966	0	6.9373	0	6.8933	0	OL	OL	OL	OL	OL	OL	OL	OL
0.723	7.3098	0	6.1918	0	6.9373	0	6.8952	0	OL	OL	OL	OL	OL	OL	OL	OL
0.726	7.3136	0	6.1956	0	6.9364	0	6.8943	0	OL	OL	OL	OL	OL	OL	OL	OL
0.732	7.3155	0	6.1985	0	6.9373	0	6.8943	0	OL	OL	OL	OL	OL	OL	OL	OL
0.767	7.3127	0	6.1975	0	6.9373	0	6.8933	0	OL	OL	OL	OL	OL	OL	OL	OL
0.77	7.3155	0	6.1937	0	6.9392	0	6.8933	0	OL	OL	OL	OL	OL	OL	OL	OL
0.773	7.3136	0	6.1966	0	6.9373	0	6.8981	0	OL	OL	OL	OL	OL	OL	OL	OL
0.775	7.3155	0	6.1946	0	6.9383	0	6.8914	0	OL	OL	OL	OL	OL	OL	OL	OL
0.779	7.3127	0	6.1937	0	6.9373	0	6.8962	0	OL	OL	OL	OL	OL	OL	OL	OL
0.809	7.3136	0	6.1927	0	6.9392	0	6.9048	0	OL	OL	OL	OL	OL	OL	OL	OL
0.812	7.3127	0	6.1918	0	6.9364	0	6.8943	0	OL	OL	OL	OL	OL	OL	OL	OL
0.815	7.3155	0	6.1966	0	6.9364	0	6.8943	0	OL	OL	OL	OL	OL	OL	OL	OL
0.819	7.3136	0	6.1889	0	6.9373	0	6.8943	0	OL	OL	OL	OL	OL	OL	OL	OL
0.85	7.3136	0	6.1908	0	6.9383	0	6.8962	0	OL	OL	OL	OL	OL	OL	OL	OL
0.853	7.3127	0	6.1927	0	6.9392	0	6.8885	0	OL	OL	OL	OL	OL	OL	OL	OL
0.856	7.3117	0	6.1956	0	6.9383	0	6.8952	0	OL	OL	OL	OL	OL	OL	OL	OL
0.858	7.3127	0	6.1975	0	6.9373	0	6.8933	0	OL	OL	OL	OL	OL	OL	OL	OL
0.889	7.3108	0	6.1918	0	6.9373	0	6.9	0	OL	OL	OL	OL	OL	OL	OL	OL
0.893	7.3146	0	6.1985	0	6.9354	0	6.8971	0	OL	OL	OL	OL	OL	OL	OL	OL
0.895	7.3146	0	6.1946	0	6.9392	0	6.8952	0	OL	OL	OL	OL	OL	OL	OL	OL
0.899	7.3117	0	6.1946	0	6.9383	0	6.8952	0	OL	OL	OL	OL	OL	OL	OL	OL
0.929	7.3108	0	6.1927	0	6.9383	0	6.8952	0	OL	OL	OL	OL	OL	OL	OL	OL
0.932	7.3136	0	6.1927	0	6.9383	0	6.8933	0	OL	OL	OL	OL	OL	OL	OL	OL
0.935	7.3136	0	6.1898	0	6.9383	0	6.8924	0	OL	OL	OL	OL	OL	OL	OL	OL
0.937	7.3098	0	6.2023	0	6.9383	0	6.8943	0	OL	OL	OL	OL	OL	OL	OL	OL
0.969	7.3108	0	6.1985	0	6.9364	0	6.8914	0	OL	OL	OL	OL	OL	OL	OL	OL
0.973	7.3022	0	6.1927	0	6.9392	0	6.8981	0	OL	OL	OL	OL	OL	OL	OL	OL
0.975	7.3146	0	6.1946	0	6.9364	0	6.8981	0	OL	OL	OL	OL	OL	OL	OL	OL
0.977	7.3117	0	6.1937	0	6.9373	0	6.8952	0	OL	OL	OL	OL	OL	OL	OL	OL
1.007	7.3146	0	6.1956	0	6.9373	0	6.8952	0	OL	OL	OL	OL	OL	OL	OL	OL
1.011	7.3136	0	6.1937	0	6.9383	0	6.8962	0	OL	OL	OL	OL	OL	OL	OL	OL
1.014	7.3136	0	6.1937	0	6.9383	0	6.8885	0	OL	OL	OL	OL	OL	OL	OL	OL
1.017	7.3117	0	6.1966	0	6.9364	0	6.8943	0	OL	OL	OL	OL	OL	OL	OL	OL
1.048	7.3127	0	6.1956	0	6.9383	0.0276	6.8943	0	OL	OL	OL	OL	OL	OL	OL	OL
1.051	7.3127	0	6.1841	-0.186	6.9383	0.0276	6.8933	-0.0139	OL	OL	OL	OL	OL	OL	OL	OL
1.053	7.3146	0.0261	6.1918	-0.062	6.9373	0.0138	6.8952	0.0139	OL	OL	OL	OL	OL	OL	OL	OL
1.056	7.3117	-0.013	6.1898	-0.093	6.9373	0.0138	6.8924	-0.0277	OL	OL	OL	OL	OL	OL	OL	OL
1.087	7.3146	0.0261	6.2033	0.124	6.9383	0.0276	6.8933	-0.0139	OL	OL	OL	OL	OL	OL	OL	OL
1.091	7.3146	0.0261	6.1937	-0.031	6.9364	0	6.8952	0.0139	OL	OL	OL	OL	OL	OL	OL	OL
1.093	7.3127	0	6.1927	-0.0465	6.9354	-0.0138	6.8914	-0.0416	OL	OL	OL	OL	OL	OL	OL	OL
1.096	7.3136	0.013	6.2062	0.1705	6.9373	0.0138	6.8991	0.0694	OL	OL	OL	OL	OL	OL	OL	OL
1.126	7.3146	0.0261	6.1946	-0.0155	6.9373	0.0138	6.8876	-0.0971	OL	OL	OL	OL	OL	OL	OL	OL
1.13	7.3136	0.013	6.1956	0	6.9373	0.0138	6.9029	0.1248	OL	OL	OL	OL	OL	OL	OL	OL
1.132	7.3127	0	6.1918	-0.062	6.9383	0.0276	6.8952	0.0139	OL	OL	OL	OL	OL	OL	OL	OL
1.135	7.3194	0.0913	6.1937	-0.031	6.9373	0.0138	6.8943	0	OL	OL	OL	OL	OL	OL	OL	OL
1.165	7.3117	-0.013	6.1946	-0.0155	6.9383	0.0276	6.8933	-0.0139	OL	OL	OL	OL	OL	OL	OL	OL
1.168	7.3041	-0.1174	6.1927	-0.0465	6.9364	0	6.8952	0.0139	OL	OL	OL	OL	OL	OL	OL	OL
1.171	7.3155	0.0391	6.1946	-0.0155	6.9373	0.0138	6.9019	0.111	OL	OL	OL	OL	OL	OL	OL	OL
1.205	7.3136	0.013	6.1956	0	6.9373	0.0138	6.8971	0.0416	OL	OL	OL	OL	OL	OL	OL	OL
1.211	7.3108	-0.0261	6.1975	0.031	6.9392	0.0413	6.8933	-0.0139	OL	OL	OL	OL	OL	OL	OL	OL
1.213	7.3146	0.0261	6.1908	-0.0775	6.9373	0.0138	6.8943	0	OL	OL	OL	OL	OL	OL	OL	OL
1.244	7.3146	0.0261	6.1946	-0.0155	6.9383	0.0276	6.8952	0.0139	OL	OL	OL	OL	OL	OL	OL	OL
1.247	7.3136	0.013	6.1946	-0.0155	6.9373	0.0138	6.8991	0.0694	OL	OL	OL	OL	OL	OL	OL	OL
1.251	7.3136	0.013	6.1956	0	6.9373	0.0138	6.8952	0.0139	OL	OL	OL	OL	OL	OL	OL	OL
1.277	7.3203	0.1044	6.1937	-0.031	6.9383	0.0276	6.8914	-0.0416	OL	OL	OL	OL	OL	OL	OL	OL
1.302	7.3127	0	6.1889	-0.1085	6.9383	0.0276	6.8952	0.0139	OL	OL	OL	OL	OL	OL	OL	OL
1.305	7.3155	0.0391	6.1966	0.0155	6.9373	0.0138	6.8924	-0.0277	OL	OL	OL	OL	OL	OL	OL	OL
1.311	7.3079	-0.0652	6.1774	-0.2945	6.9383	0.0276	6.8933	-0.0139	OL	OL	OL	OL	OL	OL	OL	OL
1.313	7.3155	0.0391	6.1908	-0.0775	6.9383	0.0276	6.8876	-0.0971	OL	OL	OL	OL	OL	OL	OL	OL
1.332	7.3155	0.0391	6.1946	-0.0155	6.9373	0.0138	6.8952	0.0139	OL	OL	OL	OL	OL	OL	OL	OL
1.334	7.3136	0.013	6.1966	0.0155	6.9373	0.0138	6.8952	0.0139	OL	OL	OL	OL	OL	OL	OL	OL
1.341	7.3127	0	6.1927	-0.0465	6.9364	0	6.8952	0.0139	OL	OL	OL	OL	OL	OL	OL	OL
1.343	7.3136	0.013	6.1927	-0.0465	6.9364	0	6.8924	-0.0277	OL	OL	OL	OL	OL	OL	OL	OL
1.379	7.3108	-0.0261	6.1937	-0.031	6.9364	0	6.8933	-0.0139	OL	OL	OL	OL	OL	OL	OL	OL
1.382	7.3117	-0.013	6.1966	0.0155	6.9373	0.0138	6.8914	-0.0416	OL	OL	OL	OL	OL	OL	OL	OL
1.385	7.3155	0.0391	6.1937	-0.031	6.9364	0	6.8952	0.0139	OL	OL	OL	OL	OL	OL	OL	OL
1.387	7.3041	-0.1174	6.1927	-0.0465	6.9373	0.0138	6.8962	0.0277	OL	OL	OL	OL	OL	OL	OL	OL
1.391	7.3175	0.0652	6.1918	-0.062	6.9383	0.0276	6.8943	0	OL	OL	OL	OL	OL	OL	OL	OL
1.421	7.306	-0.0913	6.1966	0.0155	6.9383	0.0276	6.901	0.0971	OL	OL	OL	OL	OL	OL	OL	OL
1.425	7.2974	-0.2088	6.1975	0.031	6.9354	-0.0138	6.8943	0	OL	OL	OL	OL	OL	OL	OL	OL
1.427	7.3127	0	6.1956	0	6.9373	0.0138	6.8943	0	OL	OL	OL	OL	OL	OL	OL	OL
1.43	7.3136	0.013	6.2062	0.1705	6.9354	-0.0138	6.8943	0	OL	OL	OL	OL	OL	OL	OL	OL
1.46	7.3136	0.013	6.1927	-0.0465	6.9373	0.0138	6.8943	0	OL	OL	OL	OL	OL	OL	OL	OL
1.463	7.3136	0.013	6.1946	-0.0155	6.9373	0.0138	6.8952	0.0139	OL	OL	OL	OL	OL	OL	OL	OL
1.467	7.3136	0.013	6.1946	-0.0155	6.9373	0.0138	6.8943	0	OL	OL	OL	OL	OL	OL	OL	OL
1.469	7.3136	0.013	6.1946	-0.0155	6.9373	0.0138	6.8924	-0.0277	OL	OL	OL	OL	OL	OL	OL	OL
1.501	7.3194	0.0913	6.1898	-0.093	6.9373	0.0138	6.8933	-0.0139	OL	OL	OL	OL	OL	OL	OL	OL
1.504	7.3041	-0.1174	6.1918	-0.062	6.9383	0.0276	6.8933	-0.0139	OL	OL	OL	OL	OL	OL	OL	OL
1.507	7.3108	-0.0261	6.1975	0.031	6.9383	0.0276	6.8943	0	OL	OL	OL	OL	OL	OL	OL	OL
1.51	7.3108	-0.0261	6.1946	-0.0155	6.9383	0.0276	6.8924	-0.0277	OL	OL	OL	OL	OL	OL	OL	OL
1.54	7.3003	-0.1696	6.1822	-0.217	6.9373	0.0138	6.8962	0.0277	OL	OL	OL	OL	OL	OL	OL	OL
1.544	7.3117	-0.013	6.1879	-0.124	6.9373	0.0138	6.8933	-0.0139	OL	OL	OL	OL	OL	OL	OL	OL
1.546	7.3136	0.013	6.1927	-0.0465	6.9383	0.0276	6.8885	-0.0832	OL	OL	OL	OL	OL	OL	OL	OL
1.55	7.3127	0	6.1927	-0.0465	6.9383	0.0276	6.8943	0	OL	OL	OL	OL	OL	OL	OL	OL
1.578	7.3117	-0.013	6.1946	-0.0155	6.9392	0.0413	6.8914	-0.0416	OL	OL	OL	OL	OL	OL	OL	OL
1.582	7.3155	0.0391	6.1937	-0.031	6.9364	0	6.8952	0.0139	OL	OL	OL	OL	OL	OL	OL	OL
1.584	7.326	0.1827	6.1956	0	6.9373	0.0138	6.8933	-0.0139	OL	OL	OL	OL	OL	OL	OL	OL
1.587	7.3251	0.1696	6.1956	0	6.9364	0	6.8933	-0.0139	OL	OL	OL	OL	OL	OL	OL	OL
1.619	7.3203	0.1044	6.1985	0.0465	6.9364	0	6.8952	0.0139	OL	OL	OL	OL	OL	OL	OL	OL
1.622	7.2955	-0.2349	6.1918	-0.062	6.9402	0.0551	6.8991	0.0694	OL	OL	OL	OL	OL	OL	OL	OL
1.624	7.3165	0.0522	6.1908	-0.0775	6.9383	0.0276	6.8952	0.0139	OL	OL	OL	OL	OL	OL	OL	OL
1.627	7.3136	0.013	6.1956	0	6.9373	0.0138	6.8952	0.0139	OL	OL	OL	OL	OL	OL	OL	OL
1.657	7.3127	0	6.1783	-0.279	6.9364	0	6.8943	0	OL	OL	OL	OL	OL	OL	OL	OL
1.661	7.3127	0	6.1937	-0.031	6.9383	0.0276	6.8924	-0.0277	OL	OL	OL	OL	OL	OL	OL	OL
1.663	7.3146	0.0261	6.1927	-0.0465	6.9373	0.0138	6.8933	-0.0139	OL	OL	OL	OL	OL	OL	OL	OL
1.666	7.3136	0.013	6.1946	-0.0155	6.9373	0.0138	6.8952	0.0139	OL	OL	OL	OL	OL	OL	OL	OL
1.696	7.3127	0	6.1946	-0.0155	6.9373	0.0138	6.8943	0	OL	OL	OL	OL	OL	OL	OL	OL
1.7	7.3117	-0.013	6.1985	0.0465	6.9373	0.0138	6.8924	-0.0277	OL	OL	OL	OL	OL	OL	OL	OL
1.702	7.3165	0.0522	6.1956	0	6.9383	0.0276	6.8952	0.0139	OL	OL	OL	OL	OL	OL	OL	OL
1.706	7.3098	-0.0392	6.1927	-0.0465	6.9383	0.0276	6.8943	0	OL	OL	OL	OL	OL	OL	OL	OL
1.737	7.3127	0	6.1985	0.0465	6.9364	0	6.8924	-0.0277	OL	OL	OL	OL	OL	OL	OL	OL
1.741	7.307	-0.0783	6.1831	-0.2015	6.9364	0	6.8952	0.0139	OL	OL	OL	OL	OL	OL	OL	OL
1.743	7.3108	-0.0261	6.1898	-0.093	6.9383	0.0276	6.8914	-0.0416	OL	OL	OL	OL	OL	OL	OL	OL
1.747	7.3136	0.013	6.1927	-0.0465	6.9373	0.0138	6.8933	-0.0139	OL	OL	OL	OL	OL	OL	OL	OL
1.777	7.3108	-0.0261	6.1937	-0.031	6.9364	0	6.8952	0.0139	OL	OL	OL	OL	OL	OL	OL	OL
1.781	7.3155	0.0391	6.1937	-0.031	6.9364	0	6.8952	0.0139	OL	OL	OL	OL	OL	OL	OL	OL
1.783	7.3098	-0.0392	6.1927	-0.0465	6.9373	0.0138	6.8924	-0.0277	OL	OL	OL	OL	OL	OL	OL	OL
1.786	7.3155	0.0391	6.1946	-0.0155	6.9354	-0.0138	6.8933	-0.0139	OL	OL	OL	OL	OL	OL	OL	OL
1.815	7.3117	-0.013	6.1985	0.0465	6.9373	0.0138	6.8943	0	OL	OL	OL	OL	OL	OL	OL	OL
1.818	7.3127	0	6.1946	-0.0155	6.9364	0	6.8943	0	OL	OL	OL	OL	OL	OL	OL	OL
1.824	7.3146	0.0261	6.2004	0.0775	6.9373	0.0138	6.8933	-0.0139	OL	OL	OL	OL	OL	OL	OL	OL
1.855	7.327	0.1957	6.1946	-0.0155	6.9364	0	6.8933	-0.0139	OL	OL	OL	OL	OL	OL	OL	OL
1.861	7.3079	-0.0652	6.1918	-0.062	6.9354	-0.0138	6.8952	0.0139	OL	OL	OL	OL	OL	OL	OL	OL
1.886	7.3127	0	6.1985	0.0465	6.9373	0.0138	6.8943	0	OL	OL	OL	OL	OL	OL	OL	OL
1.888	7.3127	0	6.1956	0	6.9373	0.0138	6.8933	-0.0139	OL	OL	OL	OL	OL	OL	OL	OL
1.913	7.3108	-0.0261	6.1937	-0.031	6.9373	0.0138	6.8943	0	OL	OL	OL	OL	OL	OL	OL	OL
1.916	7.3127	0	6.1898	-0.093	6.9373	0.0138	6.8924	-0.0277	OL	OL	OL	OL	OL	OL	OL	OL
1.922	7.3117	-0.013	6.1918	-0.062	6.9373	0.0138	6.8933	-0.0139	OL	OL	OL	OL	OL	OL	OL	OL
1.925	7.3127	0	6.1927	-0.0465	6.9364	0	6.8924	-0.0277	OL	OL	OL	OL	OL	OL	OL	OL
1.943	7.3184	0.0783	6.1994	0.062	6.9364	0	6.8952	0.0139	OL	OL	OL	OL	OL	OL	OL	OL
1.946	7.3165	0.0522	6.1927	-0.0465	6.9364	0	6.8943	0	OL	OL	OL	OL	OL	OL	OL	OL
1.952	7.3108	-0.0261	6.1937	-0.031	6.9373	0.0138	6.8914	-0.0416	OL	OL	OL	OL	OL	OL	OL	OL
1.955	7.3136	0.013	6.1918	-0.062	6.9364	0	6.8952	0.0139	OL	OL	OL	OL	OL	OL	OL	OL
1.991	7.327	0.1957	6.1918	-0.062	6.9354	-0.0138	6.8924	-0.0277	OL	OL	OL	OL	OL	OL	OL	OL
1.995	7.3127	0	6.1937	-0.031	6.9373	0.0138	6.8962	0.0277	OL	OL	OL	OL	OL	OL	OL	OL
1.997	7.3127	0	6.1927	-0.0465	6.9364	0	6.8952	0.0139	OL	OL	OL	OL	OL	OL	OL	OL
2	7.3117	-0.013	6.1937	-0.031	6.9364	0	6.8914	-0.0416	OL	OL	OL	OL	OL	OL	OL	OL
2.002	7.3136	0.013	6.1898	-0.093	6.9364	0	6.8933	-0.0139	OL	OL	OL	OL	OL	OL	OL	OL
2.035	7.3003	-0.1696	6.1956	0	6.9364	0	6.8933	-0.0139	OL	OL	OL	OL	OL	OL	OL	OL
2.038	7.3127	0	6.1908	-0.0775	6.9354	-0.0138	6.8952	0.0139	OL	OL	OL	OL	OL	OL	OL	OL
2.041	7.3098	-0.0392	6.1985	0.0465	6.9373	0.0138	6.8943	0	OL	OL	OL	OL	OL	OL	OL	OL
2.044	7.3203	0.1044	6.1927	-0.0465	6.9373	0.0138	6.8943	0	OL	OL	OL	OL	OL	OL	OL	OL
2.074	7.3117	-0.013	6.1975	0.031	6.9373	0.0138	6.8952	0.0139	OL	OL	OL	OL	OL	OL	OL	OL
2.077	7.3127	0	6.1937	-0.031	6.9364	0	6.8914	-0.0416	OL	OL	OL	OL	OL	OL	OL	OL
2.08	7.3155	0.0391	6.1898	-0.093	6.9354	-0.0138	6.8933	-0.0139	OL	OL	OL	OL	OL	OL	OL	OL
2.082	7.3098	-0.0392	6.209	0.217	6.9373	0.0138	6.8885	-0.0832	OL	OL	OL	OL	OL	OL	OL	OL
2.112	7.3136	0.013	6.1937	-0.031	6.9354	-0.0138	6.8818	-0.1803	OL	OL	OL	OL	OL	OL	OL	OL
2.116	7.3127	0	6.1927	-0.0465	6.9354	-0.0138	6.8971	0.0416	OL	OL	OL	OL	OL	OL	OL	OL
2.118	7.3108	-0.0261	6.1946	-0.0155	6.9383	0.0276	6.8924	-0.0277	OL	OL	OL	OL	OL	OL	OL	OL
2.121	7.3136	0.013	6.1946	-0.0155	6.9354	-0.0138	6.8924	-0.0277	OL	OL	OL	OL	OL	OL	OL	OL
2.152	7.3127	0	6.1946	-0.0155	6.9354	-0.0138	6.8914	-0.0416	OL	OL	OL	OL	OL	OL	OL	OL
2.156	7.3165	0.0522	6.1937	-0.031	6.9364	0	6.8924	-0.0277	OL	OL	OL	OL	OL	OL	OL	OL
2.158	7.3098	-0.0392	6.1966	0.0155	6.9373	0.0138	6.8885	-0.0832	OL	OL	OL	OL	OL	OL	OL	OL
2.161	7.3136	0.013	6.1927	-0.0465	6.9383	0.0276	6.8933	-0.0139	OL	OL	OL	OL	OL	OL	OL	OL
2.191	7.3136	0.013	6.1927	-0.0465	6.9383	0.0276	6.8991	0.0694	OL	OL	OL	OL	OL	OL	OL	OL
2.195	7.3051	-0.1044	6.1908	-0.0775	6.9364	0	6.8943	0	OL	OL	OL	OL	OL	OL	OL	OL
2.197	7.3155	0.0391	6.1937	-0.031	6.9373	0.0138	6.8924	-0.0277	OL	OL	OL	OL	OL	OL	OL	OL
2.2	7.3117	-0.013	6.1937	-0.031	6.9383	0.0276	6.8943	0	OL	OL	OL	OL	OL	OL	OL	OL
2.23	7.3117	-0.013	6.1937	-0.031	6.9383	0.0276	6.8866	-0.111	OL	OL	OL	OL	OL	OL	OL	OL
2.234	7.3117	-0.013	6.1918	-0.062	6.9364	0	6.8943	0	OL	OL	OL	OL	OL	OL	OL	OL
2.236	7.3089	-0.0522	6.1927	-0.0465	6.9364	0	6.8933	-0.0139	OL	OL	OL	OL	OL	OL	OL	OL
2.239	7.2984	-0.1957	6.1956	0	6.9373	0.0138	6.8914	-0.0416	OL	OL	OL	OL	OL	OL	OL	OL
2.271	7.3108	-0.0261	6.1918	-0.062	6.9383	0.0276	6.8924	-0.0277	OL	OL	OL	OL	OL	OL	OL	OL
2.275	7.3127	0	6.1908	-0.0775	6.9364	0	6.8943	0	OL	OL	OL	OL	OL	OL	OL	OL
2.277	7.3117	-0.013	6.1956	0	6.9364	0	6.8933	-0.0139	OL	OL	OL	OL	OL	OL	OL	OL
2.28	7.3108	-0.0261	6.1927	-0.0465	6.9364	0	6.8905	-0.0555	OL	OL	OL	OL	OL	OL	OL	OL
2.31	7.3041	-0.1174	6.1908	-0.0775	6.9354	-0.0138	6.8933	-0.0139	OL	OL	OL	OL	OL	OL	OL	OL
2.314	7.3108	-0.0261	6.1879	-0.124	6.9354	-0.0138	6.9	0.0832	OL	OL	OL	OL	OL	OL	OL	OL
2.316	7.3108	-0.0261	6.1946	-0.0155	6.9364	0	6.8933	-0.0139	OL	OL	OL	OL	OL	OL	OL	OL
2.318	7.3127	0	6.1927	-0.0465	6.9373	0.0138	6.8914	-0.0416	OL	OL	OL	OL	OL	OL	OL	OL
2.349	7.3127	0	6.1956	0	6.9364	0	6.8933	-0.0139	OL	OL	OL	OL	OL	OL	OL	OL
2.352	7.3127	0	6.1946	-0.0155	6.9373	0.0138	6.8933	-0.0139	OL	OL	OL	OL	OL	OL	OL	OL
2.355	7.3127	0	6.1927	-0.0465	6.9373	0.0138	6.8943	0	OL	OL	OL	OL	OL	OL	OL	OL
2.357	7.3089	-0.0522	6.1956	0	6.9364	0	6.8885	-0.0832	OL	OL	OL	OL	OL	OL	OL	OL
2.388	7.3146	0.0261	6.2033	0.124	6.9373	0.0138	6.8933	-0.0139	OL	OL	OL	OL	OL	OL	OL	OL
2.392	7.3136	0.013	6.1927	-0.0465	6.9354	-0.0138	6.8943	0	OL	OL	OL	OL	OL	OL	OL	OL
2.394	7.3346	0.3001	6.1956	0	6.9373	0.0138	6.8914	-0.0416	OL	OL	OL	OL	OL	OL	OL	OL
2.397	7.3136	0.013	6.1927	-0.0465	6.9354	-0.0138	6.8924	-0.0277	OL	OL	OL	OL	OL	OL	OL	OL
2.43	7.3117	-0.013	6.1898	-0.093	6.9354	-0.0138	6.8962	0.0277	OL	OL	OL	OL	OL	OL	OL	OL
2.432	7.3136	0.013	6.1927	-0.0465	6.9373	0.0138	6.8905	-0.0555	OL	OL	OL	OL	OL	OL	OL	OL
2.435	7.3155	0.0391	6.1927	-0.0465	6.9373	0.0138	6.8943	0	OL	OL	OL	OL	OL	OL	OL	OL
2.438	7.3136	0.013	6.1946	-0.0155	6.9354	-0.0138	6.8943	0	OL	OL	OL	OL	OL	OL	OL	OL
2.467	7.3155	0.0391	6.1956	0	6.9373	0.0138	6.8914	-0.0416	OL	OL	OL	OL	OL	OL	OL	OL
2.472	7.3213	0.1174	6.2004	0.0775	6.9373	0.0138	6.8943	0	OL	OL	OL	OL	OL	OL	OL	OL
2.499	7.3194	0.0913	6.1918	-0.062	6.9373	0.0138	6.8943	0	OL	OL	OL	OL	OL	OL	OL	OL
2.5	7.3117	-0.013	6.1822	-0.217	6.9364	0	6.8905	-0.0555	OL	OL	OL	OL	OL	OL	OL	OL
2.525	7.3136	0.013	6.1918	-0.062	6.9364	0	6.8933	-0.0139	OL	OL	OL	OL	OL	OL	OL	OL
2.527	7.3079	-0.0652	6.1937	-0.031	6.9373	0.0138	6.8991	0.0694	OL	OL	OL	OL	OL	OL	OL	OL
2.534	7.3146	0.0261	6.186	-0.155	6.9383	0.0276	6.8943	0	OL	OL	OL	OL	OL	OL	OL	OL
2.536	7.3117	-0.013	6.2071	0.186	6.9373	0.0138	6.8857	-0.1249	OL	OL	OL	OL	OL	OL	OL	OL
2.555	7.3136	0.013	6.1918	-0.062	6.9354	-0.0138	6.8943	0	OL	OL	OL	OL	OL	OL	OL	OL
2.557	7.3117	-0.013	6.1918	-0.062	6.9364	0	6.8981	0.0555	OL	OL	OL	OL	OL	OL	OL	OL
2.564	7.3146	0.0261	6.1946	-0.0155	6.9383	0.0276	6.8943	0	OL	OL	OL	OL	OL	OL	OL	OL
2.566	7.3194	0.0913	6.1908	-0.0775	6.9373	0.0138	6.8924	-0.0277	OL	OL	OL	OL	OL	OL	OL	OL
2.603	7.3146	0.0261	6.1937	-0.031	6.9373	0.0138	6.8933	-0.0139	OL	OL	OL	OL	OL	OL	OL	OL
2.607	7.3127	0	6.1918	-0.062	6.9364	0	6.8933	-0.0139	OL	OL	OL	OL	OL	OL	OL	OL
2.609	7.3136	0.013	6.1918	-0.062	6.9354	-0.0138	6.8943	0	OL	OL	OL	OL	OL	OL	OL	OL
2.612	7.3117	-0.013	6.1918	-0.062	6.9383	0.0276	6.8933	-0.0139	OL	OL	OL	OL	OL	OL	OL	OL
2.615	7.3127	0	6.1985	0.0465	6.9373	0.0138	6.8933	-0.0139	OL	OL	OL	OL	OL	OL	OL	OL
2.644	7.3108	-0.0261	6.2148	0.31	6.9383	0.0276	6.8933	-0.0139	OL	OL	OL	OL	OL	OL	OL	OL
2.647	7.3127	0	6.1937	-0.031	6.9364	0	6.8971	0.0416	OL	OL	OL	OL	OL	OL	OL	OL
2.649	7.3127	0	6.1918	-0.062	6.9364	0	6.8924	-0.0277	OL	OL	OL	OL	OL	OL	OL	OL
2.652	7.3136	0.013	6.1946	-0.0155	6.9373	0.0138	6.8952	0.0139	OL	OL	OL	OL	OL	OL	OL	OL
2.683	7.3117	-0.013	6.1937	-0.031	6.9364	0	6.8933	-0.0139	OL	OL	OL	OL	OL	OL	OL	OL
2.687	7.3117	-0.013	6.1927	-0.0465	6.9354	-0.0138	6.8943	0	OL	OL	OL	OL	OL	OL	OL	OL
2.689	7.3251	0.1696	6.1927	-0.0465	6.9364	0	6.8914	-0.0416	OL	OL	OL	OL	OL	OL	OL	OL
2.692	7.3127	0	6.1956	0	6.9373	0.0138	6.8943	0	OL	OL	OL	OL	OL	OL	OL	OL
2.722	7.3127	0	6.2042	0.1395	6.9364	0	6.8933	-0.0139	OL	OL	OL	OL	OL	OL	OL	OL
2.726	7.3184	0.0783	6.1956	0	6.9373	0.0138	6.8924	-0.0277	OL	OL	OL	OL	OL	OL	OL	OL
2.728	7.3165	0.0522	6.2042	0.1395	6.9344	-0.0276	6.8952	0.0139	OL	OL	OL	OL	OL	OL	OL	OL
2.731	7.3127	0	6.1927	-0.0465	6.9373	0.0138	6.8924	-0.0277	OL	OL	OL	OL	OL	OL	OL	OL
2.761	7.3127	0	6.1918	-0.062	6.9364	0	6.8962	0.0277	OL	OL	OL	OL	OL	OL	OL	OL
2.765	7.3136	0.013	6.1946	-0.0155	6.9344	-0.0276	6.8905	-0.0555	OL	OL	OL	OL	OL	OL	OL	OL
2.767	7.3117	-0.013	6.1898	-0.093	6.9364	0	6.8943	0	OL	OL	OL	OL	OL	OL	OL	OL
2.769	7.3127	0	6.1918	-0.062	6.9344	-0.0276	6.8933	-0.0139	OL	OL	OL	OL	OL	OL	OL	OL
2.801	7.3136	0.013	6.1937	-0.031	6.9354	-0.0138	6.8933	-0.0139	OL	OL	OL	OL	OL	OL	OL	OL
2.804	7.3127	0	6.1918	-0.062	6.9373	0.0138	6.8952	0.0139	OL	OL	OL	OL	OL	OL	OL	OL
2.807	7.3127	0	6.1918	-0.062	6.9373	0.0138	6.8914	-0.0416	OL	OL	OL	OL	OL	OL	OL	OL
2.809	7.3108	-0.0261	6.1927	-0.0465	6.9344	-0.0276	6.8952	0.0139	OL	OL	OL	OL	OL	OL	OL	OL
2.84	7.3136	0.013	6.1937	-0.031	6.9344	-0.0276	6.8924	-0.0277	OL	OL	OL	OL	OL	OL	OL	OL
2.843	7.3194	0.0913	6.1908	-0.0775	6.9354	-0.0138	6.8943	0	OL	OL	OL	OL	OL	OL	OL	OL
2.846	7.3127	0	6.1879	-0.124	6.9364	0	6.8895	-0.0694	OL	OL	OL	OL	OL	OL	OL	OL
2.848	7.3136	0.013	6.1918	-0.062	6.9373	0.0138	6.8952	0.0139	OL	OL	OL	OL	OL	OL	OL	OL
2.879	7.3127	0	6.1946	-0.0155	6.9383	0.0276	6.8943	0	OL	OL	OL	OL	OL	OL	OL	OL
2.882	7.3136	0.013	6.1956	0	6.9373	0.0138	6.8952	0.0139	OL	OL	OL	OL	OL	OL	OL	OL
2.885	7.3108	-0.0261	6.1946	-0.0155	6.9344	-0.0276	6.8933	-0.0139	OL	OL	OL	OL	OL	OL	OL	OL
2.887	7.3108	-0.0261	6.1927	-0.0465	6.9354	-0.0138	6.8943	0	OL	OL	OL	OL	OL	OL	OL	OL
2.918	7.3146	0.0261	6.1937	-0.031	6.9364	0	6.8914	-0.0416	OL	OL	OL	OL	OL	OL	OL	OL
2.922	7.3175	0.0652	6.1975	0.031	6.9373	0.0138	6.8933	-0.0139	OL	OL	OL	OL	OL	OL	OL	OL
2.925	7.3108	-0.0261	6.1946	-0.0155	6.9373	0.0138	6.8943	0	OL	OL	OL	OL	OL	OL	OL	OL
2.927	7.3146	0.0261	6.1927	-0.0465	6.9373	0.0138	6.8943	0	OL	OL	OL	OL	OL	OL	OL	OL
2.957	7.3108	-0.0261	6.1918	-0.062	6.9354	-0.0138	6.9	0.0832	OL	OL	OL	OL	OL	OL	OL	OL
2.961	7.3127	0	6.1918	-0.062	6.9364	0	6.8943	0	OL	OL	OL	OL	OL	OL	OL	OL
2.964	7.3136	0.013	6.1975	0.031	6.9383	0.0276	6.8952	0.0139	OL	OL	OL	OL	OL	OL	OL	OL
2.967	7.3117	-0.013	6.1937	-0.031	6.9364	0	6.8924	-0.0277	OL	OL	OL	OL	OL	OL	OL	OL
2.997	7.3117	-0.013	6.1927	-0.0465	6.9364	0	6.8914	-0.0416	OL	OL	OL	OL	OL	OL	OL	OL
3.001	7.3127	0	6.1908	-0.0775	6.9354	-0.0138	6.8924	-0.0277	OL	OL	OL	OL	OL	OL	OL	OL
3.004	7.3127	0	6.1946	-0.0155	6.9364	0	6.8914	-0.0416	OL	OL	OL	OL	OL	OL	OL	OL
3.006	7.3098	-0.0392	6.1927	-0.0465	6.9354	-0.0138	6.8933	-0.0139	OL	OL	OL	OL	OL	OL	OL	OL
3.037	7.3155	0.0391	6.1966	0.0155	6.9373	0.0138	6.8943	0	OL	OL	OL	OL	OL	OL	OL	OL
3.041	7.3136	0.013	6.1927	-0.0465	6.9373	0.0138	6.8952	0.0139	OL	OL	OL	OL	OL	OL	OL	OL
3.044	7.3136	0.013	6.1937	-0.031	6.9373	0.0138	6.8914	-0.0416	OL	OL	OL	OL	OL	OL	OL	OL
3.046	7.3117	-0.013	6.1841	-0.186	6.9373	0.0138	6.8914	-0.0416	OL	OL	OL	OL	OL	OL	OL	OL
3.076	7.3136	0.013	6.1918	-0.062	6.9364	0	6.8962	0.0277	OL	OL	OL	OL	OL	OL	OL	OL
3.079	7.3117	-0.013	6.1927	-0.0465	6.9344	-0.0276	6.8962	0.0277	OL	OL	OL	OL	OL	OL	OL	OL
3.082	7.3117	-0.013	6.1908	-0.0775	6.9364	0	6.8876	-0.0971	OL	OL	OL	OL	OL	OL	OL	OL
3.107	7.3127	0	6.1937	-0.031	6.9354	-0.0138	6.8943	0	OL	OL	OL	OL	OL	OL	OL	OL
3.135	7.3108	-0.0261	6.1937	-0.031	6.9354	-0.0138	6.8943	0	OL	OL	OL	OL	OL	OL	OL	OL
3.137	7.3127	0	6.1946	-0.0155	6.9383	0.0276	6.8933	-0.0139	OL	OL	OL	OL	OL	OL	OL	OL
3.144	7.3108	-0.0261	6.1927	-0.0465	6.9354	-0.0138	6.8914	-0.0416	OL	OL	OL	OL	OL	OL	OL	OL
3.146	7.3117	-0.013	6.1918	-0.062	6.9354	-0.0138	6.8943	0	OL	OL	OL	OL	OL	OL	OL	OL
3.165	7.3136	0.013	6.1937	-0.031	6.9373	0.0138	6.8924	-0.0277	OL	OL	OL	OL	OL	OL	OL	OL
3.167	7.3136	0.013	6.1937	-0.031	6.9364	0	6.8943	0	OL	OL	OL	OL	OL	OL	OL	OL
3.176	7.3117	-0.013	6.1918	-0.062	6.9373	0.0138	6.8943	0	OL	OL	OL	OL	OL	OL	OL	OL
3.18	7.3127	0	6.1918	-0.062	6.9373	0.0138	6.8914	-0.0416	OL	OL	OL	OL	OL	OL	OL	OL
3.216	7.3117	-0.013	6.1918	-0.062	6.9364	0	6.8962	0.0277	OL	OL	OL	OL	OL	OL	OL	OL
3.222	7.3108	-0.0261	6.1918	-0.062	6.9344	-0.0276	6.8933	-0.0139	OL	OL	OL	OL	OL	OL	OL	OL
3.224	7.3117	-0.013	6.1927	-0.0465	6.9344	-0.0276	6.8924	-0.0277	OL	OL	OL	OL	OL	OL	OL	OL
3.227	7.3136	0.013	6.1918	-0.062	6.9373	0.0138	6.8933	-0.0139	OL	OL	OL	OL	OL	OL	OL	OL
3.231	7.3117	-0.013	6.1946	-0.0155	6.9354	-0.0138	6.8924	-0.0277	OL	OL	OL	OL	OL	OL	OL	OL
3.261	7.3136	0.013	6.1946	-0.0155	6.9383	0.0276	6.8933	-0.0139	OL	OL	OL	OL	OL	OL	OL	OL
3.264	7.3108	-0.0261	6.1889	-0.1085	6.9344	-0.0276	6.8981	0.0555	OL	OL	OL	OL	OL	OL	OL	OL
3.267	7.3127	0	6.1946	-0.0155	6.9364	0	6.8981	0.0555	OL	OL	OL	OL	OL	OL	OL	OL
3.271	7.3108	-0.0261	6.1898	-0.093	6.9354	-0.0138	6.8876	-0.0971	OL	OL	OL	OL	OL	OL	OL	OL
3.278	7.3136	0.013	6.1927	-0.0465	6.9373	0.0138	6.8905	-0.0555	OL	OL	OL	OL	OL	OL	OL	OL
3.308	7.3136	0.013	6.1927	-0.0465	6.9344	-0.0276	6.8914	-0.0416	OL	OL	OL	OL	OL	OL	OL	OL
3.312	7.3108	-0.0261	6.1927	-0.0465	6.9354	-0.0138	6.8924	-0.0277	OL	OL	OL	OL	OL	OL	OL	OL
3.315	7.3108	-0.0261	6.1937	-0.031	6.9354	-0.0138	6.8933	-0.0139	OL	OL	OL	OL	OL	OL	OL	OL
3.318	7.3098	-0.0392	6.1918	-0.062	6.9344	-0.0276	6.8943	0	OL	OL	OL	OL	OL	OL	OL	OL
3.349	7.3127	0	6.1908	-0.0775	6.9373	0.0138	6.8943	0	OL	OL	OL	OL	OL	OL	OL	OL
3.352	7.3098	-0.0392	6.1927	-0.0465	6.9354	-0.0138	6.8914	-0.0416	OL	OL	OL	OL	OL	OL	OL	OL
3.354	7.3108	-0.0261	6.187	-0.1395	6.9354	-0.0138	6.8943	0	OL	OL	OL	OL	OL	OL	OL	OL
3.359	7.3127	0	6.1908	-0.0775	6.9354	-0.0138	6.8914	-0.0416	OL	OL	OL	OL	OL	OL	OL	OL
3.39	7.3194	0.0913	6.1927	-0.0465	6.9354	-0.0138	6.8924	-0.0277	OL	OL	OL	OL	OL	OL	OL	OL
3.393	7.3117	-0.013	6.1898	-0.093	6.9373	0.0138	6.8905	-0.0555	OL	OL	OL	OL	OL	OL	OL	OL
3.396	7.3108	-0.0261	6.1918	-0.062	6.9354	-0.0138	6.8924	-0.0277	OL	OL	OL	OL	OL	OL	OL	OL
3.402	7.3117	-0.013	6.1946	-0.0155	6.9344	-0.0276	6.8933	-0.0139	OL	OL	OL	OL	OL	OL	OL	OL
3.432	7.3127	0	6.1927	-0.0465	6.9354	-0.0138	6.8857	-0.1249	OL	OL	OL	OL	OL	OL	OL	OL
3.436	7.3108	-0.0261	6.1927	-0.0465	6.9344	-0.0276	6.8914	-0.0416	OL	OL	OL	OL	OL	OL	OL	OL
3.438	7.3127	0	6.1918	-0.062	6.9364	0	6.8924	-0.0277	OL	OL	OL	OL	OL	OL	OL	OL
3.441	7.3127	0	6.1937	-0.031	6.9354	-0.0138	6.8924	-0.0277	OL	OL	OL	OL	OL	OL	OL	OL
3.472	7.3155	0.0391	6.1927	-0.0465	6.9364	0	6.8943	0	OL	OL	OL	OL	OL	OL	OL	OL
3.475	7.3108	-0.0261	6.1927	-0.0465	6.9364	0	6.8933	-0.0139	OL	OL	OL	OL	OL	OL	OL	OL
3.477	7.3117	-0.013	6.1956	0	6.9383	0.0276	6.8924	-0.0277	OL	OL	OL	OL	OL	OL	OL	OL
3.48	7.3136	0.013	6.1918	-0.062	6.9364	0	6.8962	0.0277	OL	OL	OL	OL	OL	OL	OL	OL
3.511	7.3127	0	6.1927	-0.0465	6.9383	0.0276	6.8914	-0.0416	OL	OL	OL	OL	OL	OL	OL	OL
3.524	7.3089	-0.0522	6.1918	-0.062	6.9344	-0.0276	6.8895	-0.0694	OL	OL	OL	OL	OL	OL	OL	OL
3.526	7.3117	-0.013	6.1927	-0.0465	6.9354	-0.0138	6.8943	0	OL	OL	OL	OL	OL	OL	OL	OL
3.529	7.3127	0	6.1898	-0.093	6.9354	-0.0138	6.8962	0.0277	OL	OL	OL	OL	OL	OL	OL	OL
3.531	7.3127	0	6.1927	-0.0465	6.9344	-0.0276	6.8924	-0.0277	OL	OL	OL	OL	OL	OL	OL	OL
3.536	7.3117	-0.013	6.1918	-0.062	6.9364	0	6.8924	-0.0277	OL	OL	OL	OL	OL	OL	OL	OL
3.568	7.3146	0.0261	6.1927	-0.0465	6.9354	-0.0138	6.8924	-0.0277	OL	OL	OL	OL	OL	OL	OL	OL
3.571	7.3136	0.013	6.1994	0.062	6.9344	-0.0276	6.8924	-0.0277	OL	OL	OL	OL	OL	OL	OL	OL
3.573	7.3175	0.0652	6.1937	-0.031	6.9344	-0.0276	6.8924	-0.0277	OL	OL	OL	OL	OL	OL	OL	OL
3.577	7.3117	-0.013	6.1937	-0.031	6.9364	0	6.8933	-0.0139	OL	OL	OL	OL	OL	OL	OL	OL
3.608	7.3117	-0.013	6.1898	-0.093	6.9373	0.0138	6.8924	-0.0277	OL	OL	OL	OL	OL	OL	OL	OL
3.611	7.3089	-0.0522	6.1927	-0.0465	6.9344	-0.0276	6.8885	-0.0832	OL	OL	OL	OL	OL	OL	OL	OL
3.613	7.3127	0	6.1918	-0.062	6.9344	-0.0276	6.8876	-0.0971	OL	OL	OL	OL	OL	OL	OL	OL
3.616	7.3136	0.013	6.1975	0.031	6.9354	-0.0138	6.8924	-0.0277	OL	OL	OL	OL	OL	OL	OL	OL
3.646	7.3127	0	6.1918	-0.062	6.9373	0.0138	6.8943	0	OL	OL	OL	OL	OL	OL	OL	OL
3.65	7.3098	-0.0392	6.1918	-0.062	6.9354	-0.0138	6.8905	-0.0555	OL	OL	OL	OL	OL	OL	OL	OL
3.652	7.3098	-0.0392	6.1889	-0.1085	6.9354	-0.0138	6.8924	-0.0277	OL	OL	OL	OL	OL	OL	OL	OL
3.66	7.3175	0.0652	6.1918	-0.062	6.9344	-0.0276	6.8924	-0.0277	OL	OL	OL	OL	OL	OL	OL	OL
3.665	7.3098	-0.0392	6.1985	0.0465	6.9364	0	6.8914	-0.0416	OL	OL	OL	OL	OL	OL	OL	OL
3.68	7.3117	-0.013	6.1956	0	6.9364	0	6.8924	-0.0277	OL	OL	OL	OL	OL	OL	OL	OL
3.706	7.3117	-0.013	6.1898	-0.093	6.9354	-0.0138	6.8933	-0.0139	OL	OL	OL	OL	OL	OL	OL	OL
3.708	7.3127	0	6.1918	-0.062	6.9344	-0.0276	6.8895	-0.0694	OL	OL	OL	OL	OL	OL	OL	OL
3.711	7.3098	-0.0392	6.1898	-0.093	6.9354	-0.0138	6.8952	0.0139	OL	OL	OL	OL	OL	OL	OL	OL
3.736	7.3108	-0.0261	6.1937	-0.031	6.9364	0	6.8924	-0.0277	OL	OL	OL	OL	OL	OL	OL	OL
3.738	7.3117	-0.013	6.187	-0.1395	6.9373	0.0138	6.8847	-0.1387	OL	OL	OL	OL	OL	OL	OL	OL
3.76	7.3108	-0.0261	6.1927	-0.0465	6.9364	0	6.8895	-0.0694	OL	OL	OL	OL	OL	OL	OL	OL
3.762	7.3127	0	6.1908	-0.0775	6.9364	0	6.8924	-0.0277	OL	OL	OL	OL	OL	OL	OL	OL
3.766	7.3127	0	6.1898	-0.093	6.9354	-0.0138	6.8924	-0.0277	OL	OL	OL	OL	OL	OL	OL	OL
3.815	7.3127	0	6.1946	-0.0155	6.9354	-0.0138	6.8943	0	OL	OL	OL	OL	OL	OL	OL	OL
3.818	7.3127	0	6.1946	-0.0155	6.9364	0	6.8943	0	OL	OL	OL	OL	OL	OL	OL	OL
3.821	7.3165	0.0522	6.1946	-0.0155	6.9364	0	6.8905	-0.0555	OL	OL	OL	OL	OL	OL	OL	OL
3.837	7.3165	0.0522	6.1908	-0.0775	6.9364	0	6.901	0.0971	OL	OL	OL	OL	OL	OL	OL	OL
3.84	7.3127	0	6.1889	-0.1085	6.9354	-0.0138	6.8895	-0.0694	OL	OL	OL	OL	OL	OL	OL	OL
3.842	7.3108	-0.0261	6.1927	-0.0465	6.9354	-0.0138	6.8914	-0.0416	OL	OL	OL	OL	OL	OL	OL	OL
3.871	7.3117	-0.013	6.1918	-0.062	6.9354	-0.0138	6.8943	0	OL	OL	OL	OL	OL	OL	OL	OL
3.875	7.3108	-0.0261	6.1918	-0.062	6.9364	0	6.8905	-0.0555	OL	OL	OL	OL	OL	OL	OL	OL
3.877	7.3117	-0.013	6.1927	-0.0465	6.9354	-0.0138	6.8914	-0.0416	OL	OL	OL	OL	OL	OL	OL	OL
3.881	7.306	-0.0913	6.1937	-0.031	6.9364	0	6.8914	-0.0416	OL	OL	OL	OL	OL	OL	OL	OL
3.911	7.3117	-0.013	6.1946	-0.0155	6.9354	-0.0138	6.8914	-0.0416	OL	OL	OL	OL	OL	OL	OL	OL
3.915	7.3098	-0.0392	6.1946	-0.0155	6.9354	-0.0138	6.8933	-0.0139	OL	OL	OL	OL	OL	OL	OL	OL
3.918	7.3108	-0.0261	6.1898	-0.093	6.9364	0	6.8895	-0.0694	OL	OL	OL	OL	OL	OL	OL	OL
3.923	7.3165	0.0522	6.1918	-0.062	6.9344	-0.0276	6.8914	-0.0416	OL	OL	OL	OL	OL	OL	OL	OL
3.954	7.3136	0.013	6.1927	-0.0465	6.9335	-0.0414	6.8914	-0.0416	OL	OL	OL	OL	OL	OL	OL	OL
3.957	7.3108	-0.0261	6.2004	0.0775	6.9364	0	6.8933	-0.0139	OL	OL	OL	OL	OL	OL	OL	OL
3.96	7.3098	-0.0392	6.1918	-0.062	6.9354	-0.0138	6.8943	0	OL	OL	OL	OL	OL	OL	OL	OL
3.962	7.3127	0	6.1898	-0.093	6.9373	0.0138	6.8905	-0.0555	OL	OL	OL	OL	OL	OL	OL	OL
3.992	7.3127	0	6.1927	-0.0465	6.9354	-0.0138	6.8914	-0.0416	OL	OL	OL	OL	OL	OL	OL	OL
3.996	7.3117	-0.013	6.1937	-0.031	6.9344	-0.0276	6.8914	-0.0416	OL	OL	OL	OL	OL	OL	OL	OL
3.998	7.3117	-0.013	6.1927	-0.0465	6.9344	-0.0276	6.8933	-0.0139	OL	OL	OL	OL	OL	OL	OL	OL
4.001	7.3165	0.0522	6.185	-0.1705	6.9354	-0.0138	6.8933	-0.0139	OL	OL	OL	OL	OL	OL	OL	OL
4.031	7.307	-0.0783	6.1937	-0.031	6.9354	-0.0138	6.8914	-0.0416	OL	OL	OL	OL	OL	OL	OL	OL
4.035	7.3079	-0.0652	6.1994	0.062	6.9354	-0.0138	6.8905	-0.0555	OL	OL	OL	OL	OL	OL	OL	OL
4.038	7.3127	0	6.1908	-0.0775	6.9364	0	6.8924	-0.0277	OL	OL	OL	OL	OL	OL	OL	OL
4.043	7.3098	-0.0392	6.1946	-0.0155	6.9354	-0.0138	6.8876	-0.0971	OL	OL	OL	OL	OL	OL	OL	OL
4.047	7.3117	-0.013	6.1918	-0.062	6.9392	0.0413	6.8962	0.0277	OL	OL	OL	OL	OL	OL	OL	OL
4.077	7.3108	-0.0261	6.1927	-0.0465	6.9354	-0.0138	6.8971	0.0416	OL	OL	OL	OL	OL	OL	OL	OL
4.081	7.3108	-0.0261	6.1927	-0.0465	6.9364	0	6.8847	-0.1387	OL	OL	OL	OL	OL	OL	OL	OL
4.085	7.3108	-0.0261	6.1927	-0.0465	6.9335	-0.0414	6.8905	-0.0555	OL	OL	OL	OL	OL	OL	OL	OL
4.089	7.3117	-0.013	6.1898	-0.093	6.9344	-0.0276	6.8914	-0.0416	OL	OL	OL	OL	OL	OL	OL	OL
4.119	7.3136	0.013	6.1937	-0.031	6.9335	-0.0414	6.8905	-0.0555	OL	OL	OL	OL	OL	OL	OL	OL
4.122	7.3108	-0.0261	6.1908	-0.0775	6.9344	-0.0276	6.8943	0	OL	OL	OL	OL	OL	OL	OL	OL
4.125	7.3117	-0.013	6.1898	-0.093	6.9325	-0.0551	6.8905	-0.0555	OL	OL	OL	OL	OL	OL	OL	OL
4.128	7.3165	0.0522	6.1927	-0.0465	6.9364	0	6.8914	-0.0416	OL	OL	OL	OL	OL	OL	OL	OL
4.159	7.3136	0.013	6.1937	-0.031	6.9354	-0.0138	6.8895	-0.0694	OL	OL	OL	OL	OL	OL	OL	OL
4.162	7.3146	0.0261	6.1927	-0.0465	6.9344	-0.0276	6.8905	-0.0555	OL	OL	OL	OL	OL	OL	OL	OL
4.165	7.3127	0	6.1985	0.0465	6.9354	-0.0138	6.8952	0.0139	OL	OL	OL	OL	OL	OL	OL	OL
4.171	7.3117	-0.013	6.1918	-0.062	6.9364	0	6.8818	-0.1803	OL	OL	OL	OL	OL	OL	OL	OL
4.201	7.3127	0	6.1927	-0.0465	6.9354	-0.0138	6.8914	-0.0416	OL	OL	OL	OL	OL	OL	OL	OL
4.205	7.3117	-0.013	6.1927	-0.0465	6.9344	-0.0276	6.8905	-0.0555	OL	OL	OL	OL	OL	OL	OL	OL
4.207	7.3108	-0.0261	6.1927	-0.0465	6.9354	-0.0138	6.8924	-0.0277	OL	OL	OL	OL	OL	OL	OL	OL
4.211	7.3117	-0.013	6.1908	-0.0775	6.9354	-0.0138	6.8895	-0.0694	OL	OL	OL	OL	OL	OL	OL	OL
4.24	7.3098	-0.0392	6.1898	-0.093	6.9344	-0.0276	6.8924	-0.0277	OL	OL	OL	OL	OL	OL	OL	OL
4.244	7.306	-0.0913	6.1966	0.0155	6.9354	-0.0138	6.8914	-0.0416	OL	OL	OL	OL	OL	OL	OL	OL
4.246	7.3089	-0.0522	6.1927	-0.0465	6.9373	0.0138	6.8924	-0.0277	OL	OL	OL	OL	OL	OL	OL	OL
4.249	7.3031	-0.1305	6.1927	-0.0465	6.9344	-0.0276	6.8895	-0.0694	OL	OL	OL	OL	OL	OL	OL	OL
4.28	7.306	-0.0913	6.1898	-0.093	6.9335	-0.0414	6.8914	-0.0416	OL	OL	OL	OL	OL	OL	OL	OL
4.284	7.3117	-0.013	6.1918	-0.062	6.9364	0	6.8895	-0.0694	OL	OL	OL	OL	OL	OL	OL	OL
4.286	7.3117	-0.013	6.1918	-0.062	6.9354	-0.0138	6.8895	-0.0694	OL	OL	OL	OL	OL	OL	OL	OL
4.292	7.3127	0	6.1908	-0.0775	6.9354	-0.0138	6.8895	-0.0694	OL	OL	OL	OL	OL	OL	OL	OL
4.321	7.3117	-0.013	6.1898	-0.093	6.9344	-0.0276	6.8914	-0.0416	OL	OL	OL	OL	OL	OL	OL	OL
4.325	7.3117	-0.013	6.1918	-0.062	6.9364	0	6.8895	-0.0694	OL	OL	OL	OL	OL	OL	OL	OL
4.328	7.3079	-0.0652	6.1889	-0.1085	6.9354	-0.0138	6.8914	-0.0416	OL	OL	OL	OL	OL	OL	OL	OL
4.353	7.3127	0	6.1946	-0.0155	6.9354	-0.0138	6.8905	-0.0555	OL	OL	OL	OL	OL	OL	OL	OL
4.355	7.3127	0	6.1927	-0.0465	6.9344	-0.0276	6.8905	-0.0555	OL	OL	OL	OL	OL	OL	OL	OL
4.372	7.306	-0.0913	6.1889	-0.1085	6.9344	-0.0276	6.8895	-0.0694	OL	OL	OL	OL	OL	OL	OL	OL
4.375	7.3175	0.0652	6.1946	-0.0155	6.9344	-0.0276	6.8914	-0.0416	OL	OL	OL	OL	OL	OL	OL	OL
4.377	7.3098	-0.0392	6.1927	-0.0465	6.9325	-0.0551	6.8895	-0.0694	OL	OL	OL	OL	OL	OL	OL	OL
4.382	7.3108	-0.0261	6.1946	-0.0155	6.9354	-0.0138	6.8914	-0.0416	OL	OL	OL	OL	OL	OL	OL	OL
4.413	7.3108	-0.0261	6.1918	-0.062	6.9364	0	6.8838	-0.1526	OL	OL	OL	OL	OL	OL	OL	OL
4.416	7.3117	-0.013	6.1908	-0.0775	6.9344	-0.0276	6.8847	-0.1387	OL	OL	OL	OL	OL	OL	OL	OL
4.419	7.3098	-0.0392	6.1918	-0.062	6.9344	-0.0276	6.8895	-0.0694	OL	OL	OL	OL	OL	OL	OL	OL
4.422	7.3146	0.0261	6.1898	-0.093	6.9344	-0.0276	6.8905	-0.0555	OL	OL	OL	OL	OL	OL	OL	OL
4.46	7.3098	-0.0392	6.1908	-0.0775	6.9354	-0.0138	6.8914	-0.0416	OL	OL	OL	OL	OL	OL	OL	OL
4.462	7.3127	0	6.1927	-0.0465	6.9335	-0.0414	6.8924	-0.0277	OL	OL	OL	OL	OL	OL	OL	OL
4.465	7.3089	-0.0522	6.1927	-0.0465	6.9354	-0.0138	6.8895	-0.0694	OL	OL	OL	OL	OL	OL	OL	OL
4.495	7.3136	0.013	6.1937	-0.031	6.9354	-0.0138	6.8924	-0.0277	OL	OL	OL	OL	OL	OL	OL	OL
4.499	7.3146	0.0261	6.1956	0	6.9335	-0.0414	6.8933	-0.0139	OL	OL	OL	OL	OL	OL	OL	OL
4.501	7.3127	0	6.1898	-0.093	6.9354	-0.0138	6.8943	0	OL	OL	OL	OL	OL	OL	OL	OL
4.504	7.3098	-0.0392	6.1937	-0.031	6.9344	-0.0276	6.8914	-0.0416	OL	OL	OL	OL	OL	OL	OL	OL
4.532	7.3117	-0.013	6.1927	-0.0465	6.9373	0.0138	6.8933	-0.0139	OL	OL	OL	OL	OL	OL	OL	OL
4.536	7.3098	-0.0392	6.1918	-0.062	6.9354	-0.0138	6.8924	-0.0277	OL	OL	OL	OL	OL	OL	OL	OL
4.538	7.3127	0	6.1927	-0.0465	6.9344	-0.0276	6.8924	-0.0277	OL	OL	OL	OL	OL	OL	OL	OL
4.542	7.3117	-0.013	6.1927	-0.0465	6.9364	0	6.8905	-0.0555	OL	OL	OL	OL	OL	OL	OL	OL
4.574	7.3165	0.0522	6.1918	-0.062	6.9354	-0.0138	6.8933	-0.0139	OL	OL	OL	OL	OL	OL	OL	OL
4.577	7.3108	-0.0261	6.1927	-0.0465	6.9364	0	6.8933	-0.0139	OL	OL	OL	OL	OL	OL	OL	OL
4.581	7.306	-0.0913	6.1946	-0.0155	6.9354	-0.0138	6.8914	-0.0416	OL	OL	OL	OL	OL	OL	OL	OL
4.585	7.3098	-0.0392	6.186	-0.155	6.9354	-0.0138	6.8905	-0.0555	OL	OL	OL	OL	OL	OL	OL	OL
4.588	7.3127	0	6.1908	-0.0775	6.9354	-0.0138	6.8914	-0.0416	OL	OL	OL	OL	OL	OL	OL	OL
4.619	7.3136	0.013	6.1908	-0.0775	6.9344	-0.0276	6.8924	-0.0277	OL	OL	OL	OL	OL	OL	OL	OL
4.622	7.3127	0	6.1908	-0.0775	6.9335	-0.0414	6.8895	-0.0694	OL	OL	OL	OL	OL	OL	OL	OL
4.625	7.3098	-0.0392	6.1946	-0.0155	6.9335	-0.0414	6.8924	-0.0277	OL	OL	OL	OL	OL	OL	OL	OL
4.652	7.3089	-0.0522	6.1898	-0.093	6.9344	-0.0276	6.8914	-0.0416	OL	OL	OL	OL	OL	OL	OL	OL
4.656	7.3108	-0.0261	6.1918	-0.062	6.9364	0	6.8924	-0.0277	OL	OL	OL	OL	OL	OL	OL	OL
4.658	7.3079	-0.0652	6.1927	-0.0465	6.9344	-0.0276	6.8905	-0.0555	OL	OL	OL	OL	OL	OL	OL	OL
4.661	7.3127	0	6.1927	-0.0465	6.9354	-0.0138	6.8924	-0.0277	OL	OL	OL	OL	OL	OL	OL	OL
4.694	7.3136	0.013	6.1937	-0.031	6.9344	-0.0276	6.8895	-0.0694	OL	OL	OL	OL	OL	OL	OL	OL
4.697	7.3127	0	6.1918	-0.062	6.9354	-0.0138	6.8924	-0.0277	OL	OL	OL	OL	OL	OL	OL	OL
4.7	7.306	-0.0913	6.1898	-0.093	6.9335	-0.0414	6.8914	-0.0416	OL	OL	OL	OL	OL	OL	OL	OL
4.702	7.3098	-0.0392	6.1937	-0.031	6.9354	-0.0138	6.8895	-0.0694	OL	OL	OL	OL	OL	OL	OL	OL
4.732	7.3127	0	6.1937	-0.031	6.9373	0.0138	6.8952	0.0139	OL	OL	OL	OL	OL	OL	OL	OL
4.736	7.3127	0	6.1918	-0.062	6.9344	-0.0276	6.8914	-0.0416	OL	OL	OL	OL	OL	OL	OL	OL
4.738	7.3127	0	6.1918	-0.062	6.9344	-0.0276	6.8905	-0.0555	OL	OL	OL	OL	OL	OL	OL	OL
4.741	7.3117	-0.013	6.1946	-0.0155	6.9344	-0.0276	6.8914	-0.0416	OL	OL	OL	OL	OL	OL	OL	OL
4.77	7.3117	-0.013	6.1918	-0.062	6.9344	-0.0276	6.8914	-0.0416	OL	OL	OL	OL	OL	OL	OL	OL
4.773	7.3117	-0.013	6.1918	-0.062	6.9354	-0.0138	6.8914	-0.0416	OL	OL	OL	OL	OL	OL	OL	OL
4.776	7.306	-0.0913	6.1889	-0.1085	6.9373	0.0138	6.8914	-0.0416	OL	OL	OL	OL	OL	OL	OL	OL
4.779	7.307	-0.0783	6.186	-0.155	6.9354	-0.0138	6.8924	-0.0277	OL	OL	OL	OL	OL	OL	OL	OL
4.81	7.306	-0.0913	6.1908	-0.0775	6.9354	-0.0138	6.8866	-0.111	OL	OL	OL	OL	OL	OL	OL	OL
4.813	7.3098	-0.0392	6.1918	-0.062	6.9335	-0.0414	6.8914	-0.0416	OL	OL	OL	OL	OL	OL	OL	OL
4.816	7.3127	0	6.187	-0.1395	6.9354	-0.0138	6.8914	-0.0416	OL	OL	OL	OL	OL	OL	OL	OL
4.818	7.3108	-0.0261	6.1898	-0.093	6.9335	-0.0414	6.8924	-0.0277	OL	OL	OL	OL	OL	OL	OL	OL
4.849	7.3108	-0.0261	6.1898	-0.093	6.9344	-0.0276	6.8895	-0.0694	OL	OL	OL	OL	OL	OL	OL	OL
4.852	7.3117	-0.013	6.1908	-0.0775	6.9354	-0.0138	6.8914	-0.0416	OL	OL	OL	OL	OL	OL	OL	OL
4.855	7.3108	-0.0261	6.1908	-0.0775	6.9344	-0.0276	6.8895	-0.0694	OL	OL	OL	OL	OL	OL	OL	OL
4.857	7.3089	-0.0522	6.1927	-0.0465	6.9364	0	6.8914	-0.0416	OL	OL	OL	OL	OL	OL	OL	OL
4.886	7.307	-0.0783	6.1908	-0.0775	6.9354	-0.0138	6.8914	-0.0416	OL	OL	OL	OL	OL	OL	OL	OL
4.89	7.3108	-0.0261	6.1918	-0.062	6.9354	-0.0138	6.8914	-0.0416	OL	OL	OL	OL	OL	OL	OL	OL
4.892	7.3098	-0.0392	6.1918	-0.062	6.9344	-0.0276	6.8905	-0.0555	OL	OL	OL	OL	OL	OL	OL	OL
4.919	7.3098	-0.0392	6.1918	-0.062	6.9354	-0.0138	6.8914	-0.0416	OL	OL	OL	OL	OL	OL	OL	OL
4.921	7.3108	-0.0261	6.1918	-0.062	6.9325	-0.0551	6.8914	-0.0416	OL	OL	OL	OL	OL	OL	OL	OL
4.946	7.3136	0.013	6.1985	0.0465	6.9335	-0.0414	6.8914	-0.0416	OL	OL	OL	OL	OL	OL	OL	OL
4.948	7.3098	-0.0392	6.1918	-0.062	6.9373	0.0138	6.8914	-0.0416	OL	OL	OL	OL	OL	OL	OL	OL
4.967	7.3098	-0.0392	6.1918	-0.062	6.9316	-0.0689	6.8924	-0.0277	OL	OL	OL	OL	OL	OL	OL	OL
4.97	7.3098	-0.0392	6.1918	-0.062	6.9354	-0.0138	6.8924	-0.0277	OL	OL	OL	OL	OL	OL	OL	OL
4.972	7.3098	-0.0392	6.1927	-0.0465	6.9344	-0.0276	6.8933	-0.0139	OL	OL	OL	OL	OL	OL	OL	OL
4.975	7.3108	-0.0261	6.1927	-0.0465	6.9354	-0.0138	6.8914	-0.0416	OL	OL	OL	OL	OL	OL	OL	OL
4.977	7.3079	-0.0652	6.1898	-0.093	6.9354	-0.0138	6.8905	-0.0555	OL	OL	OL	OL	OL	OL	OL	OL
4.985	7.3127	0	6.185	-0.1705	6.9364	0	6.8905	-0.0555	OL	OL	OL	OL	OL	OL	OL	OL
5.015	7.3098	-0.0392	6.1889	-0.1085	6.9354	-0.0138	6.8914	-0.0416	OL	OL	OL	OL	OL	OL	OL	OL
5.019	7.3117	-0.013	6.1927	-0.0465	6.9354	-0.0138	6.8914	-0.0416	OL	OL	OL	OL	OL	OL	OL	OL
5.024	7.3098	-0.0392	6.1889	-0.1085	6.9344	-0.0276	6.8885	-0.0832	OL	OL	OL	OL	OL	OL	OL	OL
5.055	7.3098	-0.0392	6.1908	-0.0775	6.9344	-0.0276	6.8885	-0.0832	OL	OL	OL	OL	OL	OL	OL	OL
5.059	7.3098	-0.0392	6.1918	-0.062	6.9354	-0.0138	6.8933	-0.0139	OL	OL	OL	OL	OL	OL	OL	OL
5.062	7.3136	0.013	6.1918	-0.062	6.9364	0	6.8905	-0.0555	OL	OL	OL	OL	OL	OL	OL	OL
5.078	7.3108	-0.0261	6.1918	-0.062	6.9335	-0.0414	6.8905	-0.0555	OL	OL	OL	OL	OL	OL	OL	OL
5.08	7.3117	-0.013	6.1937	-0.031	6.9344	-0.0276	6.8914	-0.0416	OL	OL	OL	OL	OL	OL	OL	OL
5.082	7.3108	-0.0261	6.1918	-0.062	6.9354	-0.0138	6.8914	-0.0416	OL	OL	OL	OL	OL	OL	OL	OL
5.113	7.3108	-0.0261	6.1908	-0.0775	6.9354	-0.0138	6.8895	-0.0694	OL	OL	OL	OL	OL	OL	OL	OL
5.116	7.3079	-0.0652	6.1918	-0.062	6.9344	-0.0276	6.8914	-0.0416	OL	OL	OL	OL	OL	OL	OL	OL
5.119	7.3108	-0.0261	6.1889	-0.1085	6.9354	-0.0138	6.8933	-0.0139	OL	OL	OL	OL	OL	OL	OL	OL
5.125	7.3108	-0.0261	6.1918	-0.062	6.9335	-0.0414	6.8895	-0.0694	OL	OL	OL	OL	OL	OL	OL	OL
5.156	7.3041	-0.1174	6.1927	-0.0465	6.9364	0	6.8914	-0.0416	OL	OL	OL	OL	OL	OL	OL	OL
5.159	7.3108	-0.0261	6.1927	-0.0465	6.9354	-0.0138	6.8914	-0.0416	OL	OL	OL	OL	OL	OL	OL	OL
5.161	7.3108	-0.0261	6.1946	-0.0155	6.9344	-0.0276	6.8905	-0.0555	OL	OL	OL	OL	OL	OL	OL	OL
5.163	7.3117	-0.013	6.1908	-0.0775	6.9354	-0.0138	6.8914	-0.0416	OL	OL	OL	OL	OL	OL	OL	OL
5.194	7.3108	-0.0261	6.1908	-0.0775	6.9344	-0.0276	6.8905	-0.0555	OL	OL	OL	OL	OL	OL	OL	OL
5.197	7.3127	0	6.1918	-0.062	6.9354	-0.0138	6.8924	-0.0277	OL	OL	OL	OL	OL	OL	OL	OL
5.2	7.3127	0	6.1898	-0.093	6.9354	-0.0138	6.8914	-0.0416	OL	OL	OL	OL	OL	OL	OL	OL
5.202	7.3108	-0.0261	6.1908	-0.0775	6.9354	-0.0138	6.8895	-0.0694	OL	OL	OL	OL	OL	OL	OL	OL
5.233	7.3098	-0.0392	6.1879	-0.124	6.9354	-0.0138	6.8905	-0.0555	OL	OL	OL	OL	OL	OL	OL	OL
5.236	7.3079	-0.0652	6.1918	-0.062	6.9344	-0.0276	6.8924	-0.0277	OL	OL	OL	OL	OL	OL	OL	OL
5.238	7.3155	0.0391	6.1918	-0.062	6.9344	-0.0276	6.8885	-0.0832	OL	OL	OL	OL	OL	OL	OL	OL
5.245	7.3108	-0.0261	6.1908	-0.0775	6.9344	-0.0276	6.8905	-0.0555	OL	OL	OL	OL	OL	OL	OL	OL
5.248	7.3108	-0.0261	6.1927	-0.0465	6.9335	-0.0414	6.8914	-0.0416	OL	OL	OL	OL	OL	OL	OL	OL
5.28	7.3117	-0.013	6.1889	-0.1085	6.9344	-0.0276	6.8885	-0.0832	OL	OL	OL	OL	OL	OL	OL	OL
5.284	7.3098	-0.0392	6.1927	-0.0465	6.9335	-0.0414	6.8933	-0.0139	OL	OL	OL	OL	OL	OL	OL	OL
5.286	7.3108	-0.0261	6.1927	-0.0465	6.9335	-0.0414	6.8943	0	OL	OL	OL	OL	OL	OL	OL	OL
5.288	7.3117	-0.013	6.1918	-0.062	6.9354	-0.0138	6.8914	-0.0416	OL	OL	OL	OL	OL	OL	OL	OL
5.319	7.3108	-0.0261	6.1927	-0.0465	6.9335	-0.0414	6.8933	-0.0139	OL	OL	OL	OL	OL	OL	OL	OL
5.323	7.3136	0.013	6.1889	-0.1085	6.9354	-0.0138	6.8914	-0.0416	OL	OL	OL	OL	OL	OL	OL	OL
5.325	7.3098	-0.0392	6.1918	-0.062	6.9344	-0.0276	6.8924	-0.0277	OL	OL	OL	OL	OL	OL	OL	OL
5.329	7.3108	-0.0261	6.1918	-0.062	6.9344	-0.0276	6.8924	-0.0277	OL	OL	OL	OL	OL	OL	OL	OL
5.358	7.3098	-0.0392	6.1898	-0.093	6.9364	0	6.8885	-0.0832	OL	OL	OL	OL	OL	OL	OL	OL
5.361	7.3108	-0.0261	6.1889	-0.1085	6.9354	-0.0138	6.8933	-0.0139	OL	OL	OL	OL	OL	OL	OL	OL
5.363	7.3136	0.013	6.1994	0.062	6.9344	-0.0276	6.8914	-0.0416	OL	OL	OL	OL	OL	OL	OL	OL
5.37	7.3117	-0.013	6.1898	-0.093	6.9364	0	6.8962	0.0277	OL	OL	OL	OL	OL	OL	OL	OL
5.401	7.3098	-0.0392	6.1898	-0.093	6.9344	-0.0276	6.8838	-0.1526	OL	OL	OL	OL	OL	OL	OL	OL
5.405	7.3108	-0.0261	6.1918	-0.062	6.9335	-0.0414	6.8857	-0.1249	OL	OL	OL	OL	OL	OL	OL	OL
5.407	7.3108	-0.0261	6.1908	-0.0775	6.9354	-0.0138	6.8905	-0.0555	OL	OL	OL	OL	OL	OL	OL	OL
5.41	7.3089	-0.0522	6.1927	-0.0465	6.9335	-0.0414	6.8914	-0.0416	OL	OL	OL	OL	OL	OL	OL	OL
5.44	7.3098	-0.0392	6.1927	-0.0465	6.9354	-0.0138	6.8914	-0.0416	OL	OL	OL	OL	OL	OL	OL	OL
5.444	7.3098	-0.0392	6.1937	-0.031	6.9354	-0.0138	6.8914	-0.0416	OL	OL	OL	OL	OL	OL	OL	OL
5.446	7.3117	-0.013	6.1889	-0.1085	6.9344	-0.0276	6.8895	-0.0694	OL	OL	OL	OL	OL	OL	OL	OL
5.449	7.3098	-0.0392	6.1908	-0.0775	6.9344	-0.0276	6.8876	-0.0971	OL	OL	OL	OL	OL	OL	OL	OL
5.479	7.306	-0.0913	6.1831	-0.2015	6.9354	-0.0138	6.8876	-0.0971	OL	OL	OL	OL	OL	OL	OL	OL
5.482	7.3108	-0.0261	6.1918	-0.062	6.9344	-0.0276	6.8914	-0.0416	OL	OL	OL	OL	OL	OL	OL	OL
5.491	7.3127	0	6.1927	-0.0465	6.9354	-0.0138	6.8885	-0.0832	OL	OL	OL	OL	OL	OL	OL	OL
5.497	7.3108	-0.0261	6.1918	-0.062	6.9335	-0.0414	6.8895	-0.0694	OL	OL	OL	OL	OL	OL	OL	OL
5.526	7.3108	-0.0261	6.1908	-0.0775	6.9354	-0.0138	6.8905	-0.0555	OL	OL	OL	OL	OL	OL	OL	OL
5.529	7.3098	-0.0392	6.1898	-0.093	6.9344	-0.0276	6.8895	-0.0694	OL	OL	OL	OL	OL	OL	OL	OL
5.531	7.307	-0.0783	6.1956	0	6.9335	-0.0414	6.8914	-0.0416	OL	OL	OL	OL	OL	OL	OL	OL
5.556	7.3117	-0.013	6.1918	-0.062	6.9344	-0.0276	6.8943	0	OL	OL	OL	OL	OL	OL	OL	OL
5.559	7.3127	0	6.1918	-0.062	6.9354	-0.0138	6.8914	-0.0416	OL	OL	OL	OL	OL	OL	OL	OL
5.584	7.3089	-0.0522	6.1918	-0.062	6.9344	-0.0276	6.8885	-0.0832	OL	OL	OL	OL	OL	OL	OL	OL
5.586	7.3127	0	6.1898	-0.093	6.9354	-0.0138	6.8943	0	OL	OL	OL	OL	OL	OL	OL	OL
5.605	7.3117	-0.013	6.187	-0.1395	6.9344	-0.0276	6.8914	-0.0416	OL	OL	OL	OL	OL	OL	OL	OL
5.607	7.3098	-0.0392	6.1918	-0.062	6.9354	-0.0138	6.8895	-0.0694	OL	OL	OL	OL	OL	OL	OL	OL
5.613	7.3098	-0.0392	6.1908	-0.0775	6.9325	-0.0551	6.8895	-0.0694	OL	OL	OL	OL	OL	OL	OL	OL
5.616	7.3089	-0.0522	6.1908	-0.0775	6.9344	-0.0276	6.8905	-0.0555	OL	OL	OL	OL	OL	OL	OL	OL
5.618	7.3108	-0.0261	6.1908	-0.0775	6.9344	-0.0276	6.8914	-0.0416	OL	OL	OL	OL	OL	OL	OL	OL
5.647	7.3098	-0.0392	6.1918	-0.062	6.9354	-0.0138	6.8895	-0.0694	OL	OL	OL	OL	OL	OL	OL	OL
5.651	7.3127	0	6.1889	-0.1085	6.9344	-0.0276	6.8905	-0.0555	OL	OL	OL	OL	OL	OL	OL	OL
5.653	7.3108	-0.0261	6.1927	-0.0465	6.9344	-0.0276	6.8895	-0.0694	OL	OL	OL	OL	OL	OL	OL	OL
5.689	7.3127	0	6.1908	-0.0775	6.9344	-0.0276	6.8895	-0.0694	OL	OL	OL	OL	OL	OL	OL	OL
5.695	7.307	-0.0783	6.1918	-0.062	6.9344	-0.0276	6.8914	-0.0416	OL	OL	OL	OL	OL	OL	OL	OL
5.697	7.3108	-0.0261	6.1966	0.0155	6.9354	-0.0138	6.8885	-0.0832	OL	OL	OL	OL	OL	OL	OL	OL
5.727	7.3098	-0.0392	6.1918	-0.062	6.9354	-0.0138	6.8933	-0.0139	OL	OL	OL	OL	OL	OL	OL	OL
5.731	7.3117	-0.013	6.1918	-0.062	6.9335	-0.0414	6.8924	-0.0277	OL	OL	OL	OL	OL	OL	OL	OL
5.733	7.3108	-0.0261	6.1918	-0.062	6.9344	-0.0276	6.8895	-0.0694	OL	OL	OL	OL	OL	OL	OL	OL
5.74	7.3108	-0.0261	6.1908	-0.0775	6.9354	-0.0138	6.8914	-0.0416	OL	OL	OL	OL	OL	OL	OL	OL
5.742	7.3108	-0.0261	6.1908	-0.0775	6.9344	-0.0276	6.8895	-0.0694	OL	OL	OL	OL	OL	OL	OL	OL
5.772	7.3213	0.1174	6.1918	-0.062	6.9316	-0.0689	6.8905	-0.0555	OL	OL	OL	OL	OL	OL	OL	OL
5.775	7.3098	-0.0392	6.1918	-0.062	6.9344	-0.0276	6.8895	-0.0694	OL	OL	OL	OL	OL	OL	OL	OL
5.777	7.3108	-0.0261	6.1927	-0.0465	6.9344	-0.0276	6.8905	-0.0555	OL	OL	OL	OL	OL	OL	OL	OL
5.781	7.2993	-0.1827	6.1918	-0.062	6.9335	-0.0414	6.8943	0	OL	OL	OL	OL	OL	OL	OL	OL
5.812	7.3098	-0.0392	6.1793	-0.2635	6.9344	-0.0276	6.8924	-0.0277	OL	OL	OL	OL	OL	OL	OL	OL
5.816	7.3108	-0.0261	6.1898	-0.093	6.9344	-0.0276	6.8914	-0.0416	OL	OL	OL	OL	OL	OL	OL	OL
5.818	7.3117	-0.013	6.1946	-0.0155	6.9344	-0.0276	6.8924	-0.0277	OL	OL	OL	OL	OL	OL	OL	OL
5.821	7.3098	-0.0392	6.1927	-0.0465	6.9344	-0.0276	6.8914	-0.0416	OL	OL	OL	OL	OL	OL	OL	OL
5.851	7.3117	-0.013	6.1898	-0.093	6.9354	-0.0138	6.8943	0	OL	OL	OL	OL	OL	OL	OL	OL
5.855	7.3089	-0.0522	6.1908	-0.0775	6.9344	-0.0276	6.8914	-0.0416	OL	OL	OL	OL	OL	OL	OL	OL
5.857	7.3127	0	6.1898	-0.093	6.9354	-0.0138	6.8924	-0.0277	OL	OL	OL	OL	OL	OL	OL	OL
5.864	7.3108	-0.0261	6.1918	-0.062	6.9335	-0.0414	6.8914	-0.0416	OL	OL	OL	OL	OL	OL	OL	OL
5.894	7.3108	-0.0261	6.1985	0.0465	6.9344	-0.0276	6.8914	-0.0416	OL	OL	OL	OL	OL	OL	OL	OL
5.897	7.3098	-0.0392	6.186	-0.155	6.9335	-0.0414	6.8895	-0.0694	OL	OL	OL	OL	OL	OL	OL	OL
5.9	7.3136	0.013	6.1918	-0.062	6.9344	-0.0276	6.8914	-0.0416	OL	OL	OL	OL	OL	OL	OL	OL
5.902	7.3146	0.0261	6.1918	-0.062	6.9344	-0.0276	6.8866	-0.111	OL	OL	OL	OL	OL	OL	OL	OL
5.908	7.3127	0	6.1889	-0.1085	6.9335	-0.0414	6.8914	-0.0416	OL	OL	OL	OL	OL	OL	OL	OL
5.944	7.3098	-0.0392	6.1918	-0.062	6.9373	0.0138	6.8895	-0.0694	OL	OL	OL	OL	OL	OL	OL	OL
5.948	7.3098	-0.0392	6.1918	-0.062	6.9354	-0.0138	6.8924	-0.0277	OL	OL	OL	OL	OL	OL	OL	OL
5.979	7.3098	-0.0392	6.1927	-0.0465	6.9354	-0.0138	6.8885	-0.0832	OL	OL	OL	OL	OL	OL	OL	OL
5.983	7.3079	-0.0652	6.1918	-0.062	6.9344	-0.0276	6.8905	-0.0555	OL	OL	OL	OL	OL	OL	OL	OL
5.985	7.3079	-0.0652	6.1879	-0.124	6.9344	-0.0276	6.8914	-0.0416	OL	OL	OL	OL	OL	OL	OL	OL
5.991	7.3098	-0.0392	6.1841	-0.186	6.9373	0.0138	6.8905	-0.0555	OL	OL	OL	OL	OL	OL	OL	OL
6.021	7.3098	-0.0392	6.1918	-0.062	6.9344	-0.0276	6.8885	-0.0832	OL	OL	OL	OL	OL	OL	OL	OL
6.025	7.3079	-0.0652	6.1918	-0.062	6.9344	-0.0276	6.8962	0.0277	OL	OL	OL	OL	OL	OL	OL	OL
6.027	7.3117	-0.013	6.1918	-0.062	6.9344	-0.0276	6.8914	-0.0416	OL	OL	OL	OL	OL	OL	OL	OL
6.03	7.3127	0	6.1956	0	6.9354	-0.0138	6.8952	0.0139	OL	OL	OL	OL	OL	OL	OL	OL
6.06	7.3108	-0.0261	6.1918	-0.062	6.9354	-0.0138	6.8924	-0.0277	OL	OL	OL	OL	OL	OL	OL	OL
6.064	7.3117	-0.013	6.1918	-0.062	6.9354	-0.0138	6.8943	0	OL	OL	OL	OL	OL	OL	OL	OL
6.066	7.3108	-0.0261	6.1927	-0.0465	6.9354	-0.0138	6.8905	-0.0555	OL	OL	OL	OL	OL	OL	OL	OL
6.069	7.3136	0.013	6.1918	-0.062	6.9344	-0.0276	6.8914	-0.0416	OL	OL	OL	OL	OL	OL	OL	OL
6.099	7.3108	-0.0261	6.1898	-0.093	6.9354	-0.0138	6.8895	-0.0694	OL	OL	OL	OL	OL	OL	OL	OL
6.103	7.3098	-0.0392	6.1918	-0.062	6.9354	-0.0138	6.8905	-0.0555	OL	OL	OL	OL	OL	OL	OL	OL
6.105	7.3108	-0.0261	6.1908	-0.0775	6.9364	0	6.8924	-0.0277	OL	OL	OL	OL	OL	OL	OL	OL
6.111	7.3155	0.0391	6.1918	-0.062	6.9344	-0.0276	6.8924	-0.0277	OL	OL	OL	OL	OL	OL	OL	OL
6.141	7.3117	-0.013	6.2004	0.0775	6.9373	0.0138	6.8933	-0.0139	OL	OL	OL	OL	OL	OL	OL	OL
6.145	7.3108	-0.0261	6.2004	0.0775	6.9354	-0.0138	6.8905	-0.0555	OL	OL	OL	OL	OL	OL	OL	OL
6.147	7.3108	-0.0261	6.186	-0.155	6.9354	-0.0138	6.8914	-0.0416	OL	OL	OL	OL	OL	OL	OL	OL
6.154	7.3098	-0.0392	6.1908	-0.0775	6.9344	-0.0276	6.8914	-0.0416	OL	OL	OL	OL	OL	OL	OL	OL
6.156	7.3127	0	6.1918	-0.062	6.9354	-0.0138	6.8905	-0.0555	OL	OL	OL	OL	OL	OL	OL	OL
6.181	7.3108	-0.0261	6.1898	-0.093	6.9354	-0.0138	6.8905	-0.0555	OL	OL	OL	OL	OL	OL	OL	OL
6.183	7.3089	-0.0522	6.1908	-0.0775	6.9344	-0.0276	6.8924	-0.0277	OL	OL	OL	OL	OL	OL	OL	OL
6.201	7.3079	-0.0652	6.1898	-0.093	6.9364	0	6.8885	-0.0832	OL	OL	OL	OL	OL	OL	OL	OL
6.204	7.3136	0.013	6.1927	-0.0465	6.9344	-0.0276	6.8885	-0.0832	OL	OL	OL	OL	OL	OL	OL	OL
6.206	7.3098	-0.0392	6.1918	-0.062	6.9354	-0.0138	6.8924	-0.0277	OL	OL	OL	OL	OL	OL	OL	OL
6.237	7.3089	-0.0522	6.1946	-0.0155	6.9354	-0.0138	6.8943	0	OL	OL	OL	OL	OL	OL	OL	OL
6.241	7.3117	-0.013	6.1889	-0.1085	6.9354	-0.0138	6.8924	-0.0277	OL	OL	OL	OL	OL	OL	OL	OL
6.245	7.3136	0.013	6.1908	-0.0775	6.9354	-0.0138	6.8895	-0.0694	OL	OL	OL	OL	OL	OL	OL	OL
6.249	7.3117	-0.013	6.1908	-0.0775	6.9354	-0.0138	6.8933	-0.0139	OL	OL	OL	OL	OL	OL	OL	OL
6.288	7.3108	-0.0261	6.1918	-0.062	6.9354	-0.0138	6.8905	-0.0555	OL	OL	OL	OL	OL	OL	OL	OL
6.291	7.3108	-0.0261	6.1927	-0.0465	6.9344	-0.0276	6.8895	-0.0694	OL	OL	OL	OL	OL	OL	OL	OL
6.294	7.3108	-0.0261	6.1918	-0.062	6.9373	0.0138	6.8914	-0.0416	OL	OL	OL	OL	OL	OL	OL	OL
6.308	7.3108	-0.0261	6.1927	-0.0465	6.9364	0	6.8905	-0.0555	OL	OL	OL	OL	OL	OL	OL	OL
6.313	7.3117	-0.013	6.1918	-0.062	6.9354	-0.0138	6.8905	-0.0555	OL	OL	OL	OL	OL	OL	OL	OL
6.316	7.307	-0.0783	6.1908	-0.0775	6.9335	-0.0414	6.8905	-0.0555	OL	OL	OL	OL	OL	OL	OL	OL
6.348	7.3098	-0.0392	6.1975	0.031	6.9354	-0.0138	6.8866	-0.111	OL	OL	OL	OL	OL	OL	OL	OL
6.354	7.3089	-0.0522	6.1889	-0.1085	6.9354	-0.0138	6.8895	-0.0694	OL	OL	OL	OL	OL	OL	OL	OL
6.359	7.3108	-0.0261	6.2004	0.0775	6.9354	-0.0138	6.8866	-0.111	OL	OL	OL	OL	OL	OL	OL	OL
6.361	7.3089	-0.0522	6.1946	-0.0155	6.9344	-0.0276	6.901	0.0971	OL	OL	OL	OL	OL	OL	OL	OL
6.364	7.3127	0	6.1918	-0.062	6.9354	-0.0138	6.8895	-0.0694	OL	OL	OL	OL	OL	OL	OL	OL
6.393	7.3098	-0.0392	6.1908	-0.0775	6.9344	-0.0276	6.8914	-0.0416	OL	OL	OL	OL	OL	OL	OL	OL
6.396	7.3108	-0.0261	6.1927	-0.0465	6.9344	-0.0276	6.8924	-0.0277	OL	OL	OL	OL	OL	OL	OL	OL
6.399	7.3098	-0.0392	6.1889	-0.1085	6.9364	0	6.8914	-0.0416	OL	OL	OL	OL	OL	OL	OL	OL
6.402	7.3098	-0.0392	6.1927	-0.0465	6.9335	-0.0414	6.8924	-0.0277	OL	OL	OL	OL	OL	OL	OL	OL
6.431	7.3089	-0.0522	6.1927	-0.0465	6.9344	-0.0276	6.8914	-0.0416	OL	OL	OL	OL	OL	OL	OL	OL
6.435	7.3089	-0.0522	6.1937	-0.031	6.9354	-0.0138	6.8914	-0.0416	OL	OL	OL	OL	OL	OL	OL	OL
6.437	7.3127	0	6.1966	0.0155	6.9354	-0.0138	6.8914	-0.0416	OL	OL	OL	OL	OL	OL	OL	OL
6.441	7.3184	0.0783	6.1985	0.0465	6.9335	-0.0414	6.8895	-0.0694	OL	OL	OL	OL	OL	OL	OL	OL
6.471	7.3117	-0.013	6.1927	-0.0465	6.9354	-0.0138	6.8905	-0.0555	OL	OL	OL	OL	OL	OL	OL	OL
6.475	7.3117	-0.013	6.1889	-0.1085	6.9364	0	6.8971	0.0416	OL	OL	OL	OL	OL	OL	OL	OL
6.477	7.3117	-0.013	6.1918	-0.062	6.9344	-0.0276	6.8905	-0.0555	OL	OL	OL	OL	OL	OL	OL	OL
6.48	7.3127	0	6.1927	-0.0465	6.9354	-0.0138	6.8905	-0.0555	OL	OL	OL	OL	OL	OL	OL	OL
6.51	7.3108	-0.0261	6.1898	-0.093	6.9344	-0.0276	6.8905	-0.0555	OL	OL	OL	OL	OL	OL	OL	OL
6.513	7.3108	-0.0261	6.1898	-0.093	6.9354	-0.0138	6.8905	-0.0555	OL	OL	OL	OL	OL	OL	OL	OL
6.516	7.3117	-0.013	6.1918	-0.062	6.9354	-0.0138	6.8914	-0.0416	OL	OL	OL	OL	OL	OL	OL	OL
6.52	7.3117	-0.013	6.1898	-0.093	6.9354	-0.0138	6.8895	-0.0694	OL	OL	OL	OL	OL	OL	OL	OL
6.55	7.3098	-0.0392	6.1898	-0.093	6.9344	-0.0276	6.8895	-0.0694	OL	OL	OL	OL	OL	OL	OL	OL
6.553	7.3117	-0.013	6.1927	-0.0465	6.9354	-0.0138	6.8905	-0.0555	OL	OL	OL	OL	OL	OL	OL	OL
6.556	7.3117	-0.013	6.1918	-0.062	6.9354	-0.0138	6.8857	-0.1249	OL	OL	OL	OL	OL	OL	OL	OL
6.56	7.3155	0.0391	6.1985	0.0465	6.9354	-0.0138	6.8895	-0.0694	OL	OL	OL	OL	OL	OL	OL	OL
6.59	7.3108	-0.0261	6.1937	-0.031	6.9335	-0.0414	6.8838	-0.1526	OL	OL	OL	OL	OL	OL	OL	OL
6.593	7.3108	-0.0261	6.1927	-0.0465	6.9335	-0.0414	6.8895	-0.0694	OL	OL	OL	OL	OL	OL	OL	OL
6.596	7.3098	-0.0392	6.1908	-0.0775	6.9354	-0.0138	6.8914	-0.0416	OL	OL	OL	OL	OL	OL	OL	OL
6.598	7.3098	-0.0392	6.1908	-0.0775	6.9344	-0.0276	6.8895	-0.0694	OL	OL	OL	OL	OL	OL	OL	OL
6.628	7.3098	-0.0392	6.1918	-0.062	6.9344	-0.0276	6.8914	-0.0416	OL	OL	OL	OL	OL	OL	OL	OL
6.631	7.3098	-0.0392	6.1946	-0.0155	6.9344	-0.0276	6.8914	-0.0416	OL	OL	OL	OL	OL	OL	OL	OL
6.634	7.3127	0	6.1918	-0.062	6.9354	-0.0138	6.8905	-0.0555	OL	OL	OL	OL	OL	OL	OL	OL
6.637	7.3108	-0.0261	6.1927	-0.0465	6.9335	-0.0414	6.8914	-0.0416	OL	OL	OL	OL	OL	OL	OL	OL
6.668	7.3175	0.0652	6.1937	-0.031	6.9344	-0.0276	6.8905	-0.0555	OL	OL	OL	OL	OL	OL	OL	OL
6.671	7.3108	-0.0261	6.1879	-0.124	6.9344	-0.0276	6.8905	-0.0555	OL	OL	OL	OL	OL	OL	OL	OL
6.674	7.3098	-0.0392	6.1994	0.062	6.9354	-0.0138	6.8876	-0.0971	OL	OL	OL	OL	OL	OL	OL	OL
6.677	7.3089	-0.0522	6.1918	-0.062	6.9344	-0.0276	6.8943	0	OL	OL	OL	OL	OL	OL	OL	OL
6.707	7.3108	-0.0261	6.1918	-0.062	6.9364	0	6.8905	-0.0555	OL	OL	OL	OL	OL	OL	OL	OL
6.713	7.3127	0	6.1927	-0.0465	6.9354	-0.0138	6.8943	0	OL	OL	OL	OL	OL	OL	OL	OL
6.713	7.3117	-0.013	6.1918	-0.062	6.9344	-0.0276	6.8924	-0.0277	OL	OL	OL	OL	OL	OL	OL	OL
6.717	7.3108	-0.0261	6.1918	-0.062	6.9354	-0.0138	6.8905	-0.0555	OL	OL	OL	OL	OL	OL	OL	OL
6.748	7.3117	-0.013	6.1927	-0.0465	6.9354	-0.0138	6.8905	-0.0555	OL	OL	OL	OL	OL	OL	OL	OL
6.751	7.3127	0	6.1937	-0.031	6.9354	-0.0138	6.8914	-0.0416	OL	OL	OL	OL	OL	OL	OL	OL
6.754	7.3136	0.013	6.1918	-0.062	6.9373	0.0138	6.8914	-0.0416	OL	OL	OL	OL	OL	OL	OL	OL
6.779	7.306	-0.0913	6.1841	-0.186	6.9364	0	6.8847	-0.1387	OL	OL	OL	OL	OL	OL	OL	OL
6.781	7.3117	-0.013	6.1927	-0.0465	6.9354	-0.0138	6.8905	-0.0555	OL	OL	OL	OL	OL	OL	OL	OL
6.806	7.3117	-0.013	6.1937	-0.031	6.9335	-0.0414	6.8914	-0.0416	OL	OL	OL	OL	OL	OL	OL	OL
6.809	7.3136	0.013	6.1841	-0.186	6.9335	-0.0414	6.8866	-0.111	OL	OL	OL	OL	OL	OL	OL	OL
6.828	7.3108	-0.0261	6.1918	-0.062	6.9354	-0.0138	6.8905	-0.0555	OL	OL	OL	OL	OL	OL	OL	OL
6.83	7.3098	-0.0392	6.1918	-0.062	6.9354	-0.0138	6.8876	-0.0971	OL	OL	OL	OL	OL	OL	OL	OL
6.832	7.3117	-0.013	6.1908	-0.0775	6.9344	-0.0276	6.8905	-0.0555	OL	OL	OL	OL	OL	OL	OL	OL
6.835	7.3127	0	6.1908	-0.0775	6.9373	0.0138	6.8905	-0.0555	OL	OL	OL	OL	OL	OL	OL	OL
6.837	7.3127	0	6.1898	-0.093	6.9344	-0.0276	6.8895	-0.0694	OL	OL	OL	OL	OL	OL	OL	OL
6.867	7.3098	-0.0392	6.1937	-0.031	6.9354	-0.0138	6.8914	-0.0416	OL	OL	OL	OL	OL	OL	OL	OL
6.87	7.3041	-0.1174	6.1946	-0.0155	6.9344	-0.0276	6.8933	-0.0139	OL	OL	OL	OL	OL	OL	OL	OL
6.872	7.3127	0	6.1898	-0.093	6.9344	-0.0276	6.8914	-0.0416	OL	OL	OL	OL	OL	OL	OL	OL
6.875	7.307	-0.0783	6.2062	0.1705	6.9354	-0.0138	6.8885	-0.0832	OL	OL	OL	OL	OL	OL	OL	OL
6.908	7.3127	0	6.1927	-0.0465	6.9383	0.0276	6.8943	0	OL	OL	OL	OL	OL	OL	OL	OL
6.911	7.3108	-0.0261	6.1898	-0.093	6.9383	0.0276	6.8924	-0.0277	OL	OL	OL	OL	OL	OL	OL	OL
6.913	7.3098	-0.0392	6.1937	-0.031	6.9344	-0.0276	6.8924	-0.0277	OL	OL	OL	OL	OL	OL	OL	OL
6.928	7.3108	-0.0261	6.1918	-0.062	6.9344	-0.0276	6.8895	-0.0694	OL	OL	OL	OL	OL	OL	OL	OL
6.93	7.3108	-0.0261	6.1898	-0.093	6.9344	-0.0276	6.8914	-0.0416	OL	OL	OL	OL	OL	OL	OL	OL
6.962	7.3098	-0.0392	6.1927	-0.0465	6.9335	-0.0414	6.8914	-0.0416	OL	OL	OL	OL	OL	OL	OL	OL
6.966	7.3108	-0.0261	6.1908	-0.0775	6.9354	-0.0138	6.8895	-0.0694	OL	OL	OL	OL	OL	OL	OL	OL
6.969	7.3079	-0.0652	6.1927	-0.0465	6.9335	-0.0414	6.8895	-0.0694	OL	OL	OL	OL	OL	OL	OL	OL
6.976	7.3155	0.0391	6.1908	-0.0775	6.9364	0	6.8962	0.0277	OL	OL	OL	OL	OL	OL	OL	OL
7.008	7.3146	0.0261	6.1898	-0.093	6.9354	-0.0138	6.8905	-0.0555	OL	OL	OL	OL	OL	OL	OL	OL
7.013	7.3098	-0.0392	6.1802	-0.248	6.9354	-0.0138	6.8914	-0.0416	OL	OL	OL	OL	OL	OL	OL	OL
7.044	7.3108	-0.0261	6.1927	-0.0465	6.9335	-0.0414	6.8895	-0.0694	OL	OL	OL	OL	OL	OL	OL	OL
7.047	7.3098	-0.0392	6.1918	-0.062	6.9364	0	6.8885	-0.0832	OL	OL	OL	OL	OL	OL	OL	OL
7.05	7.3108	-0.0261	6.1918	-0.062	6.9354	-0.0138	6.8905	-0.0555	OL	OL	OL	OL	OL	OL	OL	OL
7.052	7.3079	-0.0652	6.1918	-0.062	6.9354	-0.0138	6.8914	-0.0416	OL	OL	OL	OL	OL	OL	OL	OL
7.082	7.3108	-0.0261	6.1908	-0.0775	6.9354	-0.0138	6.8914	-0.0416	OL	OL	OL	OL	OL	OL	OL	OL
7.086	7.3089	-0.0522	6.1918	-0.062	6.9364	0	6.8895	-0.0694	OL	OL	OL	OL	OL	OL	OL	OL
7.088	7.3051	-0.1044	6.1918	-0.062	6.9364	0	6.8914	-0.0416	OL	OL	OL	OL	OL	OL	OL	OL
7.095	7.307	-0.0783	6.1908	-0.0775	6.9354	-0.0138	6.8905	-0.0555	OL	OL	OL	OL	OL	OL	OL	OL
7.125	7.3098	-0.0392	6.2033	0.124	6.9373	0.0138	6.8905	-0.0555	OL	OL	OL	OL	OL	OL	OL	OL
7.128	7.3117	-0.013	6.1927	-0.0465	6.9344	-0.0276	6.8924	-0.0277	OL	OL	OL	OL	OL	OL	OL	OL
7.131	7.3136	0.013	6.1927	-0.0465	6.9354	-0.0138	6.8905	-0.0555	OL	OL	OL	OL	OL	OL	OL	OL
7.133	7.3108	-0.0261	6.1918	-0.062	6.9344	-0.0276	6.8905	-0.0555	OL	OL	OL	OL	OL	OL	OL	OL
7.164	7.3108	-0.0261	6.1918	-0.062	6.9344	-0.0276	6.8885	-0.0832	OL	OL	OL	OL	OL	OL	OL	OL
7.167	7.3089	-0.0522	6.1927	-0.0465	6.9335	-0.0414	6.8914	-0.0416	OL	OL	OL	OL	OL	OL	OL	OL
7.17	7.3108	-0.0261	6.1908	-0.0775	6.9354	-0.0138	6.8895	-0.0694	OL	OL	OL	OL	OL	OL	OL	OL
7.172	7.3098	-0.0392	6.1937	-0.031	6.9354	-0.0138	6.8914	-0.0416	OL	OL	OL	OL	OL	OL	OL	OL
7.203	7.306	-0.0913	6.1908	-0.0775	6.9344	-0.0276	6.8905	-0.0555	OL	OL	OL	OL	OL	OL	OL	OL
7.206	7.307	-0.0783	6.1889	-0.1085	6.9354	-0.0138	6.8905	-0.0555	OL	OL	OL	OL	OL	OL	OL	OL
7.209	7.3155	0.0391	6.1927	-0.0465	6.9354	-0.0138	6.8924	-0.0277	OL	OL	OL	OL	OL	OL	OL	OL
7.215	7.3079	-0.0652	6.1889	-0.1085	6.9325	-0.0551	6.8876	-0.0971	OL	OL	OL	OL	OL	OL	OL	OL
7.218	7.3117	-0.013	6.2004	0.0775	6.9344	-0.0276	6.8924	-0.0277	OL	OL	OL	OL	OL	OL	OL	OL
7.248	7.3089	-0.0522	6.1946	-0.0155	6.9364	0	6.8828	-0.1665	OL	OL	OL	OL	OL	OL	OL	OL
7.251	7.3117	-0.013	6.1908	-0.0775	6.9344	-0.0276	6.8838	-0.1526	OL	OL	OL	OL	OL	OL	OL	OL
7.253	7.3108	-0.0261	6.1889	-0.1085	6.9354	-0.0138	6.8895	-0.0694	OL	OL	OL	OL	OL	OL	OL	OL
7.257	7.3127	0	6.1918	-0.062	6.9354	-0.0138	6.8905	-0.0555	OL	OL	OL	OL	OL	OL	OL	OL
7.289	7.3127	0	6.1918	-0.062	6.9335	-0.0414	6.8914	-0.0416	OL	OL	OL	OL	OL	OL	OL	OL
7.295	7.3098	-0.0392	6.1918	-0.062	6.9364	0	6.8885	-0.0832	OL	OL	OL	OL	OL	OL	OL	OL
7.297	7.3136	0.013	6.1927	-0.0465	6.9344	-0.0276	6.8895	-0.0694	OL	OL	OL	OL	OL	OL	OL	OL
7.3	7.3098	-0.0392	6.187	-0.1395	6.9335	-0.0414	6.8914	-0.0416	OL	OL	OL	OL	OL	OL	OL	OL
7.33	7.3175	0.0652	6.1927	-0.0465	6.9364	0	6.8914	-0.0416	OL	OL	OL	OL	OL	OL	OL	OL
7.334	7.3108	-0.0261	6.1908	-0.0775	6.9354	-0.0138	6.8924	-0.0277	OL	OL	OL	OL	OL	OL	OL	OL
7.336	7.3079	-0.0652	6.187	-0.1395	6.9354	-0.0138	6.8914	-0.0416	OL	OL	OL	OL	OL	OL	OL	OL
7.342	7.3108	-0.0261	6.1898	-0.093	6.9354	-0.0138	6.8952	0.0139	OL	OL	OL	OL	OL	OL	OL	OL
7.346	7.3108	-0.0261	6.1918	-0.062	6.9344	-0.0276	6.8914	-0.0416	OL	OL	OL	OL	OL	OL	OL	OL
7.381	7.3098	-0.0392	6.1908	-0.0775	6.9344	-0.0276	6.8914	-0.0416	OL	OL	OL	OL	OL	OL	OL	OL
7.385	7.3108	-0.0261	6.1937	-0.031	6.9335	-0.0414	6.8895	-0.0694	OL	OL	OL	OL	OL	OL	OL	OL
7.387	7.3127	0	6.1908	-0.0775	6.9354	-0.0138	6.8905	-0.0555	OL	OL	OL	OL	OL	OL	OL	OL
7.413	7.3136	0.013	6.1908	-0.0775	6.9354	-0.0138	6.8905	-0.0555	OL	OL	OL	OL	OL	OL	OL	OL
7.415	7.3089	-0.0522	6.1946	-0.0155	6.9344	-0.0276	6.8905	-0.0555	OL	OL	OL	OL	OL	OL	OL	OL
7.434	7.3108	-0.0261	6.186	-0.155	6.9335	-0.0414	6.8885	-0.0832	OL	OL	OL	OL	OL	OL	OL	OL
7.436	7.3098	-0.0392	6.1927	-0.0465	6.9344	-0.0276	6.8914	-0.0416	OL	OL	OL	OL	OL	OL	OL	OL
7.439	7.3117	-0.013	6.1908	-0.0775	6.9364	0	6.8914	-0.0416	OL	OL	OL	OL	OL	OL	OL	OL
7.441	7.3108	-0.0261	6.1898	-0.093	6.9354	-0.0138	6.8885	-0.0832	OL	OL	OL	OL	OL	OL	OL	OL
7.445	7.3089	-0.0522	6.1908	-0.0775	6.9354	-0.0138	6.8885	-0.0832	OL	OL	OL	OL	OL	OL	OL	OL
7.475	7.3127	0	6.1918	-0.062	6.9344	-0.0276	6.8885	-0.0832	OL	OL	OL	OL	OL	OL	OL	OL
7.479	7.3108	-0.0261	6.1908	-0.0775	6.9335	-0.0414	6.8885	-0.0832	OL	OL	OL	OL	OL	OL	OL	OL
7.481	7.3117	-0.013	6.1927	-0.0465	6.9354	-0.0138	6.8914	-0.0416	OL	OL	OL	OL	OL	OL	OL	OL
7.487	7.3127	0	6.1918	-0.062	6.9335	-0.0414	6.8914	-0.0416	OL	OL	OL	OL	OL	OL	OL	OL
7.528	7.3127	0	6.1918	-0.062	6.9354	-0.0138	6.8924	-0.0277	OL	OL	OL	OL	OL	OL	OL	OL
7.531	7.3127	0	6.2052	0.155	6.9325	-0.0551	6.8885	-0.0832	OL	OL	OL	OL	OL	OL	OL	OL
7.534	7.306	-0.0913	6.187	-0.1395	6.9344	-0.0276	6.8905	-0.0555	OL	OL	OL	OL	OL	OL	OL	OL
7.548	7.3136	0.013	6.1889	-0.1085	6.9335	-0.0414	6.8952	0.0139	OL	OL	OL	OL	OL	OL	OL	OL
7.55	7.3098	-0.0392	6.1802	-0.248	6.9344	-0.0276	6.8885	-0.0832	OL	OL	OL	OL	OL	OL	OL	OL
7.552	7.3089	-0.0522	6.1937	-0.031	6.9354	-0.0138	6.8914	-0.0416	OL	OL	OL	OL	OL	OL	OL	OL
7.557	7.3098	-0.0392	6.1918	-0.062	6.9354	-0.0138	6.8914	-0.0416	OL	OL	OL	OL	OL	OL	OL	OL
7.587	7.3108	-0.0261	6.1918	-0.062	6.9344	-0.0276	6.8914	-0.0416	OL	OL	OL	OL	OL	OL	OL	OL
7.591	7.3098	-0.0392	6.1927	-0.0465	6.9344	-0.0276	6.8933	-0.0139	OL	OL	OL	OL	OL	OL	OL	OL
7.593	7.3098	-0.0392	6.1937	-0.031	6.9354	-0.0138	6.8914	-0.0416	OL	OL	OL	OL	OL	OL	OL	OL
7.597	7.3108	-0.0261	6.1918	-0.062	6.9344	-0.0276	6.8914	-0.0416	OL	OL	OL	OL	OL	OL	OL	OL
7.605	7.3136	0.013	6.1908	-0.0775	6.9344	-0.0276	6.8914	-0.0416	OL	OL	OL	OL	OL	OL	OL	OL
7.639	7.3136	0.013	6.1898	-0.093	6.9344	-0.0276	6.8924	-0.0277	OL	OL	OL	OL	OL	OL	OL	OL
7.641	7.3098	-0.0392	6.1889	-0.1085	6.9364	0	6.8914	-0.0416	OL	OL	OL	OL	OL	OL	OL	OL
7.643	7.3108	-0.0261	6.1946	-0.0155	6.9344	-0.0276	6.8895	-0.0694	OL	OL	OL	OL	OL	OL	OL	OL
7.674	7.3117	-0.013	6.1946	-0.0155	6.9373	0.0138	6.8866	-0.111	OL	OL	OL	OL	OL	OL	OL	OL
7.677	7.3098	-0.0392	6.1956	0	6.9335	-0.0414	6.8924	-0.0277	OL	OL	OL	OL	OL	OL	OL	OL
7.68	7.3117	-0.013	6.1918	-0.062	6.9344	-0.0276	6.8924	-0.0277	OL	OL	OL	OL	OL	OL	OL	OL
7.682	7.3108	-0.0261	6.1918	-0.062	6.9344	-0.0276	6.8876	-0.0971	OL	OL	OL	OL	OL	OL	OL	OL
7.712	7.3117	-0.013	6.1937	-0.031	6.9354	-0.0138	6.8924	-0.0277	OL	OL	OL	OL	OL	OL	OL	OL
7.716	7.3117	-0.013	6.1927	-0.0465	6.9335	-0.0414	6.8914	-0.0416	OL	OL	OL	OL	OL	OL	OL	OL
7.718	7.3136	0.013	6.1918	-0.062	6.9344	-0.0276	6.8895	-0.0694	OL	OL	OL	OL	OL	OL	OL	OL
7.725	7.306	-0.0913	6.1927	-0.0465	6.9344	-0.0276	6.8895	-0.0694	OL	OL	OL	OL	OL	OL	OL	OL
7.755	7.3117	-0.013	6.1908	-0.0775	6.9354	-0.0138	6.8914	-0.0416	OL	OL	OL	OL	OL	OL	OL	OL
7.759	7.3108	-0.0261	6.186	-0.155	6.9383	0.0276	6.8943	0	OL	OL	OL	OL	OL	OL	OL	OL
7.761	7.3108	-0.0261	6.1889	-0.1085	6.9373	0.0138	6.8914	-0.0416	OL	OL	OL	OL	OL	OL	OL	OL
7.763	7.3108	-0.0261	6.1889	-0.1085	6.9364	0	6.8914	-0.0416	OL	OL	OL	OL	OL	OL	OL	OL
7.794	7.3108	-0.0261	6.2004	0.0775	6.9354	-0.0138	6.8933	-0.0139	OL	OL	OL	OL	OL	OL	OL	OL
7.797	7.3127	0	6.1918	-0.062	6.9344	-0.0276	6.8895	-0.0694	OL	OL	OL	OL	OL	OL	OL	OL
7.8	7.3098	-0.0392	6.1898	-0.093	6.9335	-0.0414	6.8924	-0.0277	OL	OL	OL	OL	OL	OL	OL	OL
7.802	7.3108	-0.0261	6.1898	-0.093	6.9354	-0.0138	6.8895	-0.0694	OL	OL	OL	OL	OL	OL	OL	OL
7.833	7.3136	0.013	6.1918	-0.062	6.9364	0	6.8914	-0.0416	OL	OL	OL	OL	OL	OL	OL	OL
7.836	7.3117	-0.013	6.1898	-0.093	6.9354	-0.0138	6.8914	-0.0416	OL	OL	OL	OL	OL	OL	OL	OL
7.838	7.3136	0.013	6.1908	-0.0775	6.9335	-0.0414	6.8914	-0.0416	OL	OL	OL	OL	OL	OL	OL	OL
7.845	7.3079	-0.0652	6.1927	-0.0465	6.9354	-0.0138	6.8905	-0.0555	OL	OL	OL	OL	OL	OL	OL	OL
7.849	7.3127	0	6.187	-0.1395	6.9344	-0.0276	6.8914	-0.0416	OL	OL	OL	OL	OL	OL	OL	OL
7.86	7.3136	0.013	6.1898	-0.093	6.9354	-0.0138	6.8914	-0.0416	OL	OL	OL	OL	OL	OL	OL	OL
7.89	7.3117	-0.013	6.1898	-0.093	6.9344	-0.0276	6.8933	-0.0139	OL	OL	OL	OL	OL	OL	OL	OL
7.893	7.3117	-0.013	6.1898	-0.093	6.9335	-0.0414	6.8924	-0.0277	OL	OL	OL	OL	OL	OL	OL	OL
7.896	7.3108	-0.0261	6.1918	-0.062	6.9344	-0.0276	6.8914	-0.0416	OL	OL	OL	OL	OL	OL	OL	OL
7.898	7.3127	0	6.1918	-0.062	6.9344	-0.0276	6.8952	0.0139	OL	OL	OL	OL	OL	OL	OL	OL
7.931	7.3108	-0.0261	6.1918	-0.062	6.9354	-0.0138	6.8905	-0.0555	OL	OL	OL	OL	OL	OL	OL	OL
7.933	7.3108	-0.0261	6.1898	-0.093	6.9335	-0.0414	6.8905	-0.0555	OL	OL	OL	OL	OL	OL	OL	OL
7.935	7.3136	0.013	6.1918	-0.062	6.9354	-0.0138	6.8914	-0.0416	OL	OL	OL	OL	OL	OL	OL	OL
7.939	7.3108	-0.0261	6.1918	-0.062	6.9344	-0.0276	6.8924	-0.0277	OL	OL	OL	OL	OL	OL	OL	OL
7.969	7.3146	0.0261	6.186	-0.155	6.9335	-0.0414	6.8914	-0.0416	OL	OL	OL	OL	OL	OL	OL	OL
7.972	7.3127	0	6.1898	-0.093	6.9335	-0.0414	6.8933	-0.0139	OL	OL	OL	OL	OL	OL	OL	OL
7.975	7.3089	-0.0522	6.1898	-0.093	6.9354	-0.0138	6.8914	-0.0416	OL	OL	OL	OL	OL	OL	OL	OL
8	7.3098	-0.0392	6.1937	-0.031	6.9335	-0.0414	6.8905	-0.0555	OL	OL	OL	OL	OL	OL	OL	OL
8.002	7.3098	-0.0392	6.1841	-0.186	6.9383	0.0276	6.8885	-0.0832	OL	OL	OL	OL	OL	OL	OL	OL
8.009	7.3108	-0.0261	6.1927	-0.0465	6.9354	-0.0138	6.8924	-0.0277	OL	OL	OL	OL	OL	OL	OL	OL
8.012	7.3108	-0.0261	6.1918	-0.062	6.9354	-0.0138	6.8914	-0.0416	OL	OL	OL	OL	OL	OL	OL	OL
8.036	7.3117	-0.013	6.1918	-0.062	6.9335	-0.0414	6.8924	-0.0277	OL	OL	OL	OL	OL	OL	OL	OL
8.039	7.3108	-0.0261	6.1898	-0.093	6.9354	-0.0138	6.8914	-0.0416	OL	OL	OL	OL	OL	OL	OL	OL
8.045	7.3108	-0.0261	6.1908	-0.0775	6.9364	0	6.8895	-0.0694	OL	OL	OL	OL	OL	OL	OL	OL
8.047	7.3098	-0.0392	6.1918	-0.062	6.9335	-0.0414	6.8914	-0.0416	OL	OL	OL	OL	OL	OL	OL	OL
8.066	7.307	-0.0783	6.186	-0.155	6.9344	-0.0276	6.8895	-0.0694	OL	OL	OL	OL	OL	OL	OL	OL
8.069	7.3079	-0.0652	6.1927	-0.0465	6.9344	-0.0276	6.8905	-0.0555	OL	OL	OL	OL	OL	OL	OL	OL
8.097	7.3117	-0.013	6.1927	-0.0465	6.9344	-0.0276	6.8876	-0.0971	OL	OL	OL	OL	OL	OL	OL	OL
8.101	7.3098	-0.0392	6.2004	0.0775	6.9344	-0.0276	6.8895	-0.0694	OL	OL	OL	OL	OL	OL	OL	OL
8.103	7.3108	-0.0261	6.1822	-0.217	6.9354	-0.0138	6.8905	-0.0555	OL	OL	OL	OL	OL	OL	OL	OL
8.106	7.3098	-0.0392	6.1898	-0.093	6.9335	-0.0414	6.8895	-0.0694	OL	OL	OL	OL	OL	OL	OL	OL
8.149	7.3108	-0.0261	6.1918	-0.062	6.9364	0	6.8905	-0.0555	OL	OL	OL	OL	OL	OL	OL	OL
8.152	7.3108	-0.0261	6.1908	-0.0775	6.9344	-0.0276	6.8914	-0.0416	OL	OL	OL	OL	OL	OL	OL	OL
8.154	7.3127	0	6.1927	-0.0465	6.9354	-0.0138	6.8914	-0.0416	OL	OL	OL	OL	OL	OL	OL	OL
8.167	7.3136	0.013	6.1908	-0.0775	6.9344	-0.0276	6.8914	-0.0416	OL	OL	OL	OL	OL	OL	OL	OL
8.17	7.3127	0	6.1918	-0.062	6.9364	0	6.8924	-0.0277	OL	OL	OL	OL	OL	OL	OL	OL
8.176	7.3127	0	6.1918	-0.062	6.9344	-0.0276	6.8943	0	OL	OL	OL	OL	OL	OL	OL	OL
8.178	7.3089	-0.0522	6.1918	-0.062	6.9344	-0.0276	6.8895	-0.0694	OL	OL	OL	OL	OL	OL	OL	OL
8.207	7.3108	-0.0261	6.1908	-0.0775	6.9354	-0.0138	6.8924	-0.0277	OL	OL	OL	OL	OL	OL	OL	OL
8.211	7.3098	-0.0392	6.1889	-0.1085	6.9344	-0.0276	6.8943	0	OL	OL	OL	OL	OL	OL	OL	OL
8.214	7.3089	-0.0522	6.1975	0.031	6.9344	-0.0276	6.8885	-0.0832	OL	OL	OL	OL	OL	OL	OL	OL
8.246	7.3098	-0.0392	6.1918	-0.062	6.9354	-0.0138	6.8866	-0.111	OL	OL	OL	OL	OL	OL	OL	OL
8.252	7.3117	-0.013	6.1889	-0.1085	6.9344	-0.0276	6.8905	-0.0555	OL	OL	OL	OL	OL	OL	OL	OL
8.255	7.3098	-0.0392	6.1898	-0.093	6.9354	-0.0138	6.8905	-0.0555	OL	OL	OL	OL	OL	OL	OL	OL
8.289	7.3117	-0.013	6.1889	-0.1085	6.9344	-0.0276	6.8914	-0.0416	OL	OL	OL	OL	OL	OL	OL	OL
8.299	7.3136	0.013	6.1908	-0.0775	6.9344	-0.0276	6.8924	-0.0277	OL	OL	OL	OL	OL	OL	OL	OL
8.302	7.3098	-0.0392	6.185	-0.1705	6.9354	-0.0138	6.8895	-0.0694	OL	OL	OL	OL	OL	OL	OL	OL
8.331	7.3155	0.0391	6.1946	-0.0155	6.9354	-0.0138	6.8914	-0.0416	OL	OL	OL	OL	OL	OL	OL	OL
8.335	7.3098	-0.0392	6.1908	-0.0775	6.9335	-0.0414	6.8838	-0.1526	OL	OL	OL	OL	OL	OL	OL	OL
8.337	7.3098	-0.0392	6.1918	-0.062	6.9335	-0.0414	6.8885	-0.0832	OL	OL	OL	OL	OL	OL	OL	OL
8.341	7.3098	-0.0392	6.1908	-0.0775	6.9335	-0.0414	6.8933	-0.0139	OL	OL	OL	OL	OL	OL	OL	OL
8.371	7.3117	-0.013	6.1908	-0.0775	6.9354	-0.0138	6.8905	-0.0555	OL	OL	OL	OL	OL	OL	OL	OL
8.375	7.3108	-0.0261	6.1898	-0.093	6.9344	-0.0276	6.8905	-0.0555	OL	OL	OL	OL	OL	OL	OL	OL
8.377	7.3098	-0.0392	6.1927	-0.0465	6.9354	-0.0138	6.8895	-0.0694	OL	OL	OL	OL	OL	OL	OL	OL
8.381	7.3108	-0.0261	6.1918	-0.062	6.9335	-0.0414	6.8905	-0.0555	OL	OL	OL	OL	OL	OL	OL	OL
8.412	7.3117	-0.013	6.1956	0	6.9335	-0.0414	6.8905	-0.0555	OL	OL	OL	OL	OL	OL	OL	OL
8.416	7.3117	-0.013	6.1908	-0.0775	6.9354	-0.0138	6.8885	-0.0832	OL	OL	OL	OL	OL	OL	OL	OL
8.418	7.3108	-0.0261	6.1927	-0.0465	6.9344	-0.0276	6.8895	-0.0694	OL	OL	OL	OL	OL	OL	OL	OL
8.425	7.3098	-0.0392	6.1898	-0.093	6.9344	-0.0276	6.8914	-0.0416	OL	OL	OL	OL	OL	OL	OL	OL
8.428	7.3098	-0.0392	6.1879	-0.124	6.9354	-0.0138	6.8885	-0.0832	OL	OL	OL	OL	OL	OL	OL	OL
8.457	7.3098	-0.0392	6.1918	-0.062	6.9335	-0.0414	6.8914	-0.0416	OL	OL	OL	OL	OL	OL	OL	OL
8.461	7.3117	-0.013	6.1918	-0.062	6.9344	-0.0276	6.8914	-0.0416	OL	OL	OL	OL	OL	OL	OL	OL
8.471	7.3108	-0.0261	6.1908	-0.0775	6.9354	-0.0138	6.8905	-0.0555	OL	OL	OL	OL	OL	OL	OL	OL
8.473	7.3108	-0.0261	6.1927	-0.0465	6.9344	-0.0276	6.8914	-0.0416	OL	OL	OL	OL	OL	OL	OL	OL
8.502	7.3108	-0.0261	6.1918	-0.062	6.9344	-0.0276	6.8914	-0.0416	OL	OL	OL	OL	OL	OL	OL	OL
8.506	7.3108	-0.0261	6.1889	-0.1085	6.9344	-0.0276	6.8914	-0.0416	OL	OL	OL	OL	OL	OL	OL	OL
8.508	7.3108	-0.0261	6.1898	-0.093	6.9354	-0.0138	6.8895	-0.0694	OL	OL	OL	OL	OL	OL	OL	OL
8.511	7.3175	0.0652	6.1908	-0.0775	6.9344	-0.0276	6.8866	-0.111	OL	OL	OL	OL	OL	OL	OL	OL
8.541	7.3127	0	6.1831	-0.2015	6.9364	0	6.8905	-0.0555	OL	OL	OL	OL	OL	OL	OL	OL
8.545	7.3108	-0.0261	6.1956	0	6.9354	-0.0138	6.8895	-0.0694	OL	OL	OL	OL	OL	OL	OL	OL
8.547	7.3098	-0.0392	6.187	-0.1395	6.9344	-0.0276	6.8895	-0.0694	OL	OL	OL	OL	OL	OL	OL	OL
8.554	7.3098	-0.0392	6.1937	-0.031	6.9344	-0.0276	6.8924	-0.0277	OL	OL	OL	OL	OL	OL	OL	OL
8.557	7.3098	-0.0392	6.1898	-0.093	6.9354	-0.0138	6.8885	-0.0832	OL	OL	OL	OL	OL	OL	OL	OL
8.592	7.3108	-0.0261	6.1889	-0.1085	6.9354	-0.0138	6.8905	-0.0555	OL	OL	OL	OL	OL	OL	OL	OL
8.596	7.3108	-0.0261	6.1918	-0.062	6.9354	-0.0138	6.8905	-0.0555	OL	OL	OL	OL	OL	OL	OL	OL
8.598	7.3146	0.0261	6.1927	-0.0465	6.9344	-0.0276	6.8914	-0.0416	OL	OL	OL	OL	OL	OL	OL	OL
8.624	7.3136	0.013	6.1937	-0.031	6.9364	0	6.8924	-0.0277	OL	OL	OL	OL	OL	OL	OL	OL
8.626	7.3108	-0.0261	6.1927	-0.0465	6.9344	-0.0276	6.8905	-0.0555	OL	OL	OL	OL	OL	OL	OL	OL
8.645	7.3098	-0.0392	6.1898	-0.093	6.9373	0.0138	6.8914	-0.0416	OL	OL	OL	OL	OL	OL	OL	OL
8.648	7.3117	-0.013	6.1898	-0.093	6.9335	-0.0414	6.8943	0	OL	OL	OL	OL	OL	OL	OL	OL
8.651	7.3127	0	6.1879	-0.124	6.9344	-0.0276	6.8914	-0.0416	OL	OL	OL	OL	OL	OL	OL	OL
8.653	7.3098	-0.0392	6.1927	-0.0465	6.9344	-0.0276	6.8905	-0.0555	OL	OL	OL	OL	OL	OL	OL	OL
8.681	7.3117	-0.013	6.1927	-0.0465	6.9354	-0.0138	6.8914	-0.0416	OL	OL	OL	OL	OL	OL	OL	OL
8.685	7.3108	-0.0261	6.1908	-0.0775	6.9335	-0.0414	6.8895	-0.0694	OL	OL	OL	OL	OL	OL	OL	OL
8.687	7.3108	-0.0261	6.1918	-0.062	6.9354	-0.0138	6.8914	-0.0416	OL	OL	OL	OL	OL	OL	OL	OL
8.69	7.3089	-0.0522	6.1918	-0.062	6.9335	-0.0414	6.8914	-0.0416	OL	OL	OL	OL	OL	OL	OL	OL
8.696	7.3136	0.013	6.1918	-0.062	6.9344	-0.0276	6.8885	-0.0832	OL	OL	OL	OL	OL	OL	OL	OL
8.725	7.3089	-0.0522	6.1898	-0.093	6.9344	-0.0276	6.8905	-0.0555	OL	OL	OL	OL	OL	OL	OL	OL
8.728	7.3098	-0.0392	6.1908	-0.0775	6.9344	-0.0276	6.8885	-0.0832	OL	OL	OL	OL	OL	OL	OL	OL
8.731	7.3089	-0.0522	6.1889	-0.1085	6.9335	-0.0414	6.8866	-0.111	OL	OL	OL	OL	OL	OL	OL	OL
8.735	7.3089	-0.0522	6.1889	-0.1085	6.9354	-0.0138	6.8895	-0.0694	OL	OL	OL	OL	OL	OL	OL	OL
8.767	7.3098	-0.0392	6.1898	-0.093	6.9344	-0.0276	6.8885	-0.0832	OL	OL	OL	OL	OL	OL	OL	OL
8.771	7.3108	-0.0261	6.1898	-0.093	6.9344	-0.0276	6.8924	-0.0277	OL	OL	OL	OL	OL	OL	OL	OL
8.773	7.3108	-0.0261	6.1908	-0.0775	6.9344	-0.0276	6.8895	-0.0694	OL	OL	OL	OL	OL	OL	OL	OL
8.787	7.3108	-0.0261	6.1898	-0.093	6.9344	-0.0276	6.8895	-0.0694	OL	OL	OL	OL	OL	OL	OL	OL
8.79	7.3117	-0.013	6.1918	-0.062	6.9335	-0.0414	6.8885	-0.0832	OL	OL	OL	OL	OL	OL	OL	OL
8.793	7.3136	0.013	6.1898	-0.093	6.9354	-0.0138	6.8895	-0.0694	OL	OL	OL	OL	OL	OL	OL	OL
8.825	7.3098	-0.0392	6.1918	-0.062	6.9344	-0.0276	6.8914	-0.0416	OL	OL	OL	OL	OL	OL	OL	OL
8.828	7.3089	-0.0522	6.1908	-0.0775	6.9344	-0.0276	6.8924	-0.0277	OL	OL	OL	OL	OL	OL	OL	OL
8.831	7.3108	-0.0261	6.1937	-0.031	6.9335	-0.0414	6.8885	-0.0832	OL	OL	OL	OL	OL	OL	OL	OL
8.837	7.307	-0.0783	6.1889	-0.1085	6.9335	-0.0414	6.8885	-0.0832	OL	OL	OL	OL	OL	OL	OL	OL
8.841	7.3089	-0.0522	6.1927	-0.0465	6.9344	-0.0276	6.8971	0.0416	OL	OL	OL	OL	OL	OL	OL	OL
8.872	7.3108	-0.0261	6.1937	-0.031	6.9325	-0.0551	6.8866	-0.111	OL	OL	OL	OL	OL	OL	OL	OL
8.878	7.3079	-0.0652	6.1879	-0.124	6.9335	-0.0414	6.8866	-0.111	OL	OL	OL	OL	OL	OL	OL	OL
8.911	7.3108	-0.0261	6.1898	-0.093	6.9354	-0.0138	6.8914	-0.0416	OL	OL	OL	OL	OL	OL	OL	OL
8.915	7.3108	-0.0261	6.1898	-0.093	6.9364	0	6.8895	-0.0694	OL	OL	OL	OL	OL	OL	OL	OL
8.917	7.3098	-0.0392	6.1898	-0.093	6.9354	-0.0138	6.8914	-0.0416	OL	OL	OL	OL	OL	OL	OL	OL
8.921	7.3089	-0.0522	6.1879	-0.124	6.9364	0	6.8905	-0.0555	OL	OL	OL	OL	OL	OL	OL	OL
8.951	7.3098	-0.0392	6.1908	-0.0775	6.9344	-0.0276	6.8895	-0.0694	OL	OL	OL	OL	OL	OL	OL	OL
8.955	7.3098	-0.0392	6.1898	-0.093	6.9344	-0.0276	6.8914	-0.0416	OL	OL	OL	OL	OL	OL	OL	OL
8.957	7.3155	0.0391	6.1918	-0.062	6.9354	-0.0138	6.8914	-0.0416	OL	OL	OL	OL	OL	OL	OL	OL
8.963	7.3117	-0.013	6.1946	-0.0155	6.9344	-0.0276	6.8895	-0.0694	OL	OL	OL	OL	OL	OL	OL	OL
8.994	7.3108	-0.0261	6.1802	-0.248	6.9344	-0.0276	6.8933	-0.0139	OL	OL	OL	OL	OL	OL	OL	OL
8.997	7.3079	-0.0652	6.1889	-0.1085	6.9344	-0.0276	6.8905	-0.0555	OL	OL	OL	OL	OL	OL	OL	OL
9.001	7.3089	-0.0522	6.1898	-0.093	6.9344	-0.0276	6.8914	-0.0416	OL	OL	OL	OL	OL	OL	OL	OL
9.031	7.3117	-0.013	6.1898	-0.093	6.9354	-0.0138	6.8914	-0.0416	OL	OL	OL	OL	OL	OL	OL	OL
9.035	7.3127	0	6.1908	-0.0775	6.9335	-0.0414	6.8914	-0.0416	OL	OL	OL	OL	OL	OL	OL	OL
9.037	7.3098	-0.0392	6.1927	-0.0465	6.9344	-0.0276	6.8905	-0.0555	OL	OL	OL	OL	OL	OL	OL	OL
9.04	7.3127	0	6.1946	-0.0155	6.9344	-0.0276	6.8905	-0.0555	OL	OL	OL	OL	OL	OL	OL	OL
9.071	7.3127	0	6.186	-0.155	6.9364	0	6.8905	-0.0555	OL	OL	OL	OL	OL	OL	OL	OL
9.075	7.3098	-0.0392	6.1985	0.0465	6.9335	-0.0414	6.8924	-0.0277	OL	OL	OL	OL	OL	OL	OL	OL
9.077	7.3127	0	6.1908	-0.0775	6.9344	-0.0276	6.8857	-0.1249	OL	OL	OL	OL	OL	OL	OL	OL
9.084	7.3098	-0.0392	6.1841	-0.186	6.9354	-0.0138	6.8895	-0.0694	OL	OL	OL	OL	OL	OL	OL	OL
9.114	7.3098	-0.0392	6.1898	-0.093	6.9364	0	6.8924	-0.0277	OL	OL	OL	OL	OL	OL	OL	OL
9.117	7.3098	-0.0392	6.1908	-0.0775	6.9354	-0.0138	6.8914	-0.0416	OL	OL	OL	OL	OL	OL	OL	OL
9.12	7.3098	-0.0392	6.1918	-0.062	6.9335	-0.0414	6.8914	-0.0416	OL	OL	OL	OL	OL	OL	OL	OL
9.123	7.3108	-0.0261	6.1927	-0.0465	6.9335	-0.0414	6.8905	-0.0555	OL	OL	OL	OL	OL	OL	OL	OL
9.152	7.3127	0	6.1918	-0.062	6.9344	-0.0276	6.8895	-0.0694	OL	OL	OL	OL	OL	OL	OL	OL
9.156	7.3136	0.013	6.1898	-0.093	6.9354	-0.0138	6.8905	-0.0555	OL	OL	OL	OL	OL	OL	OL	OL
9.158	7.3117	-0.013	6.1918	-0.062	6.9344	-0.0276	6.8924	-0.0277	OL	OL	OL	OL	OL	OL	OL	OL
9.161	7.3079	-0.0652	6.1927	-0.0465	6.9325	-0.0551	6.8895	-0.0694	OL	OL	OL	OL	OL	OL	OL	OL
9.192	7.3098	-0.0392	6.1918	-0.062	6.9364	0	6.8914	-0.0416	OL	OL	OL	OL	OL	OL	OL	OL
9.196	7.3117	-0.013	6.1898	-0.093	6.9335	-0.0414	6.8924	-0.0277	OL	OL	OL	OL	OL	OL	OL	OL
9.198	7.3098	-0.0392	6.185	-0.1705	6.9344	-0.0276	6.8818	-0.1803	OL	OL	OL	OL	OL	OL	OL	OL
9.224	7.3136	0.013	6.1898	-0.093	6.9344	-0.0276	6.8847	-0.1387	OL	OL	OL	OL	OL	OL	OL	OL
9.227	7.3108	-0.0261	6.1918	-0.062	6.9344	-0.0276	6.8924	-0.0277	OL	OL	OL	OL	OL	OL	OL	OL
9.232	7.3098	-0.0392	6.1898	-0.093	6.9354	-0.0138	6.8876	-0.0971	OL	OL	OL	OL	OL	OL	OL	OL
9.235	7.3098	-0.0392	6.1898	-0.093	6.9344	-0.0276	6.8895	-0.0694	OL	OL	OL	OL	OL	OL	OL	OL
9.26	7.3098	-0.0392	6.1918	-0.062	6.9344	-0.0276	6.8914	-0.0416	OL	OL	OL	OL	OL	OL	OL	OL
9.262	7.3117	-0.013	6.1908	-0.0775	6.9344	-0.0276	6.8885	-0.0832	OL	OL	OL	OL	OL	OL	OL	OL
9.268	7.3098	-0.0392	6.1927	-0.0465	6.9335	-0.0414	6.8914	-0.0416	OL	OL	OL	OL	OL	OL	OL	OL
9.271	7.3098	-0.0392	6.1879	-0.124	6.9344	-0.0276	6.8914	-0.0416	OL	OL	OL	OL	OL	OL	OL	OL
9.29	7.3108	-0.0261	6.1956	0	6.9354	-0.0138	6.8885	-0.0832	OL	OL	OL	OL	OL	OL	OL	OL
9.292	7.3022	-0.1435	6.1927	-0.0465	6.9344	-0.0276	6.8847	-0.1387	OL	OL	OL	OL	OL	OL	OL	OL
9.3	7.3108	-0.0261	6.1889	-0.1085	6.9335	-0.0414	6.8905	-0.0555	OL	OL	OL	OL	OL	OL	OL	OL
9.33	7.3089	-0.0522	6.1908	-0.0775	6.9344	-0.0276	6.8952	0.0139	OL	OL	OL	OL	OL	OL	OL	OL
9.334	7.3098	-0.0392	6.1898	-0.093	6.9344	-0.0276	6.8933	-0.0139	OL	OL	OL	OL	OL	OL	OL	OL
9.336	7.3117	-0.013	6.1918	-0.062	6.9344	-0.0276	6.8914	-0.0416	OL	OL	OL	OL	OL	OL	OL	OL
9.339	7.3098	-0.0392	6.1927	-0.0465	6.9354	-0.0138	6.8895	-0.0694	OL	OL	OL	OL	OL	OL	OL	OL
9.371	7.3127	0	6.1918	-0.062	6.9344	-0.0276	6.8905	-0.0555	OL	OL	OL	OL	OL	OL	OL	OL
9.375	7.3117	-0.013	6.1918	-0.062	6.9344	-0.0276	6.8914	-0.0416	OL	OL	OL	OL	OL	OL	OL	OL
9.377	7.3089	-0.0522	6.1918	-0.062	6.9335	-0.0414	6.8895	-0.0694	OL	OL	OL	OL	OL	OL	OL	OL
9.391	7.3155	0.0391	6.1956	0	6.9354	-0.0138	6.8895	-0.0694	OL	OL	OL	OL	OL	OL	OL	OL
9.393	7.3079	-0.0652	6.1918	-0.062	6.9335	-0.0414	6.8914	-0.0416	OL	OL	OL	OL	OL	OL	OL	OL
9.407	7.3098	-0.0392	6.1898	-0.093	6.9335	-0.0414	6.8857	-0.1249	OL	OL	OL	OL	OL	OL	OL	OL
9.41	7.3089	-0.0522	6.2004	0.0775	6.9335	-0.0414	6.8905	-0.0555	OL	OL	OL	OL	OL	OL	OL	OL
9.416	7.3108	-0.0261	6.1908	-0.0775	6.9325	-0.0551	6.8905	-0.0555	OL	OL	OL	OL	OL	OL	OL	OL
9.446	7.3108	-0.0261	6.1937	-0.031	6.9335	-0.0414	6.8905	-0.0555	OL	OL	OL	OL	OL	OL	OL	OL
9.45	7.3098	-0.0392	6.1918	-0.062	6.9354	-0.0138	6.8905	-0.0555	OL	OL	OL	OL	OL	OL	OL	OL
9.452	7.3127	0	6.1908	-0.0775	6.9335	-0.0414	6.8895	-0.0694	OL	OL	OL	OL	OL	OL	OL	OL
9.482	7.3117	-0.013	6.1889	-0.1085	6.9335	-0.0414	6.8905	-0.0555	OL	OL	OL	OL	OL	OL	OL	OL
9.486	7.3108	-0.0261	6.1898	-0.093	6.9335	-0.0414	6.8905	-0.0555	OL	OL	OL	OL	OL	OL	OL	OL
9.489	7.3089	-0.0522	6.1918	-0.062	6.9354	-0.0138	6.8895	-0.0694	OL	OL	OL	OL	OL	OL	OL	OL
9.491	7.3108	-0.0261	6.1908	-0.0775	6.9335	-0.0414	6.8895	-0.0694	OL	OL	OL	OL	OL	OL	OL	OL
9.494	7.3089	-0.0522	6.1822	-0.217	6.9344	-0.0276	6.8895	-0.0694	OL	OL	OL	OL	OL	OL	OL	OL
9.526	7.307	-0.0783	6.1889	-0.1085	6.9364	0	6.8905	-0.0555	OL	OL	OL	OL	OL	OL	OL	OL
9.528	7.3089	-0.0522	6.1898	-0.093	6.9335	-0.0414	6.8885	-0.0832	OL	OL	OL	OL	OL	OL	OL	OL
9.537	7.3098	-0.0392	6.1898	-0.093	6.9325	-0.0551	6.8905	-0.0555	OL	OL	OL	OL	OL	OL	OL	OL
9.57	7.3108	-0.0261	6.1898	-0.093	6.9335	-0.0414	6.8885	-0.0832	OL	OL	OL	OL	OL	OL	OL	OL
9.572	7.3117	-0.013	6.1918	-0.062	6.9354	-0.0138	6.8905	-0.0555	OL	OL	OL	OL	OL	OL	OL	OL
9.575	7.3089	-0.0522	6.1918	-0.062	6.9325	-0.0551	6.8905	-0.0555	OL	OL	OL	OL	OL	OL	OL	OL
9.581	7.3079	-0.0652	6.1889	-0.1085	6.9354	-0.0138	6.8895	-0.0694	OL	OL	OL	OL	OL	OL	OL	OL
9.611	7.3041	-0.1174	6.1918	-0.062	6.9335	-0.0414	6.8895	-0.0694	OL	OL	OL	OL	OL	OL	OL	OL
9.615	7.3089	-0.0522	6.1822	-0.217	6.9325	-0.0551	6.8895	-0.0694	OL	OL	OL	OL	OL	OL	OL	OL
9.617	7.3098	-0.0392	6.2033	0.124	6.9344	-0.0276	6.8943	0	OL	OL	OL	OL	OL	OL	OL	OL
9.621	7.3175	0.0652	6.1898	-0.093	6.9344	-0.0276	6.8905	-0.0555	OL	OL	OL	OL	OL	OL	OL	OL
9.651	7.3108	-0.0261	6.186	-0.155	6.9344	-0.0276	6.8905	-0.0555	OL	OL	OL	OL	OL	OL	OL	OL
9.655	7.3108	-0.0261	6.1889	-0.1085	6.9335	-0.0414	6.8905	-0.0555	OL	OL	OL	OL	OL	OL	OL	OL
9.657	7.3098	-0.0392	6.1898	-0.093	6.9335	-0.0414	6.8905	-0.0555	OL	OL	OL	OL	OL	OL	OL	OL
9.663	7.3098	-0.0392	6.1918	-0.062	6.9344	-0.0276	6.8905	-0.0555	OL	OL	OL	OL	OL	OL	OL	OL
9.694	7.3098	-0.0392	6.1918	-0.062	6.9344	-0.0276	6.8895	-0.0694	OL	OL	OL	OL	OL	OL	OL	OL
9.697	7.3089	-0.0522	6.1879	-0.124	6.9344	-0.0276	6.8895	-0.0694	OL	OL	OL	OL	OL	OL	OL	OL
9.702	7.3098	-0.0392	6.1918	-0.062	6.9344	-0.0276	6.8905	-0.0555	OL	OL	OL	OL	OL	OL	OL	OL
9.705	7.3108	-0.0261	6.1946	-0.0155	6.9335	-0.0414	6.8914	-0.0416	OL	OL	OL	OL	OL	OL	OL	OL
9.709	7.3089	-0.0522	6.1879	-0.124	6.9344	-0.0276	6.8895	-0.0694	OL	OL	OL	OL	OL	OL	OL	OL
9.739	7.3108	-0.0261	6.1918	-0.062	6.9335	-0.0414	6.8905	-0.0555	OL	OL	OL	OL	OL	OL	OL	OL
9.742	7.3108	-0.0261	6.1985	0.0465	6.9335	-0.0414	6.8905	-0.0555	OL	OL	OL	OL	OL	OL	OL	OL
9.747	7.3127	0	6.1908	-0.0775	6.9335	-0.0414	6.8933	-0.0139	OL	OL	OL	OL	OL	OL	OL	OL
9.75	7.3098	-0.0392	6.1889	-0.1085	6.9354	-0.0138	6.8799	-0.2081	OL	OL	OL	OL	OL	OL	OL	OL
9.795	7.3098	-0.0392	6.1898	-0.093	6.9364	0	6.8895	-0.0694	OL	OL	OL	OL	OL	OL	OL	OL
9.798	7.3098	-0.0392	6.1918	-0.062	6.9354	-0.0138	6.8895	-0.0694	OL	OL	OL	OL	OL	OL	OL	OL
9.801	7.3089	-0.0522	6.1927	-0.0465	6.9344	-0.0276	6.8895	-0.0694	OL	OL	OL	OL	OL	OL	OL	OL
9.807	7.3117	-0.013	6.1898	-0.093	6.9344	-0.0276	6.8885	-0.0832	OL	OL	OL	OL	OL	OL	OL	OL
9.81	7.3079	-0.0652	6.1918	-0.062	6.9325	-0.0551	6.8895	-0.0694	OL	OL	OL	OL	OL	OL	OL	OL
9.835	7.3051	-0.1044	6.1908	-0.0775	6.9335	-0.0414	6.8905	-0.0555	OL	OL	OL	OL	OL	OL	OL	OL
9.838	7.3127	0	6.1956	0	6.9325	-0.0551	6.8895	-0.0694	OL	OL	OL	OL	OL	OL	OL	OL
9.844	7.3079	-0.0652	6.1956	0	6.9335	-0.0414	6.8885	-0.0832	OL	OL	OL	OL	OL	OL	OL	OL
9.846	7.3108	-0.0261	6.1898	-0.093	6.9364	0	6.8895	-0.0694	OL	OL	OL	OL	OL	OL	OL	OL
9.865	7.3165	0.0522	6.1956	0	6.9335	-0.0414	6.8924	-0.0277	OL	OL	OL	OL	OL	OL	OL	OL
9.867	7.3108	-0.0261	6.1937	-0.031	6.9306	-0.0827	6.8828	-0.1665	OL	OL	OL	OL	OL	OL	OL	OL
9.87	7.3089	-0.0522	6.1898	-0.093	6.9335	-0.0414	6.8905	-0.0555	OL	OL	OL	OL	OL	OL	OL	OL
9.901	7.3136	0.013	6.1918	-0.062	6.9344	-0.0276	6.8905	-0.0555	OL	OL	OL	OL	OL	OL	OL	OL
9.905	7.3108	-0.0261	6.1908	-0.0775	6.9335	-0.0414	6.8895	-0.0694	OL	OL	OL	OL	OL	OL	OL	OL
9.907	7.3079	-0.0652	6.1898	-0.093	6.9354	-0.0138	6.8895	-0.0694	OL	OL	OL	OL	OL	OL	OL	OL
9.91	7.3079	-0.0652	6.1908	-0.0775	6.9344	-0.0276	6.8895	-0.0694	OL	OL	OL	OL	OL	OL	OL	OL
9.94	7.3175	0.0652	6.1918	-0.062	6.9364	0	6.8895	-0.0694	OL	OL	OL	OL	OL	OL	OL	OL
9.944	7.3127	0	6.1898	-0.093	6.9335	-0.0414	6.8895	-0.0694	OL	OL	OL	OL	OL	OL	OL	OL
9.946	7.3041	-0.1174	6.1937	-0.031	6.9354	-0.0138	6.8895	-0.0694	OL	OL	OL	OL	OL	OL	OL	OL
9.954	7.3098	-0.0392	6.1927	-0.0465	6.9344	-0.0276	6.8924	-0.0277	OL	OL	OL	OL	OL	OL	OL	OL
9.956	7.3098	-0.0392	6.1946	-0.0155	6.9344	-0.0276	6.8885	-0.0832	OL	OL	OL	OL	OL	OL	OL	OL
9.985	7.3117	-0.013	6.1946	-0.0155	6.9344	-0.0276	6.8885	-0.0832	OL	OL	OL	OL	OL	OL	OL	OL
9.989	7.3089	-0.0522	6.1908	-0.0775	6.9344	-0.0276	6.8895	-0.0694	OL	OL	OL	OL	OL	OL	OL	OL
9.991	7.3108	-0.0261	6.1918	-0.062	6.9344	-0.0276	6.8905	-0.0555	OL	OL	OL	OL	OL	OL	OL	OL
9.995	7.307	-0.0783	6.1908	-0.0775	6.9325	-0.0551	6.8895	-0.0694	OL	OL	OL	OL	OL	OL	OL	OL
10.029	7.3108	-0.0261	6.1927	-0.0465	6.9335	-0.0414	6.8885	-0.0832	OL	OL	OL	OL	OL	OL	OL	OL
10.032	7.307	-0.0783	6.1898	-0.093	6.9335	-0.0414	6.8876	-0.0971	OL	OL	OL	OL	OL	OL	OL	OL
10.035	7.3108	-0.0261	6.1956	0	6.9325	-0.0551	6.8895	-0.0694	OL	OL	OL	OL	OL	OL	OL	OL
10.037	7.307	-0.0783	6.1918	-0.062	6.9325	-0.0551	6.8905	-0.0555	OL	OL	OL	OL	OL	OL	OL	OL
10.068	7.3079	-0.0652	6.1879	-0.124	6.9325	-0.0551	6.8924	-0.0277	OL	OL	OL	OL	OL	OL	OL	OL
10.071	7.3108	-0.0261	6.1898	-0.093	6.9335	-0.0414	6.8895	-0.0694	OL	OL	OL	OL	OL	OL	OL	OL
10.074	7.3089	-0.0522	6.1898	-0.093	6.9344	-0.0276	6.8952	0.0139	OL	OL	OL	OL	OL	OL	OL	OL
10.08	7.3117	-0.013	6.1918	-0.062	6.9344	-0.0276	6.8866	-0.111	OL	OL	OL	OL	OL	OL	OL	OL
10.083	7.3108	-0.0261	6.1918	-0.062	6.9344	-0.0276	6.8905	-0.0555	OL	OL	OL	OL	OL	OL	OL	OL
10.113	7.3089	-0.0522	6.1908	-0.0775	6.9344	-0.0276	6.8895	-0.0694	OL	OL	OL	OL	OL	OL	OL	OL
10.116	7.3089	-0.0522	6.1898	-0.093	6.9354	-0.0138	6.8905	-0.0555	OL	OL	OL	OL	OL	OL	OL	OL
10.118	7.3098	-0.0392	6.1918	-0.062	6.9325	-0.0551	6.8895	-0.0694	OL	OL	OL	OL	OL	OL	OL	OL
10.122	7.3089	-0.0522	6.1889	-0.1085	6.9335	-0.0414	6.8905	-0.0555	OL	OL	OL	OL	OL	OL	OL	OL
10.156	7.3117	-0.013	6.1879	-0.124	6.9344	-0.0276	6.8895	-0.0694	OL	OL	OL	OL	OL	OL	OL	OL
10.159	7.3108	-0.0261	6.1918	-0.062	6.9344	-0.0276	6.8895	-0.0694	OL	OL	OL	OL	OL	OL	OL	OL
10.162	7.3127	0	6.1994	0.062	6.9335	-0.0414	6.8895	-0.0694	OL	OL	OL	OL	OL	OL	OL	OL
10.198	7.3117	-0.013	6.1889	-0.1085	6.9344	-0.0276	6.8924	-0.0277	OL	OL	OL	OL	OL	OL	OL	OL
10.201	7.3108	-0.0261	6.1918	-0.062	6.9335	-0.0414	6.8914	-0.0416	OL	OL	OL	OL	OL	OL	OL	OL
10.211	7.3117	-0.013	6.1898	-0.093	6.9335	-0.0414	6.8895	-0.0694	OL	OL	OL	OL	OL	OL	OL	OL
10.24	7.3117	-0.013	6.1918	-0.062	6.9335	-0.0414	6.8895	-0.0694	OL	OL	OL	OL	OL	OL	OL	OL
10.246	7.3089	-0.0522	6.1889	-0.1085	6.9344	-0.0276	6.8876	-0.0971	OL	OL	OL	OL	OL	OL	OL	OL
10.25	7.3098	-0.0392	6.1927	-0.0465	6.9335	-0.0414	6.8895	-0.0694	OL	OL	OL	OL	OL	OL	OL	OL
10.28	7.3079	-0.0652	6.1889	-0.1085	6.9344	-0.0276	6.8914	-0.0416	OL	OL	OL	OL	OL	OL	OL	OL
10.283	7.3098	-0.0392	6.185	-0.1705	6.9354	-0.0138	6.8895	-0.0694	OL	OL	OL	OL	OL	OL	OL	OL
10.286	7.3146	0.0261	6.1918	-0.062	6.9335	-0.0414	6.8895	-0.0694	OL	OL	OL	OL	OL	OL	OL	OL
10.29	7.3117	-0.013	6.1879	-0.124	6.9344	-0.0276	6.8866	-0.111	OL	OL	OL	OL	OL	OL	OL	OL
10.32	7.3108	-0.0261	6.1831	-0.2015	6.9344	-0.0276	6.8895	-0.0694	OL	OL	OL	OL	OL	OL	OL	OL
10.324	7.3089	-0.0522	6.1898	-0.093	6.9344	-0.0276	6.8895	-0.0694	OL	OL	OL	OL	OL	OL	OL	OL
10.326	7.3098	-0.0392	6.1918	-0.062	6.9344	-0.0276	6.8895	-0.0694	OL	OL	OL	OL	OL	OL	OL	OL
10.332	7.3079	-0.0652	6.1908	-0.0775	6.9344	-0.0276	6.8895	-0.0694	OL	OL	OL	OL	OL	OL	OL	OL
10.362	7.3089	-0.0522	6.1908	-0.0775	6.9344	-0.0276	6.8885	-0.0832	OL	OL	OL	OL	OL	OL	OL	OL
10.366	7.306	-0.0913	6.1918	-0.062	6.9344	-0.0276	6.8885	-0.0832	OL	OL	OL	OL	OL	OL	OL	OL
10.369	7.3098	-0.0392	6.1908	-0.0775	6.9325	-0.0551	6.8905	-0.0555	OL	OL	OL	OL	OL	OL	OL	OL
10.371	7.3108	-0.0261	6.1908	-0.0775	6.9344	-0.0276	6.8905	-0.0555	OL	OL	OL	OL	OL	OL	OL	OL
10.401	7.3012	-0.1566	6.1879	-0.124	6.9344	-0.0276	6.8905	-0.0555	OL	OL	OL	OL	OL	OL	OL	OL
10.405	7.3117	-0.013	6.1927	-0.0465	6.9335	-0.0414	6.8895	-0.0694	OL	OL	OL	OL	OL	OL	OL	OL
10.407	7.3098	-0.0392	6.1879	-0.124	6.9354	-0.0138	6.8876	-0.0971	OL	OL	OL	OL	OL	OL	OL	OL
10.433	7.3108	-0.0261	6.187	-0.1395	6.9325	-0.0551	6.8895	-0.0694	OL	OL	OL	OL	OL	OL	OL	OL
10.435	7.3108	-0.0261	6.1898	-0.093	6.9354	-0.0138	6.8885	-0.0832	OL	OL	OL	OL	OL	OL	OL	OL
10.46	7.3117	-0.013	6.1898	-0.093	6.9325	-0.0551	6.8905	-0.0555	OL	OL	OL	OL	OL	OL	OL	OL
10.462	7.3098	-0.0392	6.1908	-0.0775	6.9325	-0.0551	6.8876	-0.0971	OL	OL	OL	OL	OL	OL	OL	OL
10.468	7.3098	-0.0392	6.1898	-0.093	6.9344	-0.0276	6.8876	-0.0971	OL	OL	OL	OL	OL	OL	OL	OL
10.471	7.3051	-0.1044	6.1908	-0.0775	6.9335	-0.0414	6.8885	-0.0832	OL	OL	OL	OL	OL	OL	OL	OL
10.49	7.3127	0	6.1966	0.0155	6.9325	-0.0551	6.8885	-0.0832	OL	OL	OL	OL	OL	OL	OL	OL
10.492	7.3089	-0.0522	6.1908	-0.0775	6.9335	-0.0414	6.8895	-0.0694	OL	OL	OL	OL	OL	OL	OL	OL
10.498	7.3175	0.0652	6.1918	-0.062	6.9335	-0.0414	6.8914	-0.0416	OL	OL	OL	OL	OL	OL	OL	OL
10.501	7.3127	0	6.1918	-0.062	6.9325	-0.0551	6.8905	-0.0555	OL	OL	OL	OL	OL	OL	OL	OL
10.53	7.3117	-0.013	6.1937	-0.031	6.9344	-0.0276	6.8857	-0.1249	OL	OL	OL	OL	OL	OL	OL	OL
10.533	7.3098	-0.0392	6.1889	-0.1085	6.9354	-0.0138	6.8866	-0.111	OL	OL	OL	OL	OL	OL	OL	OL
10.536	7.3098	-0.0392	6.1898	-0.093	6.9325	-0.0551	6.8971	0.0416	OL	OL	OL	OL	OL	OL	OL	OL
10.539	7.3089	-0.0522	6.1889	-0.1085	6.9325	-0.0551	6.8876	-0.0971	OL	OL	OL	OL	OL	OL	OL	OL
10.574	7.3089	-0.0522	6.1898	-0.093	6.9344	-0.0276	6.8895	-0.0694	OL	OL	OL	OL	OL	OL	OL	OL
10.576	7.3089	-0.0522	6.1918	-0.062	6.9354	-0.0138	6.8895	-0.0694	OL	OL	OL	OL	OL	OL	OL	OL
10.578	7.3051	-0.1044	6.1918	-0.062	6.9354	-0.0138	6.8895	-0.0694	OL	OL	OL	OL	OL	OL	OL	OL
10.583	7.3079	-0.0652	6.1898	-0.093	6.9354	-0.0138	6.8924	-0.0277	OL	OL	OL	OL	OL	OL	OL	OL
10.587	7.3098	-0.0392	6.1918	-0.062	6.9335	-0.0414	6.8895	-0.0694	OL	OL	OL	OL	OL	OL	OL	OL
10.627	7.3108	-0.0261	6.186	-0.155	6.9354	-0.0138	6.8905	-0.0555	OL	OL	OL	OL	OL	OL	OL	OL
10.635	7.3108	-0.0261	6.1946	-0.0155	6.9344	-0.0276	6.8914	-0.0416	OL	OL	OL	OL	OL	OL	OL	OL
10.65	7.3051	-0.1044	6.1898	-0.093	6.9344	-0.0276	6.8905	-0.0555	OL	OL	OL	OL	OL	OL	OL	OL
10.652	7.3098	-0.0392	6.1918	-0.062	6.9344	-0.0276	6.8857	-0.1249	OL	OL	OL	OL	OL	OL	OL	OL
10.655	7.3089	-0.0522	6.1927	-0.0465	6.9344	-0.0276	6.8914	-0.0416	OL	OL	OL	OL	OL	OL	OL	OL
10.657	7.3089	-0.0522	6.1898	-0.093	6.9344	-0.0276	6.8895	-0.0694	OL	OL	OL	OL	OL	OL	OL	OL
10.66	7.3089	-0.0522	6.1908	-0.0775	6.9344	-0.0276	6.8895	-0.0694	OL	OL	OL	OL	OL	OL	OL	OL
10.69	7.3079	-0.0652	6.1879	-0.124	6.9335	-0.0414	6.8914	-0.0416	OL	OL	OL	OL	OL	OL	OL	OL
10.694	7.3098	-0.0392	6.1898	-0.093	6.9344	-0.0276	6.8905	-0.0555	OL	OL	OL	OL	OL	OL	OL	OL
10.696	7.3079	-0.0652	6.1889	-0.1085	6.9335	-0.0414	6.8885	-0.0832	OL	OL	OL	OL	OL	OL	OL	OL
10.699	7.3079	-0.0652	6.1889	-0.1085	6.9325	-0.0551	6.8914	-0.0416	OL	OL	OL	OL	OL	OL	OL	OL
10.706	7.3203	0.1044	6.1946	-0.0155	6.9354	-0.0138	6.8885	-0.0832	OL	OL	OL	OL	OL	OL	OL	OL
10.733	7.3127	0	6.1918	-0.062	6.9344	-0.0276	6.8914	-0.0416	OL	OL	OL	OL	OL	OL	OL	OL
10.737	7.3098	-0.0392	6.1927	-0.0465	6.9344	-0.0276	6.8885	-0.0832	OL	OL	OL	OL	OL	OL	OL	OL
10.74	7.3089	-0.0522	6.1898	-0.093	6.9335	-0.0414	6.8933	-0.0139	OL	OL	OL	OL	OL	OL	OL	OL
10.743	7.3089	-0.0522	6.1898	-0.093	6.9325	-0.0551	6.8895	-0.0694	OL	OL	OL	OL	OL	OL	OL	OL
10.774	7.3098	-0.0392	6.1898	-0.093	6.9335	-0.0414	6.8895	-0.0694	OL	OL	OL	OL	OL	OL	OL	OL
10.777	7.3108	-0.0261	6.1918	-0.062	6.9344	-0.0276	6.8895	-0.0694	OL	OL	OL	OL	OL	OL	OL	OL
10.781	7.306	-0.0913	6.1879	-0.124	6.9335	-0.0414	6.8895	-0.0694	OL	OL	OL	OL	OL	OL	OL	OL
10.782	7.3079	-0.0652	6.187	-0.1395	6.9344	-0.0276	6.8895	-0.0694	OL	OL	OL	OL	OL	OL	OL	OL
10.817	7.3079	-0.0652	6.186	-0.155	6.9335	-0.0414	6.8914	-0.0416	OL	OL	OL	OL	OL	OL	OL	OL
10.82	7.3136	0.013	6.1918	-0.062	6.9354	-0.0138	6.8905	-0.0555	OL	OL	OL	OL	OL	OL	OL	OL
10.822	7.3079	-0.0652	6.1927	-0.0465	6.9344	-0.0276	6.8895	-0.0694	OL	OL	OL	OL	OL	OL	OL	OL
10.856	7.3127	0	6.1898	-0.093	6.9325	-0.0551	6.8895	-0.0694	OL	OL	OL	OL	OL	OL	OL	OL
10.858	7.3136	0.013	6.1908	-0.0775	6.9335	-0.0414	6.8895	-0.0694	OL	OL	OL	OL	OL	OL	OL	OL
10.862	7.3098	-0.0392	6.1908	-0.0775	6.9344	-0.0276	6.8905	-0.0555	OL	OL	OL	OL	OL	OL	OL	OL
10.892	7.3098	-0.0392	6.1889	-0.1085	6.9335	-0.0414	6.8828	-0.1665	OL	OL	OL	OL	OL	OL	OL	OL
10.895	7.3108	-0.0261	6.1918	-0.062	6.9325	-0.0551	6.8895	-0.0694	OL	OL	OL	OL	OL	OL	OL	OL
10.898	7.3108	-0.0261	6.1918	-0.062	6.9344	-0.0276	6.8905	-0.0555	OL	OL	OL	OL	OL	OL	OL	OL
10.901	7.3098	-0.0392	6.1889	-0.1085	6.9344	-0.0276	6.8885	-0.0832	OL	OL	OL	OL	OL	OL	OL	OL
10.931	7.3098	-0.0392	6.1898	-0.093	6.9344	-0.0276	6.8905	-0.0555	OL	OL	OL	OL	OL	OL	OL	OL
10.935	7.3127	0	6.1898	-0.093	6.9344	-0.0276	6.8905	-0.0555	OL	OL	OL	OL	OL	OL	OL	OL
10.937	7.3136	0.013	6.1879	-0.124	6.9344	-0.0276	6.8876	-0.0971	OL	OL	OL	OL	OL	OL	OL	OL
10.941	7.3089	-0.0522	6.1927	-0.0465	6.9325	-0.0551	6.8905	-0.0555	OL	OL	OL	OL	OL	OL	OL	OL
10.971	7.3089	-0.0522	6.1879	-0.124	6.9335	-0.0414	6.8857	-0.1249	OL	OL	OL	OL	OL	OL	OL	OL
10.975	7.3098	-0.0392	6.186	-0.155	6.9344	-0.0276	6.8885	-0.0832	OL	OL	OL	OL	OL	OL	OL	OL
10.977	7.3079	-0.0652	6.1898	-0.093	6.9335	-0.0414	6.8895	-0.0694	OL	OL	OL	OL	OL	OL	OL	OL
10.98	7.3108	-0.0261	6.1927	-0.0465	6.9335	-0.0414	6.8885	-0.0832	OL	OL	OL	OL	OL	OL	OL	OL
11.013	7.3089	-0.0522	6.1918	-0.062	6.9325	-0.0551	6.8885	-0.0832	OL	OL	OL	OL	OL	OL	OL	OL
11.016	7.3003	-0.1696	6.1898	-0.093	6.9335	-0.0414	6.8895	-0.0694	OL	OL	OL	OL	OL	OL	OL	OL
11.019	7.307	-0.0783	6.1898	-0.093	6.9344	-0.0276	6.8905	-0.0555	OL	OL	OL	OL	OL	OL	OL	OL
11.043	7.3108	-0.0261	6.186	-0.155	6.9364	0	6.8895	-0.0694	OL	OL	OL	OL	OL	OL	OL	OL
11.046	7.3051	-0.1044	6.1898	-0.093	6.9325	-0.0551	6.8933	-0.0139	OL	OL	OL	OL	OL	OL	OL	OL
11.065	7.3108	-0.0261	6.186	-0.155	6.9335	-0.0414	6.8914	-0.0416	OL	OL	OL	OL	OL	OL	OL	OL
11.067	7.3079	-0.0652	6.1879	-0.124	6.9344	-0.0276	6.8914	-0.0416	OL	OL	OL	OL	OL	OL	OL	OL
11.07	7.3098	-0.0392	6.1822	-0.217	6.9344	-0.0276	6.8885	-0.0832	OL	OL	OL	OL	OL	OL	OL	OL
11.074	7.3098	-0.0392	6.1898	-0.093	6.9335	-0.0414	6.8914	-0.0416	OL	OL	OL	OL	OL	OL	OL	OL
11.077	7.3108	-0.0261	6.1908	-0.0775	6.9335	-0.0414	6.8866	-0.111	OL	OL	OL	OL	OL	OL	OL	OL
11.108	7.3098	-0.0392	6.1927	-0.0465	6.9335	-0.0414	6.8885	-0.0832	OL	OL	OL	OL	OL	OL	OL	OL
11.111	7.3098	-0.0392	6.1918	-0.062	6.9335	-0.0414	6.8885	-0.0832	OL	OL	OL	OL	OL	OL	OL	OL
11.113	7.3098	-0.0392	6.1918	-0.062	6.9325	-0.0551	6.8905	-0.0555	OL	OL	OL	OL	OL	OL	OL	OL
11.117	7.3108	-0.0261	6.186	-0.155	6.9325	-0.0551	6.8895	-0.0694	OL	OL	OL	OL	OL	OL	OL	OL
11.147	7.3079	-0.0652	6.1908	-0.0775	6.9335	-0.0414	6.8876	-0.0971	OL	OL	OL	OL	OL	OL	OL	OL
11.151	7.3108	-0.0261	6.1908	-0.0775	6.9335	-0.0414	6.8895	-0.0694	OL	OL	OL	OL	OL	OL	OL	OL
11.154	7.3051	-0.1044	6.1966	0.0155	6.9344	-0.0276	6.8838	-0.1526	OL	OL	OL	OL	OL	OL	OL	OL
11.157	7.3127	0	6.1879	-0.124	6.9354	-0.0138	6.8924	-0.0277	OL	OL	OL	OL	OL	OL	OL	OL
11.187	7.3098	-0.0392	6.1908	-0.0775	6.9364	0	6.8924	-0.0277	OL	OL	OL	OL	OL	OL	OL	OL
11.191	7.3089	-0.0522	6.1889	-0.1085	6.9335	-0.0414	6.8885	-0.0832	OL	OL	OL	OL	OL	OL	OL	OL
11.194	7.3108	-0.0261	6.1889	-0.1085	6.9325	-0.0551	6.8847	-0.1387	OL	OL	OL	OL	OL	OL	OL	OL
11.197	7.3098	-0.0392	6.1918	-0.062	6.9344	-0.0276	6.8876	-0.0971	OL	OL	OL	OL	OL	OL	OL	OL
11.227	7.3089	-0.0522	6.1908	-0.0775	6.9335	-0.0414	6.8885	-0.0832	OL	OL	OL	OL	OL	OL	OL	OL
11.231	7.3146	0.0261	6.1889	-0.1085	6.9335	-0.0414	6.8895	-0.0694	OL	OL	OL	OL	OL	OL	OL	OL
11.233	7.3108	-0.0261	6.1898	-0.093	6.9316	-0.0689	6.8895	-0.0694	OL	OL	OL	OL	OL	OL	OL	OL
11.236	7.3098	-0.0392	6.1918	-0.062	6.9344	-0.0276	6.8885	-0.0832	OL	OL	OL	OL	OL	OL	OL	OL
11.277	7.3108	-0.0261	6.1927	-0.0465	6.9316	-0.0689	6.8866	-0.111	OL	OL	OL	OL	OL	OL	OL	OL
11.281	7.3098	-0.0392	6.1898	-0.093	6.9335	-0.0414	6.8895	-0.0694	OL	OL	OL	OL	OL	OL	OL	OL
11.285	7.3079	-0.0652	6.1937	-0.031	6.9344	-0.0276	6.8933	-0.0139	OL	OL	OL	OL	OL	OL	OL	OL
11.287	7.3098	-0.0392	6.1889	-0.1085	6.9335	-0.0414	6.8895	-0.0694	OL	OL	OL	OL	OL	OL	OL	OL
11.32	7.3098	-0.0392	6.1889	-0.1085	6.9344	-0.0276	6.8885	-0.0832	OL	OL	OL	OL	OL	OL	OL	OL
11.323	7.3098	-0.0392	6.1898	-0.093	6.9325	-0.0551	6.8905	-0.0555	OL	OL	OL	OL	OL	OL	OL	OL
11.326	7.3098	-0.0392	6.1889	-0.1085	6.9335	-0.0414	6.8905	-0.0555	OL	OL	OL	OL	OL	OL	OL	OL
11.332	7.3089	-0.0522	6.1879	-0.124	6.9325	-0.0551	6.8885	-0.0832	OL	OL	OL	OL	OL	OL	OL	OL
11.335	7.3079	-0.0652	6.1908	-0.0775	6.9325	-0.0551	6.8885	-0.0832	OL	OL	OL	OL	OL	OL	OL	OL
11.364	7.3098	-0.0392	6.1908	-0.0775	6.9364	0	6.8905	-0.0555	OL	OL	OL	OL	OL	OL	OL	OL
11.367	7.3155	0.0391	6.1898	-0.093	6.9335	-0.0414	6.8905	-0.0555	OL	OL	OL	OL	OL	OL	OL	OL
11.37	7.3108	-0.0261	6.1879	-0.124	6.9325	-0.0551	6.8952	0.0139	OL	OL	OL	OL	OL	OL	OL	OL
11.4	7.3127	0	6.1918	-0.062	6.9354	-0.0138	6.8924	-0.0277	OL	OL	OL	OL	OL	OL	OL	OL
11.402	7.3089	-0.0522	6.1937	-0.031	6.9335	-0.0414	6.8876	-0.0971	OL	OL	OL	OL	OL	OL	OL	OL
11.405	7.3108	-0.0261	6.186	-0.155	6.9354	-0.0138	6.8895	-0.0694	OL	OL	OL	OL	OL	OL	OL	OL
11.409	7.3108	-0.0261	6.1918	-0.062	6.9344	-0.0276	6.8914	-0.0416	OL	OL	OL	OL	OL	OL	OL	OL
11.441	7.3108	-0.0261	6.1889	-0.1085	6.9325	-0.0551	6.8905	-0.0555	OL	OL	OL	OL	OL	OL	OL	OL
11.445	7.3079	-0.0652	6.1889	-0.1085	6.9335	-0.0414	6.8895	-0.0694	OL	OL	OL	OL	OL	OL	OL	OL
11.448	7.3098	-0.0392	6.1918	-0.062	6.9335	-0.0414	6.8885	-0.0832	OL	OL	OL	OL	OL	OL	OL	OL
11.485	7.3098	-0.0392	6.1937	-0.031	6.9335	-0.0414	6.8895	-0.0694	OL	OL	OL	OL	OL	OL	OL	OL
11.491	7.3022	-0.1435	6.1889	-0.1085	6.9325	-0.0551	6.8885	-0.0832	OL	OL	OL	OL	OL	OL	OL	OL
11.496	7.3098	-0.0392	6.1908	-0.0775	6.9316	-0.0689	6.8914	-0.0416	OL	OL	OL	OL	OL	OL	OL	OL
11.5	7.3108	-0.0261	6.2014	0.093	6.9325	-0.0551	6.8914	-0.0416	OL	OL	OL	OL	OL	OL	OL	OL
11.53	7.3089	-0.0522	6.1908	-0.0775	6.9335	-0.0414	6.8876	-0.0971	OL	OL	OL	OL	OL	OL	OL	OL
11.536	7.3098	-0.0392	6.1898	-0.093	6.9335	-0.0414	6.8895	-0.0694	OL	OL	OL	OL	OL	OL	OL	OL
11.541	7.3098	-0.0392	6.1898	-0.093	6.9344	-0.0276	6.8885	-0.0832	OL	OL	OL	OL	OL	OL	OL	OL
11.57	7.3089	-0.0522	6.1898	-0.093	6.9335	-0.0414	6.8895	-0.0694	OL	OL	OL	OL	OL	OL	OL	OL
11.574	7.3127	0	6.187	-0.1395	6.9325	-0.0551	6.8885	-0.0832	OL	OL	OL	OL	OL	OL	OL	OL
11.576	7.3108	-0.0261	6.1889	-0.1085	6.9335	-0.0414	6.8885	-0.0832	OL	OL	OL	OL	OL	OL	OL	OL
11.582	7.3089	-0.0522	6.1927	-0.0465	6.9335	-0.0414	6.8933	-0.0139	OL	OL	OL	OL	OL	OL	OL	OL
11.613	7.3098	-0.0392	6.1764	-0.31	6.9325	-0.0551	6.8828	-0.1665	OL	OL	OL	OL	OL	OL	OL	OL
11.617	7.3127	0	6.1889	-0.1085	6.9344	-0.0276	6.8828	-0.1665	OL	OL	OL	OL	OL	OL	OL	OL
11.62	7.307	-0.0783	6.1898	-0.093	6.9325	-0.0551	6.8818	-0.1803	OL	OL	OL	OL	OL	OL	OL	OL
11.645	7.3108	-0.0261	6.1918	-0.062	6.9335	-0.0414	6.8895	-0.0694	OL	OL	OL	OL	OL	OL	OL	OL
11.647	7.3098	-0.0392	6.1918	-0.062	6.9325	-0.0551	6.8895	-0.0694	OL	OL	OL	OL	OL	OL	OL	OL
11.673	7.3108	-0.0261	6.1889	-0.1085	6.9344	-0.0276	6.8905	-0.0555	OL	OL	OL	OL	OL	OL	OL	OL
11.675	7.3098	-0.0392	6.1918	-0.062	6.9325	-0.0551	6.8895	-0.0694	OL	OL	OL	OL	OL	OL	OL	OL
11.694	7.3117	-0.013	6.1908	-0.0775	6.9335	-0.0414	6.8866	-0.111	OL	OL	OL	OL	OL	OL	OL	OL
11.696	7.307	-0.0783	6.1889	-0.1085	6.9344	-0.0276	6.8905	-0.0555	OL	OL	OL	OL	OL	OL	OL	OL
11.698	7.3098	-0.0392	6.1879	-0.124	6.9354	-0.0138	6.8857	-0.1249	OL	OL	OL	OL	OL	OL	OL	OL
11.702	7.3127	0	6.1879	-0.124	6.9335	-0.0414	6.8866	-0.111	OL	OL	OL	OL	OL	OL	OL	OL
11.732	7.3108	-0.0261	6.1898	-0.093	6.9344	-0.0276	6.8943	0	OL	OL	OL	OL	OL	OL	OL	OL
11.735	7.3108	-0.0261	6.1812	-0.2325	6.9344	-0.0276	6.8818	-0.1803	OL	OL	OL	OL	OL	OL	OL	OL
11.738	7.3098	-0.0392	6.1908	-0.0775	6.9344	-0.0276	6.8885	-0.0832	OL	OL	OL	OL	OL	OL	OL	OL
11.742	7.3108	-0.0261	6.1918	-0.062	6.9344	-0.0276	6.8895	-0.0694	OL	OL	OL	OL	OL	OL	OL	OL
11.77	7.3089	-0.0522	6.1898	-0.093	6.9335	-0.0414	6.8895	-0.0694	OL	OL	OL	OL	OL	OL	OL	OL
11.773	7.3098	-0.0392	6.1918	-0.062	6.9335	-0.0414	6.8885	-0.0832	OL	OL	OL	OL	OL	OL	OL	OL
11.776	7.3108	-0.0261	6.1918	-0.062	6.9344	-0.0276	6.8895	-0.0694	OL	OL	OL	OL	OL	OL	OL	OL
11.778	7.3098	-0.0392	6.186	-0.155	6.9344	-0.0276	6.8885	-0.0832	OL	OL	OL	OL	OL	OL	OL	OL
11.809	7.3098	-0.0392	6.1841	-0.186	6.9354	-0.0138	6.8885	-0.0832	OL	OL	OL	OL	OL	OL	OL	OL
11.812	7.3108	-0.0261	6.1898	-0.093	6.9344	-0.0276	6.8933	-0.0139	OL	OL	OL	OL	OL	OL	OL	OL
11.815	7.3117	-0.013	6.1802	-0.248	6.9335	-0.0414	6.8866	-0.111	OL	OL	OL	OL	OL	OL	OL	OL
11.817	7.3079	-0.0652	6.186	-0.155	6.9354	-0.0138	6.8905	-0.0555	OL	OL	OL	OL	OL	OL	OL	OL
11.848	7.3098	-0.0392	6.1908	-0.0775	6.9335	-0.0414	6.8914	-0.0416	OL	OL	OL	OL	OL	OL	OL	OL
11.851	7.3108	-0.0261	6.1841	-0.186	6.9325	-0.0551	6.8914	-0.0416	OL	OL	OL	OL	OL	OL	OL	OL
11.853	7.3117	-0.013	6.1898	-0.093	6.9335	-0.0414	6.8818	-0.1803	OL	OL	OL	OL	OL	OL	OL	OL
11.882	7.3089	-0.0522	6.1889	-0.1085	6.9344	-0.0276	6.8895	-0.0694	OL	OL	OL	OL	OL	OL	OL	OL
11.886	7.3117	-0.013	6.1898	-0.093	6.9335	-0.0414	6.8895	-0.0694	OL	OL	OL	OL	OL	OL	OL	OL
11.888	7.3098	-0.0392	6.1908	-0.0775	6.9354	-0.0138	6.8914	-0.0416	OL	OL	OL	OL	OL	OL	OL	OL
11.892	7.3127	0	6.1889	-0.1085	6.9335	-0.0414	6.8885	-0.0832	OL	OL	OL	OL	OL	OL	OL	OL
11.895	7.307	-0.0783	6.1918	-0.062	6.9316	-0.0689	6.8885	-0.0832	OL	OL	OL	OL	OL	OL	OL	OL
11.925	7.3079	-0.0652	6.186	-0.155	6.9316	-0.0689	6.8895	-0.0694	OL	OL	OL	OL	OL	OL	OL	OL
11.928	7.3098	-0.0392	6.1908	-0.0775	6.9306	-0.0827	6.8885	-0.0832	OL	OL	OL	OL	OL	OL	OL	OL
11.931	7.3117	-0.013	6.1908	-0.0775	6.9344	-0.0276	6.8895	-0.0694	OL	OL	OL	OL	OL	OL	OL	OL
11.935	7.3079	-0.0652	6.1937	-0.031	6.9335	-0.0414	6.8914	-0.0416	OL	OL	OL	OL	OL	OL	OL	OL
11.965	7.3108	-0.0261	6.1927	-0.0465	6.9335	-0.0414	6.8933	-0.0139	OL	OL	OL	OL	OL	OL	OL	OL
11.968	7.3089	-0.0522	6.1918	-0.062	6.9316	-0.0689	6.8895	-0.0694	OL	OL	OL	OL	OL	OL	OL	OL
11.972	7.3079	-0.0652	6.1898	-0.093	6.9325	-0.0551	6.8885	-0.0832	OL	OL	OL	OL	OL	OL	OL	OL
11.975	7.3098	-0.0392	6.1889	-0.1085	6.9335	-0.0414	6.8895	-0.0694	OL	OL	OL	OL	OL	OL	OL	OL
12.005	7.3098	-0.0392	6.1898	-0.093	6.9325	-0.0551	6.8876	-0.0971	OL	OL	OL	OL	OL	OL	OL	OL
12.009	7.307	-0.0783	6.1889	-0.1085	6.9364	0	6.8895	-0.0694	OL	OL	OL	OL	OL	OL	OL	OL
12.011	7.3117	-0.013	6.1879	-0.124	6.9354	-0.0138	6.8885	-0.0832	OL	OL	OL	OL	OL	OL	OL	OL
12.019	7.3089	-0.0522	6.1889	-0.1085	6.9344	-0.0276	6.8885	-0.0832	OL	OL	OL	OL	OL	OL	OL	OL
12.049	7.3108	-0.0261	6.1908	-0.0775	6.9325	-0.0551	6.8866	-0.111	OL	OL	OL	OL	OL	OL	OL	OL
12.052	7.3089	-0.0522	6.1918	-0.062	6.9344	-0.0276	6.8914	-0.0416	OL	OL	OL	OL	OL	OL	OL	OL
12.055	7.3079	-0.0652	6.1898	-0.093	6.9354	-0.0138	6.8905	-0.0555	OL	OL	OL	OL	OL	OL	OL	OL
12.057	7.3108	-0.0261	6.1927	-0.0465	6.9344	-0.0276	6.8838	-0.1526	OL	OL	OL	OL	OL	OL	OL	OL
12.071	7.3098	-0.0392	6.1898	-0.093	6.9344	-0.0276	6.8895	-0.0694	OL	OL	OL	OL	OL	OL	OL	OL
12.105	7.3098	-0.0392	6.1908	-0.0775	6.9325	-0.0551	6.8885	-0.0832	OL	OL	OL	OL	OL	OL	OL	OL
12.109	7.3117	-0.013	6.1898	-0.093	6.9344	-0.0276	6.8905	-0.0555	OL	OL	OL	OL	OL	OL	OL	OL
12.112	7.3098	-0.0392	6.1879	-0.124	6.9335	-0.0414	6.8914	-0.0416	OL	OL	OL	OL	OL	OL	OL	OL
12.144	7.307	-0.0783	6.1879	-0.124	6.9344	-0.0276	6.8895	-0.0694	OL	OL	OL	OL	OL	OL	OL	OL
12.147	7.3098	-0.0392	6.1966	0.0155	6.9335	-0.0414	6.8933	-0.0139	OL	OL	OL	OL	OL	OL	OL	OL
12.15	7.3089	-0.0522	6.1918	-0.062	6.9316	-0.0689	6.8895	-0.0694	OL	OL	OL	OL	OL	OL	OL	OL
12.152	7.307	-0.0783	6.1898	-0.093	6.9325	-0.0551	6.8885	-0.0832	OL	OL	OL	OL	OL	OL	OL	OL
12.182	7.3051	-0.1044	6.1889	-0.1085	6.9335	-0.0414	6.8866	-0.111	OL	OL	OL	OL	OL	OL	OL	OL
12.186	7.3108	-0.0261	6.186	-0.155	6.9344	-0.0276	6.8924	-0.0277	OL	OL	OL	OL	OL	OL	OL	OL
12.188	7.3108	-0.0261	6.1889	-0.1085	6.9335	-0.0414	6.8895	-0.0694	OL	OL	OL	OL	OL	OL	OL	OL
12.195	7.307	-0.0783	6.1898	-0.093	6.9335	-0.0414	6.8885	-0.0832	OL	OL	OL	OL	OL	OL	OL	OL
12.225	7.3079	-0.0652	6.1898	-0.093	6.9335	-0.0414	6.8895	-0.0694	OL	OL	OL	OL	OL	OL	OL	OL
12.229	7.3127	0	6.1985	0.0465	6.9335	-0.0414	6.8895	-0.0694	OL	OL	OL	OL	OL	OL	OL	OL
12.231	7.3117	-0.013	6.1898	-0.093	6.9335	-0.0414	6.8885	-0.0832	OL	OL	OL	OL	OL	OL	OL	OL
12.256	7.3041	-0.1174	6.1918	-0.062	6.9335	-0.0414	6.8885	-0.0832	OL	OL	OL	OL	OL	OL	OL	OL
12.258	7.307	-0.0783	6.1918	-0.062	6.9335	-0.0414	6.8895	-0.0694	OL	OL	OL	OL	OL	OL	OL	OL
12.284	7.3146	0.0261	6.1918	-0.062	6.9335	-0.0414	6.8866	-0.111	OL	OL	OL	OL	OL	OL	OL	OL
12.286	7.3098	-0.0392	6.1889	-0.1085	6.9316	-0.0689	6.8847	-0.1387	OL	OL	OL	OL	OL	OL	OL	OL
12.305	7.3117	-0.013	6.1908	-0.0775	6.9335	-0.0414	6.8885	-0.0832	OL	OL	OL	OL	OL	OL	OL	OL
12.308	7.3089	-0.0522	6.186	-0.155	6.9354	-0.0138	6.8885	-0.0832	OL	OL	OL	OL	OL	OL	OL	OL
12.314	7.3108	-0.0261	6.1889	-0.1085	6.9335	-0.0414	6.8885	-0.0832	OL	OL	OL	OL	OL	OL	OL	OL
12.316	7.3108	-0.0261	6.1898	-0.093	6.9344	-0.0276	6.8895	-0.0694	OL	OL	OL	OL	OL	OL	OL	OL
12.318	7.3079	-0.0652	6.1918	-0.062	6.9344	-0.0276	6.8885	-0.0832	OL	OL	OL	OL	OL	OL	OL	OL
12.321	7.3089	-0.0522	6.1918	-0.062	6.9316	-0.0689	6.8895	-0.0694	OL	OL	OL	OL	OL	OL	OL	OL
12.351	7.3022	-0.1435	6.1898	-0.093	6.9325	-0.0551	6.8895	-0.0694	OL	OL	OL	OL	OL	OL	OL	OL
12.356	7.3146	0.0261	6.1889	-0.1085	6.9325	-0.0551	6.8818	-0.1803	OL	OL	OL	OL	OL	OL	OL	OL
12.358	7.307	-0.0783	6.1994	0.062	6.9325	-0.0551	6.8924	-0.0277	OL	OL	OL	OL	OL	OL	OL	OL
12.36	7.3003	-0.1696	6.2014	0.093	6.9344	-0.0276	6.8895	-0.0694	OL	OL	OL	OL	OL	OL	OL	OL
12.391	7.3079	-0.0652	6.1937	-0.031	6.9316	-0.0689	6.8914	-0.0416	OL	OL	OL	OL	OL	OL	OL	OL
12.395	7.3089	-0.0522	6.1918	-0.062	6.9335	-0.0414	6.8828	-0.1665	OL	OL	OL	OL	OL	OL	OL	OL
12.397	7.3089	-0.0522	6.1927	-0.0465	6.9344	-0.0276	6.8885	-0.0832	OL	OL	OL	OL	OL	OL	OL	OL
12.4	7.3079	-0.0652	6.1898	-0.093	6.9344	-0.0276	6.8895	-0.0694	OL	OL	OL	OL	OL	OL	OL	OL
12.43	7.3098	-0.0392	6.1898	-0.093	6.9306	-0.0827	6.8914	-0.0416	OL	OL	OL	OL	OL	OL	OL	OL
12.434	7.3098	-0.0392	6.1908	-0.0775	6.9325	-0.0551	6.8885	-0.0832	OL	OL	OL	OL	OL	OL	OL	OL
12.436	7.3108	-0.0261	6.1918	-0.062	6.9335	-0.0414	6.8885	-0.0832	OL	OL	OL	OL	OL	OL	OL	OL
12.443	7.3117	-0.013	6.1889	-0.1085	6.9325	-0.0551	6.8895	-0.0694	OL	OL	OL	OL	OL	OL	OL	OL
12.481	7.3146	0.0261	6.1918	-0.062	6.9316	-0.0689	6.8895	-0.0694	OL	OL	OL	OL	OL	OL	OL	OL
12.485	7.3098	-0.0392	6.187	-0.1395	6.9335	-0.0414	6.8914	-0.0416	OL	OL	OL	OL	OL	OL	OL	OL
12.487	7.3079	-0.0652	6.1908	-0.0775	6.9335	-0.0414	6.8866	-0.111	OL	OL	OL	OL	OL	OL	OL	OL
12.501	7.3051	-0.1044	6.2004	0.0775	6.9335	-0.0414	6.8933	-0.0139	OL	OL	OL	OL	OL	OL	OL	OL
12.504	7.307	-0.0783	6.1898	-0.093	6.9344	-0.0276	6.8895	-0.0694	OL	OL	OL	OL	OL	OL	OL	OL
12.506	7.3098	-0.0392	6.1918	-0.062	6.9316	-0.0689	6.8857	-0.1249	OL	OL	OL	OL	OL	OL	OL	OL
12.508	7.3098	-0.0392	6.1908	-0.0775	6.9344	-0.0276	6.8895	-0.0694	OL	OL	OL	OL	OL	OL	OL	OL
12.537	7.3108	-0.0261	6.1918	-0.062	6.9344	-0.0276	6.8905	-0.0555	OL	OL	OL	OL	OL	OL	OL	OL
12.541	7.3089	-0.0522	6.1889	-0.1085	6.9316	-0.0689	6.8885	-0.0832	OL	OL	OL	OL	OL	OL	OL	OL
12.543	7.3108	-0.0261	6.1918	-0.062	6.9325	-0.0551	6.8885	-0.0832	OL	OL	OL	OL	OL	OL	OL	OL
12.546	7.3108	-0.0261	6.185	-0.1705	6.9325	-0.0551	6.8885	-0.0832	OL	OL	OL	OL	OL	OL	OL	OL
12.576	7.3098	-0.0392	6.185	-0.1705	6.9344	-0.0276	6.8895	-0.0694	OL	OL	OL	OL	OL	OL	OL	OL
12.581	7.3089	-0.0522	6.186	-0.155	6.9344	-0.0276	6.8895	-0.0694	OL	OL	OL	OL	OL	OL	OL	OL
12.583	7.3098	-0.0392	6.1946	-0.0155	6.9325	-0.0551	6.8905	-0.0555	OL	OL	OL	OL	OL	OL	OL	OL
12.586	7.3079	-0.0652	6.1908	-0.0775	6.9325	-0.0551	6.8885	-0.0832	OL	OL	OL	OL	OL	OL	OL	OL
12.616	7.3089	-0.0522	6.1889	-0.1085	6.9344	-0.0276	6.8857	-0.1249	OL	OL	OL	OL	OL	OL	OL	OL
12.62	7.3089	-0.0522	6.1908	-0.0775	6.9344	-0.0276	6.8857	-0.1249	OL	OL	OL	OL	OL	OL	OL	OL
12.622	7.3108	-0.0261	6.1898	-0.093	6.9335	-0.0414	6.8905	-0.0555	OL	OL	OL	OL	OL	OL	OL	OL
12.625	7.3089	-0.0522	6.1898	-0.093	6.9325	-0.0551	6.8895	-0.0694	OL	OL	OL	OL	OL	OL	OL	OL
12.655	7.3079	-0.0652	6.1889	-0.1085	6.9335	-0.0414	6.8876	-0.0971	OL	OL	OL	OL	OL	OL	OL	OL
12.658	7.3089	-0.0522	6.1908	-0.0775	6.9316	-0.0689	6.8885	-0.0832	OL	OL	OL	OL	OL	OL	OL	OL
12.662	7.3089	-0.0522	6.1918	-0.062	6.9325	-0.0551	6.8895	-0.0694	OL	OL	OL	OL	OL	OL	OL	OL
12.665	7.3022	-0.1435	6.1889	-0.1085	6.9373	0.0138	6.8905	-0.0555	OL	OL	OL	OL	OL	OL	OL	OL
12.695	7.3098	-0.0392	6.1918	-0.062	6.9335	-0.0414	6.8866	-0.111	OL	OL	OL	OL	OL	OL	OL	OL
12.698	7.3098	-0.0392	6.1889	-0.1085	6.9354	-0.0138	6.8905	-0.0555	OL	OL	OL	OL	OL	OL	OL	OL
12.702	7.3089	-0.0522	6.1889	-0.1085	6.9325	-0.0551	6.8876	-0.0971	OL	OL	OL	OL	OL	OL	OL	OL
12.734	7.3108	-0.0261	6.1802	-0.248	6.9316	-0.0689	6.8885	-0.0832	OL	OL	OL	OL	OL	OL	OL	OL
12.737	7.3089	-0.0522	6.1879	-0.124	6.9325	-0.0551	6.8885	-0.0832	OL	OL	OL	OL	OL	OL	OL	OL
12.74	7.3089	-0.0522	6.1927	-0.0465	6.9335	-0.0414	6.8895	-0.0694	OL	OL	OL	OL	OL	OL	OL	OL
12.743	7.3108	-0.0261	6.1879	-0.124	6.9344	-0.0276	6.8885	-0.0832	OL	OL	OL	OL	OL	OL	OL	OL
12.776	7.3098	-0.0392	6.1994	0.062	6.9325	-0.0551	6.8885	-0.0832	OL	OL	OL	OL	OL	OL	OL	OL
12.778	7.3098	-0.0392	6.1927	-0.0465	6.9354	-0.0138	6.8885	-0.0832	OL	OL	OL	OL	OL	OL	OL	OL
12.781	7.3041	-0.1174	6.1889	-0.1085	6.9335	-0.0414	6.8895	-0.0694	OL	OL	OL	OL	OL	OL	OL	OL
12.811	7.3117	-0.013	6.1966	0.0155	6.9335	-0.0414	6.8895	-0.0694	OL	OL	OL	OL	OL	OL	OL	OL
12.815	7.3098	-0.0392	6.1879	-0.124	6.9325	-0.0551	6.8876	-0.0971	OL	OL	OL	OL	OL	OL	OL	OL
12.817	7.3098	-0.0392	6.1889	-0.1085	6.9335	-0.0414	6.8895	-0.0694	OL	OL	OL	OL	OL	OL	OL	OL
12.821	7.3079	-0.0652	6.1946	-0.0155	6.9335	-0.0414	6.8866	-0.111	OL	OL	OL	OL	OL	OL	OL	OL
12.853	7.3089	-0.0522	6.1898	-0.093	6.9344	-0.0276	6.8866	-0.111	OL	OL	OL	OL	OL	OL	OL	OL
12.856	7.3108	-0.0261	6.1898	-0.093	6.9325	-0.0551	6.8905	-0.0555	OL	OL	OL	OL	OL	OL	OL	OL
12.859	7.3098	-0.0392	6.1879	-0.124	6.9344	-0.0276	6.8885	-0.0832	OL	OL	OL	OL	OL	OL	OL	OL
12.884	7.3098	-0.0392	6.1946	-0.0155	6.9344	-0.0276	6.8895	-0.0694	OL	OL	OL	OL	OL	OL	OL	OL
12.886	7.3098	-0.0392	6.1898	-0.093	6.9316	-0.0689	6.8895	-0.0694	OL	OL	OL	OL	OL	OL	OL	OL
12.905	7.3155	0.0391	6.1918	-0.062	6.9325	-0.0551	6.8885	-0.0832	OL	OL	OL	OL	OL	OL	OL	OL
12.908	7.3108	-0.0261	6.186	-0.155	6.9325	-0.0551	6.8885	-0.0832	OL	OL	OL	OL	OL	OL	OL	OL
12.91	7.3098	-0.0392	6.1994	0.062	6.9335	-0.0414	6.8876	-0.0971	OL	OL	OL	OL	OL	OL	OL	OL
12.914	7.3108	-0.0261	6.1898	-0.093	6.9344	-0.0276	6.8885	-0.0832	OL	OL	OL	OL	OL	OL	OL	OL
12.942	7.3089	-0.0522	6.1793	-0.2635	6.9325	-0.0551	6.8885	-0.0832	OL	OL	OL	OL	OL	OL	OL	OL
12.946	7.3089	-0.0522	6.1898	-0.093	6.9316	-0.0689	6.8809	-0.1942	OL	OL	OL	OL	OL	OL	OL	OL
12.948	7.3098	-0.0392	6.1879	-0.124	6.9316	-0.0689	6.8914	-0.0416	OL	OL	OL	OL	OL	OL	OL	OL
12.951	7.3098	-0.0392	6.1908	-0.0775	6.9344	-0.0276	6.8895	-0.0694	OL	OL	OL	OL	OL	OL	OL	OL
12.983	7.3079	-0.0652	6.1898	-0.093	6.9344	-0.0276	6.8885	-0.0832	OL	OL	OL	OL	OL	OL	OL	OL
12.987	7.3108	-0.0261	6.1908	-0.0775	6.9335	-0.0414	6.8895	-0.0694	OL	OL	OL	OL	OL	OL	OL	OL
12.99	7.3079	-0.0652	6.1889	-0.1085	6.9335	-0.0414	6.8885	-0.0832	OL	OL	OL	OL	OL	OL	OL	OL
12.992	7.3041	-0.1174	6.1898	-0.093	6.9297	-0.0965	6.8905	-0.0555	OL	OL	OL	OL	OL	OL	OL	OL
13.022	7.3108	-0.0261	6.1946	-0.0155	6.9344	-0.0276	6.8876	-0.0971	OL	OL	OL	OL	OL	OL	OL	OL
13.026	7.3098	-0.0392	6.1918	-0.062	6.9325	-0.0551	6.8924	-0.0277	OL	OL	OL	OL	OL	OL	OL	OL
13.028	7.3165	0.0522	6.1946	-0.0155	6.9316	-0.0689	6.8885	-0.0832	OL	OL	OL	OL	OL	OL	OL	OL
13.031	7.307	-0.0783	6.1898	-0.093	6.9344	-0.0276	6.8866	-0.111	OL	OL	OL	OL	OL	OL	OL	OL
13.041	7.3079	-0.0652	6.1889	-0.1085	6.9335	-0.0414	6.8876	-0.0971	OL	OL	OL	OL	OL	OL	OL	OL
13.046	7.3089	-0.0522	6.1889	-0.1085	6.9335	-0.0414	6.8885	-0.0832	OL	OL	OL	OL	OL	OL	OL	OL
13.076	7.3079	-0.0652	6.1889	-0.1085	6.9344	-0.0276	6.8885	-0.0832	OL	OL	OL	OL	OL	OL	OL	OL
13.08	7.3089	-0.0522	6.1898	-0.093	6.9325	-0.0551	6.8895	-0.0694	OL	OL	OL	OL	OL	OL	OL	OL
13.082	7.3098	-0.0392	6.185	-0.1705	6.9335	-0.0414	6.8895	-0.0694	OL	OL	OL	OL	OL	OL	OL	OL
13.086	7.307	-0.0783	6.1898	-0.093	6.9335	-0.0414	6.8895	-0.0694	OL	OL	OL	OL	OL	OL	OL	OL
13.12	7.307	-0.0783	6.1956	0	6.9344	-0.0276	6.8885	-0.0832	OL	OL	OL	OL	OL	OL	OL	OL
13.123	7.306	-0.0913	6.1927	-0.0465	6.9344	-0.0276	6.8847	-0.1387	OL	OL	OL	OL	OL	OL	OL	OL
13.126	7.3117	-0.013	6.1946	-0.0155	6.9335	-0.0414	6.8885	-0.0832	OL	OL	OL	OL	OL	OL	OL	OL
13.128	7.3079	-0.0652	6.1889	-0.1085	6.9335	-0.0414	6.8895	-0.0694	OL	OL	OL	OL	OL	OL	OL	OL
13.16	7.3051	-0.1044	6.1994	0.062	6.9325	-0.0551	6.8914	-0.0416	OL	OL	OL	OL	OL	OL	OL	OL
13.163	7.3089	-0.0522	6.1898	-0.093	6.9316	-0.0689	6.8866	-0.111	OL	OL	OL	OL	OL	OL	OL	OL
13.166	7.307	-0.0783	6.1898	-0.093	6.9316	-0.0689	6.8885	-0.0832	OL	OL	OL	OL	OL	OL	OL	OL
13.173	7.3098	-0.0392	6.1908	-0.0775	6.9325	-0.0551	6.8895	-0.0694	OL	OL	OL	OL	OL	OL	OL	OL
13.176	7.3098	-0.0392	6.1898	-0.093	6.9316	-0.0689	6.8866	-0.111	OL	OL	OL	OL	OL	OL	OL	OL
13.205	7.3098	-0.0392	6.187	-0.1395	6.9325	-0.0551	6.8885	-0.0832	OL	OL	OL	OL	OL	OL	OL	OL
13.209	7.306	-0.0913	6.1889	-0.1085	6.9335	-0.0414	6.8876	-0.0971	OL	OL	OL	OL	OL	OL	OL	OL
13.211	7.307	-0.0783	6.1927	-0.0465	6.9335	-0.0414	6.8885	-0.0832	OL	OL	OL	OL	OL	OL	OL	OL
13.215	7.3089	-0.0522	6.1889	-0.1085	6.9344	-0.0276	6.8924	-0.0277	OL	OL	OL	OL	OL	OL	OL	OL
13.245	7.2984	-0.1957	6.1927	-0.0465	6.9325	-0.0551	6.8952	0.0139	OL	OL	OL	OL	OL	OL	OL	OL
13.249	7.3089	-0.0522	6.1879	-0.124	6.9354	-0.0138	6.8905	-0.0555	OL	OL	OL	OL	OL	OL	OL	OL
13.252	7.3098	-0.0392	6.1879	-0.124	6.9316	-0.0689	6.8885	-0.0832	OL	OL	OL	OL	OL	OL	OL	OL
13.255	7.3089	-0.0522	6.1918	-0.062	6.9316	-0.0689	6.8905	-0.0555	OL	OL	OL	OL	OL	OL	OL	OL
13.285	7.3089	-0.0522	6.1889	-0.1085	6.9325	-0.0551	6.8933	-0.0139	OL	OL	OL	OL	OL	OL	OL	OL
13.288	7.3098	-0.0392	6.1889	-0.1085	6.9325	-0.0551	6.8885	-0.0832	OL	OL	OL	OL	OL	OL	OL	OL
13.291	7.306	-0.0913	6.1918	-0.062	6.9335	-0.0414	6.8885	-0.0832	OL	OL	OL	OL	OL	OL	OL	OL
13.297	7.3155	0.0391	6.1879	-0.124	6.9325	-0.0551	6.8895	-0.0694	OL	OL	OL	OL	OL	OL	OL	OL
13.328	7.307	-0.0783	6.1889	-0.1085	6.9335	-0.0414	6.8895	-0.0694	OL	OL	OL	OL	OL	OL	OL	OL
13.331	7.3079	-0.0652	6.1898	-0.093	6.9325	-0.0551	6.8885	-0.0832	OL	OL	OL	OL	OL	OL	OL	OL
13.334	7.3098	-0.0392	6.1898	-0.093	6.9325	-0.0551	6.8866	-0.111	OL	OL	OL	OL	OL	OL	OL	OL
13.336	7.3098	-0.0392	6.1918	-0.062	6.9335	-0.0414	6.8895	-0.0694	OL	OL	OL	OL	OL	OL	OL	OL
13.367	7.3089	-0.0522	6.1975	0.031	6.9316	-0.0689	6.8876	-0.0971	OL	OL	OL	OL	OL	OL	OL	OL
13.371	7.3098	-0.0392	6.186	-0.155	6.9325	-0.0551	6.8933	-0.0139	OL	OL	OL	OL	OL	OL	OL	OL
13.373	7.3098	-0.0392	6.1918	-0.062	6.9316	-0.0689	6.8885	-0.0832	OL	OL	OL	OL	OL	OL	OL	OL
13.376	7.3108	-0.0261	6.1879	-0.124	6.9325	-0.0551	6.8895	-0.0694	OL	OL	OL	OL	OL	OL	OL	OL
13.408	7.3098	-0.0392	6.1879	-0.124	6.9335	-0.0414	6.8895	-0.0694	OL	OL	OL	OL	OL	OL	OL	OL
13.411	7.3079	-0.0652	6.1898	-0.093	6.9335	-0.0414	6.8876	-0.0971	OL	OL	OL	OL	OL	OL	OL	OL
13.417	7.307	-0.0783	6.1898	-0.093	6.9316	-0.0689	6.8876	-0.0971	OL	OL	OL	OL	OL	OL	OL	OL
13.421	7.3089	-0.0522	6.186	-0.155	6.9335	-0.0414	6.8885	-0.0832	OL	OL	OL	OL	OL	OL	OL	OL
13.433	7.3108	-0.0261	6.1927	-0.0465	6.9335	-0.0414	6.8876	-0.0971	OL	OL	OL	OL	OL	OL	OL	OL
13.466	7.307	-0.0783	6.1841	-0.186	6.9316	-0.0689	6.8866	-0.111	OL	OL	OL	OL	OL	OL	OL	OL
13.469	7.3089	-0.0522	6.186	-0.155	6.9316	-0.0689	6.8885	-0.0832	OL	OL	OL	OL	OL	OL	OL	OL
13.494	7.3079	-0.0652	6.1889	-0.1085	6.9316	-0.0689	6.8866	-0.111	OL	OL	OL	OL	OL	OL	OL	OL
13.496	7.3079	-0.0652	6.1898	-0.093	6.9306	-0.0827	6.8885	-0.0832	OL	OL	OL	OL	OL	OL	OL	OL
13.521	7.3079	-0.0652	6.1889	-0.1085	6.9325	-0.0551	6.8905	-0.0555	OL	OL	OL	OL	OL	OL	OL	OL
13.523	7.3079	-0.0652	6.1898	-0.093	6.9335	-0.0414	6.8895	-0.0694	OL	OL	OL	OL	OL	OL	OL	OL
13.542	7.3079	-0.0652	6.1889	-0.1085	6.9316	-0.0689	6.8885	-0.0832	OL	OL	OL	OL	OL	OL	OL	OL
13.545	7.3136	0.013	6.186	-0.155	6.9344	-0.0276	6.8905	-0.0555	OL	OL	OL	OL	OL	OL	OL	OL
13.551	7.3079	-0.0652	6.1879	-0.124	6.9335	-0.0414	6.8885	-0.0832	OL	OL	OL	OL	OL	OL	OL	OL
13.554	7.3098	-0.0392	6.1841	-0.186	6.9344	-0.0276	6.8876	-0.0971	OL	OL	OL	OL	OL	OL	OL	OL
13.556	7.3108	-0.0261	6.1898	-0.093	6.9316	-0.0689	6.8876	-0.0971	OL	OL	OL	OL	OL	OL	OL	OL
13.567	7.3079	-0.0652	6.185	-0.1705	6.9325	-0.0551	6.8895	-0.0694	OL	OL	OL	OL	OL	OL	OL	OL
13.596	7.3079	-0.0652	6.1898	-0.093	6.9325	-0.0551	6.8895	-0.0694	OL	OL	OL	OL	OL	OL	OL	OL
13.6	7.3108	-0.0261	6.1937	-0.031	6.9335	-0.0414	6.8885	-0.0832	OL	OL	OL	OL	OL	OL	OL	OL
13.605	7.3117	-0.013	6.1898	-0.093	6.9344	-0.0276	6.879	-0.222	OL	OL	OL	OL	OL	OL	OL	OL
13.636	7.3079	-0.0652	6.1908	-0.0775	6.9325	-0.0551	6.8866	-0.111	OL	OL	OL	OL	OL	OL	OL	OL
13.64	7.3098	-0.0392	6.1889	-0.1085	6.9316	-0.0689	6.8895	-0.0694	OL	OL	OL	OL	OL	OL	OL	OL
13.643	7.3098	-0.0392	6.1956	0	6.9316	-0.0689	6.8905	-0.0555	OL	OL	OL	OL	OL	OL	OL	OL
13.645	7.3098	-0.0392	6.1889	-0.1085	6.9325	-0.0551	6.8895	-0.0694	OL	OL	OL	OL	OL	OL	OL	OL
13.648	7.307	-0.0783	6.185	-0.1705	6.9354	-0.0138	6.8885	-0.0832	OL	OL	OL	OL	OL	OL	OL	OL
13.679	7.3108	-0.0261	6.1908	-0.0775	6.9325	-0.0551	6.8895	-0.0694	OL	OL	OL	OL	OL	OL	OL	OL
13.682	7.3165	0.0522	6.1898	-0.093	6.9325	-0.0551	6.8885	-0.0832	OL	OL	OL	OL	OL	OL	OL	OL
13.691	7.3089	-0.0522	6.1764	-0.31	6.9316	-0.0689	6.8905	-0.0555	OL	OL	OL	OL	OL	OL	OL	OL
13.693	7.307	-0.0783	6.1802	-0.248	6.9306	-0.0827	6.8885	-0.0832	OL	OL	OL	OL	OL	OL	OL	OL
13.697	7.3051	-0.1044	6.1879	-0.124	6.9316	-0.0689	6.8876	-0.0971	OL	OL	OL	OL	OL	OL	OL	OL
13.732	7.3079	-0.0652	6.1889	-0.1085	6.9325	-0.0551	6.8914	-0.0416	OL	OL	OL	OL	OL	OL	OL	OL
13.736	7.3089	-0.0522	6.1879	-0.124	6.9306	-0.0827	6.8876	-0.0971	OL	OL	OL	OL	OL	OL	OL	OL
13.738	7.3079	-0.0652	6.1898	-0.093	6.9325	-0.0551	6.8876	-0.0971	OL	OL	OL	OL	OL	OL	OL	OL
13.741	7.3136	0.013	6.1908	-0.0775	6.9316	-0.0689	6.8885	-0.0832	OL	OL	OL	OL	OL	OL	OL	OL
13.771	7.3098	-0.0392	6.1918	-0.062	6.9335	-0.0414	6.8885	-0.0832	OL	OL	OL	OL	OL	OL	OL	OL
13.776	7.3089	-0.0522	6.1879	-0.124	6.9335	-0.0414	6.8885	-0.0832	OL	OL	OL	OL	OL	OL	OL	OL
13.778	7.3098	-0.0392	6.1879	-0.124	6.9306	-0.0827	6.8885	-0.0832	OL	OL	OL	OL	OL	OL	OL	OL
13.782	7.3003	-0.1696	6.1898	-0.093	6.9335	-0.0414	6.8895	-0.0694	OL	OL	OL	OL	OL	OL	OL	OL
13.789	7.3098	-0.0392	6.1889	-0.1085	6.9344	-0.0276	6.8885	-0.0832	OL	OL	OL	OL	OL	OL	OL	OL
13.821	7.3089	-0.0522	6.1889	-0.1085	6.9354	-0.0138	6.8876	-0.0971	OL	OL	OL	OL	OL	OL	OL	OL
13.825	7.3098	-0.0392	6.1889	-0.1085	6.9335	-0.0414	6.8933	-0.0139	OL	OL	OL	OL	OL	OL	OL	OL
13.827	7.3089	-0.0522	6.1889	-0.1085	6.9325	-0.0551	6.8962	0.0277	OL	OL	OL	OL	OL	OL	OL	OL
13.856	7.3079	-0.0652	6.1898	-0.093	6.9325	-0.0551	6.8866	-0.111	OL	OL	OL	OL	OL	OL	OL	OL
13.86	7.3079	-0.0652	6.1908	-0.0775	6.9316	-0.0689	6.8876	-0.0971	OL	OL	OL	OL	OL	OL	OL	OL
13.862	7.3079	-0.0652	6.1889	-0.1085	6.9316	-0.0689	6.8895	-0.0694	OL	OL	OL	OL	OL	OL	OL	OL
13.865	7.3098	-0.0392	6.1879	-0.124	6.9325	-0.0551	6.8866	-0.111	OL	OL	OL	OL	OL	OL	OL	OL
13.867	7.307	-0.0783	6.1946	-0.0155	6.9335	-0.0414	6.8905	-0.0555	OL	OL	OL	OL	OL	OL	OL	OL
13.896	7.306	-0.0913	6.1898	-0.093	6.9316	-0.0689	6.8885	-0.0832	OL	OL	OL	OL	OL	OL	OL	OL
13.9	7.3089	-0.0522	6.1879	-0.124	6.9335	-0.0414	6.8895	-0.0694	OL	OL	OL	OL	OL	OL	OL	OL
13.902	7.3089	-0.0522	6.1985	0.0465	6.9316	-0.0689	6.8885	-0.0832	OL	OL	OL	OL	OL	OL	OL	OL
13.913	7.3041	-0.1174	6.1918	-0.062	6.9297	-0.0965	6.8866	-0.111	OL	OL	OL	OL	OL	OL	OL	OL
13.915	7.3079	-0.0652	6.1879	-0.124	6.9325	-0.0551	6.8838	-0.1526	OL	OL	OL	OL	OL	OL	OL	OL
13.945	7.3079	-0.0652	6.1879	-0.124	6.9316	-0.0689	6.8885	-0.0832	OL	OL	OL	OL	OL	OL	OL	OL
13.948	7.3079	-0.0652	6.1879	-0.124	6.9344	-0.0276	6.8866	-0.111	OL	OL	OL	OL	OL	OL	OL	OL
13.951	7.3089	-0.0522	6.1879	-0.124	6.9306	-0.0827	6.8885	-0.0832	OL	OL	OL	OL	OL	OL	OL	OL
13.955	7.3098	-0.0392	6.1889	-0.1085	6.9325	-0.0551	6.8885	-0.0832	OL	OL	OL	OL	OL	OL	OL	OL
13.96	7.3089	-0.0522	6.1908	-0.0775	6.9344	-0.0276	6.8885	-0.0832	OL	OL	OL	OL	OL	OL	OL	OL
13.989	7.3098	-0.0392	6.1898	-0.093	6.9325	-0.0551	6.8876	-0.0971	OL	OL	OL	OL	OL	OL	OL	OL
13.992	7.3098	-0.0392	6.1889	-0.1085	6.9325	-0.0551	6.8857	-0.1249	OL	OL	OL	OL	OL	OL	OL	OL
13.995	7.3175	0.0652	6.1956	0	6.9297	-0.0965	6.8866	-0.111	OL	OL	OL	OL	OL	OL	OL	OL
14.027	7.3079	-0.0652	6.1889	-0.1085	6.9335	-0.0414	6.8885	-0.0832	OL	OL	OL	OL	OL	OL	OL	OL
14.031	7.3089	-0.0522	6.186	-0.155	6.9306	-0.0827	6.8809	-0.1942	OL	OL	OL	OL	OL	OL	OL	OL
14.066	7.3089	-0.0522	6.1908	-0.0775	6.9335	-0.0414	6.8876	-0.0971	OL	OL	OL	OL	OL	OL	OL	OL
14.07	7.3108	-0.0261	6.1889	-0.1085	6.9316	-0.0689	6.8914	-0.0416	OL	OL	OL	OL	OL	OL	OL	OL
14.072	7.3089	-0.0522	6.1879	-0.124	6.9335	-0.0414	6.8885	-0.0832	OL	OL	OL	OL	OL	OL	OL	OL
14.097	7.3079	-0.0652	6.1927	-0.0465	6.9316	-0.0689	6.8895	-0.0694	OL	OL	OL	OL	OL	OL	OL	OL
14.1	7.3089	-0.0522	6.1956	0	6.9316	-0.0689	6.8885	-0.0832	OL	OL	OL	OL	OL	OL	OL	OL
14.106	7.306	-0.0913	6.1918	-0.062	6.9325	-0.0551	6.8876	-0.0971	OL	OL	OL	OL	OL	OL	OL	OL
14.108	7.3098	-0.0392	6.1898	-0.093	6.9325	-0.0551	6.8914	-0.0416	OL	OL	OL	OL	OL	OL	OL	OL
14.134	7.3079	-0.0652	6.1898	-0.093	6.9316	-0.0689	6.8885	-0.0832	OL	OL	OL	OL	OL	OL	OL	OL
14.136	7.3079	-0.0652	6.1802	-0.248	6.9316	-0.0689	6.8905	-0.0555	OL	OL	OL	OL	OL	OL	OL	OL
14.155	7.3079	-0.0652	6.1879	-0.124	6.9277	-0.1241	6.8885	-0.0832	OL	OL	OL	OL	OL	OL	OL	OL
14.157	7.3089	-0.0522	6.1898	-0.093	6.9325	-0.0551	6.8876	-0.0971	OL	OL	OL	OL	OL	OL	OL	OL
14.16	7.3079	-0.0652	6.187	-0.1395	6.9344	-0.0276	6.8905	-0.0555	OL	OL	OL	OL	OL	OL	OL	OL
14.162	7.3079	-0.0652	6.1898	-0.093	6.9316	-0.0689	6.8857	-0.1249	OL	OL	OL	OL	OL	OL	OL	OL
14.191	7.3108	-0.0261	6.1908	-0.0775	6.9306	-0.0827	6.8905	-0.0555	OL	OL	OL	OL	OL	OL	OL	OL
14.195	7.3098	-0.0392	6.1879	-0.124	6.9306	-0.0827	6.8876	-0.0971	OL	OL	OL	OL	OL	OL	OL	OL
14.197	7.3108	-0.0261	6.1879	-0.124	6.9335	-0.0414	6.8866	-0.111	OL	OL	OL	OL	OL	OL	OL	OL
14.2	7.3108	-0.0261	6.1879	-0.124	6.9316	-0.0689	6.8885	-0.0832	OL	OL	OL	OL	OL	OL	OL	OL
14.23	7.3079	-0.0652	6.1889	-0.1085	6.9316	-0.0689	6.8895	-0.0694	OL	OL	OL	OL	OL	OL	OL	OL
14.233	7.3079	-0.0652	6.1918	-0.062	6.9335	-0.0414	6.8857	-0.1249	OL	OL	OL	OL	OL	OL	OL	OL
14.236	7.3079	-0.0652	6.1831	-0.2015	6.9316	-0.0689	6.8885	-0.0832	OL	OL	OL	OL	OL	OL	OL	OL
14.24	7.3098	-0.0392	6.1889	-0.1085	6.9335	-0.0414	6.8905	-0.0555	OL	OL	OL	OL	OL	OL	OL	OL
14.27	7.3117	-0.013	6.1879	-0.124	6.9335	-0.0414	6.8838	-0.1526	OL	OL	OL	OL	OL	OL	OL	OL
14.274	7.306	-0.0913	6.1898	-0.093	6.9335	-0.0414	6.8895	-0.0694	OL	OL	OL	OL	OL	OL	OL	OL
14.277	7.3098	-0.0392	6.1898	-0.093	6.9325	-0.0551	6.8857	-0.1249	OL	OL	OL	OL	OL	OL	OL	OL
14.279	7.3089	-0.0522	6.1889	-0.1085	6.9316	-0.0689	6.8876	-0.0971	OL	OL	OL	OL	OL	OL	OL	OL
14.309	7.3051	-0.1044	6.1918	-0.062	6.9335	-0.0414	6.8885	-0.0832	OL	OL	OL	OL	OL	OL	OL	OL
14.312	7.307	-0.0783	6.1898	-0.093	6.9325	-0.0551	6.8876	-0.0971	OL	OL	OL	OL	OL	OL	OL	OL
14.317	7.3098	-0.0392	6.185	-0.1705	6.9316	-0.0689	6.8924	-0.0277	OL	OL	OL	OL	OL	OL	OL	OL
14.331	7.3098	-0.0392	6.1898	-0.093	6.9335	-0.0414	6.8866	-0.111	OL	OL	OL	OL	OL	OL	OL	OL
14.333	7.3089	-0.0522	6.1918	-0.062	6.9325	-0.0551	6.8885	-0.0832	OL	OL	OL	OL	OL	OL	OL	OL
14.347	7.3089	-0.0522	6.1889	-0.1085	6.9325	-0.0551	6.8799	-0.2081	OL	OL	OL	OL	OL	OL	OL	OL
14.35	7.3108	-0.0261	6.186	-0.155	6.9335	-0.0414	6.8866	-0.111	OL	OL	OL	OL	OL	OL	OL	OL
14.356	7.307	-0.0783	6.1889	-0.1085	6.9335	-0.0414	6.8885	-0.0832	OL	OL	OL	OL	OL	OL	OL	OL
14.386	7.3079	-0.0652	6.1889	-0.1085	6.9335	-0.0414	6.8838	-0.1526	OL	OL	OL	OL	OL	OL	OL	OL
14.39	7.3108	-0.0261	6.1879	-0.124	6.9316	-0.0689	6.8895	-0.0694	OL	OL	OL	OL	OL	OL	OL	OL
14.393	7.307	-0.0783	6.1879	-0.124	6.9316	-0.0689	6.8895	-0.0694	OL	OL	OL	OL	OL	OL	OL	OL
14.397	7.3098	-0.0392	6.1918	-0.062	6.9325	-0.0551	6.8885	-0.0832	OL	OL	OL	OL	OL	OL	OL	OL
14.426	7.3127	0	6.1898	-0.093	6.9335	-0.0414	6.8876	-0.0971	OL	OL	OL	OL	OL	OL	OL	OL
14.43	7.306	-0.0913	6.1889	-0.1085	6.9335	-0.0414	6.8895	-0.0694	OL	OL	OL	OL	OL	OL	OL	OL
14.432	7.307	-0.0783	6.1908	-0.0775	6.9306	-0.0827	6.8895	-0.0694	OL	OL	OL	OL	OL	OL	OL	OL
14.436	7.306	-0.0913	6.1975	0.031	6.9316	-0.0689	6.8838	-0.1526	OL	OL	OL	OL	OL	OL	OL	OL
14.466	7.3079	-0.0652	6.1898	-0.093	6.9306	-0.0827	6.8885	-0.0832	OL	OL	OL	OL	OL	OL	OL	OL
14.47	7.3079	-0.0652	6.1889	-0.1085	6.9364	0	6.8905	-0.0555	OL	OL	OL	OL	OL	OL	OL	OL
14.472	7.3098	-0.0392	6.1879	-0.124	6.9325	-0.0551	6.8876	-0.0971	OL	OL	OL	OL	OL	OL	OL	OL
14.48	7.3089	-0.0522	6.1898	-0.093	6.9335	-0.0414	6.8914	-0.0416	OL	OL	OL	OL	OL	OL	OL	OL
14.509	7.3089	-0.0522	6.1889	-0.1085	6.9325	-0.0551	6.8885	-0.0832	OL	OL	OL	OL	OL	OL	OL	OL
14.514	7.307	-0.0783	6.1908	-0.0775	6.9325	-0.0551	6.8876	-0.0971	OL	OL	OL	OL	OL	OL	OL	OL
14.515	7.3108	-0.0261	6.1927	-0.0465	6.9306	-0.0827	6.8895	-0.0694	OL	OL	OL	OL	OL	OL	OL	OL
14.518	7.3079	-0.0652	6.1937	-0.031	6.9325	-0.0551	6.8876	-0.0971	OL	OL	OL	OL	OL	OL	OL	OL
14.547	7.3089	-0.0522	6.1898	-0.093	6.9335	-0.0414	6.8895	-0.0694	OL	OL	OL	OL	OL	OL	OL	OL
14.551	7.3089	-0.0522	6.1918	-0.062	6.9287	-0.1103	6.8905	-0.0555	OL	OL	OL	OL	OL	OL	OL	OL
14.553	7.307	-0.0783	6.1889	-0.1085	6.9316	-0.0689	6.8838	-0.1526	OL	OL	OL	OL	OL	OL	OL	OL
14.556	7.3108	-0.0261	6.1927	-0.0465	6.9306	-0.0827	6.8914	-0.0416	OL	OL	OL	OL	OL	OL	OL	OL
14.586	7.3079	-0.0652	6.1889	-0.1085	6.9335	-0.0414	6.8838	-0.1526	OL	OL	OL	OL	OL	OL	OL	OL
14.59	7.3079	-0.0652	6.187	-0.1395	6.9325	-0.0551	6.8895	-0.0694	OL	OL	OL	OL	OL	OL	OL	OL
14.592	7.3098	-0.0392	6.1889	-0.1085	6.9325	-0.0551	6.8895	-0.0694	OL	OL	OL	OL	OL	OL	OL	OL
14.599	7.3098	-0.0392	6.1898	-0.093	6.9325	-0.0551	6.8885	-0.0832	OL	OL	OL	OL	OL	OL	OL	OL
14.602	7.3089	-0.0522	6.1918	-0.062	6.9325	-0.0551	6.8866	-0.111	OL	OL	OL	OL	OL	OL	OL	OL
14.642	7.3079	-0.0652	6.1898	-0.093	6.9325	-0.0551	6.8885	-0.0832	OL	OL	OL	OL	OL	OL	OL	OL
14.645	7.3098	-0.0392	6.1898	-0.093	6.9325	-0.0551	6.8895	-0.0694	OL	OL	OL	OL	OL	OL	OL	OL
14.648	7.3051	-0.1044	6.1898	-0.093	6.9306	-0.0827	6.8847	-0.1387	OL	OL	OL	OL	OL	OL	OL	OL
14.681	7.3079	-0.0652	6.1985	0.0465	6.9325	-0.0551	6.8828	-0.1665	OL	OL	OL	OL	OL	OL	OL	OL
14.685	7.3127	0	6.2004	0.0775	6.9325	-0.0551	6.8809	-0.1942	OL	OL	OL	OL	OL	OL	OL	OL
14.687	7.3098	-0.0392	6.1908	-0.0775	6.9325	-0.0551	6.8866	-0.111	OL	OL	OL	OL	OL	OL	OL	OL
14.712	7.3098	-0.0392	6.1908	-0.0775	6.9287	-0.1103	6.8885	-0.0832	OL	OL	OL	OL	OL	OL	OL	OL
14.715	7.3089	-0.0522	6.1889	-0.1085	6.9325	-0.0551	6.8895	-0.0694	OL	OL	OL	OL	OL	OL	OL	OL
14.721	7.3079	-0.0652	6.1879	-0.124	6.9335	-0.0414	6.8876	-0.0971	OL	OL	OL	OL	OL	OL	OL	OL
14.724	7.3079	-0.0652	6.1879	-0.124	6.9306	-0.0827	6.8885	-0.0832	OL	OL	OL	OL	OL	OL	OL	OL
14.749	7.3117	-0.013	6.186	-0.155	6.9335	-0.0414	6.8866	-0.111	OL	OL	OL	OL	OL	OL	OL	OL
14.751	7.3098	-0.0392	6.1879	-0.124	6.9306	-0.0827	6.8885	-0.0832	OL	OL	OL	OL	OL	OL	OL	OL
14.757	7.307	-0.0783	6.1841	-0.186	6.9297	-0.0965	6.8885	-0.0832	OL	OL	OL	OL	OL	OL	OL	OL
14.76	7.3098	-0.0392	6.1889	-0.1085	6.9354	-0.0138	6.8866	-0.111	OL	OL	OL	OL	OL	OL	OL	OL
14.778	7.307	-0.0783	6.1879	-0.124	6.9316	-0.0689	6.8866	-0.111	OL	OL	OL	OL	OL	OL	OL	OL
14.781	7.3079	-0.0652	6.187	-0.1395	6.9335	-0.0414	6.8885	-0.0832	OL	OL	OL	OL	OL	OL	OL	OL
14.814	7.3089	-0.0522	6.2023	0.1085	6.9325	-0.0551	6.8885	-0.0832	OL	OL	OL	OL	OL	OL	OL	OL
14.817	7.3079	-0.0652	6.1879	-0.124	6.9316	-0.0689	6.8914	-0.0416	OL	OL	OL	OL	OL	OL	OL	OL
14.82	7.3098	-0.0392	6.1889	-0.1085	6.9325	-0.0551	6.8866	-0.111	OL	OL	OL	OL	OL	OL	OL	OL
14.822	7.3098	-0.0392	6.1918	-0.062	6.9344	-0.0276	6.8885	-0.0832	OL	OL	OL	OL	OL	OL	OL	OL
14.852	7.306	-0.0913	6.1898	-0.093	6.9335	-0.0414	6.8866	-0.111	OL	OL	OL	OL	OL	OL	OL	OL
14.856	7.3051	-0.1044	6.1879	-0.124	6.9325	-0.0551	6.8876	-0.0971	OL	OL	OL	OL	OL	OL	OL	OL
14.858	7.3108	-0.0261	6.1793	-0.2635	6.9325	-0.0551	6.8895	-0.0694	OL	OL	OL	OL	OL	OL	OL	OL
14.865	7.3079	-0.0652	6.1889	-0.1085	6.9316	-0.0689	6.8895	-0.0694	OL	OL	OL	OL	OL	OL	OL	OL
14.895	7.3089	-0.0522	6.1966	0.0155	6.9316	-0.0689	6.8847	-0.1387	OL	OL	OL	OL	OL	OL	OL	OL
14.899	7.307	-0.0783	6.185	-0.1705	6.9335	-0.0414	6.8952	0.0139	OL	OL	OL	OL	OL	OL	OL	OL
14.901	7.3089	-0.0522	6.1898	-0.093	6.9325	-0.0551	6.8952	0.0139	OL	OL	OL	OL	OL	OL	OL	OL
14.904	7.3108	-0.0261	6.1889	-0.1085	6.9316	-0.0689	6.8847	-0.1387	OL	OL	OL	OL	OL	OL	OL	OL
14.907	7.307	-0.0783	6.1889	-0.1085	6.9325	-0.0551	6.8914	-0.0416	OL	OL	OL	OL	OL	OL	OL	OL
14.947	7.3089	-0.0522	6.1898	-0.093	6.9316	-0.0689	6.8895	-0.0694	OL	OL	OL	OL	OL	OL	OL	OL
14.951	7.3089	-0.0522	6.1908	-0.0775	6.9325	-0.0551	6.8876	-0.0971	OL	OL	OL	OL	OL	OL	OL	OL
14.953	7.3089	-0.0522	6.1889	-0.1085	6.9316	-0.0689	6.8895	-0.0694	OL	OL	OL	OL	OL	OL	OL	OL
14.967	7.3089	-0.0522	6.1898	-0.093	6.9306	-0.0827	6.8895	-0.0694	OL	OL	OL	OL	OL	OL	OL	OL
14.97	7.3079	-0.0652	6.1898	-0.093	6.9316	-0.0689	6.8885	-0.0832	OL	OL	OL	OL	OL	OL	OL	OL
14.972	7.3098	-0.0392	6.1889	-0.1085	6.9335	-0.0414	6.8828	-0.1665	OL	OL	OL	OL	OL	OL	OL	OL
14.976	7.3108	-0.0261	6.186	-0.155	6.9344	-0.0276	6.8895	-0.0694	OL	OL	OL	OL	OL	OL	OL	OL
15.007	7.3079	-0.0652	6.1898	-0.093	6.9306	-0.0827	6.8866	-0.111	OL	OL	OL	OL	OL	OL	OL	OL
15.012	7.3041	-0.1174	6.1898	-0.093	6.9335	-0.0414	6.8847	-0.1387	OL	OL	OL	OL	OL	OL	OL	OL
15.014	7.307	-0.0783	6.1908	-0.0775	6.9316	-0.0689	6.8914	-0.0416	OL	OL	OL	OL	OL	OL	OL	OL
15.019	7.3098	-0.0392	6.1927	-0.0465	6.9316	-0.0689	6.8905	-0.0555	OL	OL	OL	OL	OL	OL	OL	OL
15.051	7.3098	-0.0392	6.1889	-0.1085	6.9306	-0.0827	6.8895	-0.0694	OL	OL	OL	OL	OL	OL	OL	OL
15.055	7.3108	-0.0261	6.1879	-0.124	6.9306	-0.0827	6.8885	-0.0832	OL	OL	OL	OL	OL	OL	OL	OL
15.057	7.3108	-0.0261	6.1879	-0.124	6.9325	-0.0551	6.8876	-0.0971	OL	OL	OL	OL	OL	OL	OL	OL
15.06	7.3089	-0.0522	6.1889	-0.1085	6.9325	-0.0551	6.8876	-0.0971	OL	OL	OL	OL	OL	OL	OL	OL
15.09	7.3031	-0.1305	6.1956	0	6.9316	-0.0689	6.8885	-0.0832	OL	OL	OL	OL	OL	OL	OL	OL
15.093	7.3155	0.0391	6.185	-0.1705	6.9335	-0.0414	6.8885	-0.0832	OL	OL	OL	OL	OL	OL	OL	OL
15.096	7.3098	-0.0392	6.1879	-0.124	6.9316	-0.0689	6.8866	-0.111	OL	OL	OL	OL	OL	OL	OL	OL
15.099	7.3089	-0.0522	6.1975	0.031	6.9325	-0.0551	6.8885	-0.0832	OL	OL	OL	OL	OL	OL	OL	OL
15.109	7.3041	-0.1174	6.1898	-0.093	6.9335	-0.0414	6.8885	-0.0832	OL	OL	OL	OL	OL	OL	OL	OL
15.137	7.3089	-0.0522	6.1889	-0.1085	6.9335	-0.0414	6.8885	-0.0832	OL	OL	OL	OL	OL	OL	OL	OL
15.141	7.3098	-0.0392	6.1879	-0.124	6.9325	-0.0551	6.8895	-0.0694	OL	OL	OL	OL	OL	OL	OL	OL
15.144	7.3079	-0.0652	6.1898	-0.093	6.9335	-0.0414	6.8847	-0.1387	OL	OL	OL	OL	OL	OL	OL	OL
15.146	7.3079	-0.0652	6.1898	-0.093	6.9316	-0.0689	6.8876	-0.0971	OL	OL	OL	OL	OL	OL	OL	OL
15.176	7.3108	-0.0261	6.1879	-0.124	6.9335	-0.0414	6.8876	-0.0971	OL	OL	OL	OL	OL	OL	OL	OL
15.18	7.3098	-0.0392	6.1889	-0.1085	6.9325	-0.0551	6.8876	-0.0971	OL	OL	OL	OL	OL	OL	OL	OL
15.182	7.3079	-0.0652	6.1879	-0.124	6.9325	-0.0551	6.8885	-0.0832	OL	OL	OL	OL	OL	OL	OL	OL
15.185	7.3155	0.0391	6.1918	-0.062	6.9325	-0.0551	6.8876	-0.0971	OL	OL	OL	OL	OL	OL	OL	OL
15.215	7.3079	-0.0652	6.1822	-0.217	6.9335	-0.0414	6.8866	-0.111	OL	OL	OL	OL	OL	OL	OL	OL
15.218	7.3079	-0.0652	6.186	-0.155	6.9306	-0.0827	6.8866	-0.111	OL	OL	OL	OL	OL	OL	OL	OL
15.226	7.3117	-0.013	6.1879	-0.124	6.9335	-0.0414	6.8857	-0.1249	OL	OL	OL	OL	OL	OL	OL	OL
15.229	7.3079	-0.0652	6.1927	-0.0465	6.9325	-0.0551	6.8924	-0.0277	OL	OL	OL	OL	OL	OL	OL	OL
15.235	7.3098	-0.0392	6.1889	-0.1085	6.9325	-0.0551	6.8952	0.0139	OL	OL	OL	OL	OL	OL	OL	OL
15.265	7.306	-0.0913	6.1889	-0.1085	6.9325	-0.0551	6.8876	-0.0971	OL	OL	OL	OL	OL	OL	OL	OL
15.269	7.3089	-0.0522	6.1879	-0.124	6.9335	-0.0414	6.8905	-0.0555	OL	OL	OL	OL	OL	OL	OL	OL
15.271	7.3127	0	6.1918	-0.062	6.9316	-0.0689	6.8885	-0.0832	OL	OL	OL	OL	OL	OL	OL	OL
15.298	7.3089	-0.0522	6.1889	-0.1085	6.9335	-0.0414	6.8885	-0.0832	OL	OL	OL	OL	OL	OL	OL	OL
15.324	7.3146	0.0261	6.1889	-0.1085	6.9335	-0.0414	6.8876	-0.0971	OL	OL	OL	OL	OL	OL	OL	OL
15.346	7.3079	-0.0652	6.187	-0.1395	6.9316	-0.0689	6.8885	-0.0832	OL	OL	OL	OL	OL	OL	OL	OL
15.347	7.3079	-0.0652	6.1879	-0.124	6.9344	-0.0276	6.8895	-0.0694	OL	OL	OL	OL	OL	OL	OL	OL
15.355	7.3003	-0.1696	6.1802	-0.248	6.9335	-0.0414	6.8895	-0.0694	OL	OL	OL	OL	OL	OL	OL	OL
15.358	7.3089	-0.0522	6.1879	-0.124	6.9335	-0.0414	6.8866	-0.111	OL	OL	OL	OL	OL	OL	OL	OL
15.36	7.3079	-0.0652	6.1879	-0.124	6.9335	-0.0414	6.8857	-0.1249	OL	OL	OL	OL	OL	OL	OL	OL
15.367	7.307	-0.0783	6.1889	-0.1085	6.9325	-0.0551	6.8838	-0.1526	OL	OL	OL	OL	OL	OL	OL	OL
15.37	7.307	-0.0783	6.186	-0.155	6.9316	-0.0689	6.8885	-0.0832	OL	OL	OL	OL	OL	OL	OL	OL
15.402	7.3108	-0.0261	6.1908	-0.0775	6.9306	-0.0827	6.8885	-0.0832	OL	OL	OL	OL	OL	OL	OL	OL
15.406	7.3098	-0.0392	6.1879	-0.124	6.9325	-0.0551	6.8876	-0.0971	OL	OL	OL	OL	OL	OL	OL	OL
15.408	7.3089	-0.0522	6.1898	-0.093	6.9325	-0.0551	6.8885	-0.0832	OL	OL	OL	OL	OL	OL	OL	OL
15.411	7.3127	0	6.1822	-0.217	6.9306	-0.0827	6.8895	-0.0694	OL	OL	OL	OL	OL	OL	OL	OL
15.441	7.3117	-0.013	6.1956	0	6.9325	-0.0551	6.8876	-0.0971	OL	OL	OL	OL	OL	OL	OL	OL
15.445	7.3089	-0.0522	6.1879	-0.124	6.9325	-0.0551	6.8914	-0.0416	OL	OL	OL	OL	OL	OL	OL	OL
15.447	7.3079	-0.0652	6.1898	-0.093	6.9306	-0.0827	6.8895	-0.0694	OL	OL	OL	OL	OL	OL	OL	OL
15.45	7.3079	-0.0652	6.1889	-0.1085	6.9316	-0.0689	6.8866	-0.111	OL	OL	OL	OL	OL	OL	OL	OL
15.48	7.3089	-0.0522	6.1889	-0.1085	6.9325	-0.0551	6.8895	-0.0694	OL	OL	OL	OL	OL	OL	OL	OL
15.483	7.3079	-0.0652	6.1889	-0.1085	6.9325	-0.0551	6.8876	-0.0971	OL	OL	OL	OL	OL	OL	OL	OL
15.486	7.3079	-0.0652	6.1879	-0.124	6.9325	-0.0551	6.8857	-0.1249	OL	OL	OL	OL	OL	OL	OL	OL
15.492	7.3079	-0.0652	6.1889	-0.1085	6.9325	-0.0551	6.8876	-0.0971	OL	OL	OL	OL	OL	OL	OL	OL
15.499	7.306	-0.0913	6.1889	-0.1085	6.9306	-0.0827	6.8895	-0.0694	OL	OL	OL	OL	OL	OL	OL	OL
15.529	7.3051	-0.1044	6.1889	-0.1085	6.9306	-0.0827	6.8885	-0.0832	OL	OL	OL	OL	OL	OL	OL	OL
15.532	7.3108	-0.0261	6.1889	-0.1085	6.9325	-0.0551	6.8905	-0.0555	OL	OL	OL	OL	OL	OL	OL	OL
15.535	7.3127	0	6.1898	-0.093	6.9306	-0.0827	6.8895	-0.0694	OL	OL	OL	OL	OL	OL	OL	OL
15.538	7.3117	-0.013	6.1889	-0.1085	6.9325	-0.0551	6.8885	-0.0832	OL	OL	OL	OL	OL	OL	OL	OL
15.569	7.307	-0.0783	6.1898	-0.093	6.9316	-0.0689	6.8866	-0.111	OL	OL	OL	OL	OL	OL	OL	OL
15.573	7.3079	-0.0652	6.1927	-0.0465	6.9306	-0.0827	6.8885	-0.0832	OL	OL	OL	OL	OL	OL	OL	OL
15.577	7.3098	-0.0392	6.1898	-0.093	6.9325	-0.0551	6.8847	-0.1387	OL	OL	OL	OL	OL	OL	OL	OL
15.589	7.306	-0.0913	6.1889	-0.1085	6.9325	-0.0551	6.8885	-0.0832	OL	OL	OL	OL	OL	OL	OL	OL
15.591	7.3079	-0.0652	6.1889	-0.1085	6.9325	-0.0551	6.8876	-0.0971	OL	OL	OL	OL	OL	OL	OL	OL
15.619	7.3079	-0.0652	6.1889	-0.1085	6.9344	-0.0276	6.8885	-0.0832	OL	OL	OL	OL	OL	OL	OL	OL
15.622	7.3117	-0.013	6.185	-0.1705	6.9316	-0.0689	6.8876	-0.0971	OL	OL	OL	OL	OL	OL	OL	OL
15.625	7.3012	-0.1566	6.1918	-0.062	6.9306	-0.0827	6.8876	-0.0971	OL	OL	OL	OL	OL	OL	OL	OL
15.627	7.3098	-0.0392	6.185	-0.1705	6.9306	-0.0827	6.8866	-0.111	OL	OL	OL	OL	OL	OL	OL	OL
15.657	7.3051	-0.1044	6.1822	-0.217	6.9325	-0.0551	6.8857	-0.1249	OL	OL	OL	OL	OL	OL	OL	OL
15.661	7.3108	-0.0261	6.185	-0.1705	6.9325	-0.0551	6.8876	-0.0971	OL	OL	OL	OL	OL	OL	OL	OL
15.663	7.3079	-0.0652	6.1879	-0.124	6.9325	-0.0551	6.8895	-0.0694	OL	OL	OL	OL	OL	OL	OL	OL
15.667	7.3079	-0.0652	6.1879	-0.124	6.9306	-0.0827	6.8962	0.0277	OL	OL	OL	OL	OL	OL	OL	OL
15.699	7.3051	-0.1044	6.1879	-0.124	6.9306	-0.0827	6.8895	-0.0694	OL	OL	OL	OL	OL	OL	OL	OL
15.703	7.3079	-0.0652	6.1898	-0.093	6.9325	-0.0551	6.8885	-0.0832	OL	OL	OL	OL	OL	OL	OL	OL
15.705	7.307	-0.0783	6.1879	-0.124	6.9325	-0.0551	6.8885	-0.0832	OL	OL	OL	OL	OL	OL	OL	OL
15.707	7.3012	-0.1566	6.1879	-0.124	6.9325	-0.0551	6.8876	-0.0971	OL	OL	OL	OL	OL	OL	OL	OL
15.717	7.306	-0.0913	6.185	-0.1705	6.9335	-0.0414	6.8876	-0.0971	OL	OL	OL	OL	OL	OL	OL	OL
15.748	7.306	-0.0913	6.1927	-0.0465	6.9306	-0.0827	6.8885	-0.0832	OL	OL	OL	OL	OL	OL	OL	OL
15.751	7.3022	-0.1435	6.1898	-0.093	6.9335	-0.0414	6.8847	-0.1387	OL	OL	OL	OL	OL	OL	OL	OL
15.754	7.3089	-0.0522	6.187	-0.1395	6.9344	-0.0276	6.8914	-0.0416	OL	OL	OL	OL	OL	OL	OL	OL
15.756	7.3089	-0.0522	6.186	-0.155	6.9335	-0.0414	6.8885	-0.0832	OL	OL	OL	OL	OL	OL	OL	OL
15.786	7.3089	-0.0522	6.1985	0.0465	6.9325	-0.0551	6.8876	-0.0971	OL	OL	OL	OL	OL	OL	OL	OL
15.79	7.3108	-0.0261	6.1889	-0.1085	6.9325	-0.0551	6.8895	-0.0694	OL	OL	OL	OL	OL	OL	OL	OL
15.792	7.3089	-0.0522	6.1898	-0.093	6.9325	-0.0551	6.8876	-0.0971	OL	OL	OL	OL	OL	OL	OL	OL
15.796	7.3079	-0.0652	6.1889	-0.1085	6.9325	-0.0551	6.8866	-0.111	OL	OL	OL	OL	OL	OL	OL	OL
15.826	7.3098	-0.0392	6.1889	-0.1085	6.9316	-0.0689	6.8876	-0.0971	OL	OL	OL	OL	OL	OL	OL	OL
15.83	7.307	-0.0783	6.185	-0.1705	6.9316	-0.0689	6.8866	-0.111	OL	OL	OL	OL	OL	OL	OL	OL
15.832	7.3098	-0.0392	6.185	-0.1705	6.9325	-0.0551	6.8876	-0.0971	OL	OL	OL	OL	OL	OL	OL	OL
15.839	7.306	-0.0913	6.1918	-0.062	6.9297	-0.0965	6.8866	-0.111	OL	OL	OL	OL	OL	OL	OL	OL
15.869	7.3089	-0.0522	6.1927	-0.0465	6.9316	-0.0689	6.8895	-0.0694	OL	OL	OL	OL	OL	OL	OL	OL
15.872	7.3089	-0.0522	6.1879	-0.124	6.9335	-0.0414	6.8828	-0.1665	OL	OL	OL	OL	OL	OL	OL	OL
15.875	7.3098	-0.0392	6.1946	-0.0155	6.9325	-0.0551	6.8876	-0.0971	OL	OL	OL	OL	OL	OL	OL	OL
15.877	7.3079	-0.0652	6.1889	-0.1085	6.9316	-0.0689	6.8895	-0.0694	OL	OL	OL	OL	OL	OL	OL	OL
15.882	7.3089	-0.0522	6.187	-0.1395	6.9316	-0.0689	6.8866	-0.111	OL	OL	OL	OL	OL	OL	OL	OL
15.909	7.3079	-0.0652	6.1879	-0.124	6.9316	-0.0689	6.8876	-0.0971	OL	OL	OL	OL	OL	OL	OL	OL
15.911	7.3089	-0.0522	6.1889	-0.1085	6.9306	-0.0827	6.8876	-0.0971	OL	OL	OL	OL	OL	OL	OL	OL
15.94	7.3089	-0.0522	6.1889	-0.1085	6.9316	-0.0689	6.8866	-0.111	OL	OL	OL	OL	OL	OL	OL	OL
15.958	7.3098	-0.0392	6.1889	-0.1085	6.9316	-0.0689	6.8895	-0.0694	OL	OL	OL	OL	OL	OL	OL	OL
15.961	7.3098	-0.0392	6.1889	-0.1085	6.9316	-0.0689	6.8866	-0.111	OL	OL	OL	OL	OL	OL	OL	OL
15.968	7.3079	-0.0652	6.1918	-0.062	6.9344	-0.0276	6.8847	-0.1387	OL	OL	OL	OL	OL	OL	OL	OL
15.971	7.3041	-0.1174	6.1879	-0.124	6.9325	-0.0551	6.8885	-0.0832	OL	OL	OL	OL	OL	OL	OL	OL
15.973	7.3165	0.0522	6.1879	-0.124	6.9316	-0.0689	6.8914	-0.0416	OL	OL	OL	OL	OL	OL	OL	OL
16.005	7.3165	0.0522	6.1879	-0.124	6.9316	-0.0689	6.8895	-0.0694	OL	OL	OL	OL	OL	OL	OL	OL
16.008	7.307	-0.0783	6.1802	-0.248	6.9325	-0.0551	6.8905	-0.0555	OL	OL	OL	OL	OL	OL	OL	OL
16.011	7.3089	-0.0522	6.1889	-0.1085	6.9297	-0.0965	6.8885	-0.0832	OL	OL	OL	OL	OL	OL	OL	OL
16.013	7.3098	-0.0392	6.1898	-0.093	6.9325	-0.0551	6.8895	-0.0694	OL	OL	OL	OL	OL	OL	OL	OL
16.044	7.3108	-0.0261	6.1898	-0.093	6.9325	-0.0551	6.8885	-0.0832	OL	OL	OL	OL	OL	OL	OL	OL
16.047	7.3108	-0.0261	6.1889	-0.1085	6.9306	-0.0827	6.8866	-0.111	OL	OL	OL	OL	OL	OL	OL	OL
16.05	7.3098	-0.0392	6.186	-0.155	6.9306	-0.0827	6.8885	-0.0832	OL	OL	OL	OL	OL	OL	OL	OL
16.052	7.3051	-0.1044	6.1937	-0.031	6.9335	-0.0414	6.8885	-0.0832	OL	OL	OL	OL	OL	OL	OL	OL
16.082	7.3108	-0.0261	6.1898	-0.093	6.9306	-0.0827	6.8885	-0.0832	OL	OL	OL	OL	OL	OL	OL	OL
16.086	7.3098	-0.0392	6.1898	-0.093	6.9325	-0.0551	6.8895	-0.0694	OL	OL	OL	OL	OL	OL	OL	OL
16.088	7.3098	-0.0392	6.1879	-0.124	6.9316	-0.0689	6.8876	-0.0971	OL	OL	OL	OL	OL	OL	OL	OL
16.095	7.3022	-0.1435	6.1889	-0.1085	6.9325	-0.0551	6.8876	-0.0971	OL	OL	OL	OL	OL	OL	OL	OL
16.098	7.3079	-0.0652	6.1889	-0.1085	6.9335	-0.0414	6.8866	-0.111	OL	OL	OL	OL	OL	OL	OL	OL
16.127	7.3089	-0.0522	6.185	-0.1705	6.9344	-0.0276	6.8866	-0.111	OL	OL	OL	OL	OL	OL	OL	OL
16.131	7.3079	-0.0652	6.1879	-0.124	6.9344	-0.0276	6.8885	-0.0832	OL	OL	OL	OL	OL	OL	OL	OL
16.133	7.3089	-0.0522	6.1879	-0.124	6.9316	-0.0689	6.8895	-0.0694	OL	OL	OL	OL	OL	OL	OL	OL
16.163	7.307	-0.0783	6.1908	-0.0775	6.9335	-0.0414	6.8876	-0.0971	OL	OL	OL	OL	OL	OL	OL	OL
16.166	7.3089	-0.0522	6.1879	-0.124	6.9316	-0.0689	6.8895	-0.0694	OL	OL	OL	OL	OL	OL	OL	OL
16.169	7.3051	-0.1044	6.185	-0.1705	6.9325	-0.0551	6.8895	-0.0694	OL	OL	OL	OL	OL	OL	OL	OL
16.171	7.307	-0.0783	6.186	-0.155	6.9316	-0.0689	6.8876	-0.0971	OL	OL	OL	OL	OL	OL	OL	OL
16.203	7.3098	-0.0392	6.1879	-0.124	6.9335	-0.0414	6.8905	-0.0555	OL	OL	OL	OL	OL	OL	OL	OL
16.206	7.3089	-0.0522	6.1831	-0.2015	6.9306	-0.0827	6.8905	-0.0555	OL	OL	OL	OL	OL	OL	OL	OL
16.208	7.3098	-0.0392	6.1927	-0.0465	6.9325	-0.0551	6.8876	-0.0971	OL	OL	OL	OL	OL	OL	OL	OL
16.215	7.3079	-0.0652	6.1937	-0.031	6.9325	-0.0551	6.8857	-0.1249	OL	OL	OL	OL	OL	OL	OL	OL
16.218	7.3079	-0.0652	6.1889	-0.1085	6.9316	-0.0689	6.8818	-0.1803	OL	OL	OL	OL	OL	OL	OL	OL
16.248	7.3098	-0.0392	6.186	-0.155	6.9335	-0.0414	6.8828	-0.1665	OL	OL	OL	OL	OL	OL	OL	OL
16.252	7.3098	-0.0392	6.1889	-0.1085	6.9325	-0.0551	6.8905	-0.0555	OL	OL	OL	OL	OL	OL	OL	OL
16.255	7.3079	-0.0652	6.1879	-0.124	6.9325	-0.0551	6.8885	-0.0832	OL	OL	OL	OL	OL	OL	OL	OL
16.257	7.3079	-0.0652	6.1889	-0.1085	6.9325	-0.0551	6.8876	-0.0971	OL	OL	OL	OL	OL	OL	OL	OL
16.289	7.3089	-0.0522	6.1908	-0.0775	6.9335	-0.0414	6.8895	-0.0694	OL	OL	OL	OL	OL	OL	OL	OL
16.292	7.3079	-0.0652	6.1898	-0.093	6.9335	-0.0414	6.8885	-0.0832	OL	OL	OL	OL	OL	OL	OL	OL
16.295	7.3098	-0.0392	6.1889	-0.1085	6.9316	-0.0689	6.8885	-0.0832	OL	OL	OL	OL	OL	OL	OL	OL
16.297	7.3079	-0.0652	6.1889	-0.1085	6.9335	-0.0414	6.8885	-0.0832	OL	OL	OL	OL	OL	OL	OL	OL
16.327	7.306	-0.0913	6.1956	0	6.9325	-0.0551	6.8885	-0.0832	OL	OL	OL	OL	OL	OL	OL	OL
16.332	7.3079	-0.0652	6.1879	-0.124	6.9325	-0.0551	6.8866	-0.111	OL	OL	OL	OL	OL	OL	OL	OL
16.334	7.3089	-0.0522	6.1898	-0.093	6.9316	-0.0689	6.8885	-0.0832	OL	OL	OL	OL	OL	OL	OL	OL
16.34	7.3079	-0.0652	6.1889	-0.1085	6.9316	-0.0689	6.8828	-0.1665	OL	OL	OL	OL	OL	OL	OL	OL
16.37	7.3089	-0.0522	6.1889	-0.1085	6.9316	-0.0689	6.8885	-0.0832	OL	OL	OL	OL	OL	OL	OL	OL
16.374	7.3079	-0.0652	6.1879	-0.124	6.9325	-0.0551	6.8895	-0.0694	OL	OL	OL	OL	OL	OL	OL	OL
16.376	7.3012	-0.1566	6.1879	-0.124	6.9325	-0.0551	6.8885	-0.0832	OL	OL	OL	OL	OL	OL	OL	OL
16.379	7.3089	-0.0522	6.1879	-0.124	6.9325	-0.0551	6.8895	-0.0694	OL	OL	OL	OL	OL	OL	OL	OL
16.41	7.3089	-0.0522	6.1822	-0.217	6.9325	-0.0551	6.8885	-0.0832	OL	OL	OL	OL	OL	OL	OL	OL
16.414	7.3079	-0.0652	6.1918	-0.062	6.9335	-0.0414	6.8885	-0.0832	OL	OL	OL	OL	OL	OL	OL	OL
16.416	7.307	-0.0783	6.1879	-0.124	6.9325	-0.0551	6.8895	-0.0694	OL	OL	OL	OL	OL	OL	OL	OL
16.419	7.3051	-0.1044	6.1879	-0.124	6.9325	-0.0551	6.8895	-0.0694	OL	OL	OL	OL	OL	OL	OL	OL
16.449	7.3098	-0.0392	6.1946	-0.0155	6.9306	-0.0827	6.8952	0.0139	OL	OL	OL	OL	OL	OL	OL	OL
16.453	7.3079	-0.0652	6.1889	-0.1085	6.9354	-0.0138	6.8885	-0.0832	OL	OL	OL	OL	OL	OL	OL	OL
16.455	7.3089	-0.0522	6.1879	-0.124	6.9325	-0.0551	6.8885	-0.0832	OL	OL	OL	OL	OL	OL	OL	OL
16.464	7.3089	-0.0522	6.1898	-0.093	6.9306	-0.0827	6.8876	-0.0971	OL	OL	OL	OL	OL	OL	OL	OL
16.465	7.307	-0.0783	6.1908	-0.0775	6.9335	-0.0414	6.8885	-0.0832	OL	OL	OL	OL	OL	OL	OL	OL
16.494	7.3079	-0.0652	6.1918	-0.062	6.9325	-0.0551	6.8914	-0.0416	OL	OL	OL	OL	OL	OL	OL	OL
16.498	7.3108	-0.0261	6.1898	-0.093	6.9344	-0.0276	6.8914	-0.0416	OL	OL	OL	OL	OL	OL	OL	OL
16.503	7.3089	-0.0522	6.185	-0.1705	6.9354	-0.0138	6.8885	-0.0832	OL	OL	OL	OL	OL	OL	OL	OL
16.525	7.3127	0	6.1908	-0.0775	6.9344	-0.0276	6.8914	-0.0416	OL	OL	OL	OL	OL	OL	OL	OL
16.527	7.3012	-0.1566	6.1918	-0.062	6.9344	-0.0276	6.8914	-0.0416	OL	OL	OL	OL	OL	OL	OL	OL
16.553	7.3098	-0.0392	6.1879	-0.124	6.9335	-0.0414	6.8914	-0.0416	OL	OL	OL	OL	OL	OL	OL	OL
16.574	7.3108	-0.0261	6.1908	-0.0775	6.9354	-0.0138	6.8914	-0.0416	OL	OL	OL	OL	OL	OL	OL	OL
16.576	7.3108	-0.0261	6.1937	-0.031	6.9373	0.0138	6.8876	-0.0971	OL	OL	OL	OL	OL	OL	OL	OL
16.583	7.3108	-0.0261	6.1927	-0.0465	6.9344	-0.0276	6.8933	-0.0139	OL	OL	OL	OL	OL	OL	OL	OL
16.591	7.3089	-0.0522	6.1937	-0.031	6.9373	0.0138	6.8924	-0.0277	OL	OL	OL	OL	OL	OL	OL	OL
16.62	7.3146	0.0261	6.1946	-0.0155	6.9392	0.0413	6.8924	-0.0277	OL	OL	OL	OL	OL	OL	OL	OL
16.626	7.3155	0.0391	6.1975	0.031	6.9364	0	6.8952	0.0139	OL	OL	OL	OL	OL	OL	OL	OL
16.63	7.3079	-0.0652	6.1975	0.031	6.9383	0.0276	6.8933	-0.0139	OL	OL	OL	OL	OL	OL	OL	OL
16.66	7.3155	0.0391	6.1985	0.0465	6.9373	0.0138	6.8943	0	OL	OL	OL	OL	OL	OL	OL	OL
16.664	7.3155	0.0391	6.1985	0.0465	6.9383	0.0276	6.8962	0.0277	OL	OL	OL	OL	OL	OL	OL	OL
16.666	7.3146	0.0261	6.1975	0.031	6.9373	0.0138	6.8943	0	OL	OL	OL	OL	OL	OL	OL	OL
16.67	7.3146	0.0261	6.1966	0.0155	6.9402	0.0551	6.8933	-0.0139	OL	OL	OL	OL	OL	OL	OL	OL
16.701	7.3165	0.0522	6.1975	0.031	6.9411	0.0689	6.8971	0.0416	OL	OL	OL	OL	OL	OL	OL	OL
16.705	7.3127	0	6.1985	0.0465	6.9411	0.0689	6.8962	0.0277	OL	OL	OL	OL	OL	OL	OL	OL
16.707	7.3175	0.0652	6.1994	0.062	6.9402	0.0551	6.8952	0.0139	OL	OL	OL	OL	OL	OL	OL	OL
16.713	7.3136	0.013	6.2042	0.1395	6.9402	0.0551	6.8981	0.0555	OL	OL	OL	OL	OL	OL	OL	OL
16.749	7.3155	0.0391	6.1985	0.0465	6.9411	0.0689	6.8943	0	OL	OL	OL	OL	OL	OL	OL	OL
16.75	7.3155	0.0391	6.1985	0.0465	6.943	0.0965	6.8981	0.0555	OL	OL	OL	OL	OL	OL	OL	OL
16.752	7.3203	0.1044	6.2023	0.1085	6.9411	0.0689	6.8971	0.0416	OL	OL	OL	OL	OL	OL	OL	OL
16.755	7.3175	0.0652	6.1879	-0.124	6.9411	0.0689	6.8971	0.0416	OL	OL	OL	OL	OL	OL	OL	OL
16.758	7.3165	0.0522	6.2004	0.0775	6.9411	0.0689	6.8952	0.0139	OL	OL	OL	OL	OL	OL	OL	OL
16.801	7.3194	0.0913	6.2023	0.1085	6.943	0.0965	6.8962	0.0277	OL	OL	OL	OL	OL	OL	OL	OL
16.805	7.3175	0.0652	6.2042	0.1395	6.9411	0.0689	6.9029	0.1248	OL	OL	OL	OL	OL	OL	OL	OL
16.807	7.3203	0.1044	6.2033	0.124	6.9421	0.0827	6.901	0.0971	OL	OL	OL	OL	OL	OL	OL	OL
16.822	7.3194	0.0913	6.2014	0.093	6.943	0.0965	6.8981	0.0555	OL	OL	OL	OL	OL	OL	OL	OL
16.824	7.3165	0.0522	6.2042	0.1395	6.943	0.0965	6.8991	0.0694	OL	OL	OL	OL	OL	OL	OL	OL
16.831	7.3194	0.0913	6.1918	-0.062	6.944	0.1103	6.9	0.0832	OL	OL	OL	OL	OL	OL	OL	OL
16.833	7.3203	0.1044	6.211	0.248	6.945	0.1241	6.8991	0.0694	OL	OL	OL	OL	OL	OL	OL	OL
16.837	7.3194	0.0913	6.2042	0.1395	6.944	0.1103	6.9	0.0832	OL	OL	OL	OL	OL	OL	OL	OL
16.87	7.3241	0.1566	6.2119	0.2635	6.9459	0.1378	6.8971	0.0416	OL	OL	OL	OL	OL	OL	OL	OL
16.874	7.3203	0.1044	6.2033	0.124	6.945	0.1241	6.9019	0.111	OL	OL	OL	OL	OL	OL	OL	OL
16.876	7.3222	0.1305	6.2062	0.1705	6.9459	0.1378	6.8991	0.0694	OL	OL	OL	OL	OL	OL	OL	OL
16.878	7.3213	0.1174	6.209	0.217	6.943	0.0965	6.8991	0.0694	OL	OL	OL	OL	OL	OL	OL	OL
16.909	7.3203	0.1044	6.2071	0.186	6.9459	0.1378	6.901	0.0971	OL	OL	OL	OL	OL	OL	OL	OL
16.912	7.3241	0.1566	6.2071	0.186	6.9469	0.1516	6.8991	0.0694	OL	OL	OL	OL	OL	OL	OL	OL
16.915	7.3241	0.1566	6.209	0.217	6.9478	0.1654	6.9019	0.111	OL	OL	OL	OL	OL	OL	OL	OL
16.919	7.326	0.1827	6.21	0.2325	6.9469	0.1516	6.8991	0.0694	OL	OL	OL	OL	OL	OL	OL	OL
16.948	7.326	0.1827	6.209	0.217	6.9459	0.1378	6.9	0.0832	OL	OL	OL	OL	OL	OL	OL	OL
16.952	7.3241	0.1566	6.2071	0.186	6.9469	0.1516	6.9038	0.1387	OL	OL	OL	OL	OL	OL	OL	OL
16.955	7.3251	0.1696	6.209	0.217	6.9478	0.1654	6.9029	0.1248	OL	OL	OL	OL	OL	OL	OL	OL
16.982	7.3232	0.1435	6.211	0.248	6.9478	0.1654	6.8981	0.0555	OL	OL	OL	OL	OL	OL	OL	OL
16.986	7.3251	0.1696	6.2004	0.0775	6.9488	0.1792	6.8962	0.0277	OL	OL	OL	OL	OL	OL	OL	OL
16.988	7.3251	0.1696	6.2071	0.186	6.9507	0.2068	6.9029	0.1248	OL	OL	OL	OL	OL	OL	OL	OL
16.991	7.3289	0.2218	6.2177	0.3565	6.9526	0.2343	6.9029	0.1248	OL	OL	OL	OL	OL	OL	OL	OL
17.021	7.328	0.2088	6.2129	0.279	6.9497	0.193	6.901	0.0971	OL	OL	OL	OL	OL	OL	OL	OL
17.025	7.327	0.1957	6.2129	0.279	6.9497	0.193	6.9077	0.1942	OL	OL	OL	OL	OL	OL	OL	OL
17.027	7.3299	0.2349	6.2167	0.341	6.9526	0.2343	6.9048	0.1526	OL	OL	OL	OL	OL	OL	OL	OL
17.03	7.328	0.2088	6.2129	0.279	6.9536	0.2481	6.9058	0.1665	OL	OL	OL	OL	OL	OL	OL	OL
17.036	7.3289	0.2218	6.2129	0.279	6.9555	0.2757	6.9048	0.1526	OL	OL	OL	OL	OL	OL	OL	OL
17.066	7.3327	0.274	6.2158	0.3255	6.9564	0.2895	6.9096	0.2219	OL	OL	OL	OL	OL	OL	OL	OL
17.07	7.3337	0.2871	6.2167	0.341	6.9555	0.2757	6.9077	0.1942	OL	OL	OL	OL	OL	OL	OL	OL
17.072	7.3327	0.274	6.2196	0.3875	6.9583	0.317	6.9058	0.1665	OL	OL	OL	OL	OL	OL	OL	OL
17.078	7.3365	0.3262	6.2196	0.3875	6.9583	0.317	6.9096	0.2219	OL	OL	OL	OL	OL	OL	OL	OL
17.109	7.3356	0.3132	6.2196	0.3875	6.9574	0.3032	6.9153	0.3052	OL	OL	OL	OL	OL	OL	OL	OL
17.112	7.3356	0.3132	6.2215	0.4185	6.9603	0.3446	6.9134	0.2774	OL	OL	OL	OL	OL	OL	OL	OL
17.115	7.3365	0.3262	6.2244	0.465	6.9612	0.3584	6.9182	0.3468	OL	OL	OL	OL	OL	OL	OL	OL
17.14	7.3375	0.3392	6.2235	0.4495	6.9622	0.3722	6.9115	0.2497	OL	OL	OL	OL	OL	OL	OL	OL
17.142	7.3375	0.3392	6.2225	0.434	6.9622	0.3722	6.9134	0.2774	OL	OL	OL	OL	OL	OL	OL	OL
17.168	7.3394	0.3653	6.2244	0.465	6.9631	0.3859	6.9163	0.319	OL	OL	OL	OL	OL	OL	OL	OL
17.17	7.3461	0.4567	6.2273	0.5115	6.966	0.4273	6.9153	0.3052	OL	OL	OL	OL	OL	OL	OL	OL
17.189	7.3394	0.3653	6.2273	0.5115	6.966	0.4273	6.9172	0.3329	OL	OL	OL	OL	OL	OL	OL	OL
17.191	7.3404	0.3784	6.2292	0.5425	6.9669	0.4411	6.9153	0.3052	OL	OL	OL	OL	OL	OL	OL	OL
17.199	7.3432	0.4175	6.2235	0.4495	6.9669	0.4411	6.9191	0.3606	OL	OL	OL	OL	OL	OL	OL	OL
17.204	7.3432	0.4175	6.2379	0.682	6.9689	0.4686	6.9211	0.3884	OL	OL	OL	OL	OL	OL	OL	OL
17.206	7.347	0.4697	6.234	0.62	6.9727	0.5238	6.923	0.4161	OL	OL	OL	OL	OL	OL	OL	OL
17.239	7.3499	0.5089	6.2369	0.6665	6.9708	0.4962	6.9249	0.4439	OL	OL	OL	OL	OL	OL	OL	OL
17.242	7.3499	0.5089	6.2379	0.682	6.9756	0.5651	6.9249	0.4439	OL	OL	OL	OL	OL	OL	OL	OL
17.245	7.3489	0.4958	6.2388	0.6975	6.9765	0.5789	6.9258	0.4577	OL	OL	OL	OL	OL	OL	OL	OL
17.274	7.3547	0.5741	6.2407	0.7285	6.9775	0.5927	6.9249	0.4439	OL	OL	OL	OL	OL	OL	OL	OL
17.277	7.3509	0.5219	6.2398	0.713	6.9765	0.5789	6.9287	0.4994	OL	OL	OL	OL	OL	OL	OL	OL
17.28	7.3547	0.5741	6.2455	0.8059	6.9794	0.6202	6.9277	0.4855	OL	OL	OL	OL	OL	OL	OL	OL
17.283	7.3556	0.5871	6.2446	0.7905	6.9794	0.6202	6.9306	0.5271	OL	OL	OL	OL	OL	OL	OL	OL
17.312	7.3575	0.6132	6.2455	0.8059	6.9803	0.634	6.9277	0.4855	OL	OL	OL	OL	OL	OL	OL	OL
17.317	7.3594	0.6393	6.2455	0.8059	6.9832	0.6754	6.9325	0.5548	OL	OL	OL	OL	OL	OL	OL	OL
17.319	7.3594	0.6393	6.2484	0.8525	6.9842	0.6891	6.9335	0.5687	OL	OL	OL	OL	OL	OL	OL	OL
17.326	7.3613	0.6654	6.2523	0.9144	6.9861	0.7167	6.9297	0.5132	OL	OL	OL	OL	OL	OL	OL	OL
17.33	7.3623	0.6785	6.2513	0.8989	6.988	0.7443	6.9354	0.5964	OL	OL	OL	OL	OL	OL	OL	OL
17.359	7.3652	0.7176	6.2513	0.8989	6.9908	0.7856	6.9392	0.6519	OL	OL	OL	OL	OL	OL	OL	OL
17.362	7.3652	0.7176	6.2532	0.9299	6.9908	0.7856	6.9383	0.638	OL	OL	OL	OL	OL	OL	OL	OL
17.365	7.3709	0.7959	6.2542	0.9454	6.9937	0.8269	6.9392	0.6519	OL	OL	OL	OL	OL	OL	OL	OL
17.368	7.3699	0.7828	6.2503	0.8834	6.9956	0.8545	6.945	0.7351	OL	OL	OL	OL	OL	OL	OL	OL
17.399	7.3699	0.7828	6.2628	1.0849	6.9947	0.8407	6.9478	0.7767	OL	OL	OL	OL	OL	OL	OL	OL
17.402	7.3757	0.8611	6.2551	0.9609	6.9956	0.8545	6.9411	0.6796	OL	OL	OL	OL	OL	OL	OL	OL
17.405	7.3766	0.8741	6.258	1.0074	6.9975	0.8821	6.9459	0.749	OL	OL	OL	OL	OL	OL	OL	OL
17.409	7.3747	0.848	6.2532	0.9299	6.9985	0.8958	6.9517	0.8322	OL	OL	OL	OL	OL	OL	OL	OL
17.446	7.3785	0.9002	6.2609	1.0539	7.0004	0.9234	6.9488	0.7906	OL	OL	OL	OL	OL	OL	OL	OL
17.448	7.3785	0.9002	6.2647	1.1159	7.0014	0.9372	6.9507	0.8183	OL	OL	OL	OL	OL	OL	OL	OL
17.455	7.3766	0.8741	6.2628	1.0849	7.0042	0.9785	6.9497	0.8045	OL	OL	OL	OL	OL	OL	OL	OL
17.457	7.3804	0.9263	6.2647	1.1159	7.0042	0.9785	6.9545	0.8738	OL	OL	OL	OL	OL	OL	OL	OL
17.46	7.3823	0.9524	6.2676	1.1624	7.0071	1.0199	6.9545	0.8738	OL	OL	OL	OL	OL	OL	OL	OL
17.47	7.3814	0.9394	6.2667	1.1469	7.009	1.0474	6.9564	0.9015	OL	OL	OL	OL	OL	OL	OL	OL
17.5	7.3842	0.9785	6.2676	1.1624	7.0081	1.0336	6.9574	0.9154	OL	OL	OL	OL	OL	OL	OL	OL
17.504	7.3871	1.0176	6.2686	1.1779	7.009	1.0474	6.9593	0.9431	OL	OL	OL	OL	OL	OL	OL	OL
17.506	7.3795	0.9133	6.2705	1.2088	7.0109	1.075	6.9583	0.9293	OL	OL	OL	OL	OL	OL	OL	OL
17.508	7.389	1.0437	6.2715	1.2243	7.0128	1.1025	6.9622	0.9847	OL	OL	OL	OL	OL	OL	OL	OL
17.539	7.389	1.0437	6.2676	1.1624	7.0157	1.1439	6.9603	0.957	OL	OL	OL	OL	OL	OL	OL	OL
17.542	7.39	1.0568	6.2724	1.2398	7.0147	1.1301	6.965	1.0263	OL	OL	OL	OL	OL	OL	OL	OL
17.545	7.3947	1.122	6.2763	1.3018	7.0167	1.1576	6.966	1.0402	OL	OL	OL	OL	OL	OL	OL	OL
17.547	7.3957	1.135	6.2782	1.3328	7.0176	1.1714	6.9631	0.9986	OL	OL	OL	OL	OL	OL	OL	OL
17.577	7.3938	1.1089	6.2791	1.3483	7.0195	1.199	6.966	1.0402	OL	OL	OL	OL	OL	OL	OL	OL
17.581	7.3938	1.1089	6.2772	1.3173	7.0195	1.199	6.966	1.0402	OL	OL	OL	OL	OL	OL	OL	OL
17.584	7.3957	1.135	6.2791	1.3483	7.0214	1.2265	6.966	1.0402	OL	OL	OL	OL	OL	OL	OL	OL
17.59	7.3976	1.1611	6.282	1.3948	7.0243	1.2679	6.9679	1.0679	OL	OL	OL	OL	OL	OL	OL	OL
17.621	7.4033	1.2394	6.2839	1.4258	7.0253	1.2816	6.965	1.0263	OL	OL	OL	OL	OL	OL	OL	OL
17.623	7.3976	1.1611	6.283	1.4103	7.0272	1.3092	6.9727	1.1373	OL	OL	OL	OL	OL	OL	OL	OL
17.626	7.4024	1.2263	6.2887	1.5032	7.0291	1.3368	6.9698	1.0957	OL	OL	OL	OL	OL	OL	OL	OL
17.628	7.4062	1.2785	6.2859	1.4568	7.03	1.3505	6.9727	1.1373	OL	OL	OL	OL	OL	OL	OL	OL
17.659	7.4129	1.3698	6.2791	1.3483	7.03	1.3505	6.9727	1.1373	OL	OL	OL	OL	OL	OL	OL	OL
17.662	7.4138	1.3828	6.2926	1.5652	7.0348	1.4194	6.9756	1.1789	OL	OL	OL	OL	OL	OL	OL	OL
17.665	7.4129	1.3698	6.2935	1.5807	7.0377	1.4608	6.9765	1.1927	OL	OL	OL	OL	OL	OL	OL	OL
17.667	7.4119	1.3568	6.2945	1.5962	7.0396	1.4883	6.9784	1.2205	OL	OL	OL	OL	OL	OL	OL	OL
17.698	7.4148	1.3959	6.2945	1.5962	7.0405	1.5021	6.9813	1.2621	OL	OL	OL	OL	OL	OL	OL	OL
17.701	7.4186	1.448	6.307	1.7976	7.0434	1.5434	6.9813	1.2621	OL	OL	OL	OL	OL	OL	OL	OL
17.704	7.4176	1.435	6.2993	1.6736	7.0453	1.571	6.9842	1.3036	OL	OL	OL	OL	OL	OL	OL	OL
17.729	7.4224	1.5002	6.2983	1.6582	7.0472	1.5985	6.9861	1.3314	OL	OL	OL	OL	OL	OL	OL	OL
17.731	7.4233	1.5133	6.2983	1.6582	7.0491	1.6261	6.988	1.3591	OL	OL	OL	OL	OL	OL	OL	OL
17.737	7.4262	1.5524	6.3012	1.7046	7.0539	1.695	6.9899	1.3868	OL	OL	OL	OL	OL	OL	OL	OL
17.74	7.4262	1.5524	6.306	1.7821	7.0539	1.695	6.988	1.3591	OL	OL	OL	OL	OL	OL	OL	OL
17.765	7.4329	1.6437	6.3089	1.8286	7.0587	1.7638	6.9956	1.47	OL	OL	OL	OL	OL	OL	OL	OL
17.767	7.4348	1.6698	6.3099	1.8441	7.0577	1.75	6.9908	1.4007	OL	OL	OL	OL	OL	OL	OL	OL
17.786	7.4386	1.7219	6.3118	1.875	7.0625	1.8189	6.9908	1.4007	OL	OL	OL	OL	OL	OL	OL	OL
17.788	7.4367	1.6958	6.3137	1.906	7.0635	1.8327	7.0014	1.5532	OL	OL	OL	OL	OL	OL	OL	OL
17.791	7.4415	1.761	6.3214	2.0299	7.0673	1.8878	7.0033	1.5809	OL	OL	OL	OL	OL	OL	OL	OL
17.795	7.4415	1.761	6.3156	1.937	7.0702	1.9291	7.0061	1.6225	OL	OL	OL	OL	OL	OL	OL	OL
17.826	7.4434	1.7871	6.3195	1.999	7.073	1.9704	7.0071	1.6364	OL	OL	OL	OL	OL	OL	OL	OL
17.83	7.4481	1.8523	6.3233	2.0609	7.073	1.9704	7.009	1.6641	OL	OL	OL	OL	OL	OL	OL	OL
17.833	7.451	1.8914	6.329	2.1539	7.074	1.9842	7.0138	1.7334	OL	OL	OL	OL	OL	OL	OL	OL
17.835	7.4491	1.8654	6.3252	2.0919	7.0769	2.0255	7.0147	1.7473	OL	OL	OL	OL	OL	OL	OL	OL
17.87	7.451	1.8914	6.331	2.1848	7.0816	2.0944	7.0147	1.7473	OL	OL	OL	OL	OL	OL	OL	OL
17.876	7.4605	2.0218	6.3367	2.2778	7.0835	2.1219	7.0205	1.8305	OL	OL	OL	OL	OL	OL	OL	OL
17.905	7.4624	2.0479	6.3377	2.2933	7.0902	2.2184	7.0233	1.8721	OL	OL	OL	OL	OL	OL	OL	OL
17.909	7.4644	2.074	6.3406	2.3397	7.0912	2.2321	7.0262	1.9136	OL	OL	OL	OL	OL	OL	OL	OL
17.911	7.4672	2.1131	6.3444	2.4017	7.0931	2.2597	7.03	1.9691	OL	OL	OL	OL	OL	OL	OL	OL
17.913	7.4672	2.1131	6.3454	2.4172	7.096	2.301	7.0329	2.0107	OL	OL	OL	OL	OL	OL	OL	OL
17.921	7.4691	2.1392	6.3482	2.4636	7.0979	2.3285	7.0339	2.0245	OL	OL	OL	OL	OL	OL	OL	OL
17.951	7.471	2.1653	6.3511	2.5101	7.0969	2.3148	7.0367	2.0661	OL	OL	OL	OL	OL	OL	OL	OL
17.954	7.4777	2.2566	6.3511	2.5101	7.1007	2.3699	7.0425	2.1493	OL	OL	OL	OL	OL	OL	OL	OL
17.957	7.4777	2.2566	6.3578	2.6185	7.1026	2.3974	7.0358	2.0523	OL	OL	OL	OL	OL	OL	OL	OL
17.964	7.4758	2.2305	6.3674	2.7734	7.1046	2.425	7.0434	2.1631	OL	OL	OL	OL	OL	OL	OL	OL
17.994	7.4825	2.3217	6.3636	2.7114	7.1074	2.4663	7.0463	2.2047	OL	OL	OL	OL	OL	OL	OL	OL
17.997	7.4853	2.3609	6.3674	2.7734	7.1103	2.5076	7.052	2.2879	OL	OL	OL	OL	OL	OL	OL	OL
18.001	7.4872	2.3869	6.3674	2.7734	7.1132	2.5489	7.0558	2.3433	OL	OL	OL	OL	OL	OL	OL	OL
18.002	7.4872	2.3869	6.3713	2.8353	7.1141	2.5627	7.0568	2.3572	OL	OL	OL	OL	OL	OL	OL	OL
18.041	7.491	2.4391	6.3722	2.8508	7.1179	2.6177	7.0587	2.3849	OL	OL	OL	OL	OL	OL	OL	OL
18.045	7.4939	2.4782	6.3789	2.9592	7.116	2.5902	7.0625	2.4403	OL	OL	OL	OL	OL	OL	OL	OL
18.047	7.4882	2.4	6.378	2.9437	7.1198	2.6453	7.0635	2.4542	OL	OL	OL	OL	OL	OL	OL	OL
18.062	7.492	2.4521	6.3751	2.8972	7.1198	2.6453	7.0673	2.5096	OL	OL	OL	OL	OL	OL	OL	OL
18.064	7.4939	2.4782	6.3847	3.0521	7.1218	2.6728	7.0711	2.5651	OL	OL	OL	OL	OL	OL	OL	OL
18.066	7.4996	2.5564	6.3857	3.0676	7.1265	2.7417	7.0702	2.5512	OL	OL	OL	OL	OL	OL	OL	OL
18.07	7.4987	2.5434	6.3895	3.1295	7.1237	2.7004	7.0788	2.6759	OL	OL	OL	OL	OL	OL	OL	OL
18.1	7.5054	2.6347	6.3866	3.0831	7.1275	2.7554	7.0702	2.5512	OL	OL	OL	OL	OL	OL	OL	OL
18.103	7.5063	2.6477	6.3962	3.2379	7.1284	2.7692	7.0749	2.6205	OL	OL	OL	OL	OL	OL	OL	OL
18.106	7.5063	2.6477	6.3981	3.2689	7.1332	2.8381	7.0797	2.6898	OL	OL	OL	OL	OL	OL	OL	OL
18.109	7.5111	2.7129	6.401	3.3153	7.1332	2.8381	7.0845	2.7591	OL	OL	OL	OL	OL	OL	OL	OL
18.139	7.5111	2.7129	6.4029	3.3463	7.137	2.8931	7.0864	2.7868	OL	OL	OL	OL	OL	OL	OL	OL
18.142	7.5082	2.6738	6.4039	3.3617	7.1389	2.9207	7.0902	2.8422	OL	OL	OL	OL	OL	OL	OL	OL
18.145	7.5149	2.765	6.4096	3.4546	7.137	2.8931	7.0902	2.8422	OL	OL	OL	OL	OL	OL	OL	OL
18.149	7.5177	2.8041	6.3991	3.2843	7.1399	2.9344	7.094	2.8976	OL	OL	OL	OL	OL	OL	OL	OL
18.18	7.5187	2.8172	6.4116	3.4856	7.1409	2.9482	7.0969	2.9392	OL	OL	OL	OL	OL	OL	OL	OL
18.183	7.5187	2.8172	6.4192	3.6095	7.1437	2.9895	7.0979	2.9531	OL	OL	OL	OL	OL	OL	OL	OL
18.186	7.5197	2.8302	6.4164	3.563	7.1447	3.0033	7.1046	3.0501	OL	OL	OL	OL	OL	OL	OL	OL
18.215	7.5263	2.9215	6.4183	3.594	7.1485	3.0584	7.096	2.9253	OL	OL	OL	OL	OL	OL	OL	OL
18.219	7.5263	2.9215	6.424	3.6869	7.1504	3.0859	7.1007	2.9946	OL	OL	OL	OL	OL	OL	OL	OL
18.252	7.5301	2.9736	6.4298	3.7797	7.1561	3.1685	7.1084	3.1055	OL	OL	OL	OL	OL	OL	OL	OL
18.255	7.532	2.9997	6.4336	3.8417	7.158	3.196	7.1132	3.1747	OL	OL	OL	OL	OL	OL	OL	OL
18.257	7.5387	3.0909	6.4336	3.8417	7.159	3.2098	7.1151	3.2025	OL	OL	OL	OL	OL	OL	OL	OL
18.26	7.5349	3.0388	6.4403	3.95	7.16	3.2236	7.1179	3.244	OL	OL	OL	OL	OL	OL	OL	OL
18.289	7.5292	2.9606	6.4442	4.0119	7.1609	3.2374	7.117	3.2302	OL	OL	OL	OL	OL	OL	OL	OL
18.295	7.5378	3.0779	6.4422	3.981	7.1647	3.2924	7.1189	3.2579	OL	OL	OL	OL	OL	OL	OL	OL
18.297	7.5406	3.117	6.4432	3.9965	7.1628	3.2649	7.1218	3.2994	OL	OL	OL	OL	OL	OL	OL	OL
18.3	7.5435	3.1561	6.4499	4.1048	7.1666	3.32	7.1246	3.341	OL	OL	OL	OL	OL	OL	OL	OL
18.33	7.5444	3.1691	6.449	4.0893	7.1676	3.3337	7.1284	3.3964	OL	OL	OL	OL	OL	OL	OL	OL
18.333	7.5482	3.2213	6.4509	4.1203	7.1695	3.3613	7.1303	3.4241	OL	OL	OL	OL	OL	OL	OL	OL
18.336	7.5521	3.2734	6.4538	4.1667	7.1714	3.3888	7.1323	3.4518	OL	OL	OL	OL	OL	OL	OL	OL
18.362	7.5511	3.2604	6.4557	4.1977	7.1743	3.4301	7.1323	3.4518	OL	OL	OL	OL	OL	OL	OL	OL
18.364	7.5473	3.2082	6.4576	4.2286	7.1762	3.4576	7.1351	3.4934	OL	OL	OL	OL	OL	OL	OL	OL
18.389	7.554	3.2995	6.4614	4.2905	7.1781	3.4851	7.1389	3.5488	OL	OL	OL	OL	OL	OL	OL	OL
18.391	7.5559	3.3256	6.4691	4.4143	7.1791	3.4989	7.1399	3.5627	OL	OL	OL	OL	OL	OL	OL	OL
18.41	7.5549	3.3125	6.4633	4.3215	7.1819	3.5402	7.1418	3.5904	OL	OL	OL	OL	OL	OL	OL	OL
18.412	7.5625	3.4168	6.4528	4.1512	7.1829	3.554	7.1418	3.5904	OL	OL	OL	OL	OL	OL	OL	OL
18.415	7.5645	3.4429	6.4672	4.3834	7.1857	3.5953	7.1428	3.6042	OL	OL	OL	OL	OL	OL	OL	OL
18.417	7.5635	3.4298	6.4691	4.4143	7.1857	3.5953	7.1456	3.6458	OL	OL	OL	OL	OL	OL	OL	OL
18.42	7.5654	3.4559	6.4691	4.4143	7.1896	3.6503	7.1456	3.6458	OL	OL	OL	OL	OL	OL	OL	OL
18.423	7.5721	3.5471	6.4729	4.4762	7.1915	3.6779	7.1504	3.715	OL	OL	OL	OL	OL	OL	OL	OL
18.46	7.5711	3.5341	6.4758	4.5227	7.1943	3.7192	7.1542	3.7704	OL	OL	OL	OL	OL	OL	OL	OL
18.463	7.5692	3.508	6.4739	4.4917	7.1934	3.7054	7.1542	3.7704	OL	OL	OL	OL	OL	OL	OL	OL
18.465	7.5749	3.5862	6.4768	4.5382	7.1953	3.7329	7.1552	3.7843	OL	OL	OL	OL	OL	OL	OL	OL
18.468	7.5787	3.6384	6.4777	4.5536	7.1972	3.7605	7.159	3.8397	OL	OL	OL	OL	OL	OL	OL	OL
18.501	7.574	3.5732	6.4844	4.662	7.1972	3.7605	7.158	3.8259	OL	OL	OL	OL	OL	OL	OL	OL
18.505	7.5787	3.6384	6.4912	4.7703	7.202	3.8293	7.1657	3.9367	OL	OL	OL	OL	OL	OL	OL	OL
18.511	7.5807	3.6644	6.4864	4.6929	7.2029	3.8431	7.1657	3.9367	OL	OL	OL	OL	OL	OL	OL	OL
18.542	7.5845	3.7166	6.4873	4.7084	7.2048	3.8706	7.159	3.8397	OL	OL	OL	OL	OL	OL	OL	OL
18.546	7.5835	3.7035	6.4912	4.7703	7.2077	3.9119	7.1638	3.909	OL	OL	OL	OL	OL	OL	OL	OL
18.549	7.5854	3.7296	6.495	4.8322	7.2086	3.9256	7.1733	4.0475	OL	OL	OL	OL	OL	OL	OL	OL
18.555	7.5892	3.7817	6.494	4.8167	7.2086	3.9256	7.1733	4.0475	OL	OL	OL	OL	OL	OL	OL	OL
18.585	7.5854	3.7296	6.4988	4.8941	7.2106	3.9532	7.1743	4.0613	OL	OL	OL	OL	OL	OL	OL	OL
18.589	7.594	3.8469	6.4979	4.8786	7.2125	3.9807	7.1752	4.0752	OL	OL	OL	OL	OL	OL	OL	OL
18.591	7.5921	3.8208	6.4959	4.8476	7.2134	3.9944	7.1791	4.1306	OL	OL	OL	OL	OL	OL	OL	OL
18.594	7.5873	3.7557	6.4998	4.9095	7.2163	4.0357	7.1791	4.1306	OL	OL	OL	OL	OL	OL	OL	OL
18.624	7.5969	3.886	6.5113	5.0952	7.2172	4.0495	7.1819	4.1721	OL	OL	OL	OL	OL	OL	OL	OL
18.628	7.5978	3.899	6.5046	4.9869	7.2182	4.0633	7.1838	4.1998	OL	OL	OL	OL	OL	OL	OL	OL
18.63	7.6007	3.9381	6.5036	4.9714	7.2211	4.1046	7.181	4.1583	OL	OL	OL	OL	OL	OL	OL	OL
18.632	7.6016	3.9512	6.5094	5.0643	7.2211	4.1046	7.1848	4.2137	OL	OL	OL	OL	OL	OL	OL	OL
18.675	7.6026	3.9642	6.5122	5.1107	7.2249	4.1596	7.1924	4.3245	OL	OL	OL	OL	OL	OL	OL	OL
18.679	7.6035	3.9772	6.5103	5.0797	7.2249	4.1596	7.1915	4.3106	OL	OL	OL	OL	OL	OL	OL	OL
18.681	7.6054	4.0033	6.5132	5.1262	7.2287	4.2147	7.1915	4.3106	OL	OL	OL	OL	OL	OL	OL	OL
18.687	7.6073	4.0294	6.5161	5.1726	7.2297	4.2284	7.1934	4.3383	OL	OL	OL	OL	OL	OL	OL	OL
18.69	7.6102	4.0685	6.517	5.188	7.2306	4.2422	7.1962	4.3799	OL	OL	OL	OL	OL	OL	OL	OL
18.692	7.6102	4.0685	6.5218	5.2654	7.2344	4.2972	7.1962	4.3799	OL	OL	OL	OL	OL	OL	OL	OL
18.704	7.6112	4.0815	6.5151	5.1571	7.2344	4.2972	7.1981	4.4076	OL	OL	OL	OL	OL	OL	OL	OL
18.707	7.6112	4.0815	6.5295	5.3892	7.2363	4.3248	7.202	4.463	OL	OL	OL	OL	OL	OL	OL	OL
18.737	7.6159	4.1466	6.5247	5.3118	7.2373	4.3385	7.2001	4.4353	OL	OL	OL	OL	OL	OL	OL	OL
18.741	7.6169	4.1597	6.5247	5.3118	7.2402	4.3798	7.2048	4.5045	OL	OL	OL	OL	OL	OL	OL	OL
18.744	7.6197	4.1988	6.5305	5.4046	7.2411	4.3936	7.2058	4.5184	OL	OL	OL	OL	OL	OL	OL	OL
18.747	7.6226	4.2379	6.5305	5.4046	7.2392	4.366	7.2058	4.5184	OL	OL	OL	OL	OL	OL	OL	OL
18.778	7.6235	4.2509	6.5333	5.4511	7.243	4.4211	7.2086	4.5599	OL	OL	OL	OL	OL	OL	OL	OL
18.782	7.6235	4.2509	6.5343	5.4665	7.2449	4.4486	7.2125	4.6153	OL	OL	OL	OL	OL	OL	OL	OL
18.785	7.6254	4.277	6.5391	5.5439	7.2468	4.4761	7.2106	4.5876	OL	OL	OL	OL	OL	OL	OL	OL
18.789	7.6302	4.3421	6.5333	5.4511	7.2468	4.4761	7.2115	4.6014	OL	OL	OL	OL	OL	OL	OL	OL
18.819	7.6264	4.29	6.5343	5.4665	7.2468	4.4761	7.2134	4.6291	OL	OL	OL	OL	OL	OL	OL	OL
18.822	7.6321	4.3682	6.5372	5.5129	7.2478	4.4899	7.2144	4.643	OL	OL	OL	OL	OL	OL	OL	OL
18.825	7.6235	4.2509	6.5391	5.5439	7.2468	4.4761	7.2115	4.6014	OL	OL	OL	OL	OL	OL	OL	OL
18.828	7.6312	4.3551	6.542	5.5903	7.2497	4.5174	7.2125	4.6153	OL	OL	OL	OL	OL	OL	OL	OL
18.857	7.6264	4.29	6.5381	5.5284	7.2497	4.5174	7.2106	4.5876	OL	OL	OL	OL	OL	OL	OL	OL
18.861	7.6274	4.303	6.5372	5.5129	7.2487	4.5037	7.2125	4.6153	OL	OL	OL	OL	OL	OL	OL	OL
18.863	7.6283	4.316	6.5381	5.5284	7.2497	4.5174	7.2125	4.6153	OL	OL	OL	OL	OL	OL	OL	OL
18.867	7.6283	4.316	6.5362	5.4975	7.2478	4.4899	7.2125	4.6153	OL	OL	OL	OL	OL	OL	OL	OL
18.899	7.6283	4.316	6.5381	5.5284	7.2478	4.4899	7.2134	4.6291	OL	OL	OL	OL	OL	OL	OL	OL
18.902	7.6293	4.3291	6.5381	5.5284	7.2487	4.5037	7.2125	4.6153	OL	OL	OL	OL	OL	OL	OL	OL
18.905	7.6226	4.2379	6.5343	5.4665	7.2459	4.4624	7.2134	4.6291	OL	OL	OL	OL	OL	OL	OL	OL
18.907	7.6264	4.29	6.5372	5.5129	7.2449	4.4486	7.2144	4.643	OL	OL	OL	OL	OL	OL	OL	OL
18.937	7.6216	4.2248	6.5352	5.482	7.2468	4.4761	7.2096	4.5737	OL	OL	OL	OL	OL	OL	OL	OL
18.941	7.6274	4.303	6.542	5.5903	7.2497	4.5174	7.2106	4.5876	OL	OL	OL	OL	OL	OL	OL	OL
18.944	7.6235	4.2509	6.5487	5.6986	7.2487	4.5037	7.2163	4.6707	OL	OL	OL	OL	OL	OL	OL	OL
18.969	7.6264	4.29	6.54	5.5593	7.2468	4.4761	7.2115	4.6014	OL	OL	OL	OL	OL	OL	OL	OL
18.971	7.6274	4.303	6.54	5.5593	7.2478	4.4899	7.2144	4.643	OL	OL	OL	OL	OL	OL	OL	OL
18.996	7.6283	4.316	6.54	5.5593	7.2478	4.4899	7.2172	4.6845	OL	OL	OL	OL	OL	OL	OL	OL
18.998	7.6283	4.316	6.5391	5.5439	7.2478	4.4899	7.2144	4.643	OL	OL	OL	OL	OL	OL	OL	OL
19.017	7.6283	4.316	6.5391	5.5439	7.2478	4.4899	7.2134	4.6291	OL	OL	OL	OL	OL	OL	OL	OL
19.023	7.6264	4.29	6.5391	5.5439	7.2487	4.5037	7.2134	4.6291	OL	OL	OL	OL	OL	OL	OL	OL
19.025	7.6321	4.3682	6.5391	5.5439	7.2468	4.4761	7.2134	4.6291	OL	OL	OL	OL	OL	OL	OL	OL
19.027	7.6264	4.29	6.54	5.5593	7.2497	4.5174	7.2144	4.643	OL	OL	OL	OL	OL	OL	OL	OL
19.057	7.6283	4.316	6.5372	5.5129	7.2487	4.5037	7.2144	4.643	OL	OL	OL	OL	OL	OL	OL	OL
19.061	7.6283	4.316	6.5391	5.5439	7.2449	4.4486	7.2134	4.6291	OL	OL	OL	OL	OL	OL	OL	OL
19.063	7.6264	4.29	6.5343	5.4665	7.2487	4.5037	7.2182	4.6984	OL	OL	OL	OL	OL	OL	OL	OL
19.066	7.6264	4.29	6.5391	5.5439	7.2468	4.4761	7.2067	4.5322	OL	OL	OL	OL	OL	OL	OL	OL
19.096	7.6274	4.303	6.5391	5.5439	7.2497	4.5174	7.2172	4.6845	OL	OL	OL	OL	OL	OL	OL	OL
19.1	7.6283	4.316	6.5391	5.5439	7.2468	4.4761	7.2134	4.6291	OL	OL	OL	OL	OL	OL	OL	OL
19.102	7.6293	4.3291	6.5381	5.5284	7.2459	4.4624	7.2153	4.6568	OL	OL	OL	OL	OL	OL	OL	OL
19.106	7.6235	4.2509	6.54	5.5593	7.2478	4.4899	7.2144	4.643	OL	OL	OL	OL	OL	OL	OL	OL
19.141	7.6245	4.2639	6.5391	5.5439	7.2468	4.4761	7.2153	4.6568	OL	OL	OL	OL	OL	OL	OL	OL
19.151	7.6264	4.29	6.5381	5.5284	7.2487	4.5037	7.2153	4.6568	OL	OL	OL	OL	OL	OL	OL	OL
19.175	7.6293	4.3291	6.5391	5.5439	7.2468	4.4761	7.2115	4.6014	OL	OL	OL	OL	OL	OL	OL	OL
19.179	7.6312	4.3551	6.5381	5.5284	7.2507	4.5312	7.2134	4.6291	OL	OL	OL	OL	OL	OL	OL	OL
19.181	7.6283	4.316	6.5391	5.5439	7.2487	4.5037	7.2163	4.6707	OL	OL	OL	OL	OL	OL	OL	OL
19.184	7.6254	4.277	6.5391	5.5439	7.2468	4.4761	7.2172	4.6845	OL	OL	OL	OL	OL	OL	OL	OL
19.214	7.6283	4.316	6.5391	5.5439	7.2487	4.5037	7.2134	4.6291	OL	OL	OL	OL	OL	OL	OL	OL
19.217	7.6293	4.3291	6.5391	5.5439	7.2478	4.4899	7.2134	4.6291	OL	OL	OL	OL	OL	OL	OL	OL
19.22	7.6293	4.3291	6.54	5.5593	7.2478	4.4899	7.2125	4.6153	OL	OL	OL	OL	OL	OL	OL	OL
19.223	7.6245	4.2639	6.5391	5.5439	7.2478	4.4899	7.2144	4.643	OL	OL	OL	OL	OL	OL	OL	OL
19.254	7.6274	4.303	6.54	5.5593	7.2478	4.4899	7.2134	4.6291	OL	OL	OL	OL	OL	OL	OL	OL
19.257	7.6274	4.303	6.5391	5.5439	7.2468	4.4761	7.2172	4.6845	OL	OL	OL	OL	OL	OL	OL	OL
19.26	7.6245	4.2639	6.5391	5.5439	7.2497	4.5174	7.2153	4.6568	OL	OL	OL	OL	OL	OL	OL	OL
19.274	7.634	4.3942	6.5372	5.5129	7.2487	4.5037	7.2125	4.6153	OL	OL	OL	OL	OL	OL	OL	OL
19.276	7.6245	4.2639	6.542	5.5903	7.2478	4.4899	7.2153	4.6568	OL	OL	OL	OL	OL	OL	OL	OL
19.29	7.6283	4.316	6.5362	5.4975	7.2507	4.5312	7.2172	4.6845	OL	OL	OL	OL	OL	OL	OL	OL
19.292	7.6264	4.29	6.54	5.5593	7.2487	4.5037	7.2153	4.6568	OL	OL	OL	OL	OL	OL	OL	OL
19.299	7.6264	4.29	6.5381	5.5284	7.2478	4.4899	7.2134	4.6291	OL	OL	OL	OL	OL	OL	OL	OL
19.329	7.6283	4.316	6.54	5.5593	7.2478	4.4899	7.2134	4.6291	OL	OL	OL	OL	OL	OL	OL	OL
19.332	7.6283	4.316	6.54	5.5593	7.2478	4.4899	7.2163	4.6707	OL	OL	OL	OL	OL	OL	OL	OL
19.335	7.6264	4.29	6.5381	5.5284	7.2459	4.4624	7.2153	4.6568	OL	OL	OL	OL	OL	OL	OL	OL
19.338	7.6321	4.3682	6.5429	5.6057	7.2478	4.4899	7.2144	4.643	OL	OL	OL	OL	OL	OL	OL	OL
19.37	7.6293	4.3291	6.541	5.5748	7.2487	4.5037	7.2125	4.6153	OL	OL	OL	OL	OL	OL	OL	OL
19.373	7.6254	4.277	6.5391	5.5439	7.2478	4.4899	7.2153	4.6568	OL	OL	OL	OL	OL	OL	OL	OL
19.376	7.6293	4.3291	6.5362	5.4975	7.2468	4.4761	7.2134	4.6291	OL	OL	OL	OL	OL	OL	OL	OL
19.378	7.634	4.3942	6.542	5.5903	7.2478	4.4899	7.2144	4.643	OL	OL	OL	OL	OL	OL	OL	OL
19.409	7.6274	4.303	6.5391	5.5439	7.2478	4.4899	7.2125	4.6153	OL	OL	OL	OL	OL	OL	OL	OL
19.412	7.6274	4.303	6.5391	5.5439	7.2478	4.4899	7.2106	4.5876	OL	OL	OL	OL	OL	OL	OL	OL
19.415	7.6283	4.316	6.54	5.5593	7.2468	4.4761	7.2134	4.6291	OL	OL	OL	OL	OL	OL	OL	OL
19.421	7.6283	4.316	6.541	5.5748	7.2468	4.4761	7.2144	4.643	OL	OL	OL	OL	OL	OL	OL	OL
19.451	7.6302	4.3421	6.5372	5.5129	7.2497	4.5174	7.2163	4.6707	OL	OL	OL	OL	OL	OL	OL	OL
19.455	7.6321	4.3682	6.5391	5.5439	7.2478	4.4899	7.2125	4.6153	OL	OL	OL	OL	OL	OL	OL	OL
19.457	7.6312	4.3551	6.54	5.5593	7.2478	4.4899	7.2144	4.643	OL	OL	OL	OL	OL	OL	OL	OL
19.46	7.6293	4.3291	6.5362	5.4975	7.2478	4.4899	7.2134	4.6291	OL	OL	OL	OL	OL	OL	OL	OL
19.491	7.6283	4.316	6.54	5.5593	7.2478	4.4899	7.2134	4.6291	OL	OL	OL	OL	OL	OL	OL	OL
19.495	7.6283	4.316	6.5362	5.4975	7.2478	4.4899	7.2144	4.643	OL	OL	OL	OL	OL	OL	OL	OL
19.497	7.6283	4.316	6.5381	5.5284	7.2478	4.4899	7.2153	4.6568	OL	OL	OL	OL	OL	OL	OL	OL
19.501	7.6283	4.316	6.542	5.5903	7.2478	4.4899	7.2192	4.7122	OL	OL	OL	OL	OL	OL	OL	OL
19.53	7.6293	4.3291	6.5391	5.5439	7.2478	4.4899	7.2201	4.7261	OL	OL	OL	OL	OL	OL	OL	OL
19.533	7.6274	4.303	6.5391	5.5439	7.2487	4.5037	7.2153	4.6568	OL	OL	OL	OL	OL	OL	OL	OL
19.536	7.6302	4.3421	6.54	5.5593	7.2478	4.4899	7.2144	4.643	OL	OL	OL	OL	OL	OL	OL	OL
19.561	7.6226	4.2379	6.542	5.5903	7.2487	4.5037	7.2163	4.6707	OL	OL	OL	OL	OL	OL	OL	OL
19.564	7.6302	4.3421	6.5381	5.5284	7.2497	4.5174	7.2144	4.643	OL	OL	OL	OL	OL	OL	OL	OL
19.57	7.6283	4.316	6.5381	5.5284	7.2478	4.4899	7.2144	4.643	OL	OL	OL	OL	OL	OL	OL	OL
19.572	7.6293	4.3291	6.5429	5.6057	7.2478	4.4899	7.2153	4.6568	OL	OL	OL	OL	OL	OL	OL	OL
19.597	7.6293	4.3291	6.5391	5.5439	7.2468	4.4761	7.2144	4.643	OL	OL	OL	OL	OL	OL	OL	OL
19.6	7.6293	4.3291	6.5372	5.5129	7.2478	4.4899	7.2058	4.5184	OL	OL	OL	OL	OL	OL	OL	OL
19.619	7.6264	4.29	6.5381	5.5284	7.2497	4.5174	7.2153	4.6568	OL	OL	OL	OL	OL	OL	OL	OL
19.621	7.6274	4.303	6.54	5.5593	7.2497	4.5174	7.2153	4.6568	OL	OL	OL	OL	OL	OL	OL	OL
19.627	7.6293	4.3291	6.54	5.5593	7.2478	4.4899	7.2192	4.7122	OL	OL	OL	OL	OL	OL	OL	OL
19.63	7.6274	4.303	6.5391	5.5439	7.2478	4.4899	7.2153	4.6568	OL	OL	OL	OL	OL	OL	OL	OL
19.659	7.6283	4.316	6.541	5.5748	7.2478	4.4899	7.2144	4.643	OL	OL	OL	OL	OL	OL	OL	OL
19.662	7.6293	4.3291	6.54	5.5593	7.2497	4.5174	7.2144	4.643	OL	OL	OL	OL	OL	OL	OL	OL
19.665	7.6302	4.3421	6.5391	5.5439	7.2497	4.5174	7.2134	4.6291	OL	OL	OL	OL	OL	OL	OL	OL
19.667	7.6312	4.3551	6.5381	5.5284	7.2507	4.5312	7.2134	4.6291	OL	OL	OL	OL	OL	OL	OL	OL
19.697	7.6274	4.303	6.5391	5.5439	7.2478	4.4899	7.2163	4.6707	OL	OL	OL	OL	OL	OL	OL	OL
19.703	7.6264	4.29	6.54	5.5593	7.2468	4.4761	7.2125	4.6153	OL	OL	OL	OL	OL	OL	OL	OL
19.703	7.6302	4.3421	6.5391	5.5439	7.2487	4.5037	7.2153	4.6568	OL	OL	OL	OL	OL	OL	OL	OL
19.706	7.6312	4.3551	6.5372	5.5129	7.2478	4.4899	7.2153	4.6568	OL	OL	OL	OL	OL	OL	OL	OL
19.736	7.6293	4.3291	6.5391	5.5439	7.2487	4.5037	7.2172	4.6845	OL	OL	OL	OL	OL	OL	OL	OL
19.74	7.6283	4.316	6.5391	5.5439	7.2459	4.4624	7.2115	4.6014	OL	OL	OL	OL	OL	OL	OL	OL
19.743	7.6264	4.29	6.541	5.5748	7.2468	4.4761	7.2134	4.6291	OL	OL	OL	OL	OL	OL	OL	OL
19.749	7.6302	4.3421	6.5372	5.5129	7.2478	4.4899	7.2144	4.643	OL	OL	OL	OL	OL	OL	OL	OL
19.752	7.6283	4.316	6.54	5.5593	7.2487	4.5037	7.2163	4.6707	OL	OL	OL	OL	OL	OL	OL	OL
19.788	7.6264	4.29	6.541	5.5748	7.2497	4.5174	7.2144	4.643	OL	OL	OL	OL	OL	OL	OL	OL
19.79	7.6302	4.3421	6.5391	5.5439	7.2478	4.4899	7.2134	4.6291	OL	OL	OL	OL	OL	OL	OL	OL
19.793	7.6293	4.3291	6.5305	5.4046	7.2478	4.4899	7.2134	4.6291	OL	OL	OL	OL	OL	OL	OL	OL
19.823	7.6293	4.3291	6.5362	5.4975	7.2478	4.4899	7.2153	4.6568	OL	OL	OL	OL	OL	OL	OL	OL
19.826	7.6359	4.4203	6.54	5.5593	7.2478	4.4899	7.2172	4.6845	OL	OL	OL	OL	OL	OL	OL	OL
19.828	7.6283	4.316	6.54	5.5593	7.2468	4.4761	7.2125	4.6153	OL	OL	OL	OL	OL	OL	OL	OL
19.831	7.6283	4.316	6.5372	5.5129	7.2487	4.5037	7.2115	4.6014	OL	OL	OL	OL	OL	OL	OL	OL
19.861	7.6293	4.3291	6.5391	5.5439	7.2497	4.5174	7.2144	4.643	OL	OL	OL	OL	OL	OL	OL	OL
19.865	7.6274	4.303	6.54	5.5593	7.2468	4.4761	7.2134	4.6291	OL	OL	OL	OL	OL	OL	OL	OL
19.867	7.6274	4.303	6.541	5.5748	7.2478	4.4899	7.2144	4.643	OL	OL	OL	OL	OL	OL	OL	OL
19.874	7.6283	4.316	6.5372	5.5129	7.2507	4.5312	7.2134	4.6291	OL	OL	OL	OL	OL	OL	OL	OL
19.89	7.6293	4.3291	6.5381	5.5284	7.2468	4.4761	7.2134	4.6291	OL	OL	OL	OL	OL	OL	OL	OL
19.892	7.6312	4.3551	6.5391	5.5439	7.2478	4.4899	7.2163	4.6707	OL	OL	OL	OL	OL	OL	OL	OL
19.907	7.6283	4.316	6.5391	5.5439	7.2487	4.5037	7.2134	4.6291	OL	OL	OL	OL	OL	OL	OL	OL
19.91	7.6293	4.3291	6.5372	5.5129	7.2487	4.5037	7.2182	4.6984	OL	OL	OL	OL	OL	OL	OL	OL
19.94	7.6226	4.2379	6.541	5.5748	7.2497	4.5174	7.2144	4.643	OL	OL	OL	OL	OL	OL	OL	OL
19.944	7.6283	4.316	6.5391	5.5439	7.2478	4.4899	7.2153	4.6568	OL	OL	OL	OL	OL	OL	OL	OL
19.946	7.6293	4.3291	6.5391	5.5439	7.2468	4.4761	7.2182	4.6984	OL	OL	OL	OL	OL	OL	OL	OL
19.95	7.6293	4.3291	6.5391	5.5439	7.2468	4.4761	7.2172	4.6845	OL	OL	OL	OL	OL	OL	OL	OL
19.98	7.6283	4.316	6.5391	5.5439	7.2478	4.4899	7.2115	4.6014	OL	OL	OL	OL	OL	OL	OL	OL
19.983	7.6302	4.3421	6.5391	5.5439	7.2478	4.4899	7.2153	4.6568	OL	OL	OL	OL	OL	OL	OL	OL
19.986	7.6293	4.3291	6.5391	5.5439	7.2497	4.5174	7.2163	4.6707	OL	OL	OL	OL	OL	OL	OL	OL
19.993	7.6312	4.3551	6.5381	5.5284	7.2487	4.5037	7.2144	4.643	OL	OL	OL	OL	OL	OL	OL	OL
19.997	7.6254	4.277	6.5372	5.5129	7.2468	4.4761	7.2125	4.6153	OL	OL	OL	OL	OL	OL	OL	OL		7.62424	6.53458	7.24436	7.21037
20.028	7.6283	4.316	6.542	5.5903	7.2487	4.5037	7.2163	4.6707	OL	OL	OL	OL	OL	OL	OL	OL
20.031	7.6293	4.3291	6.5381	5.5284	7.2478	4.4899	7.2153	4.6568	OL	OL	OL	OL	OL	OL	OL	OL
20.033	7.6283	4.316	6.5391	5.5439	7.2468	4.4761	7.2144	4.643	OL	OL	OL	OL	OL	OL	OL	OL
20.037	7.6264	4.29	6.5429	5.6057	7.2478	4.4899	7.2144	4.643	OL	OL	OL	OL	OL	OL	OL	OL
20.067	7.6283	4.316	6.5372	5.5129	7.2497	4.5174	7.2163	4.6707	OL	OL	OL	OL	OL	OL	OL	OL
20.071	7.6302	4.3421	6.5381	5.5284	7.2497	4.5174	7.2144	4.643	OL	OL	OL	OL	OL	OL	OL	OL
20.074	7.6264	4.29	6.5381	5.5284	7.2497	4.5174	7.2144	4.643	OL	OL	OL	OL	OL	OL	OL	OL
20.077	7.6283	4.316	6.54	5.5593	7.2468	4.4761	7.2125	4.6153	OL	OL	OL	OL	OL	OL	OL	OL
20.107	7.6274	4.303	6.5362	5.4975	7.2459	4.4624	7.2125	4.6153	OL	OL	OL	OL	OL	OL	OL	OL
20.111	7.6264	4.29	6.54	5.5593	7.2459	4.4624	7.2115	4.6014	OL	OL	OL	OL	OL	OL	OL	OL
20.113	7.6264	4.29	6.5305	5.4046	7.2449	4.4486	7.2086	4.5599	OL	OL	OL	OL	OL	OL	OL	OL
20.12	7.6226	4.2379	6.5314	5.4201	7.244	4.4349	7.2086	4.5599	OL	OL	OL	OL	OL	OL	OL	OL
20.168	7.6226	4.2379	6.5314	5.4201	7.2411	4.3936	7.2106	4.5876	OL	OL	OL	OL	OL	OL	OL	OL
20.171	7.6197	4.1988	6.5276	5.3582	7.2392	4.366	7.2058	4.5184	OL	OL	OL	OL	OL	OL	OL	OL
20.173	7.614	4.1206	6.5266	5.3428	7.2363	4.3248	7.2096	4.5737	OL	OL	OL	OL	OL	OL	OL	OL
20.198	7.6112	4.0815	6.5228	5.2809	7.2344	4.2972	7.2039	4.4907	OL	OL	OL	OL	OL	OL	OL	OL
20.201	7.6083	4.0424	6.5161	5.1726	7.2287	4.2147	7.1943	4.3522	OL	OL	OL	OL	OL	OL	OL	OL
20.22	7.6064	4.0163	6.5122	5.1107	7.2258	4.1734	7.1934	4.3383	OL	OL	OL	OL	OL	OL	OL	OL
20.222	7.6016	3.9512	6.5094	5.0643	7.2211	4.1046	7.1848	4.2137	OL	OL	OL	OL	OL	OL	OL	OL
20.228	7.594	3.8469	6.5017	4.9405	7.2125	3.9807	7.1781	4.1167	OL	OL	OL	OL	OL	OL	OL	OL
20.231	7.5873	3.7557	6.494	4.8167	7.2067	3.8981	7.1733	4.0475	OL	OL	OL	OL	OL	OL	OL	OL
20.233	7.5835	3.7035	6.4854	4.6774	7.2001	3.8018	7.1628	3.8951	OL	OL	OL	OL	OL	OL	OL	OL
20.236	7.5721	3.5471	6.4701	4.4298	7.1915	3.6779	7.1571	3.812	OL	OL	OL	OL	OL	OL	OL	OL
20.24	7.5664	3.4689	6.4614	4.2905	7.1819	3.5402	7.1447	3.6319	OL	OL	OL	OL	OL	OL	OL	OL
20.269	7.553	3.2865	6.448	4.0738	7.1724	3.4026	7.1294	3.4103	OL	OL	OL	OL	OL	OL	OL	OL
20.273	7.5349	3.0388	6.4288	3.7643	7.1609	3.2374	7.1122	3.1609	OL	OL	OL	OL	OL	OL	OL	OL
20.275	7.5197	2.8302	6.3943	3.2069	7.1323	2.8243	7.1084	3.1055	OL	OL	OL	OL	OL	OL	OL	OL
20.277	7.5063	2.6477	6.3818	3.0056	7.1179	2.6177	7.0749	2.6205	OL	OL	OL	OL	OL	OL	OL	OL
20.307	7.4901	2.4261	6.3646	2.7269	7.1026	2.3974	7.0616	2.4265	OL	OL	OL	OL	OL	OL	OL	OL
20.311	7.4787	2.2696	6.3492	2.4791	7.0874	2.177	7.0491	2.2463	OL	OL	OL	OL	OL	OL	OL	OL
20.314	7.4644	2.074	6.3348	2.2468	7.074	1.9842	7.0358	2.0523	OL	OL	OL	OL	OL	OL	OL	OL
20.316	7.4481	1.8523	6.3195	1.999	7.0635	1.8327	7.0233	1.8721	OL	OL	OL	OL	OL	OL	OL	OL
20.346	7.4338	1.6567	6.3137	1.906	7.0511	1.6536	7.0138	1.7334	OL	OL	OL	OL	OL	OL	OL	OL
20.35	7.431	1.6176	6.2964	1.6272	7.0396	1.4883	7.0014	1.5532	OL	OL	OL	OL	OL	OL	OL	OL
20.352	7.4157	1.4089	6.2849	1.4413	7.0233	1.2541	6.9918	1.4146	OL	OL	OL	OL	OL	OL	OL	OL
20.359	7.4024	1.2263	6.2695	1.1933	7.0128	1.1025	6.9794	1.2343	OL	OL	OL	OL	OL	OL	OL	OL
20.362	7.3823	0.9524	6.2532	0.9299	6.9985	0.8958	6.966	1.0402	OL	OL	OL	OL	OL	OL	OL	OL
20.392	7.3737	0.835	6.2427	0.7595	6.9822	0.6616	6.9583	0.9293	OL	OL	OL	OL	OL	OL	OL	OL
20.395	7.368	0.7567	6.235	0.6355	6.9765	0.5789	6.9469	0.7629	OL	OL	OL	OL	OL	OL	OL	OL
20.398	7.3623	0.6785	6.2302	0.558	6.9717	0.51	6.9421	0.6935	OL	OL	OL	OL	OL	OL	OL	OL
20.432	7.3556	0.5871	6.2244	0.465	6.966	0.4273	6.9335	0.5687	OL	OL	OL	OL	OL	OL	OL	OL
20.436	7.3518	0.535	6.2196	0.3875	6.9612	0.3584	6.9297	0.5132	OL	OL	OL	OL	OL	OL	OL	OL
[truncated: 573 more rows]
