# Supplementary material for: Imperceptible, designable, and scalable braided electronic cord
Source: Nat Commun. 2022 Nov 19;13:7097. doi: 10.1038/s41467-022-34918-x (PMC9675780; doi:10.1038/s41467-022-34918-x)
Supplement: Supplementary file 6 — Source Data [file 41467_2022_34918_MOESM6_ESM.zip › Supplementary Source Data/figure 2c.capacitance change vs applied pressure area/capacitance change vs applied area.xlsx]

## Sheet: Sheet1
	ch1		ch2		ch3		ch4		Total
施压长度(×2.5cm)	7.3041	电容变化率1	6.1975	电容变化率2	6.9928	电容变化率3	7.0004	电容变化率4	27.4948	电容变化率Total
1	7.37354	0.0095066	6.33294	0.0218543	7.07355	0.0115483	7.0705	0.0100141	27.8505	0.0129383
2	7.47543	0.0234563	6.3548	0.0253812	7.12849	0.0194038	7.08375	0.0119069	28.0425	0.0199189
3	7.52134	0.0297424	6.44073	0.0392465	7.16883	0.0251725	7.13743	0.019574	28.2683	0.0281335
4	7.5869	0.0387185	6.51922	0.0519117	7.20938	0.0309713	7.16409	0.0233837	28.4796	0.0358176
5	7.62424	0.0438307	6.53458	0.0543893	7.24436	0.0359745	7.21037	0.0299941	28.6136	0.0406897
