# Supplementary material for: Imperceptible, designable, and scalable braided electronic cord
Source: Nat Commun. 2022 Nov 19;13:7097. doi: 10.1038/s41467-022-34918-x (PMC9675780; doi:10.1038/s41467-022-34918-x)
Supplement: Supplementary file 6 — Source Data [file 41467_2022_34918_MOESM6_ESM.zip › Supplementary Source Data/figure 2d.repeated compress release over 10,000 cycles/10000 cycles.xlsx]

## Sheet: Sheet1
time	ave	max	min							time	ave	max	min
1000	1.00158	0.00140093	0.00169855							0	1	1.00113	0.998636
2415.88	5.0564	0.2103	4.2202	-0.114	4.6512	-0.2895	4.6569	0.1868		6.339	5.0487	0.0574	4.2308	0.1368	4.6647	0	4.6492	0.0208
2415.89	5.0593	0.2677	4.2269	0.0456	4.6521	-0.2689	4.6579	0.2075		6.341	5.0487	0.0574	4.2269	0.0456	4.6647	0	4.6483	0
2415.89	5.0554	0.1912	4.224	-0.0228	4.6531	-0.2482	4.6579	0.2075		6.37	5.0477	0.0382	4.2289	0.0912	4.6656	0.0207	4.6483	0
2415.92	5.0573	0.2294	4.2231	-0.0456	4.654	-0.2275	4.6579	0.2075		6.373	5.0477	0.0382	4.2211	-0.0912	4.6647	0	4.6463	-0.0415
2415.92	5.0583	0.2486	4.224	-0.0228	4.654	-0.2275	4.656	0.166		6.376	5.0506	0.0956	4.226	0.0228	4.6676	0.062	4.6512	0.0623
2415.93	5.0602	0.2868	4.225	0	4.6521	-0.2689	4.6589	0.2283		6.383	5.0487	0.0574	4.2279	0.0684	4.6637	-0.0207	4.6502	0.0415
2415.93	5.0602	0.2868	4.2202	-0.114	4.654	-0.2275	4.6589	0.2283		6.412	5.0477	0.0382	4.2279	0.0684	4.6627	-0.0414	4.6483	0
2415.96	5.0602	0.2868	4.226	0.0228	4.6521	-0.2689	4.6569	0.1868		6.416	5.0487	0.0574	4.2279	0.0684	4.6647	0	4.6473	-0.0208
2415.96	5.0583	0.2486	4.224	-0.0228	4.654	-0.2275	4.656	0.166		6.418	5.0487	0.0574	4.224	-0.0228	4.6647	0	4.6473	-0.0208
2415.96	5.0564	0.2103	4.224	-0.0228	4.6512	-0.2895	4.655	0.1453		6.421	5.0487	0.0574	4.2279	0.0684	4.6608	-0.0827	4.6483	0
2415.97	5.0593	0.2677	4.2231	-0.0456	4.656	-0.1861	4.6579	0.2075		6.451	5.0487	0.0574	4.2289	0.0912	4.6627	-0.0414	4.6512	0.0623
2416	5.0573	0.2294	4.225	0	4.6531	-0.2482	4.6569	0.1868		6.454	5.0487	0.0574	4.2279	0.0684	4.6647	0	4.6483	0
2416	5.0573	0.2294	4.2154	-0.228	4.6521	-0.2689	4.6589	0.2283		6.457	5.0458	0	4.2289	0.0912	4.6647	0	4.6483	0
2416.01	5.0573	0.2294	4.2192	-0.1368	4.6521	-0.2689	4.654	0.1245		6.459	5.0496	0.0765	4.2211	-0.0912	4.6637	-0.0207	4.6502	0.0415
2416.01	5.0602	0.2868	4.225	0	4.6531	-0.2482	4.655	0.1453		6.49	5.0506	0.0956	4.2231	-0.0456	4.6637	-0.0207	4.6492	0.0208
2416.04	5.0583	0.2486	4.226	0.0228	4.654	-0.2275	4.6569	0.1868		6.493	5.0458	0	4.2221	-0.0684	4.6637	-0.0207	4.6492	0.0208
2416.04	5.0583	0.2486	4.2211	-0.0912	4.6531	-0.2482	4.6579	0.2075		6.496	5.0516	0.1147	4.2289	0.0912	4.6656	0.0207	4.6483	0
2416.04	5.0573	0.2294	4.225	0	4.654	-0.2275	4.656	0.166		6.502	5.0487	0.0574	4.2289	0.0912	4.6647	0	4.6483	0
2416.07	5.0573	0.2294	4.224	-0.0228	4.6512	-0.2895	4.6598	0.2491		6.506	5.0477	0.0382	4.226	0.0228	4.6647	0	4.6483	0
2416.1	5.0554	0.1912	4.224	-0.0228	4.654	-0.2275	4.6589	0.2283		6.536	5.0506	0.0956	4.226	0.0228	4.6637	-0.0207	4.6492	0.0208
2416.1	5.0583	0.2486	4.2231	-0.0456	4.6531	-0.2482	4.6579	0.2075		6.54	5.0487	0.0574	4.226	0.0228	4.6647	0	4.6502	0.0415
2416.11	5.0583	0.2486	4.2221	-0.0684	4.6531	-0.2482	4.6569	0.1868		6.542	5.0487	0.0574	4.2279	0.0684	4.6637	-0.0207	4.6502	0.0415
2416.11	5.0583	0.2486	4.2231	-0.0456	4.654	-0.2275	4.656	0.166		6.545	5.0496	0.0765	4.2289	0.0912	4.6637	-0.0207	4.6502	0.0415
2416.13	5.0583	0.2486	4.225	0	4.6502	-0.3102	4.6579	0.2075		6.576	5.0477	0.0382	4.225	0	4.6618	-0.0621	4.6483	0
2416.13	5.0573	0.2294	4.2211	-0.0912	4.6521	-0.2689	4.656	0.166		6.58	5.0477	0.0382	4.2289	0.0912	4.6637	-0.0207	4.6502	0.0415
2416.14	5.0564	0.2103	4.2231	-0.0456	4.6483	-0.3516	4.656	0.166		6.582	5.0467	0.0191	4.2269	0.0456	4.6637	-0.0207	4.6483	0
2416.14	5.0583	0.2486	4.224	-0.0228	4.6512	-0.2895	4.655	0.1453		6.585	5.0477	0.0382	4.2183	-0.1596	4.6637	-0.0207	4.6483	0
2416.17	5.0583	0.2486	4.225	0	4.6502	-0.3102	4.6569	0.1868		6.615	5.0487	0.0574	4.2269	0.0456	4.6627	-0.0414	4.6483	0
2416.17	5.0573	0.2294	4.2231	-0.0456	4.655	-0.2068	4.6579	0.2075		6.618	5.0477	0.0382	4.2279	0.0684	4.6598	-0.1034	4.6483	0
2416.17	5.0583	0.2486	4.2231	-0.0456	4.6531	-0.2482	4.654	0.1245		6.621	5.0467	0.0191	4.226	0.0228	4.6637	-0.0207	4.6502	0.0415
2416.18	5.0545	0.1721	4.2231	-0.0456	4.6531	-0.2482	4.654	0.1245		6.628	5.0487	0.0574	4.225	0	4.6656	0.0207	4.6483	0
2416.2	5.0583	0.2486	4.2231	-0.0456	4.6531	-0.2482	4.6569	0.1868		6.657	5.0487	0.0574	4.2279	0.0684	4.6647	0	4.6502	0.0415
2416.21	5.0602	0.2868	4.226	0.0228	4.6521	-0.2689	4.656	0.166		6.661	5.0467	0.0191	4.225	0	4.6627	-0.0414	4.6483	0
2416.21	5.0573	0.2294	4.226	0.0228	4.6502	-0.3102	4.6569	0.1868		6.663	5.0467	0.0191	4.225	0	4.6627	-0.0414	4.6473	-0.0208
2416.21	5.0583	0.2486	4.2183	-0.1596	4.6531	-0.2482	4.654	0.1245		6.667	5.0496	0.0765	4.2289	0.0912	4.6637	-0.0207	4.6483	0
2416.24	5.0602	0.2868	4.226	0.0228	4.6502	-0.3102	4.6589	0.2283		6.702	5.0467	0.0191	4.225	0	4.6637	-0.0207	4.6483	0
2416.25	5.0564	0.2103	4.2231	-0.0456	4.6521	-0.2689	4.656	0.166		6.706	5.0487	0.0574	4.226	0.0228	4.6627	-0.0414	4.6483	0
2416.29	5.0593	0.2677	4.2231	-0.0456	4.654	-0.2275	4.6579	0.2075		6.708	5.0458	0	4.2279	0.0684	4.6608	-0.0827	4.6483	0
2416.29	5.0573	0.2294	4.224	-0.0228	4.6512	-0.2895	4.655	0.1453		6.711	5.0496	0.0765	4.2279	0.0684	4.6666	0.0414	4.6512	0.0623
2416.3	5.0573	0.2294	4.2221	-0.0684	4.6531	-0.2482	4.655	0.1453		6.742	5.0477	0.0382	4.226	0.0228	4.6627	-0.0414	4.6473	-0.0208
2416.3	5.0573	0.2294	4.2231	-0.0456	4.6521	-0.2689	4.655	0.1453		6.748	5.0458	0	4.2289	0.0912	4.6618	-0.0621	4.6502	0.0415
2416.3	5.0573	0.2294	4.224	-0.0228	4.6521	-0.2689	4.655	0.1453		6.753	5.0477	0.0382	4.226	0.0228	4.6627	-0.0414	4.6483	0
2416.3	5.0573	0.2294	4.225	0	4.654	-0.2275	4.656	0.166		6.784	5.0477	0.0382	4.2269	0.0456	4.6637	-0.0207	4.6483	0
2416.33	5.0554	0.1912	4.225	0	4.6512	-0.2895	4.654	0.1245		6.787	5.0477	0.0382	4.225	0	4.6647	0	4.6473	-0.0208
2416.34	5.0583	0.2486	4.2211	-0.0912	4.6512	-0.2895	4.656	0.166		6.79	5.0516	0.1147	4.2269	0.0456	4.6637	-0.0207	4.6483	0
2416.34	5.0564	0.2103	4.2221	-0.0684	4.6512	-0.2895	4.6569	0.1868		6.815	5.0467	0.0191	4.2279	0.0684	4.6618	-0.0621	4.6492	0.0208
2416.34	5.0573	0.2294	4.2231	-0.0456	4.654	-0.2275	4.656	0.166		6.817	5.0496	0.0765	4.2279	0.0684	4.6627	-0.0414	4.6473	-0.0208
2416.37	5.0545	0.1721	4.224	-0.0228	4.6521	-0.2689	4.656	0.166		6.843	5.0448	-0.0191	4.2289	0.0912	4.6627	-0.0414	4.6492	0.0208
2416.38	5.0593	0.2677	4.2231	-0.0456	4.6531	-0.2482	4.6569	0.1868		6.845	5.0467	0.0191	4.2231	-0.0456	4.6627	-0.0414	4.6492	0.0208
2416.38	5.0583	0.2486	4.224	-0.0228	4.6521	-0.2689	4.656	0.166		6.864	5.0487	0.0574	4.226	0.0228	4.6627	-0.0414	4.6483	0
2416.39	5.0554	0.1912	4.2231	-0.0456	4.6512	-0.2895	4.6521	0.083		6.867	5.0458	0	4.2269	0.0456	4.6627	-0.0414	4.6483	0
2416.39	5.0564	0.2103	4.2279	0.0684	4.656	-0.1861	4.656	0.166		6.872	5.0487	0.0574	4.2279	0.0684	4.6627	-0.0414	4.6502	0.0415
2416.42	5.0564	0.2103	4.224	-0.0228	4.6512	-0.2895	4.6512	0.0623		6.874	5.0467	0.0191	4.226	0.0228	4.6627	-0.0414	4.6473	-0.0208
2416.42	5.0602	0.2868	4.2221	-0.0684	4.6502	-0.3102	4.655	0.1453		6.877	5.0458	0	4.2221	-0.0684	4.6647	0	4.6483	0
2416.43	5.0593	0.2677	4.2221	-0.0684	4.6531	-0.2482	4.655	0.1453		6.886	5.0458	0	4.2221	-0.0684	4.6627	-0.0414	4.6483	0
2416.43	5.0564	0.2103	4.225	0	4.6531	-0.2482	4.655	0.1453		6.888	5.0477	0.0382	4.2231	-0.0456	4.6627	-0.0414	4.6463	-0.0415
2416.46	5.0564	0.2103	4.225	0	4.654	-0.2275	4.6579	0.2075		6.917	5.0429	-0.0574	4.225	0	4.6627	-0.0414	4.6454	-0.0623
2416.46	5.0583	0.2486	4.2211	-0.0912	4.6521	-0.2689	4.656	0.166		6.921	5.0496	0.0765	4.226	0.0228	4.6627	-0.0414	4.6483	0
2416.47	5.0554	0.1912	4.225	0	4.6512	-0.2895	4.656	0.166		6.924	5.0487	0.0574	4.2279	0.0684	4.6647	0	4.6492	0.0208
2416.49	5.0573	0.2294	4.2231	-0.0456	4.6512	-0.2895	4.656	0.166		6.952	5.0477	0.0382	4.225	0	4.6656	0.0207	4.6473	-0.0208
2416.5	5.0564	0.2103	4.225	0	4.6521	-0.2689	4.654	0.1245		6.956	5.0458	0	4.226	0.0228	4.6618	-0.0621	4.6444	-0.083
2416.5	5.0583	0.2486	4.226	0.0228	4.6521	-0.2689	4.656	0.166		6.958	5.0458	0	4.2279	0.0684	4.6627	-0.0414	4.6473	-0.0208
2416.51	5.0573	0.2294	4.2221	-0.0684	4.654	-0.2275	4.6569	0.1868		6.961	5.0458	0	4.225	0	4.6627	-0.0414	4.6492	0.0208
2416.51	5.0564	0.2103	4.2231	-0.0456	4.6521	-0.2689	4.6531	0.1038		6.968	5.0487	0.0574	4.2279	0.0684	4.6627	-0.0414	4.6492	0.0208
2416.54	5.0573	0.2294	4.2231	-0.0456	4.6521	-0.2689	4.656	0.166		6.997	5.0448	-0.0191	4.226	0.0228	4.6627	-0.0414	4.6483	0
2416.54	5.0573	0.2294	4.2298	0.114	4.654	-0.2275	4.6521	0.083		7.001	5.0477	0.0382	4.2269	0.0456	4.6627	-0.0414	4.6483	0
2416.55	5.0554	0.1912	4.226	0.0228	4.6521	-0.2689	4.656	0.166		7.003	5.0458	0	4.224	-0.0228	4.6647	0	4.6463	-0.0415
2416.55	5.0573	0.2294	4.2211	-0.0912	4.6512	-0.2895	4.654	0.1245		7.01	5.0458	0	4.226	0.0228	4.6637	-0.0207	4.6473	-0.0208
2416.58	5.0554	0.1912	4.2221	-0.0684	4.6512	-0.2895	4.6569	0.1868		7.04	5.0467	0.0191	4.2221	-0.0684	4.6627	-0.0414	4.6502	0.0415
2416.58	5.0573	0.2294	4.225	0	4.655	-0.2068	4.656	0.166		7.043	5.0487	0.0574	4.224	-0.0228	4.6656	0.0207	4.6483	0
2416.58	5.0573	0.2294	4.2211	-0.0912	4.6531	-0.2482	4.655	0.1453		7.046	5.0477	0.0382	4.226	0.0228	4.6618	-0.0621	4.6483	0
2416.61	5.0583	0.2486	4.2221	-0.0684	4.6531	-0.2482	4.655	0.1453		7.048	5.0477	0.0382	4.2269	0.0456	4.6618	-0.0621	4.6492	0.0208
2416.62	5.0554	0.1912	4.2211	-0.0912	4.6512	-0.2895	4.655	0.1453		7.079	5.0487	0.0574	4.225	0	4.6637	-0.0207	4.6483	0
2416.62	5.0564	0.2103	4.2192	-0.1368	4.654	-0.2275	4.656	0.166		7.082	5.0496	0.0765	4.2221	-0.0684	4.6627	-0.0414	4.6454	-0.0623
2416.63	5.0573	0.2294	4.2231	-0.0456	4.6492	-0.3309	4.655	0.1453		7.085	5.0458	0	4.2231	-0.0456	4.6656	0.0207	4.6483	0
2416.63	5.0573	0.2294	4.2211	-0.0912	4.6521	-0.2689	4.655	0.1453		7.087	5.0487	0.0574	4.226	0.0228	4.6627	-0.0414	4.6483	0
2416.64	5.0545	0.1721	4.225	0	4.6531	-0.2482	4.656	0.166		7.118	5.0477	0.0382	4.2211	-0.0912	4.6637	-0.0207	4.6492	0.0208
2416.66	5.0573	0.2294	4.2221	-0.0684	4.654	-0.2275	4.6569	0.1868		7.121	5.0467	0.0191	4.225	0	4.6656	0.0207	4.6483	0
2416.67	5.0554	0.1912	4.225	0	4.6521	-0.2689	4.656	0.166		7.123	5.0487	0.0574	4.2269	0.0456	4.6647	0	4.6473	-0.0208
2416.67	5.0573	0.2294	4.224	-0.0228	4.654	-0.2275	4.654	0.1245		7.13	5.0477	0.0382	4.2279	0.0684	4.6627	-0.0414	4.6473	-0.0208
2416.7	5.0545	0.1721	4.2231	-0.0456	4.6502	-0.3102	4.656	0.166		7.16	5.0458	0	4.2269	0.0456	4.6627	-0.0414	4.6502	0.0415
2416.7	5.0554	0.1912	4.2231	-0.0456	4.6512	-0.2895	4.656	0.166		7.163	5.0467	0.0191	4.226	0.0228	4.6627	-0.0414	4.6512	0.0623
2416.72	5.0573	0.2294	4.2202	-0.114	4.6483	-0.3516	4.655	0.1453		7.166	5.0477	0.0382	4.224	-0.0228	4.6627	-0.0414	4.6463	-0.0415
2416.73	5.0554	0.1912	4.2202	-0.114	4.6483	-0.3516	4.656	0.166		7.168	5.0487	0.0574	4.2231	-0.0456	4.6627	-0.0414	4.6473	-0.0208
2416.73	5.0554	0.1912	4.2211	-0.0912	4.6521	-0.2689	4.656	0.166		7.199	5.0467	0.0191	4.2269	0.0456	4.6627	-0.0414	4.6492	0.0208
2416.74	5.0545	0.1721	4.2231	-0.0456	4.6512	-0.2895	4.654	0.1245		7.202	5.0477	0.0382	4.225	0	4.6637	-0.0207	4.6473	-0.0208
2416.75	5.0564	0.2103	4.2231	-0.0456	4.6502	-0.3102	4.656	0.166		7.205	5.0458	0	4.2269	0.0456	4.6637	-0.0207	4.6502	0.0415
2416.76	5.0583	0.2486	4.2211	-0.0912	4.6512	-0.2895	4.6569	0.1868		7.207	5.0448	-0.0191	4.225	0	4.6637	-0.0207	4.6492	0.0208
2416.76	5.0583	0.2486	4.2221	-0.0684	4.6483	-0.3516	4.6569	0.1868		7.237	5.0458	0	4.2289	0.0912	4.6627	-0.0414	4.6425	-0.1245
2416.76	5.0573	0.2294	4.2211	-0.0912	4.6531	-0.2482	4.654	0.1245		7.241	5.0477	0.0382	4.225	0	4.6637	-0.0207	4.6463	-0.0415
2416.79	5.0583	0.2486	4.2211	-0.0912	4.6521	-0.2689	4.656	0.166		7.243	5.0467	0.0191	4.225	0	4.6618	-0.0621	4.6473	-0.0208
2416.8	5.0573	0.2294	4.2231	-0.0456	4.6512	-0.2895	4.6502	0.0415		7.25	5.0458	0	4.2269	0.0456	4.6647	0	4.6473	-0.0208
2416.8	5.0564	0.2103	4.2231	-0.0456	4.6531	-0.2482	4.654	0.1245		7.254	5.0487	0.0574	4.225	0	4.6618	-0.0621	4.6463	-0.0415
2416.8	5.0554	0.1912	4.2192	-0.1368	4.6521	-0.2689	4.656	0.166		7.285	5.0458	0	4.225	0	4.6618	-0.0621	4.6444	-0.083
2416.83	5.0573	0.2294	4.2221	-0.0684	4.6521	-0.2689	4.6521	0.083		7.288	5.0487	0.0574	4.226	0.0228	4.6627	-0.0414	4.6473	-0.0208
2416.84	5.0564	0.2103	4.2183	-0.1596	4.6521	-0.2689	4.655	0.1453		7.291	5.0467	0.0191	4.2269	0.0456	4.6627	-0.0414	4.6463	-0.0415
2416.84	5.0602	0.2868	4.2231	-0.0456	4.654	-0.2275	4.656	0.166		7.293	5.0477	0.0382	4.225	0	4.6618	-0.0621	4.6483	0
2416.84	5.0564	0.2103	4.2144	-0.2508	4.655	-0.2068	4.654	0.1245		7.324	5.0458	0	4.225	0	4.6647	0	4.6483	0
2416.89	5.0554	0.1912	4.224	-0.0228	4.6483	-0.3516	4.654	0.1245		7.328	5.0467	0.0191	4.2231	-0.0456	4.6637	-0.0207	4.6492	0.0208
2416.89	5.0573	0.2294	4.2211	-0.0912	4.654	-0.2275	4.6569	0.1868		7.332	5.0477	0.0382	4.225	0	4.6627	-0.0414	4.6483	0
2416.91	5.0573	0.2294	4.2221	-0.0684	4.6502	-0.3102	4.654	0.1245		7.363	5.0477	0.0382	4.226	0.0228	4.6637	-0.0207	4.6473	-0.0208
2416.91	5.0573	0.2294	4.2221	-0.0684	4.6521	-0.2689	4.654	0.1245		7.369	5.0477	0.0382	4.2231	-0.0456	4.6608	-0.0827	4.6473	-0.0208
2416.92	5.0554	0.1912	4.2231	-0.0456	4.6502	-0.3102	4.655	0.1453		7.375	5.0477	0.0382	4.225	0	4.6637	-0.0207	4.6492	0.0208
2416.92	5.0573	0.2294	4.2192	-0.1368	4.6521	-0.2689	4.655	0.1453		7.403	5.0477	0.0382	4.225	0	4.6637	-0.0207	4.6473	-0.0208
2416.95	5.0564	0.2103	4.225	0	4.655	-0.2068	4.654	0.1245		7.405	5.0458	0	4.224	-0.0228	4.6637	-0.0207	4.6473	-0.0208
2416.96	5.0554	0.1912	4.2173	-0.1824	4.6502	-0.3102	4.6569	0.1868		7.43	5.0458	0	4.2279	0.0684	4.6627	-0.0414	4.6483	0
2416.96	5.0573	0.2294	4.2221	-0.0684	4.6521	-0.2689	4.654	0.1245		7.432	5.0477	0.0382	4.226	0.0228	4.6637	-0.0207	4.6483	0
2416.96	5.0564	0.2103	4.2231	-0.0456	4.6521	-0.2689	4.655	0.1453		7.451	5.0458	0	4.2231	-0.0456	4.6618	-0.0621	4.6483	0
2416.99	5.0554	0.1912	4.2211	-0.0912	4.6492	-0.3309	4.654	0.1245		7.453	5.0467	0.0191	4.2279	0.0684	4.6627	-0.0414	4.6483	0
2416.99	5.0564	0.2103	4.225	0	4.6492	-0.3309	4.654	0.1245		7.456	5.0496	0.0765	4.226	0.0228	4.6627	-0.0414	4.6483	0
2417	5.0554	0.1912	4.2221	-0.0684	4.6521	-0.2689	4.6569	0.1868		7.459	5.0458	0	4.2231	-0.0456	4.6637	-0.0207	4.6483	0
2417	5.0573	0.2294	4.2231	-0.0456	4.6512	-0.2895	4.655	0.1453		7.461	5.0419	-0.0765	4.225	0	4.6627	-0.0414	4.6473	-0.0208
2417.03	5.0573	0.2294	4.2211	-0.0912	4.6531	-0.2482	4.655	0.1453		7.49	5.0467	0.0191	4.2163	-0.2052	4.6656	0.0207	4.6492	0.0208
2417.03	5.0554	0.1912	4.224	-0.0228	4.6512	-0.2895	4.6521	0.083		7.494	5.0467	0.0191	4.226	0.0228	4.6647	0	4.6483	0
2417.04	5.0535	0.153	4.2211	-0.0912	4.6502	-0.3102	4.654	0.1245		7.496	5.0477	0.0382	4.226	0.0228	4.6637	-0.0207	4.6483	0
2417.04	5.0564	0.2103	4.2231	-0.0456	4.6531	-0.2482	4.656	0.166		7.503	5.0487	0.0574	4.226	0.0228	4.6627	-0.0414	4.6473	-0.0208
2417.07	5.0545	0.1721	4.2231	-0.0456	4.6502	-0.3102	4.654	0.1245		7.532	5.0467	0.0191	4.226	0.0228	4.6618	-0.0621	4.6473	-0.0208
2417.08	5.0564	0.2103	4.2221	-0.0684	4.6521	-0.2689	4.654	0.1245		7.536	5.0458	0	4.225	0	4.6647	0	4.6463	-0.0415
2417.08	5.0554	0.1912	4.2134	-0.2736	4.6521	-0.2689	4.655	0.1453		7.538	5.0477	0.0382	4.224	-0.0228	4.6637	-0.0207	4.6483	0
2417.08	5.0554	0.1912	4.2221	-0.0684	4.6521	-0.2689	4.654	0.1245		7.541	5.0458	0	4.2346	0.228	4.6647	0	4.6483	0
2417.11	5.0573	0.2294	4.2211	-0.0912	4.6512	-0.2895	4.6531	0.1038		7.556	5.0458	0	4.225	0	4.6627	-0.0414	4.6483	0
2417.12	5.0554	0.1912	4.2231	-0.0456	4.6531	-0.2482	4.6531	0.1038		7.573	5.0477	0.0382	4.2269	0.0456	4.6647	0	4.6463	-0.0415
2417.12	5.0554	0.1912	4.2192	-0.1368	4.6512	-0.2895	4.655	0.1453		7.575	5.0525	0.1338	4.225	0	4.6637	-0.0207	4.6483	0
2417.12	5.0573	0.2294	4.2221	-0.0684	4.6521	-0.2689	4.655	0.1453		7.604	5.0477	0.0382	4.224	-0.0228	4.6627	-0.0414	4.6463	-0.0415
2417.15	5.0573	0.2294	4.2231	-0.0456	4.6512	-0.2895	4.655	0.1453		7.607	5.0448	-0.0191	4.2279	0.0684	4.6666	0.0414	4.6473	-0.0208
2417.16	5.0573	0.2294	4.2192	-0.1368	4.6512	-0.2895	4.655	0.1453		7.61	5.0487	0.0574	4.226	0.0228	4.6637	-0.0207	4.6483	0
2417.16	5.0573	0.2294	4.2211	-0.0912	4.6512	-0.2895	4.654	0.1245		7.616	5.0477	0.0382	4.2279	0.0684	4.6618	-0.0621	4.6473	-0.0208
2417.16	5.0573	0.2294	4.2192	-0.1368	4.6531	-0.2482	4.654	0.1245		7.618	5.0458	0	4.2279	0.0684	4.6637	-0.0207	4.6473	-0.0208
2417.17	5.0583	0.2486	4.2221	-0.0684	4.6492	-0.3309	4.654	0.1245		7.647	5.0467	0.0191	4.225	0	4.6637	-0.0207	4.6483	0
2417.2	5.0545	0.1721	4.2221	-0.0684	4.6521	-0.2689	4.654	0.1245		7.651	5.0487	0.0574	4.226	0.0228	4.6618	-0.0621	4.6483	0
2417.2	5.0573	0.2294	4.2231	-0.0456	4.6521	-0.2689	4.654	0.1245		7.653	5.0458	0	4.225	0	4.6637	-0.0207	4.6473	-0.0208
2417.2	5.0583	0.2486	4.224	-0.0228	4.6521	-0.2689	4.654	0.1245		7.657	5.0477	0.0382	4.224	-0.0228	4.6627	-0.0414	4.6463	-0.0415
2417.21	5.0554	0.1912	4.2211	-0.0912	4.6473	-0.3723	4.654	0.1245		7.688	5.0467	0.0191	4.226	0.0228	4.6647	0	4.6473	-0.0208
2417.24	5.0573	0.2294	4.2211	-0.0912	4.654	-0.2275	4.654	0.1245		7.691	5.0448	-0.0191	4.226	0.0228	4.6618	-0.0621	4.6473	-0.0208
2417.24	5.0554	0.1912	4.2211	-0.0912	4.6492	-0.3309	4.655	0.1453		7.694	5.0458	0	4.2317	0.1596	4.6608	-0.0827	4.6483	0
2417.24	5.0564	0.2103	4.2173	-0.1824	4.6521	-0.2689	4.6531	0.1038		7.697	5.0477	0.0382	4.225	0	4.6637	-0.0207	4.6473	-0.0208
2417.25	5.0554	0.1912	4.2192	-0.1368	4.6492	-0.3309	4.655	0.1453		7.728	5.0458	0	4.225	0	4.6627	-0.0414	4.6454	-0.0623
2417.28	5.0554	0.1912	4.2202	-0.114	4.6531	-0.2482	4.655	0.1453		7.731	5.0477	0.0382	4.2231	-0.0456	4.6647	0	4.6415	-0.1453
2417.28	5.0564	0.2103	4.2231	-0.0456	4.6512	-0.2895	4.654	0.1245		7.734	5.0467	0.0191	4.2231	-0.0456	4.6627	-0.0414	4.6483	0
2417.28	5.0573	0.2294	4.224	-0.0228	4.6502	-0.3102	4.654	0.1245		7.74	5.0458	0	4.2231	-0.0456	4.6618	-0.0621	4.6473	-0.0208
2417.31	5.0593	0.2677	4.2221	-0.0684	4.6492	-0.3309	4.6531	0.1038		7.77	5.0458	0	4.2279	0.0684	4.6618	-0.0621	4.6473	-0.0208
2417.31	5.0573	0.2294	4.2211	-0.0912	4.6512	-0.2895	4.654	0.1245		7.773	5.0477	0.0382	4.226	0.0228	4.6579	-0.1448	4.6454	-0.0623
2417.32	5.0564	0.2103	4.2211	-0.0912	4.6483	-0.3516	4.654	0.1245		7.776	5.0458	0	4.224	-0.0228	4.6627	-0.0414	4.6502	0.0415
2417.32	5.0573	0.2294	4.2231	-0.0456	4.6473	-0.3723	4.6531	0.1038		7.778	5.0477	0.0382	4.226	0.0228	4.6618	-0.0621	4.6483	0
2417.34	5.0573	0.2294	4.2231	-0.0456	4.6512	-0.2895	4.654	0.1245		7.809	5.0458	0	4.2192	-0.1368	4.6637	-0.0207	4.6473	-0.0208
2417.35	5.0583	0.2486	4.2211	-0.0912	4.6531	-0.2482	4.655	0.1453		7.812	5.0467	0.0191	4.2269	0.0456	4.6589	-0.1241	4.6463	-0.0415
2417.35	5.0564	0.2103	4.224	-0.0228	4.6512	-0.2895	4.6521	0.083		7.815	5.0458	0	4.2269	0.0456	4.6627	-0.0414	4.6434	-0.1038
2417.36	5.0545	0.1721	4.2231	-0.0456	4.6512	-0.2895	4.654	0.1245		7.817	5.0467	0.0191	4.2269	0.0456	4.6618	-0.0621	4.6463	-0.0415
2417.38	5.0554	0.1912	4.2202	-0.114	4.6531	-0.2482	4.655	0.1453		7.848	5.0458	0	4.2221	-0.0684	4.6627	-0.0414	4.6473	-0.0208
2417.38	5.0612	0.3059	4.2231	-0.0456	4.6492	-0.3309	4.655	0.1453		7.851	5.0458	0	4.224	-0.0228	4.6627	-0.0414	4.6425	-0.1245
2417.41	5.0573	0.2294	4.224	-0.0228	4.6512	-0.2895	4.656	0.166		7.853	5.0487	0.0574	4.226	0.0228	4.6627	-0.0414	4.6473	-0.0208
2417.41	5.0583	0.2486	4.2173	-0.1824	4.6521	-0.2689	4.655	0.1453		7.86	5.0496	0.0765	4.226	0.0228	4.6618	-0.0621	4.6473	-0.0208
2417.41	5.0573	0.2294	4.2221	-0.0684	4.6531	-0.2482	4.6569	0.1868		7.863	5.0458	0	4.2279	0.0684	4.6647	0	4.6463	-0.0415
2417.42	5.0583	0.2486	4.2211	-0.0912	4.6521	-0.2689	4.6521	0.083		7.893	5.0458	0	4.225	0	4.6647	0	4.6473	-0.0208
2417.45	5.0564	0.2103	4.2221	-0.0684	4.6531	-0.2482	4.6531	0.1038		7.896	5.0458	0	4.2289	0.0912	4.6637	-0.0207	4.6483	0
2417.45	5.0564	0.2103	4.2231	-0.0456	4.6521	-0.2689	4.655	0.1453		7.898	5.0477	0.0382	4.225	0	4.6637	-0.0207	4.6473	-0.0208
2417.45	5.0593	0.2677	4.2221	-0.0684	4.6492	-0.3309	4.654	0.1245		7.927	5.0458	0	4.2211	-0.0912	4.6618	-0.0621	4.6444	-0.083
2417.46	5.0573	0.2294	4.2211	-0.0912	4.6473	-0.3723	4.6531	0.1038		7.931	5.0458	0	4.2211	-0.0912	4.6647	0	4.6512	0.0623
2417.46	5.0573	0.2294	4.2192	-0.1368	4.6521	-0.2689	4.6531	0.1038		7.934	5.0477	0.0382	4.225	0	4.6618	-0.0621	4.6483	0
2417.49	5.0573	0.2294	4.2211	-0.0912	4.6502	-0.3102	4.6512	0.0623		7.936	5.0496	0.0765	4.2221	-0.0684	4.6627	-0.0414	4.6483	0
2417.5	5.0573	0.2294	4.2221	-0.0684	4.6521	-0.2689	4.655	0.1453		7.967	5.0506	0.0956	4.226	0.0228	4.6637	-0.0207	4.6483	0
2417.5	5.0583	0.2486	4.2211	-0.0912	4.6521	-0.2689	4.6531	0.1038		7.972	5.0477	0.0382	4.225	0	4.6618	-0.0621	4.6473	-0.0208
2417.51	5.0535	0.153	4.2183	-0.1596	4.6492	-0.3309	4.6531	0.1038		7.98	5.0467	0.0191	4.2269	0.0456	4.6637	-0.0207	4.6473	-0.0208
2417.53	5.0564	0.2103	4.2211	-0.0912	4.6521	-0.2689	4.655	0.1453		7.982	5.0477	0.0382	4.226	0.0228	4.6647	0	4.6473	-0.0208
2417.53	5.0535	0.153	4.224	-0.0228	4.6531	-0.2482	4.654	0.1245		8.011	5.0477	0.0382	4.2279	0.0684	4.6627	-0.0414	4.6454	-0.0623
2417.56	5.0573	0.2294	4.2221	-0.0684	4.6521	-0.2689	4.654	0.1245		8.017	5.0477	0.0382	4.2163	-0.2052	4.6618	-0.0621	4.6483	0
2417.56	5.0573	0.2294	4.2231	-0.0456	4.6531	-0.2482	4.654	0.1245		8.042	5.0467	0.0191	4.2289	0.0912	4.6637	-0.0207	4.6483	0
2417.57	5.0573	0.2294	4.224	-0.0228	4.6531	-0.2482	4.655	0.1453		8.045	5.0477	0.0382	4.226	0.0228	4.6627	-0.0414	4.6444	-0.083
2417.57	5.0564	0.2103	4.2221	-0.0684	4.6492	-0.3309	4.656	0.166		8.051	5.0477	0.0382	4.2231	-0.0456	4.6637	-0.0207	4.6463	-0.0415
2417.6	5.0573	0.2294	4.2192	-0.1368	4.6502	-0.3102	4.655	0.1453		8.053	5.0477	0.0382	4.225	0	4.6627	-0.0414	4.6502	0.0415
2417.61	5.0545	0.1721	4.2211	-0.0912	4.654	-0.2275	4.655	0.1453		8.079	5.0458	0	4.225	0	4.6618	-0.0621	4.6473	-0.0208
2417.61	5.0554	0.1912	4.2211	-0.0912	4.6531	-0.2482	4.654	0.1245		8.081	5.0477	0.0382	4.225	0	4.6637	-0.0207	4.6463	-0.0415
2417.61	5.0564	0.2103	4.2202	-0.114	4.6512	-0.2895	4.656	0.166		8.1	5.0458	0	4.2269	0.0456	4.6618	-0.0621	4.6473	-0.0208
2417.64	5.0573	0.2294	4.2221	-0.0684	4.656	-0.1861	4.6531	0.1038		8.102	5.0487	0.0574	4.226	0.0228	4.6618	-0.0621	4.6483	0
2417.65	5.0573	0.2294	4.2192	-0.1368	4.6531	-0.2482	4.654	0.1245		8.105	5.0467	0.0191	4.224	-0.0228	4.6647	0	4.6483	0
2417.65	5.0564	0.2103	4.2211	-0.0912	4.6512	-0.2895	4.655	0.1453		8.108	5.0477	0.0382	4.226	0.0228	4.6627	-0.0414	4.6473	-0.0208
2417.68	5.0564	0.2103	4.2192	-0.1368	4.6531	-0.2482	4.656	0.166		8.139	5.0458	0	4.2183	-0.1596	4.6618	-0.0621	4.6463	-0.0415
2417.68	5.0545	0.1721	4.2221	-0.0684	4.6531	-0.2482	4.654	0.1245		8.142	5.0458	0	4.2221	-0.0684	4.6647	0	4.6473	-0.0208
2417.69	5.0573	0.2294	4.2231	-0.0456	4.6502	-0.3102	4.654	0.1245		8.145	5.0477	0.0382	4.225	0	4.6608	-0.0827	4.6425	-0.1245
2417.69	5.0564	0.2103	4.2211	-0.0912	4.6521	-0.2689	4.654	0.1245		8.148	5.0467	0.0191	4.2269	0.0456	4.6637	-0.0207	4.6463	-0.0415
2417.72	5.0573	0.2294	4.2231	-0.0456	4.6502	-0.3102	4.654	0.1245		8.188	5.0467	0.0191	4.2269	0.0456	4.6627	-0.0414	4.6473	-0.0208
2417.73	5.0545	0.1721	4.2173	-0.1824	4.6531	-0.2482	4.654	0.1245		8.191	5.0477	0.0382	4.2221	-0.0684	4.6627	-0.0414	4.6463	-0.0415
2417.73	5.0545	0.1721	4.225	0	4.6502	-0.3102	4.654	0.1245		8.193	5.0458	0	4.224	-0.0228	4.6618	-0.0621	4.6473	-0.0208
2417.73	5.0545	0.1721	4.2211	-0.0912	4.6502	-0.3102	4.6531	0.1038		8.196	5.0458	0	4.224	-0.0228	4.6627	-0.0414	4.6463	-0.0415
2417.76	5.0554	0.1912	4.2192	-0.1368	4.6531	-0.2482	4.654	0.1245		8.199	5.0467	0.0191	4.2269	0.0456	4.6627	-0.0414	4.6483	0
2417.77	5.0573	0.2294	4.2211	-0.0912	4.6502	-0.3102	4.655	0.1453		8.231	5.0448	-0.0191	4.224	-0.0228	4.6637	-0.0207	4.6463	-0.0415
2417.77	5.0554	0.1912	4.2221	-0.0684	4.6502	-0.3102	4.656	0.166		8.235	5.0487	0.0574	4.2231	-0.0456	4.6618	-0.0621	4.6463	-0.0415
2417.77	5.0573	0.2294	4.2221	-0.0684	4.6492	-0.3309	4.655	0.1453		8.237	5.0458	0	4.2269	0.0456	4.6618	-0.0621	4.6463	-0.0415
2417.8	5.0573	0.2294	4.2192	-0.1368	4.6512	-0.2895	4.654	0.1245		8.24	5.0448	-0.0191	4.226	0.0228	4.6627	-0.0414	4.6483	0
2417.8	5.0573	0.2294	4.2211	-0.0912	4.6502	-0.3102	4.654	0.1245		8.27	5.0458	0	4.225	0	4.6627	-0.0414	4.6434	-0.1038
2417.81	5.0554	0.1912	4.2202	-0.114	4.6502	-0.3102	4.654	0.1245		8.274	5.0448	-0.0191	4.226	0.0228	4.6656	0.0207	4.6473	-0.0208
2417.81	5.0564	0.2103	4.2211	-0.0912	4.6502	-0.3102	4.655	0.1453		8.276	5.0477	0.0382	4.226	0.0228	4.6608	-0.0827	4.6483	0
2417.82	5.0554	0.1912	4.2211	-0.0912	4.6512	-0.2895	4.6531	0.1038		8.283	5.0458	0	4.2269	0.0456	4.6627	-0.0414	4.6473	-0.0208
2417.85	5.0564	0.2103	4.2115	-0.3192	4.6521	-0.2689	4.655	0.1453		8.313	5.0448	-0.0191	4.2231	-0.0456	4.6637	-0.0207	4.6473	-0.0208
2417.85	5.0554	0.1912	4.2279	0.0684	4.6531	-0.2482	4.655	0.1453		8.317	5.0458	0	4.224	-0.0228	4.6627	-0.0414	4.6463	-0.0415
2417.86	5.0564	0.2103	4.2221	-0.0684	4.6483	-0.3516	4.654	0.1245		8.319	5.0458	0	4.2221	-0.0684	4.6627	-0.0414	4.6463	-0.0415
2417.89	5.0564	0.2103	4.2211	-0.0912	4.6512	-0.2895	4.656	0.166		8.321	5.0477	0.0382	4.226	0.0228	4.6608	-0.0827	4.6483	0
2417.89	5.0564	0.2103	4.2192	-0.1368	4.6521	-0.2689	4.654	0.1245		8.327	5.0458	0	4.2221	-0.0684	4.6618	-0.0621	4.6473	-0.0208
2417.89	5.0545	0.1721	4.2211	-0.0912	4.6521	-0.2689	4.6531	0.1038		8.357	5.0448	-0.0191	4.2231	-0.0456	4.6618	-0.0621	4.6483	0
2417.9	5.0554	0.1912	4.2231	-0.0456	4.6512	-0.2895	4.654	0.1245		8.361	5.0458	0	4.2221	-0.0684	4.6637	-0.0207	4.6483	0
2417.93	5.0554	0.1912	4.2192	-0.1368	4.6492	-0.3309	4.655	0.1453		8.363	5.0477	0.0382	4.2231	-0.0456	4.6608	-0.0827	4.6473	-0.0208
2417.93	5.0545	0.1721	4.2211	-0.0912	4.6531	-0.2482	4.654	0.1245		8.367	5.0458	0	4.226	0.0228	4.6618	-0.0621	4.6473	-0.0208
2417.93	5.0573	0.2294	4.2221	-0.0684	4.6512	-0.2895	4.656	0.166		8.398	5.0458	0	4.224	-0.0228	4.6618	-0.0621	4.6444	-0.083
2417.94	5.0564	0.2103	4.2231	-0.0456	4.6512	-0.2895	4.6531	0.1038		8.401	5.0458	0	4.224	-0.0228	4.6627	-0.0414	4.6463	-0.0415
2417.96	5.0545	0.1721	4.2183	-0.1596	4.6502	-0.3102	4.6531	0.1038		8.404	5.0487	0.0574	4.224	-0.0228	4.6637	-0.0207	4.6473	-0.0208
2417.97	5.0573	0.2294	4.2202	-0.114	4.6502	-0.3102	4.6512	0.0623		8.41	5.0458	0	4.2221	-0.0684	4.6618	-0.0621	4.6483	0
2417.97	5.0554	0.1912	4.2211	-0.0912	4.6512	-0.2895	4.6521	0.083		8.441	5.0477	0.0382	4.225	0	4.6598	-0.1034	4.6463	-0.0415
2417.97	5.0545	0.1721	4.2221	-0.0684	4.6512	-0.2895	4.6531	0.1038		8.443	5.0477	0.0382	4.224	-0.0228	4.6627	-0.0414	4.6492	0.0208
2418.01	5.0545	0.1721	4.2221	-0.0684	4.6521	-0.2689	4.654	0.1245		8.446	5.0467	0.0191	4.225	0	4.6618	-0.0621	4.6454	-0.0623
2418.01	5.0564	0.2103	4.2211	-0.0912	4.6521	-0.2689	4.656	0.166		8.448	5.0448	-0.0191	4.2221	-0.0684	4.6618	-0.0621	4.6473	-0.0208
2418.01	5.0573	0.2294	4.2134	-0.2736	4.6502	-0.3102	4.655	0.1453		8.479	5.0448	-0.0191	4.2231	-0.0456	4.6627	-0.0414	4.6463	-0.0415
2418.01	5.0554	0.1912	4.2192	-0.1368	4.6512	-0.2895	4.655	0.1453		8.482	5.0477	0.0382	4.224	-0.0228	4.6627	-0.0414	4.6492	0.0208
2418.05	5.0583	0.2486	4.2192	-0.1368	4.6512	-0.2895	4.654	0.1245		8.485	5.0487	0.0574	4.225	0	4.6637	-0.0207	4.6463	-0.0415
2418.05	5.0545	0.1721	4.2163	-0.2052	4.6502	-0.3102	4.654	0.1245		8.487	5.0477	0.0382	4.2231	-0.0456	4.6627	-0.0414	4.6454	-0.0623
2418.05	5.0554	0.1912	4.2192	-0.1368	4.6492	-0.3309	4.656	0.166		8.517	5.0467	0.0191	4.224	-0.0228	4.6627	-0.0414	4.6454	-0.0623
2418.05	5.0573	0.2294	4.2221	-0.0684	4.6512	-0.2895	4.654	0.1245		8.521	5.0467	0.0191	4.225	0	4.6598	-0.1034	4.6444	-0.083
2418.09	5.0545	0.1721	4.2211	-0.0912	4.6463	-0.393	4.654	0.1245		8.524	5.0458	0	4.2231	-0.0456	4.6637	-0.0207	4.6463	-0.0415
2418.09	5.0554	0.1912	4.2221	-0.0684	4.6502	-0.3102	4.6521	0.083		8.53	5.0467	0.0191	4.2183	-0.1596	4.6637	-0.0207	4.6473	-0.0208
2418.09	5.0554	0.1912	4.2211	-0.0912	4.6521	-0.2689	4.6531	0.1038		8.533	5.0477	0.0382	4.226	0.0228	4.6618	-0.0621	4.6463	-0.0415
2418.1	5.0573	0.2294	4.2202	-0.114	4.6512	-0.2895	4.654	0.1245		8.566	5.0458	0	4.2269	0.0456	4.6618	-0.0621	4.6415	-0.1453
2418.13	5.0564	0.2103	4.2211	-0.0912	4.6531	-0.2482	4.6531	0.1038		8.57	5.0448	-0.0191	4.2269	0.0456	4.6618	-0.0621	4.6483	0
2418.13	5.0554	0.1912	4.2183	-0.1596	4.6512	-0.2895	4.654	0.1245		8.572	5.0458	0	4.2211	-0.0912	4.6637	-0.0207	4.6454	-0.0623
2418.14	5.0573	0.2294	4.2211	-0.0912	4.6512	-0.2895	4.654	0.1245		8.575	5.0467	0.0191	4.2231	-0.0456	4.6676	0.062	4.6454	-0.0623
2418.15	5.0573	0.2294	4.2211	-0.0912	4.6512	-0.2895	4.654	0.1245		8.605	5.0496	0.0765	4.225	0	4.6627	-0.0414	4.6444	-0.083
2418.15	5.0554	0.1912	4.2202	-0.114	4.6502	-0.3102	4.654	0.1245		8.61	5.0477	0.0382	4.225	0	4.6618	-0.0621	4.6463	-0.0415
2418.18	5.0573	0.2294	4.2231	-0.0456	4.6512	-0.2895	4.655	0.1453		8.635	5.0458	0	4.2211	-0.0912	4.6608	-0.0827	4.6454	-0.0623
2418.19	5.0564	0.2103	4.2202	-0.114	4.6473	-0.3723	4.655	0.1453		8.637	5.0487	0.0574	4.226	0.0228	4.6627	-0.0414	4.6473	-0.0208
2418.19	5.0573	0.2294	4.2221	-0.0684	4.6502	-0.3102	4.6521	0.083		8.663	5.0458	0	4.2231	-0.0456	4.6598	-0.1034	4.6434	-0.1038
2418.19	5.0554	0.1912	4.2183	-0.1596	4.6502	-0.3102	4.6531	0.1038		8.665	5.0458	0	4.2289	0.0912	4.6647	0	4.6473	-0.0208
2418.2	5.0554	0.1912	4.2192	-0.1368	4.6512	-0.2895	4.656	0.166		8.671	5.0448	-0.0191	4.226	0.0228	4.6608	-0.0827	4.6463	-0.0415
2418.23	5.0554	0.1912	4.2221	-0.0684	4.6502	-0.3102	4.6531	0.1038		8.674	5.0496	0.0765	4.224	-0.0228	4.6647	0	4.6473	-0.0208
2418.23	5.0573	0.2294	4.2231	-0.0456	4.6512	-0.2895	4.654	0.1245		8.693	5.0458	0	4.2231	-0.0456	4.6647	0	4.6463	-0.0415
2418.24	5.0573	0.2294	4.2183	-0.1596	4.6502	-0.3102	4.654	0.1245		8.695	5.0477	0.0382	4.226	0.0228	4.6666	0.0414	4.6463	-0.0415
2418.26	5.0583	0.2486	4.2221	-0.0684	4.6521	-0.2689	4.655	0.1453		8.701	5.0467	0.0191	4.2221	-0.0684	4.6627	-0.0414	4.6454	-0.0623
2418.27	5.0554	0.1912	4.2211	-0.0912	4.6512	-0.2895	4.6531	0.1038		8.703	5.0458	0	4.2231	-0.0456	4.6579	-0.1448	4.6454	-0.0623
2418.27	5.0516	0.1147	4.2192	-0.1368	4.6502	-0.3102	4.6512	0.0623		8.733	5.0429	-0.0574	4.2221	-0.0684	4.6656	0.0207	4.6463	-0.0415
2418.28	5.0573	0.2294	4.2231	-0.0456	4.6512	-0.2895	4.6579	0.2075		8.736	5.0458	0	4.226	0.0228	4.6618	-0.0621	4.6463	-0.0415
2418.3	5.0564	0.2103	4.2192	-0.1368	4.6512	-0.2895	4.655	0.1453		8.739	5.0477	0.0382	4.225	0	4.6589	-0.1241	4.6483	0
2418.31	5.0554	0.1912	4.2192	-0.1368	4.6512	-0.2895	4.655	0.1453		8.741	5.0487	0.0574	4.225	0	4.6627	-0.0414	4.6483	0
2418.31	5.0573	0.2294	4.2221	-0.0684	4.6502	-0.3102	4.654	0.1245		8.771	5.0458	0	4.224	-0.0228	4.6618	-0.0621	4.6454	-0.0623
2418.31	5.0554	0.1912	4.2192	-0.1368	4.6521	-0.2689	4.654	0.1245		8.775	5.0477	0.0382	4.2289	0.0912	4.6647	0	4.6492	0.0208
2418.32	5.0564	0.2103	4.2221	-0.0684	4.6521	-0.2689	4.654	0.1245		8.777	5.0506	0.0956	4.2202	-0.114	4.6637	-0.0207	4.6463	-0.0415
2418.35	5.0554	0.1912	4.2221	-0.0684	4.6502	-0.3102	4.654	0.1245		8.791	5.0458	0	4.2269	0.0456	4.6647	0	4.6483	0
2418.36	5.0573	0.2294	4.2211	-0.0912	4.6512	-0.2895	4.654	0.1245		8.793	5.0458	0	4.2231	-0.0456	4.6618	-0.0621	4.6454	-0.0623
2418.36	5.0554	0.1912	4.2202	-0.114	4.6502	-0.3102	4.654	0.1245		8.808	5.0467	0.0191	4.2231	-0.0456	4.6618	-0.0621	4.6405	-0.166
2418.36	5.0554	0.1912	4.2163	-0.2052	4.6502	-0.3102	4.6521	0.083		8.81	5.0467	0.0191	4.224	-0.0228	4.6647	0	4.6454	-0.0623
2418.39	5.0564	0.2103	4.2221	-0.0684	4.6512	-0.2895	4.654	0.1245		8.818	5.0477	0.0382	4.225	0	4.6618	-0.0621	4.6434	-0.1038
2418.39	5.0554	0.1912	4.2192	-0.1368	4.6512	-0.2895	4.654	0.1245		8.847	5.0467	0.0191	4.226	0.0228	4.6627	-0.0414	4.6473	-0.0208
2418.4	5.0583	0.2486	4.2183	-0.1596	4.6502	-0.3102	4.6521	0.083		8.851	5.0467	0.0191	4.225	0	4.6618	-0.0621	4.6425	-0.1245
2418.4	5.0573	0.2294	4.2221	-0.0684	4.6521	-0.2689	4.656	0.166		8.853	5.0458	0	4.224	-0.0228	4.6627	-0.0414	4.6444	-0.083
2418.43	5.0564	0.2103	4.2221	-0.0684	4.6512	-0.2895	4.655	0.1453		8.857	5.0467	0.0191	4.2221	-0.0684	4.6647	0	4.6415	-0.1453
2418.43	5.0564	0.2103	4.2221	-0.0684	4.6502	-0.3102	4.654	0.1245		8.887	5.0458	0	4.225	0	4.6647	0	4.6463	-0.0415
2418.43	5.0573	0.2294	4.2211	-0.0912	4.6483	-0.3516	4.6531	0.1038		8.891	5.0477	0.0382	4.2279	0.0684	4.6618	-0.0621	4.6463	-0.0415
2418.44	5.0564	0.2103	4.2231	-0.0456	4.6521	-0.2689	4.655	0.1453		8.893	5.0438	-0.0382	4.2269	0.0456	4.6618	-0.0621	4.6463	-0.0415
2418.45	5.0573	0.2294	4.2192	-0.1368	4.6463	-0.393	4.654	0.1245		8.897	5.0467	0.0191	4.2269	0.0456	4.6685	0.0827	4.6454	-0.0623
2418.48	5.0573	0.2294	4.2183	-0.1596	4.6502	-0.3102	4.654	0.1245		8.928	5.0467	0.0191	4.226	0.0228	4.6637	-0.0207	4.6473	-0.0208
2418.49	5.0573	0.2294	4.225	0	4.6531	-0.2482	4.656	0.166		8.931	5.0477	0.0382	4.224	-0.0228	4.6579	-0.1448	4.6463	-0.0415
2418.49	5.0573	0.2294	4.2221	-0.0684	4.6502	-0.3102	4.654	0.1245		8.934	5.0458	0	4.224	-0.0228	4.6647	0	4.6463	-0.0415
2418.51	5.0564	0.2103	4.2221	-0.0684	4.6492	-0.3309	4.6569	0.1868		8.941	5.0448	-0.0191	4.2231	-0.0456	4.6598	-0.1034	4.6473	-0.0208
2418.51	5.0573	0.2294	4.2183	-0.1596	4.6521	-0.2689	4.654	0.1245		8.971	5.0458	0	4.225	0	4.6637	-0.0207	4.6473	-0.0208
2418.54	5.0535	0.153	4.2231	-0.0456	4.6502	-0.3102	4.6521	0.083		8.975	5.0477	0.0382	4.2211	-0.0912	4.6618	-0.0621	4.6473	-0.0208
2418.54	5.0535	0.153	4.2211	-0.0912	4.6512	-0.2895	4.656	0.166		8.977	5.0458	0	4.2231	-0.0456	4.6618	-0.0621	4.6473	-0.0208
2418.56	5.0545	0.1721	4.2211	-0.0912	4.6512	-0.2895	4.655	0.1453		8.98	5.0429	-0.0574	4.224	-0.0228	4.6608	-0.0827	4.6444	-0.083
2418.56	5.0573	0.2294	4.2221	-0.0684	4.6521	-0.2689	4.656	0.166		9.01	5.0496	0.0765	4.226	0.0228	4.6608	-0.0827	4.6463	-0.0415
2418.57	5.0573	0.2294	4.2221	-0.0684	4.6531	-0.2482	4.6531	0.1038		9.014	5.0458	0	4.225	0	4.6618	-0.0621	4.6463	-0.0415
2418.57	5.0545	0.1721	4.226	0.0228	4.6492	-0.3309	4.654	0.1245		9.016	5.0467	0.0191	4.226	0.0228	4.6647	0	4.6463	-0.0415
2418.58	5.0554	0.1912	4.224	-0.0228	4.6473	-0.3723	4.6512	0.0623		9.019	5.0477	0.0382	4.2231	-0.0456	4.6627	-0.0414	4.6502	0.0415
2418.61	5.0554	0.1912	4.2192	-0.1368	4.6512	-0.2895	4.6512	0.0623		9.049	5.0477	0.0382	4.226	0.0228	4.6618	-0.0621	4.6463	-0.0415
2418.61	5.0545	0.1721	4.2163	-0.2052	4.6502	-0.3102	4.655	0.1453		9.053	5.0477	0.0382	4.225	0	4.6637	-0.0207	4.6463	-0.0415
2418.62	5.0554	0.1912	4.2231	-0.0456	4.6502	-0.3102	4.655	0.1453		9.055	5.0448	-0.0191	4.224	-0.0228	4.6647	0	4.6473	-0.0208
2418.62	5.0554	0.1912	4.2192	-0.1368	4.6512	-0.2895	4.655	0.1453		9.061	5.0477	0.0382	4.225	0	4.6618	-0.0621	4.6463	-0.0415
2418.65	5.0554	0.1912	4.2211	-0.0912	4.6502	-0.3102	4.656	0.166		9.065	5.0458	0	4.224	-0.0228	4.6627	-0.0414	4.6473	-0.0208
2418.65	5.0564	0.2103	4.2202	-0.114	4.6521	-0.2689	4.655	0.1453		9.094	5.0458	0	4.2231	-0.0456	4.6627	-0.0414	4.6473	-0.0208
2418.66	5.0573	0.2294	4.2202	-0.114	4.6502	-0.3102	4.6512	0.0623		9.097	5.0496	0.0765	4.2221	-0.0684	4.6627	-0.0414	4.6483	0
2418.66	5.0564	0.2103	4.2192	-0.1368	4.6512	-0.2895	4.654	0.1245		9.1	5.0467	0.0191	4.2231	-0.0456	4.6608	-0.0827	4.6463	-0.0415
2418.69	5.0573	0.2294	4.2192	-0.1368	4.6512	-0.2895	4.654	0.1245		9.103	5.0487	0.0574	4.2221	-0.0684	4.6627	-0.0414	4.6473	-0.0208
2418.69	5.0564	0.2103	4.2231	-0.0456	4.6512	-0.2895	4.655	0.1453		9.134	5.0458	0	4.225	0	4.6589	-0.1241	4.6473	-0.0208
2418.69	5.0564	0.2103	4.2221	-0.0684	4.6502	-0.3102	4.654	0.1245		9.137	5.0487	0.0574	4.226	0.0228	4.6637	-0.0207	4.6463	-0.0415
2418.7	5.0564	0.2103	4.2202	-0.114	4.6512	-0.2895	4.6531	0.1038		9.14	5.0477	0.0382	4.224	-0.0228	4.6598	-0.1034	4.6454	-0.0623
2418.7	5.0554	0.1912	4.2211	-0.0912	4.6569	-0.1655	4.654	0.1245		9.144	5.0477	0.0382	4.226	0.0228	4.6637	-0.0207	4.6473	-0.0208
2418.75	5.0573	0.2294	4.2221	-0.0684	4.6521	-0.2689	4.654	0.1245		9.175	5.0477	0.0382	4.225	0	4.6637	-0.0207	4.6454	-0.0623
2418.75	5.0554	0.1912	4.2221	-0.0684	4.6512	-0.2895	4.6531	0.1038		9.178	5.0458	0	4.2221	-0.0684	4.6627	-0.0414	4.6463	-0.0415
2418.76	5.0573	0.2294	4.2192	-0.1368	4.6512	-0.2895	4.654	0.1245		9.181	5.0458	0	4.226	0.0228	4.6618	-0.0621	4.6415	-0.1453
2418.77	5.0564	0.2103	4.2192	-0.1368	4.6502	-0.3102	4.656	0.166		9.187	5.0458	0	4.224	-0.0228	4.6627	-0.0414	4.6463	-0.0415
2418.77	5.0564	0.2103	4.2221	-0.0684	4.6502	-0.3102	4.654	0.1245		9.217	5.0477	0.0382	4.226	0.0228	4.6647	0	4.6454	-0.0623
2418.77	5.0554	0.1912	4.2202	-0.114	4.6521	-0.2689	4.654	0.1245		9.221	5.0458	0	4.225	0	4.6647	0	4.6463	-0.0415
2418.78	5.0554	0.1912	4.2221	-0.0684	4.6492	-0.3309	4.656	0.166		9.223	5.0458	0	4.2279	0.0684	4.6627	-0.0414	4.6463	-0.0415
2418.81	5.0564	0.2103	4.2183	-0.1596	4.6492	-0.3309	4.6521	0.083		9.25	5.0467	0.0191	4.224	-0.0228	4.6656	0.0207	4.6454	-0.0623
2418.81	5.0573	0.2294	4.2211	-0.0912	4.6502	-0.3102	4.6512	0.0623		9.277	5.0477	0.0382	4.2231	-0.0456	4.6618	-0.0621	4.6463	-0.0415
2418.81	5.0554	0.1912	4.2192	-0.1368	4.6512	-0.2895	4.6531	0.1038		9.279	5.0467	0.0191	4.226	0.0228	4.6608	-0.0827	4.6454	-0.0623
2418.82	5.0545	0.1721	4.2202	-0.114	4.6492	-0.3309	4.6531	0.1038		9.298	5.0467	0.0191	4.225	0	4.6627	-0.0414	4.6434	-0.1038
2418.85	5.0545	0.1721	4.2202	-0.114	4.6512	-0.2895	4.6521	0.083		9.3	5.0467	0.0191	4.224	-0.0228	4.6618	-0.0621	4.6463	-0.0415
2418.86	5.0554	0.1912	4.2202	-0.114	4.6512	-0.2895	4.654	0.1245		9.307	5.0458	0	4.225	0	4.6627	-0.0414	4.6473	-0.0208
2418.86	5.0554	0.1912	4.2192	-0.1368	4.6521	-0.2689	4.6531	0.1038		9.31	5.0477	0.0382	4.2279	0.0684	4.6618	-0.0621	4.6473	-0.0208
2418.86	5.0564	0.2103	4.2192	-0.1368	4.6502	-0.3102	4.6531	0.1038		9.312	5.0448	-0.0191	4.226	0.0228	4.6627	-0.0414	4.6473	-0.0208
2418.89	5.0545	0.1721	4.2192	-0.1368	4.6512	-0.2895	4.6531	0.1038		9.315	5.0496	0.0765	4.226	0.0228	4.6618	-0.0621	4.6473	-0.0208
2418.9	5.0554	0.1912	4.2221	-0.0684	4.6483	-0.3516	4.654	0.1245		9.32	5.0458	0	4.224	-0.0228	4.6618	-0.0621	4.6473	-0.0208
2418.9	5.0545	0.1721	4.2202	-0.114	4.6492	-0.3309	4.655	0.1453		9.352	5.0467	0.0191	4.224	-0.0228	4.6618	-0.0621	4.6405	-0.166
2418.9	5.0554	0.1912	4.226	0.0228	4.6512	-0.2895	4.6531	0.1038		9.355	5.0467	0.0191	4.225	0	4.6627	-0.0414	4.6463	-0.0415
2418.93	5.0545	0.1721	4.2211	-0.0912	4.6521	-0.2689	4.654	0.1245		9.357	5.0477	0.0382	4.2231	-0.0456	4.6618	-0.0621	4.6463	-0.0415
2418.94	5.0554	0.1912	4.2202	-0.114	4.6512	-0.2895	4.6531	0.1038		9.36	5.0448	-0.0191	4.226	0.0228	4.6608	-0.0827	4.6434	-0.1038
2418.94	5.0545	0.1721	4.2221	-0.0684	4.6434	-0.455	4.656	0.166		9.367	5.0477	0.0382	4.225	0	4.6608	-0.0827	4.6463	-0.0415
2418.95	5.0564	0.2103	4.2211	-0.0912	4.6483	-0.3516	4.6502	0.0415		9.408	5.0458	0	4.2231	-0.0456	4.6627	-0.0414	4.6473	-0.0208
2418.95	5.0554	0.1912	4.2192	-0.1368	4.6502	-0.3102	4.655	0.1453		9.411	5.0458	0	4.226	0.0228	4.6627	-0.0414	4.6454	-0.0623
2418.98	5.0564	0.2103	4.2221	-0.0684	4.6512	-0.2895	4.656	0.166		9.414	5.0458	0	4.2269	0.0456	4.6647	0	4.6473	-0.0208
2418.98	5.0564	0.2103	4.2231	-0.0456	4.6473	-0.3723	4.6531	0.1038		9.427	5.0458	0	4.2221	-0.0684	4.6618	-0.0621	4.6483	0
2418.99	5.0545	0.1721	4.2202	-0.114	4.6512	-0.2895	4.6531	0.1038		9.43	5.0458	0	4.2269	0.0456	4.6618	-0.0621	4.6473	-0.0208
2418.99	5.0573	0.2294	4.2183	-0.1596	4.6512	-0.2895	4.655	0.1453		9.436	5.0448	-0.0191	4.226	0.0228	4.6618	-0.0621	4.6483	0
2419.02	5.0535	0.153	4.2211	-0.0912	4.6502	-0.3102	4.654	0.1245		9.439	5.0477	0.0382	4.2269	0.0456	4.6637	-0.0207	4.6483	0
2419.02	5.0516	0.1147	4.2211	-0.0912	4.6502	-0.3102	4.654	0.1245		9.471	5.0458	0	4.2231	-0.0456	4.6598	-0.1034	4.6454	-0.0623
2419.03	5.0554	0.1912	4.2221	-0.0684	4.6492	-0.3309	4.6512	0.0623		9.475	5.0496	0.0765	4.224	-0.0228	4.6618	-0.0621	4.6473	-0.0208
2419.03	5.0564	0.2103	4.225	0	4.6483	-0.3516	4.6521	0.083		9.478	5.0467	0.0191	4.225	0	4.6608	-0.0827	4.6473	-0.0208
2419.06	5.0554	0.1912	4.2202	-0.114	4.6512	-0.2895	4.654	0.1245		9.509	5.0477	0.0382	4.2211	-0.0912	4.6647	0	4.6473	-0.0208
2419.06	5.0545	0.1721	4.2211	-0.0912	4.6512	-0.2895	4.6512	0.0623		9.512	5.0467	0.0191	4.225	0	4.6647	0	4.6463	-0.0415
2419.07	5.0545	0.1721	4.2211	-0.0912	4.6512	-0.2895	4.6531	0.1038		9.515	5.0467	0.0191	4.224	-0.0228	4.6618	-0.0621	4.6454	-0.0623
2419.07	5.0545	0.1721	4.2221	-0.0684	4.6502	-0.3102	4.6521	0.083		9.517	5.0477	0.0382	4.2221	-0.0684	4.6647	0	4.6473	-0.0208
2419.1	5.0564	0.2103	4.2211	-0.0912	4.6512	-0.2895	4.654	0.1245		9.52	5.0467	0.0191	4.225	0	4.6579	-0.1448	4.6473	-0.0208
2419.11	5.0564	0.2103	4.2231	-0.0456	4.6502	-0.3102	4.654	0.1245		9.549	5.0458	0	4.224	-0.0228	4.6647	0	4.6473	-0.0208
2419.11	5.0573	0.2294	4.2211	-0.0912	4.6492	-0.3309	4.6512	0.0623		9.552	5.0487	0.0574	4.2231	-0.0456	4.6637	-0.0207	4.6473	-0.0208
2419.13	5.0564	0.2103	4.2211	-0.0912	4.6502	-0.3102	4.6531	0.1038		9.555	5.0448	-0.0191	4.2231	-0.0456	4.6637	-0.0207	4.6444	-0.083
2419.14	5.0535	0.153	4.2221	-0.0684	4.6531	-0.2482	4.654	0.1245		9.561	5.0467	0.0191	4.2183	-0.1596	4.6589	-0.1241	4.6444	-0.083
2419.16	5.0564	0.2103	4.2211	-0.0912	4.6521	-0.2689	4.654	0.1245		9.592	5.0467	0.0191	4.224	-0.0228	4.6618	-0.0621	4.6463	-0.0415
2419.16	5.0564	0.2103	4.2221	-0.0684	4.6531	-0.2482	4.654	0.1245		9.596	5.0448	-0.0191	4.225	0	4.6627	-0.0414	4.6463	-0.0415
2419.18	5.0564	0.2103	4.2211	-0.0912	4.6502	-0.3102	4.654	0.1245		9.627	5.0448	-0.0191	4.2231	-0.0456	4.6618	-0.0621	4.6454	-0.0623
2419.18	5.0545	0.1721	4.2202	-0.114	4.6512	-0.2895	4.655	0.1453		9.632	5.0467	0.0191	4.225	0	4.6637	-0.0207	4.6463	-0.0415
2419.19	5.0573	0.2294	4.2202	-0.114	4.6512	-0.2895	4.654	0.1245		9.635	5.0467	0.0191	4.225	0	4.6627	-0.0414	4.6473	-0.0208
2419.19	5.0554	0.1912	4.2211	-0.0912	4.6483	-0.3516	4.6521	0.083		9.639	5.0467	0.0191	4.226	0.0228	4.6618	-0.0621	4.6434	-0.1038
2419.2	5.0545	0.1721	4.2211	-0.0912	4.6483	-0.3516	4.654	0.1245		9.668	5.0448	-0.0191	4.224	-0.0228	4.6627	-0.0414	4.6483	0
2419.2	5.0535	0.153	4.2183	-0.1596	4.6512	-0.2895	4.6531	0.1038		9.671	5.0458	0	4.2221	-0.0684	4.6647	0	4.6473	-0.0208
2419.21	5.0564	0.2103	4.2221	-0.0684	4.6502	-0.3102	4.6531	0.1038		9.673	5.0458	0	4.226	0.0228	4.6637	-0.0207	4.6473	-0.0208
2419.24	5.0554	0.1912	4.2202	-0.114	4.6502	-0.3102	4.654	0.1245		9.676	5.0448	-0.0191	4.2231	-0.0456	4.6618	-0.0621	4.6463	-0.0415
2419.24	5.0573	0.2294	4.2211	-0.0912	4.6483	-0.3516	4.6531	0.1038		9.707	5.0458	0	4.224	-0.0228	4.6637	-0.0207	4.6473	-0.0208
2419.24	5.0545	0.1721	4.2134	-0.2736	4.6512	-0.2895	4.6521	0.083		9.711	5.0477	0.0382	4.225	0	4.6627	-0.0414	4.6463	-0.0415
2419.24	5.0564	0.2103	4.2192	-0.1368	4.6483	-0.3516	4.6521	0.083		9.713	5.0477	0.0382	4.225	0	4.6618	-0.0621	4.6434	-0.1038
2419.28	5.0564	0.2103	4.2211	-0.0912	4.6502	-0.3102	4.6463	-0.0415		9.716	5.0448	-0.0191	4.225	0	4.6627	-0.0414	4.6473	-0.0208
2419.28	5.0573	0.2294	4.2221	-0.0684	4.6512	-0.2895	4.654	0.1245		9.747	5.0448	-0.0191	4.224	-0.0228	4.6618	-0.0621	4.6463	-0.0415
2419.28	5.0554	0.1912	4.2202	-0.114	4.6512	-0.2895	4.6531	0.1038		9.75	5.0467	0.0191	4.2192	-0.1368	4.6627	-0.0414	4.6444	-0.083
2419.28	5.0573	0.2294	4.2202	-0.114	4.6483	-0.3516	4.6531	0.1038		9.753	5.0448	-0.0191	4.225	0	4.6598	-0.1034	4.6434	-0.1038
2419.32	5.0545	0.1721	4.2211	-0.0912	4.6502	-0.3102	4.654	0.1245		9.755	5.0448	-0.0191	4.2289	0.0912	4.6627	-0.0414	4.6473	-0.0208
2419.32	5.0545	0.1721	4.2211	-0.0912	4.6502	-0.3102	4.6531	0.1038		9.785	5.0458	0	4.2173	-0.1824	4.6608	-0.0827	4.6473	-0.0208
2419.32	5.0554	0.1912	4.2183	-0.1596	4.654	-0.2275	4.654	0.1245		9.788	5.0467	0.0191	4.225	0	4.6627	-0.0414	4.6434	-0.1038
2419.33	5.0545	0.1721	4.2192	-0.1368	4.6512	-0.2895	4.6531	0.1038		9.791	5.0458	0	4.225	0	4.6647	0	4.6473	-0.0208
2419.37	5.0525	0.1338	4.225	0	4.6502	-0.3102	4.6521	0.083		9.795	5.0458	0	4.225	0	4.6598	-0.1034	4.6473	-0.0208
2419.37	5.0554	0.1912	4.2221	-0.0684	4.6502	-0.3102	4.6512	0.0623		9.826	5.0458	0	4.2231	-0.0456	4.6627	-0.0414	4.6454	-0.0623
2419.38	5.0554	0.1912	4.2211	-0.0912	4.6512	-0.2895	4.654	0.1245		9.83	5.0467	0.0191	4.224	-0.0228	4.6618	-0.0621	4.6463	-0.0415
2419.39	5.0564	0.2103	4.2202	-0.114	4.6512	-0.2895	4.655	0.1453		9.832	5.0467	0.0191	4.224	-0.0228	4.6627	-0.0414	4.6463	-0.0415
2419.39	5.0573	0.2294	4.2202	-0.114	4.6521	-0.2689	4.656	0.166		9.858	5.0467	0.0191	4.225	0	4.6627	-0.0414	4.6463	-0.0415
2419.39	5.0554	0.1912	4.2163	-0.2052	4.6502	-0.3102	4.6531	0.1038		9.86	5.0458	0	4.2279	0.0684	4.6627	-0.0414	4.6463	-0.0415
2419.4	5.0564	0.2103	4.2183	-0.1596	4.6512	-0.2895	4.6512	0.0623		9.886	5.0487	0.0574	4.224	-0.0228	4.6627	-0.0414	4.6463	-0.0415
2419.43	5.0564	0.2103	4.2211	-0.0912	4.6512	-0.2895	4.6531	0.1038		9.888	5.0487	0.0574	4.224	-0.0228	4.6627	-0.0414	4.6473	-0.0208
2419.43	5.0554	0.1912	4.2183	-0.1596	4.6521	-0.2689	4.6531	0.1038		9.908	5.0438	-0.0382	4.2192	-0.1368	4.6598	-0.1034	4.6473	-0.0208
2419.44	5.0564	0.2103	4.2211	-0.0912	4.6502	-0.3102	4.6531	0.1038		9.911	5.0448	-0.0191	4.226	0.0228	4.6647	0	4.6473	-0.0208
2419.44	5.0554	0.1912	4.2211	-0.0912	4.6483	-0.3516	4.656	0.166		9.914	5.0458	0	4.224	-0.0228	4.6627	-0.0414	4.6454	-0.0623
2419.47	5.0554	0.1912	4.2202	-0.114	4.6502	-0.3102	4.654	0.1245		9.943	5.0448	-0.0191	4.225	0	4.6618	-0.0621	4.6473	-0.0208
2419.48	5.0535	0.153	4.2202	-0.114	4.6473	-0.3723	4.656	0.166		9.946	5.0467	0.0191	4.224	-0.0228	4.6637	-0.0207	4.6454	-0.0623
2419.48	5.0554	0.1912	4.2211	-0.0912	4.6502	-0.3102	4.6521	0.083		9.949	5.0467	0.0191	4.226	0.0228	4.6627	-0.0414	4.6444	-0.083
2419.48	5.0554	0.1912	4.2211	-0.0912	4.6512	-0.2895	4.6502	0.0415		9.951	5.0458	0	4.2231	-0.0456	4.6618	-0.0621	4.6454	-0.0623
2419.51	5.0554	0.1912	4.2202	-0.114	4.6492	-0.3309	4.6512	0.0623		9.981	5.0477	0.0382	4.225	0	4.6608	-0.0827	4.6444	-0.083
2419.51	5.0545	0.1721	4.2202	-0.114	4.6521	-0.2689	4.6531	0.1038		9.986	5.0477	0.0382	4.2231	-0.0456	4.6627	-0.0414	4.6463	-0.0415
2419.52	5.0564	0.2103	4.2202	-0.114	4.6512	-0.2895	4.6512	0.0623		9.987	5.0458	0	4.225	0	4.6598	-0.1034	4.6444	-0.083
2419.52	5.0573	0.2294	4.2173	-0.1824	4.6492	-0.3309	4.654	0.1245		9.991	5.0458	0	4.2231	-0.0456	4.6647	0	4.6444	-0.083
2419.55	5.0554	0.1912	4.2202	-0.114	4.6531	-0.2482	4.6531	0.1038		10.028	5.0448	-0.0191	4.2221	-0.0684	4.6618	-0.0621	4.6463	-0.0415
2419.55	5.0554	0.1912	4.2211	-0.0912	4.6512	-0.2895	4.6531	0.1038		10.031	5.0467	0.0191	4.225	0	4.6627	-0.0414	4.6473	-0.0208
2419.56	5.0535	0.153	4.2202	-0.114	4.6512	-0.2895	4.655	0.1453		10.034	5.0448	-0.0191	4.226	0.0228	4.6637	-0.0207	4.6463	-0.0415
2419.56	5.0554	0.1912	4.2202	-0.114	4.6521	-0.2689	4.654	0.1245		10.047	5.0467	0.0191	4.2231	-0.0456	4.6627	-0.0414	4.6463	-0.0415
2419.59	5.0545	0.1721	4.2231	-0.0456	4.6492	-0.3309	4.655	0.1453		10.05	5.0467	0.0191	4.2231	-0.0456	4.6637	-0.0207	4.6454	-0.0623
2419.6	5.0554	0.1912	4.2202	-0.114	4.6512	-0.2895	4.654	0.1245		10.056	5.0458	0	4.225	0	4.6627	-0.0414	4.6454	-0.0623
2419.6	5.0535	0.153	4.2192	-0.1368	4.6502	-0.3102	4.6531	0.1038		10.087	5.0448	-0.0191	4.2202	-0.114	4.6637	-0.0207	4.6454	-0.0623
2419.6	5.0564	0.2103	4.2192	-0.1368	4.6502	-0.3102	4.6531	0.1038		10.09	5.0467	0.0191	4.225	0	4.6647	0	4.6463	-0.0415
2419.66	5.0554	0.1912	4.2202	-0.114	4.6521	-0.2689	4.6531	0.1038		10.092	5.0477	0.0382	4.225	0	4.6618	-0.0621	4.6454	-0.0623
2419.66	5.0554	0.1912	4.2221	-0.0684	4.6502	-0.3102	4.654	0.1245		10.095	5.0477	0.0382	4.2269	0.0456	4.6589	-0.1241	4.6473	-0.0208
2419.66	5.0554	0.1912	4.2202	-0.114	4.6502	-0.3102	4.6531	0.1038		10.099	5.0487	0.0574	4.2211	-0.0912	4.6647	0	4.6454	-0.0623
2419.67	5.0573	0.2294	4.2192	-0.1368	4.6502	-0.3102	4.654	0.1245		10.131	5.0448	-0.0191	4.225	0	4.6589	-0.1241	4.6454	-0.0623
2419.67	5.0564	0.2103	4.225	0	4.6521	-0.2689	4.6502	0.0415		10.135	5.0487	0.0574	4.225	0	4.6627	-0.0414	4.6473	-0.0208
2419.67	5.0573	0.2294	4.2134	-0.2736	4.6521	-0.2689	4.654	0.1245		10.137	5.0467	0.0191	4.225	0	4.6637	-0.0207	4.6454	-0.0623
2419.67	5.0573	0.2294	4.2221	-0.0684	4.6512	-0.2895	4.654	0.1245		10.14	5.0458	0	4.224	-0.0228	4.6618	-0.0621	4.6483	0
2419.68	5.0545	0.1721	4.2192	-0.1368	4.6483	-0.3516	4.6512	0.0623		10.17	5.0458	0	4.225	0	4.6618	-0.0621	4.6463	-0.0415
2419.71	5.0554	0.1912	4.2231	-0.0456	4.6521	-0.2689	4.6512	0.0623		10.173	5.0458	0	4.226	0.0228	4.6627	-0.0414	4.6434	-0.1038
2419.71	5.0554	0.1912	4.2211	-0.0912	4.6483	-0.3516	4.6521	0.083		10.176	5.0477	0.0382	4.2231	-0.0456	4.6618	-0.0621	4.6454	-0.0623
2419.72	5.0554	0.1912	4.2211	-0.0912	4.6492	-0.3309	4.6521	0.083		10.183	5.0458	0	4.2231	-0.0456	4.6618	-0.0621	4.6473	-0.0208
2419.72	5.0545	0.1721	4.2211	-0.0912	4.6492	-0.3309	4.6521	0.083		10.212	5.0448	-0.0191	4.225	0	4.6598	-0.1034	4.6454	-0.0623
2419.73	5.0554	0.1912	4.2192	-0.1368	4.6502	-0.3102	4.6531	0.1038		10.216	5.0419	-0.0765	4.225	0	4.6637	-0.0207	4.6454	-0.0623
2419.76	5.0564	0.2103	4.2202	-0.114	4.6502	-0.3102	4.6531	0.1038		10.218	5.0487	0.0574	4.2231	-0.0456	4.6579	-0.1448	4.6463	-0.0415
2419.76	5.0554	0.1912	4.2154	-0.228	4.6444	-0.4343	4.654	0.1245		10.221	5.0467	0.0191	4.225	0	4.6618	-0.0621	4.6483	0
2419.76	5.0545	0.1721	4.2231	-0.0456	4.6502	-0.3102	4.6502	0.0415		10.227	5.0458	0	4.225	0	4.6598	-0.1034	4.6434	-0.1038
2419.78	5.0554	0.1912	4.2211	-0.0912	4.6502	-0.3102	4.6521	0.083		10.258	5.0467	0.0191	4.2211	-0.0912	4.6618	-0.0621	4.6463	-0.0415
2419.78	5.0545	0.1721	4.2154	-0.228	4.6502	-0.3102	4.654	0.1245		10.261	5.0458	0	4.2231	-0.0456	4.6627	-0.0414	4.6463	-0.0415
2419.81	5.0535	0.153	4.2221	-0.0684	4.6512	-0.2895	4.654	0.1245		10.263	5.0458	0	4.2211	-0.0912	4.6627	-0.0414	4.6473	-0.0208
2419.82	5.0573	0.2294	4.2192	-0.1368	4.6512	-0.2895	4.6512	0.0623		10.268	5.0458	0	4.2231	-0.0456	4.6618	-0.0621	4.6463	-0.0415
2419.82	5.0525	0.1338	4.2211	-0.0912	4.6492	-0.3309	4.6531	0.1038		10.298	5.0467	0.0191	4.2269	0.0456	4.6627	-0.0414	4.6444	-0.083
2419.82	5.0535	0.153	4.2192	-0.1368	4.6483	-0.3516	4.654	0.1245		10.301	5.0487	0.0574	4.2231	-0.0456	4.655	-0.2068	4.6473	-0.0208
2419.86	5.0525	0.1338	4.2211	-0.0912	4.6502	-0.3102	4.6521	0.083		10.304	5.0448	-0.0191	4.225	0	4.6627	-0.0414	4.6454	-0.0623
2419.86	5.0545	0.1721	4.224	-0.0228	4.6483	-0.3516	4.6531	0.1038		10.31	5.0458	0	4.2202	-0.114	4.6627	-0.0414	4.6463	-0.0415
2419.87	5.0554	0.1912	4.2211	-0.0912	4.6502	-0.3102	4.6531	0.1038		10.34	5.0477	0.0382	4.225	0	4.6627	-0.0414	4.6454	-0.0623
2419.87	5.0535	0.153	4.225	0	4.6502	-0.3102	4.654	0.1245		10.343	5.0448	-0.0191	4.224	-0.0228	4.6627	-0.0414	4.6454	-0.0623
2419.9	5.0554	0.1912	4.2125	-0.2964	4.6502	-0.3102	4.6521	0.083		10.346	5.0448	-0.0191	4.225	0	4.6589	-0.1241	4.6483	0
2419.91	5.0554	0.1912	4.2211	-0.0912	4.6502	-0.3102	4.6531	0.1038		10.349	5.0458	0	4.2211	-0.0912	4.6627	-0.0414	4.6473	-0.0208
2419.91	5.0554	0.1912	4.2202	-0.114	4.6502	-0.3102	4.6512	0.0623		10.379	5.0458	0	4.2221	-0.0684	4.6618	-0.0621	4.6463	-0.0415
2419.91	5.0535	0.153	4.2211	-0.0912	4.6512	-0.2895	4.654	0.1245		10.382	5.0467	0.0191	4.2211	-0.0912	4.6627	-0.0414	4.6473	-0.0208
2419.94	5.0554	0.1912	4.2183	-0.1596	4.6502	-0.3102	4.6531	0.1038		10.385	5.0448	-0.0191	4.224	-0.0228	4.6618	-0.0621	4.6463	-0.0415
2419.94	5.0535	0.153	4.2211	-0.0912	4.6492	-0.3309	4.6531	0.1038		10.387	5.0477	0.0382	4.2231	-0.0456	4.6627	-0.0414	4.6463	-0.0415
2419.95	5.0564	0.2103	4.2183	-0.1596	4.6502	-0.3102	4.6531	0.1038		10.417	5.0477	0.0382	4.225	0	4.6627	-0.0414	4.6434	-0.1038
2419.95	5.0554	0.1912	4.2192	-0.1368	4.6512	-0.2895	4.6531	0.1038		10.421	5.0448	-0.0191	4.2202	-0.114	4.6627	-0.0414	4.6473	-0.0208
2419.95	5.0564	0.2103	4.2202	-0.114	4.6492	-0.3309	4.654	0.1245		10.424	5.0448	-0.0191	4.2231	-0.0456	4.6598	-0.1034	4.6463	-0.0415
2419.99	5.0545	0.1721	4.2154	-0.228	4.6473	-0.3723	4.654	0.1245		10.426	5.0448	-0.0191	4.226	0.0228	4.6647	0	4.6444	-0.083
2419.99	5.0554	0.1912	4.2211	-0.0912	4.6512	-0.2895	4.6454	-0.0623		10.454	5.0467	0.0191	4.2269	0.0456	4.6618	-0.0621	4.6483	0
2420	5.0545	0.1721	4.2202	-0.114	4.6512	-0.2895	4.654	0.1245		10.455	5.0458	0	4.2231	-0.0456	4.6647	0	4.6463	-0.0415
2420.01	5.0554	0.1912	4.2192	-0.1368	4.6502	-0.3102	4.654	0.1245		10.461	5.0477	0.0382	4.2221	-0.0684	4.6627	-0.0414	4.6454	-0.0623
2420.01	5.0554	0.1912	4.2192	-0.1368	4.6492	-0.3309	4.6531	0.1038		10.465	5.0458	0	4.226	0.0228	4.6608	-0.0827	4.6434	-0.1038
2420.01	5.0545	0.1721	4.2192	-0.1368	4.6502	-0.3102	4.654	0.1245		10.5	5.0477	0.0382	4.225	0	4.6627	-0.0414	4.6463	-0.0415
2420.05	5.0535	0.153	4.2211	-0.0912	4.6483	-0.3516	4.654	0.1245		10.504	5.0458	0	4.225	0	4.6627	-0.0414	4.6434	-0.1038
2420.05	5.0535	0.153	4.2192	-0.1368	4.6483	-0.3516	4.6531	0.1038		10.506	5.0458	0	4.225	0	4.6647	0	4.6463	-0.0415
2420.05	5.0545	0.1721	4.2211	-0.0912	4.6502	-0.3102	4.6502	0.0415		10.526	5.0448	-0.0191	4.2231	-0.0456	4.6627	-0.0414	4.6444	-0.083
2420.05	5.0554	0.1912	4.2211	-0.0912	4.6444	-0.4343	4.6521	0.083		10.53	5.0467	0.0191	4.2221	-0.0684	4.6618	-0.0621	4.6473	-0.0208
2420.09	5.0545	0.1721	4.2192	-0.1368	4.6483	-0.3516	4.6521	0.083		10.533	5.0448	-0.0191	4.225	0	4.6618	-0.0621	4.6434	-0.1038
2420.09	5.0554	0.1912	4.2211	-0.0912	4.6492	-0.3309	4.656	0.166		10.561	5.0448	-0.0191	4.225	0	4.6627	-0.0414	4.6454	-0.0623
2420.1	5.0535	0.153	4.2202	-0.114	4.6502	-0.3102	4.654	0.1245		10.567	5.0458	0	4.2231	-0.0456	4.6637	-0.0207	4.6492	0.0208
2420.1	5.0554	0.1912	4.2221	-0.0684	4.6521	-0.2689	4.654	0.1245		10.571	5.0448	-0.0191	4.2231	-0.0456	4.6618	-0.0621	4.6454	-0.0623
2420.13	5.0564	0.2103	4.2192	-0.1368	4.6512	-0.2895	4.6531	0.1038		10.603	5.0477	0.0382	4.2211	-0.0912	4.6627	-0.0414	4.6473	-0.0208
2420.14	5.0554	0.1912	4.2211	-0.0912	4.6502	-0.3102	4.654	0.1245		10.606	5.0429	-0.0574	4.2231	-0.0456	4.6618	-0.0621	4.6473	-0.0208
2420.14	5.0564	0.2103	4.2202	-0.114	4.6502	-0.3102	4.6512	0.0623		10.608	5.0448	-0.0191	4.225	0	4.6608	-0.0827	4.6463	-0.0415
2420.14	5.0545	0.1721	4.2202	-0.114	4.6512	-0.2895	4.654	0.1245		10.615	5.0477	0.0382	4.225	0	4.6637	-0.0207	4.6473	-0.0208
2420.17	5.0545	0.1721	4.2183	-0.1596	4.6492	-0.3309	4.6531	0.1038		10.619	5.0448	-0.0191	4.2202	-0.114	4.6637	-0.0207	4.6463	-0.0415
2420.18	5.0545	0.1721	4.2211	-0.0912	4.6502	-0.3102	4.6521	0.083		10.649	5.0477	0.0382	4.2192	-0.1368	4.6618	-0.0621	4.6444	-0.083
2420.18	5.0545	0.1721	4.2192	-0.1368	4.6512	-0.2895	4.6531	0.1038		10.652	5.0458	0	4.226	0.0228	4.6627	-0.0414	4.6454	-0.0623
2420.18	5.0554	0.1912	4.2202	-0.114	4.6512	-0.2895	4.654	0.1245		10.655	5.0458	0	4.2231	-0.0456	4.6656	0.0207	4.6473	-0.0208
2420.21	5.0545	0.1721	4.2192	-0.1368	4.6502	-0.3102	4.6531	0.1038		10.669	5.0467	0.0191	4.224	-0.0228	4.6627	-0.0414	4.6473	-0.0208
2420.21	5.0545	0.1721	4.2231	-0.0456	4.6473	-0.3723	4.655	0.1453		10.671	5.0477	0.0382	4.2231	-0.0456	4.6618	-0.0621	4.6444	-0.083
2420.22	5.0554	0.1912	4.2279	0.0684	4.6512	-0.2895	4.6531	0.1038		10.7	5.0467	0.0191	4.2211	-0.0912	4.6637	-0.0207	4.6463	-0.0415
2420.22	5.0554	0.1912	4.2221	-0.0684	4.6473	-0.3723	4.6521	0.083		10.704	5.0458	0	4.224	-0.0228	4.6569	-0.1655	4.6473	-0.0208
2420.23	5.0554	0.1912	4.2211	-0.0912	4.6502	-0.3102	4.654	0.1245		10.706	5.0458	0	4.225	0	4.6627	-0.0414	4.6473	-0.0208
2420.26	5.0554	0.1912	4.2192	-0.1368	4.6512	-0.2895	4.6531	0.1038		10.71	5.0467	0.0191	4.2211	-0.0912	4.6618	-0.0621	4.6473	-0.0208
2420.26	5.0535	0.153	4.2192	-0.1368	4.6502	-0.3102	4.654	0.1245		10.74	5.0458	0	4.225	0	4.6627	-0.0414	4.6463	-0.0415
2420.26	5.0545	0.1721	4.2192	-0.1368	4.6502	-0.3102	4.6512	0.0623		10.743	5.0467	0.0191	4.2221	-0.0684	4.6627	-0.0414	4.6444	-0.083
2420.27	5.0573	0.2294	4.2192	-0.1368	4.6502	-0.3102	4.654	0.1245		10.746	5.0458	0	4.2221	-0.0684	4.6618	-0.0621	4.6444	-0.083
2420.3	5.0554	0.1912	4.2192	-0.1368	4.6492	-0.3309	4.654	0.1245		10.752	5.0458	0	4.2221	-0.0684	4.6618	-0.0621	4.6454	-0.0623
2420.3	5.0545	0.1721	4.2183	-0.1596	4.6531	-0.2482	4.6521	0.083		10.784	5.0448	-0.0191	4.225	0	4.6627	-0.0414	4.6444	-0.083
2420.3	5.0554	0.1912	4.2231	-0.0456	4.6512	-0.2895	4.654	0.1245		10.787	5.0458	0	4.2231	-0.0456	4.6627	-0.0414	4.6454	-0.0623
2420.31	5.0545	0.1721	4.2211	-0.0912	4.6483	-0.3516	4.6521	0.083		10.79	5.0467	0.0191	4.225	0	4.6627	-0.0414	4.6454	-0.0623
2420.34	5.0573	0.2294	4.2163	-0.2052	4.6512	-0.2895	4.6531	0.1038		10.793	5.0467	0.0191	4.2231	-0.0456	4.6627	-0.0414	4.6463	-0.0415
2420.34	5.0554	0.1912	4.2202	-0.114	4.6512	-0.2895	4.6521	0.083		10.823	5.0448	-0.0191	4.225	0	4.6618	-0.0621	4.6463	-0.0415
2420.35	5.0535	0.153	4.2202	-0.114	4.6492	-0.3309	4.6521	0.083		10.826	5.0458	0	4.2231	-0.0456	4.6598	-0.1034	4.6444	-0.083
2420.37	5.0564	0.2103	4.2192	-0.1368	4.6502	-0.3102	4.6521	0.083		10.829	5.0458	0	4.2231	-0.0456	4.6618	-0.0621	4.6444	-0.083
2420.38	5.0535	0.153	4.2211	-0.0912	4.6502	-0.3102	4.6531	0.1038		10.831	5.0477	0.0382	4.226	0.0228	4.6647	0	4.6463	-0.0415
2420.38	5.0583	0.2486	4.2211	-0.0912	4.6502	-0.3102	4.6512	0.0623		10.862	5.0448	-0.0191	4.2221	-0.0684	4.6637	-0.0207	4.6463	-0.0415
2420.41	5.0545	0.1721	4.2221	-0.0684	4.6483	-0.3516	4.6531	0.1038		10.865	5.0458	0	4.225	0	4.6637	-0.0207	4.6473	-0.0208
2420.41	5.0554	0.1912	4.2202	-0.114	4.6483	-0.3516	4.6531	0.1038		10.867	5.0458	0	4.2183	-0.1596	4.6627	-0.0414	4.6463	-0.0415
2420.42	5.0573	0.2294	4.2202	-0.114	4.6502	-0.3102	4.6512	0.0623		10.874	5.0477	0.0382	4.2183	-0.1596	4.6637	-0.0207	4.6463	-0.0415
2420.42	5.0545	0.1721	4.2202	-0.114	4.6463	-0.393	4.654	0.1245		10.877	5.0458	0	4.2231	-0.0456	4.6598	-0.1034	4.6444	-0.083
2420.45	5.0554	0.1912	4.2231	-0.0456	4.6502	-0.3102	4.6502	0.0415		10.908	5.0477	0.0382	4.2231	-0.0456	4.6627	-0.0414	4.6473	-0.0208
2420.45	5.0535	0.153	4.2211	-0.0912	4.6502	-0.3102	4.6502	0.0415		10.911	5.0467	0.0191	4.225	0	4.6618	-0.0621	4.6454	-0.0623
2420.45	5.0564	0.2103	4.2211	-0.0912	4.6502	-0.3102	4.6512	0.0623		10.915	5.0467	0.0191	4.225	0	4.6637	-0.0207	4.6473	-0.0208
2420.46	5.0545	0.1721	4.2183	-0.1596	4.6502	-0.3102	4.6521	0.083		10.919	5.0458	0	4.2231	-0.0456	4.6618	-0.0621	4.6434	-0.1038
2420.49	5.0564	0.2103	4.2221	-0.0684	4.6492	-0.3309	4.6512	0.0623		10.949	5.0458	0	4.225	0	4.6618	-0.0621	4.6454	-0.0623
2420.49	5.0554	0.1912	4.2202	-0.114	4.6502	-0.3102	4.6531	0.1038		10.953	5.0467	0.0191	4.2221	-0.0684	4.6647	0	4.6454	-0.0623
2420.49	5.0554	0.1912	4.2202	-0.114	4.6512	-0.2895	4.654	0.1245		10.955	5.0458	0	4.224	-0.0228	4.6618	-0.0621	4.6444	-0.083
2420.5	5.0554	0.1912	4.2211	-0.0912	4.6502	-0.3102	4.655	0.1453		10.957	5.0448	-0.0191	4.2202	-0.114	4.6627	-0.0414	4.6473	-0.0208
2420.51	5.0583	0.2486	4.2211	-0.0912	4.6521	-0.2689	4.654	0.1245		10.988	5.0458	0	4.2327	0.1824	4.6608	-0.0827	4.6454	-0.0623
2420.53	5.0564	0.2103	4.2202	-0.114	4.6512	-0.2895	4.6502	0.0415		10.991	5.0409	-0.0956	4.2231	-0.0456	4.6627	-0.0414	4.6463	-0.0415
2420.54	5.0564	0.2103	4.2202	-0.114	4.6502	-0.3102	4.6531	0.1038		10.993	5.0458	0	4.224	-0.0228	4.6618	-0.0621	4.6463	-0.0415
2420.54	5.0564	0.2103	4.2221	-0.0684	4.6483	-0.3516	4.6531	0.1038		11	5.0458	0	4.224	-0.0228	4.6627	-0.0414	4.6483	0
2420.55	5.0554	0.1912	4.2211	-0.0912	4.6521	-0.2689	4.655	0.1453		11.03	5.0458	0	4.2221	-0.0684	4.6627	-0.0414	4.6454	-0.0623
2420.57	5.0535	0.153	4.2192	-0.1368	4.6492	-0.3309	4.6521	0.083		11.034	5.0458	0	4.2211	-0.0912	4.6627	-0.0414	4.6415	-0.1453
2420.58	5.0535	0.153	4.2192	-0.1368	4.6502	-0.3102	4.654	0.1245		11.036	5.0467	0.0191	4.224	-0.0228	4.6627	-0.0414	4.6454	-0.0623
2420.58	5.0564	0.2103	4.2211	-0.0912	4.6492	-0.3309	4.6531	0.1038		11.039	5.0438	-0.0382	4.2221	-0.0684	4.6618	-0.0621	4.6463	-0.0415
2420.59	5.0554	0.1912	4.2211	-0.0912	4.6502	-0.3102	4.655	0.1453		11.065	5.0458	0	4.226	0.0228	4.6618	-0.0621	4.6454	-0.0623
2420.62	5.0545	0.1721	4.2183	-0.1596	4.6512	-0.2895	4.6473	-0.0208		11.067	5.0448	-0.0191	4.225	0	4.6627	-0.0414	4.6444	-0.083
2420.63	5.0545	0.1721	4.2221	-0.0684	4.6512	-0.2895	4.6512	0.0623		11.093	5.0448	-0.0191	4.2231	-0.0456	4.6627	-0.0414	4.6463	-0.0415
2420.63	5.0573	0.2294	4.2183	-0.1596	4.6512	-0.2895	4.6512	0.0623		11.095	5.0429	-0.0574	4.2308	0.1368	4.6627	-0.0414	4.6463	-0.0415
2420.64	5.0583	0.2486	4.2231	-0.0456	4.6492	-0.3309	4.6531	0.1038		11.114	5.0477	0.0382	4.2231	-0.0456	4.6627	-0.0414	4.6444	-0.083
2420.64	5.0545	0.1721	4.2173	-0.1824	4.6512	-0.2895	4.655	0.1453		11.116	5.0458	0	4.225	0	4.6627	-0.0414	4.6454	-0.0623
2420.64	5.0564	0.2103	4.2221	-0.0684	4.6463	-0.393	4.6579	0.2075		11.122	5.0467	0.0191	4.224	-0.0228	4.6618	-0.0621	4.6405	-0.166
2420.67	5.0525	0.1338	4.2211	-0.0912	4.6502	-0.3102	4.6502	0.0415		11.125	5.0458	0	4.224	-0.0228	4.6618	-0.0621	4.6454	-0.0623
2420.68	5.0545	0.1721	4.2192	-0.1368	4.6502	-0.3102	4.656	0.166		11.127	5.0467	0.0191	4.2231	-0.0456	4.6627	-0.0414	4.6444	-0.083
2420.68	5.0545	0.1721	4.2202	-0.114	4.6483	-0.3516	4.654	0.1245		11.155	5.0448	-0.0191	4.2231	-0.0456	4.6627	-0.0414	4.6454	-0.0623
2420.68	5.0554	0.1912	4.2202	-0.114	4.6483	-0.3516	4.6531	0.1038		11.161	5.0458	0	4.2183	-0.1596	4.6627	-0.0414	4.6463	-0.0415
2420.74	5.0554	0.1912	4.2202	-0.114	4.6483	-0.3516	4.6531	0.1038		11.164	5.0477	0.0382	4.2221	-0.0684	4.6637	-0.0207	4.6483	0
2420.74	5.0545	0.1721	4.2211	-0.0912	4.6502	-0.3102	4.6502	0.0415		11.2	5.0458	0	4.225	0	4.6569	-0.1655	4.6463	-0.0415
2420.75	5.0554	0.1912	4.2192	-0.1368	4.6512	-0.2895	4.6512	0.0623		11.201	5.0448	-0.0191	4.2183	-0.1596	4.6589	-0.1241	4.6454	-0.0623
2420.75	5.0554	0.1912	4.2154	-0.228	4.6502	-0.3102	4.6531	0.1038		11.203	5.0448	-0.0191	4.224	-0.0228	4.6589	-0.1241	4.6454	-0.0623
2420.76	5.0583	0.2486	4.2221	-0.0684	4.6502	-0.3102	4.6521	0.083		11.234	5.0448	-0.0191	4.224	-0.0228	4.6618	-0.0621	4.6463	-0.0415
2420.76	5.0535	0.153	4.2192	-0.1368	4.6521	-0.2689	4.654	0.1245		11.237	5.0448	-0.0191	4.2231	-0.0456	4.6627	-0.0414	4.6463	-0.0415
2420.76	5.0545	0.1721	4.2211	-0.0912	4.6531	-0.2482	4.654	0.1245		11.24	5.0448	-0.0191	4.226	0.0228	4.6627	-0.0414	4.6454	-0.0623
2420.79	5.0545	0.1721	4.2202	-0.114	4.6512	-0.2895	4.655	0.1453		11.246	5.0448	-0.0191	4.2231	-0.0456	4.6627	-0.0414	4.6454	-0.0623
2420.8	5.0564	0.2103	4.2163	-0.2052	4.6492	-0.3309	4.6512	0.0623		11.25	5.0477	0.0382	4.2231	-0.0456	4.6627	-0.0414	4.6463	-0.0415
2420.8	5.0545	0.1721	4.2202	-0.114	4.6502	-0.3102	4.654	0.1245		11.284	5.0448	-0.0191	4.2211	-0.0912	4.6627	-0.0414	4.6444	-0.083
2420.8	5.0583	0.2486	4.2183	-0.1596	4.6444	-0.4343	4.6531	0.1038		11.288	5.0458	0	4.2221	-0.0684	4.6608	-0.0827	4.6473	-0.0208
2420.83	5.0545	0.1721	4.2192	-0.1368	4.6502	-0.3102	4.6492	0.0208		11.29	5.0448	-0.0191	4.226	0.0228	4.6637	-0.0207	4.6473	-0.0208
2420.83	5.0573	0.2294	4.2202	-0.114	4.6521	-0.2689	4.6531	0.1038		11.292	5.0496	0.0765	4.2221	-0.0684	4.6637	-0.0207	4.6463	-0.0415
2420.84	5.0564	0.2103	4.2202	-0.114	4.6531	-0.2482	4.6521	0.083		11.324	5.0477	0.0382	4.2221	-0.0684	4.6647	0	4.6434	-0.1038
2420.84	5.0545	0.1721	4.2211	-0.0912	4.6512	-0.2895	4.6531	0.1038		11.33	5.0467	0.0191	4.224	-0.0228	4.6656	0.0207	4.6463	-0.0415
2420.87	5.0564	0.2103	4.2211	-0.0912	4.6473	-0.3723	4.654	0.1245		11.332	5.0448	-0.0191	4.2211	-0.0912	4.6627	-0.0414	4.6473	-0.0208
2420.87	5.0573	0.2294	4.2231	-0.0456	4.6492	-0.3309	4.6531	0.1038		11.335	5.0458	0	4.2221	-0.0684	4.6598	-0.1034	4.6473	-0.0208
2420.88	5.0564	0.2103	4.2211	-0.0912	4.6502	-0.3102	4.655	0.1453		11.339	5.0458	0	4.224	-0.0228	4.6579	-0.1448	4.6473	-0.0208
2420.88	5.0554	0.1912	4.2192	-0.1368	4.6512	-0.2895	4.654	0.1245		11.37	5.0458	0	4.2231	-0.0456	4.6608	-0.0827	4.6463	-0.0415
2420.91	5.0545	0.1721	4.2192	-0.1368	4.6483	-0.3516	4.6531	0.1038		11.373	5.0429	-0.0574	4.2221	-0.0684	4.6627	-0.0414	4.6444	-0.083
2420.92	5.0564	0.2103	4.2211	-0.0912	4.6512	-0.2895	4.6521	0.083		11.376	5.0458	0	4.2202	-0.114	4.6627	-0.0414	4.6434	-0.1038
2420.92	5.0554	0.1912	4.2173	-0.1824	4.6473	-0.3723	4.6502	0.0415		11.382	5.0477	0.0382	4.225	0	4.6618	-0.0621	4.6463	-0.0415
2420.94	5.0564	0.2103	4.2202	-0.114	4.6483	-0.3516	4.6521	0.083		11.413	5.0448	-0.0191	4.225	0	4.6589	-0.1241	4.6434	-0.1038
2420.95	5.0525	0.1338	4.2221	-0.0684	4.6502	-0.3102	4.656	0.166		11.416	5.0458	0	4.225	0	4.6618	-0.0621	4.6454	-0.0623
2420.97	5.0545	0.1721	4.2173	-0.1824	4.655	-0.2068	4.6531	0.1038		11.419	5.0467	0.0191	4.2183	-0.1596	4.6627	-0.0414	4.6463	-0.0415
2420.97	5.0496	0.0765	4.2163	-0.2052	4.6502	-0.3102	4.654	0.1245		11.421	5.0448	-0.0191	4.225	0	4.656	-0.1861	4.6444	-0.083
2420.99	5.0554	0.1912	4.2192	-0.1368	4.6512	-0.2895	4.6502	0.0415		11.451	5.0467	0.0191	4.2231	-0.0456	4.6647	0	4.6463	-0.0415
2420.99	5.0554	0.1912	4.2202	-0.114	4.6483	-0.3516	4.6521	0.083		11.455	5.0467	0.0191	4.2269	0.0456	4.6618	-0.0621	4.6454	-0.0623
2421	5.0564	0.2103	4.2192	-0.1368	4.6512	-0.2895	4.654	0.1245		11.457	5.0467	0.0191	4.225	0	4.6618	-0.0621	4.6425	-0.1245
2421.01	5.0545	0.1721	4.2192	-0.1368	4.6483	-0.3516	4.6512	0.0623		11.46	5.0477	0.0382	4.226	0.0228	4.6627	-0.0414	4.6463	-0.0415
2421.01	5.0545	0.1721	4.2231	-0.0456	4.6502	-0.3102	4.6531	0.1038		11.491	5.0477	0.0382	4.225	0	4.6618	-0.0621	4.6454	-0.0623
2421.01	5.0554	0.1912	4.2192	-0.1368	4.6512	-0.2895	4.6531	0.1038		11.495	5.0458	0	4.2231	-0.0456	4.6627	-0.0414	4.6454	-0.0623
2421.04	5.0573	0.2294	4.2192	-0.1368	4.6521	-0.2689	4.654	0.1245		11.497	5.0458	0	4.2231	-0.0456	4.6608	-0.0827	4.6454	-0.0623
2421.04	5.0573	0.2294	4.2192	-0.1368	4.6492	-0.3309	4.6531	0.1038		11.505	5.0458	0	4.225	0	4.6618	-0.0621	4.6463	-0.0415
2421.05	5.0535	0.153	4.2231	-0.0456	4.6502	-0.3102	4.6512	0.0623		11.517	5.0458	0	4.225	0	4.6608	-0.0827	4.6454	-0.0623
2421.05	5.0545	0.1721	4.2221	-0.0684	4.6502	-0.3102	4.6531	0.1038		11.52	5.0477	0.0382	4.224	-0.0228	4.6618	-0.0621	4.6463	-0.0415
2421.08	5.0545	0.1721	4.2106	-0.342	4.6531	-0.2482	4.6531	0.1038		11.526	5.0448	-0.0191	4.2231	-0.0456	4.6637	-0.0207	4.6463	-0.0415
2421.08	5.0545	0.1721	4.2154	-0.228	4.6502	-0.3102	4.6531	0.1038		11.557	5.0458	0	4.2231	-0.0456	4.6656	0.0207	4.6463	-0.0415
2421.09	5.0573	0.2294	4.2211	-0.0912	4.6492	-0.3309	4.6521	0.083		11.56	5.0477	0.0382	4.2231	-0.0456	4.6618	-0.0621	4.6434	-0.1038
2421.09	5.0564	0.2103	4.2183	-0.1596	4.6492	-0.3309	4.6521	0.083		11.562	5.0438	-0.0382	4.2231	-0.0456	4.6627	-0.0414	4.6444	-0.083
2421.12	5.0545	0.1721	4.2211	-0.0912	4.6512	-0.2895	4.6531	0.1038		11.566	5.0477	0.0382	4.2202	-0.114	4.6627	-0.0414	4.6463	-0.0415
2421.12	5.0545	0.1721	4.2202	-0.114	4.6483	-0.3516	4.6521	0.083		11.596	5.0458	0	4.224	-0.0228	4.6627	-0.0414	4.6444	-0.083
2421.12	5.0535	0.153	4.2183	-0.1596	4.6492	-0.3309	4.655	0.1453		11.6	5.0438	-0.0382	4.225	0	4.6637	-0.0207	4.6463	-0.0415
2421.13	5.0535	0.153	4.2192	-0.1368	4.6512	-0.2895	4.6531	0.1038		11.603	5.0438	-0.0382	4.2221	-0.0684	4.6618	-0.0621	4.6444	-0.083
2421.14	5.0564	0.2103	4.2192	-0.1368	4.6521	-0.2689	4.6531	0.1038		11.606	5.0458	0	4.2231	-0.0456	4.6656	0.0207	4.6463	-0.0415
2421.15	5.0554	0.1912	4.2173	-0.1824	4.6473	-0.3723	4.6531	0.1038		11.637	5.0458	0	4.2289	0.0912	4.6618	-0.0621	4.6463	-0.0415
2421.18	5.0554	0.1912	4.2202	-0.114	4.6502	-0.3102	4.654	0.1245		11.64	5.0448	-0.0191	4.226	0.0228	4.6618	-0.0621	4.6454	-0.0623
2421.18	5.0545	0.1721	4.2192	-0.1368	4.6473	-0.3723	4.6531	0.1038		11.642	5.0467	0.0191	4.225	0	4.6618	-0.0621	4.6454	-0.0623
2421.18	5.0554	0.1912	4.2192	-0.1368	4.6483	-0.3516	4.6531	0.1038		11.646	5.0458	0	4.2221	-0.0684	4.6676	0.062	4.6454	-0.0623
2421.19	5.0535	0.153	4.2211	-0.0912	4.6463	-0.393	4.6521	0.083		11.678	5.0458	0	4.224	-0.0228	4.6618	-0.0621	4.6473	-0.0208
2421.22	5.0554	0.1912	4.2211	-0.0912	4.6502	-0.3102	4.6502	0.0415		11.681	5.0458	0	4.2231	-0.0456	4.6627	-0.0414	4.6463	-0.0415
2421.23	5.0564	0.2103	4.2192	-0.1368	4.6492	-0.3309	4.6531	0.1038		11.684	5.0448	-0.0191	4.2231	-0.0456	4.6637	-0.0207	4.6463	-0.0415
2421.23	5.0573	0.2294	4.2202	-0.114	4.6502	-0.3102	4.6521	0.083		11.709	5.0477	0.0382	4.2269	0.0456	4.6637	-0.0207	4.6463	-0.0415
2421.24	5.0545	0.1721	4.2202	-0.114	4.6512	-0.2895	4.6521	0.083		11.711	5.0467	0.0191	4.2221	-0.0684	4.6627	-0.0414	4.6444	-0.083
2421.25	5.0535	0.153	4.2202	-0.114	4.6492	-0.3309	4.654	0.1245		11.731	5.0467	0.0191	4.224	-0.0228	4.6608	-0.0827	4.6444	-0.083
2421.25	5.0545	0.1721	4.2192	-0.1368	4.6502	-0.3102	4.6521	0.083		11.732	5.0458	0	4.224	-0.0228	4.6608	-0.0827	4.6434	-0.1038
2421.26	5.0545	0.1721	4.2211	-0.0912	4.6502	-0.3102	4.6512	0.0623		11.735	5.0477	0.0382	4.2221	-0.0684	4.6618	-0.0621	4.6444	-0.083
2421.28	5.0554	0.1912	4.2163	-0.2052	4.6502	-0.3102	4.6531	0.1038		11.741	5.0467	0.0191	4.2211	-0.0912	4.6627	-0.0414	4.6463	-0.0415
2421.29	5.0573	0.2294	4.2202	-0.114	4.6492	-0.3309	4.6531	0.1038		11.743	5.0458	0	4.224	-0.0228	4.6637	-0.0207	4.6444	-0.083
2421.29	5.0554	0.1912	4.2134	-0.2736	4.6502	-0.3102	4.6502	0.0415		11.774	5.0458	0	4.2221	-0.0684	4.6647	0	4.6463	-0.0415
2421.29	5.0545	0.1721	4.2221	-0.0684	4.654	-0.2275	4.6531	0.1038		11.777	5.0458	0	4.2221	-0.0684	4.6627	-0.0414	4.6463	-0.0415
2421.32	5.0545	0.1721	4.2202	-0.114	4.6512	-0.2895	4.6521	0.083		11.78	5.0448	-0.0191	4.2231	-0.0456	4.6637	-0.0207	4.6454	-0.0623
2421.33	5.0564	0.2103	4.2192	-0.1368	4.6521	-0.2689	4.654	0.1245		11.813	5.0477	0.0382	4.225	0	4.6618	-0.0621	4.6473	-0.0208
2421.33	5.0573	0.2294	4.2202	-0.114	4.6483	-0.3516	4.6473	-0.0208		11.819	5.0467	0.0191	4.224	-0.0228	4.6656	0.0207	4.6473	-0.0208
2421.33	5.0554	0.1912	4.2154	-0.228	4.6512	-0.2895	4.6463	-0.0415		11.851	5.0467	0.0191	4.2231	-0.0456	4.6618	-0.0621	4.6454	-0.0623
2421.36	5.0554	0.1912	4.2192	-0.1368	4.6492	-0.3309	4.6512	0.0623		11.855	5.0458	0	4.224	-0.0228	4.6618	-0.0621	4.6444	-0.083
2421.37	5.0545	0.1721	4.2192	-0.1368	4.6502	-0.3102	4.6531	0.1038		11.864	5.0419	-0.0765	4.225	0	4.6627	-0.0414	4.6444	-0.083
2421.38	5.0535	0.153	4.2202	-0.114	4.6483	-0.3516	4.6531	0.1038		11.866	5.0448	-0.0191	4.2211	-0.0912	4.6618	-0.0621	4.6454	-0.0623
2421.41	5.0516	0.1147	4.2211	-0.0912	4.6483	-0.3516	4.6521	0.083		11.87	5.0467	0.0191	4.2231	-0.0456	4.6627	-0.0414	4.6454	-0.0623
2421.41	5.0554	0.1912	4.2154	-0.228	4.6512	-0.2895	4.654	0.1245		11.884	5.0458	0	4.224	-0.0228	4.6618	-0.0621	4.6444	-0.083
2421.41	5.0545	0.1721	4.2202	-0.114	4.6502	-0.3102	4.6521	0.083		11.913	5.0477	0.0382	4.225	0	4.6618	-0.0621	4.6473	-0.0208
2421.44	5.0573	0.2294	4.2183	-0.1596	4.6502	-0.3102	4.6531	0.1038		11.916	5.0458	0	4.2231	-0.0456	4.6618	-0.0621	4.6473	-0.0208
2421.45	5.0564	0.2103	4.2202	-0.114	4.6483	-0.3516	4.6531	0.1038		11.919	5.0438	-0.0382	4.225	0	4.6637	-0.0207	4.6454	-0.0623
2421.45	5.0545	0.1721	4.2211	-0.0912	4.6502	-0.3102	4.6531	0.1038		11.921	5.0438	-0.0382	4.2221	-0.0684	4.6647	0	4.6463	-0.0415
2421.45	5.0564	0.2103	4.2202	-0.114	4.6492	-0.3309	4.6531	0.1038		11.952	5.0467	0.0191	4.226	0.0228	4.6618	-0.0621	4.6425	-0.1245
2421.48	5.0545	0.1721	4.2183	-0.1596	4.6502	-0.3102	4.6531	0.1038		11.955	5.0477	0.0382	4.225	0	4.6627	-0.0414	4.6454	-0.0623
2421.49	5.0564	0.2103	4.2202	-0.114	4.6483	-0.3516	4.6531	0.1038		11.958	5.0477	0.0382	4.225	0	4.6589	-0.1241	4.6473	-0.0208
2421.49	5.0573	0.2294	4.2221	-0.0684	4.6502	-0.3102	4.6531	0.1038		11.96	5.0458	0	4.2192	-0.1368	4.6647	0	4.6463	-0.0415
2421.49	5.0564	0.2103	4.2231	-0.0456	4.6483	-0.3516	4.654	0.1245		11.99	5.0458	0	4.2231	-0.0456	4.6627	-0.0414	4.6454	-0.0623
2421.5	5.0554	0.1912	4.2134	-0.2736	4.6483	-0.3516	4.6531	0.1038		11.994	5.0458	0	4.2221	-0.0684	4.6598	-0.1034	4.6463	-0.0415
2421.53	5.0554	0.1912	4.2163	-0.2052	4.6463	-0.393	4.6521	0.083		11.996	5.0458	0	4.224	-0.0228	4.6637	-0.0207	4.6434	-0.1038
2421.53	5.0545	0.1721	4.2183	-0.1596	4.6502	-0.3102	4.654	0.1245		12	5.0458	0	4.224	-0.0228	4.6618	-0.0621	4.6473	-0.0208
2421.53	5.0554	0.1912	4.2202	-0.114	4.6531	-0.2482	4.6521	0.083		12.03	5.0458	0	4.2221	-0.0684	4.6627	-0.0414	4.6463	-0.0415
2421.56	5.0554	0.1912	4.2192	-0.1368	4.6512	-0.2895	4.6531	0.1038		12.034	5.0448	-0.0191	4.2211	-0.0912	4.6618	-0.0621	4.6444	-0.083
2421.56	5.0554	0.1912	4.2221	-0.0684	4.6512	-0.2895	4.6531	0.1038		12.036	5.0467	0.0191	4.2202	-0.114	4.6627	-0.0414	4.6415	-0.1453
2421.59	5.0554	0.1912	4.2211	-0.0912	4.6502	-0.3102	4.6521	0.083		12.039	5.0458	0	4.225	0	4.6608	-0.0827	4.6473	-0.0208
2421.59	5.0525	0.1338	4.2211	-0.0912	4.6483	-0.3516	4.6531	0.1038		12.069	5.0477	0.0382	4.2231	-0.0456	4.6627	-0.0414	4.6434	-0.1038
2421.61	5.0535	0.153	4.2154	-0.228	4.6483	-0.3516	4.6531	0.1038		12.072	5.0419	-0.0765	4.2231	-0.0456	4.6618	-0.0621	4.6473	-0.0208
2421.61	5.0573	0.2294	4.2211	-0.0912	4.6502	-0.3102	4.654	0.1245		12.075	5.0458	0	4.2221	-0.0684	4.6637	-0.0207	4.6463	-0.0415
2421.62	5.0554	0.1912	4.2211	-0.0912	4.6483	-0.3516	4.6502	0.0415		12.079	5.0429	-0.0574	4.224	-0.0228	4.6627	-0.0414	4.6473	-0.0208
2421.62	5.0554	0.1912	4.2231	-0.0456	4.6454	-0.4136	4.654	0.1245		12.109	5.0458	0	4.226	0.0228	4.6627	-0.0414	4.6454	-0.0623
2421.62	5.0535	0.153	4.2231	-0.0456	4.6492	-0.3309	4.654	0.1245		12.112	5.0448	-0.0191	4.226	0.0228	4.6627	-0.0414	4.6473	-0.0208
2421.63	5.0554	0.1912	4.2192	-0.1368	4.6512	-0.2895	4.6569	0.1868		12.115	5.0458	0	4.2221	-0.0684	4.6598	-0.1034	4.6434	-0.1038
2421.66	5.0554	0.1912	4.2192	-0.1368	4.6502	-0.3102	4.654	0.1245		12.117	5.0487	0.0574	4.2231	-0.0456	4.6627	-0.0414	4.6444	-0.083
2421.66	5.0545	0.1721	4.2202	-0.114	4.6492	-0.3309	4.6521	0.083		12.148	5.0467	0.0191	4.2211	-0.0912	4.6627	-0.0414	4.6454	-0.0623
2421.67	5.0564	0.2103	4.2192	-0.1368	4.6483	-0.3516	4.6521	0.083		12.152	5.0448	-0.0191	4.225	0	4.6618	-0.0621	4.6454	-0.0623
2421.67	5.0554	0.1912	4.2211	-0.0912	4.6502	-0.3102	4.654	0.1245		12.154	5.0458	0	4.225	0	4.6627	-0.0414	4.6454	-0.0623
2421.7	5.0545	0.1721	4.2192	-0.1368	4.6531	-0.2482	4.6521	0.083		12.158	5.0448	-0.0191	4.224	-0.0228	4.6627	-0.0414	4.6454	-0.0623
2421.7	5.0554	0.1912	4.2211	-0.0912	4.6492	-0.3309	4.654	0.1245		12.188	5.0477	0.0382	4.2221	-0.0684	4.6637	-0.0207	4.6463	-0.0415
2421.72	5.0554	0.1912	4.2183	-0.1596	4.6502	-0.3102	4.6521	0.083		12.191	5.0458	0	4.226	0.0228	4.6618	-0.0621	4.6454	-0.0623
2421.72	5.0545	0.1721	4.2183	-0.1596	4.6473	-0.3723	4.6521	0.083		12.194	5.0458	0	4.2211	-0.0912	4.6618	-0.0621	4.6454	-0.0623
2421.75	5.0554	0.1912	4.2192	-0.1368	4.6502	-0.3102	4.6531	0.1038		12.196	5.0448	-0.0191	4.2231	-0.0456	4.6618	-0.0621	4.6444	-0.083
2421.76	5.0554	0.1912	4.2192	-0.1368	4.6492	-0.3309	4.654	0.1245		12.226	5.0458	0	4.2231	-0.0456	4.6627	-0.0414	4.6454	-0.0623
2421.76	5.0554	0.1912	4.2183	-0.1596	4.6502	-0.3102	4.6531	0.1038		12.23	5.0458	0	4.224	-0.0228	4.6618	-0.0621	4.6454	-0.0623
2421.76	5.0564	0.2103	4.2211	-0.0912	4.6483	-0.3516	4.6521	0.083		12.232	5.0448	-0.0191	4.2221	-0.0684	4.6647	0	4.6444	-0.083
2421.76	5.0545	0.1721	4.2202	-0.114	4.6483	-0.3516	4.6512	0.0623		12.236	5.0429	-0.0574	4.225	0	4.6627	-0.0414	4.6463	-0.0415
2421.8	5.0554	0.1912	4.2183	-0.1596	4.6473	-0.3723	4.654	0.1245		12.294	5.0448	-0.0191	4.2231	-0.0456	4.6618	-0.0621	4.6444	-0.083
2421.8	5.0545	0.1721	4.2144	-0.2508	4.6463	-0.393	4.6531	0.1038		12.297	5.0458	0	4.2279	0.0684	4.6618	-0.0621	4.6454	-0.0623
2421.8	5.0554	0.1912	4.2192	-0.1368	4.6483	-0.3516	4.6521	0.083		12.3	5.0448	-0.0191	4.224	-0.0228	4.6637	-0.0207	4.6473	-0.0208
2421.8	5.0573	0.2294	4.2192	-0.1368	4.6492	-0.3309	4.6521	0.083		12.325	5.0477	0.0382	4.2202	-0.114	4.6627	-0.0414	4.6463	-0.0415
2421.84	5.0535	0.153	4.2211	-0.0912	4.6492	-0.3309	4.6521	0.083		12.327	5.0458	0	4.2221	-0.0684	4.6608	-0.0827	4.6454	-0.0623
2421.85	5.0535	0.153	4.2202	-0.114	4.6483	-0.3516	4.6512	0.0623		12.346	5.0467	0.0191	4.2231	-0.0456	4.6627	-0.0414	4.6454	-0.0623
2421.85	5.0564	0.2103	4.2192	-0.1368	4.6492	-0.3309	4.6531	0.1038		12.349	5.0458	0	4.2269	0.0456	4.6637	-0.0207	4.6473	-0.0208
2421.86	5.0554	0.1912	4.2202	-0.114	4.6502	-0.3102	4.654	0.1245		12.351	5.0458	0	4.2221	-0.0684	4.6618	-0.0621	4.6434	-0.1038
2421.87	5.0554	0.1912	4.2211	-0.0912	4.6492	-0.3309	4.656	0.166		12.354	5.0448	-0.0191	4.224	-0.0228	4.6647	0	4.6454	-0.0623
2421.87	5.0554	0.1912	4.2202	-0.114	4.6512	-0.2895	4.656	0.166		12.356	5.0458	0	4.2221	-0.0684	4.6618	-0.0621	4.6405	-0.166
2421.88	5.0554	0.1912	4.2202	-0.114	4.6521	-0.2689	4.6531	0.1038		12.366	5.0477	0.0382	4.2211	-0.0912	4.6647	0	4.6444	-0.083
2421.91	5.0564	0.2103	4.2211	-0.0912	4.6492	-0.3309	4.6483	0		12.369	5.0458	0	4.2221	-0.0684	4.6627	-0.0414	4.6454	-0.0623
2421.91	5.0564	0.2103	4.2192	-0.1368	4.6521	-0.2689	4.6521	0.083		12.399	5.0448	-0.0191	4.2231	-0.0456	4.6627	-0.0414	4.6463	-0.0415
2421.91	5.0554	0.1912	4.2211	-0.0912	4.6492	-0.3309	4.6512	0.0623		12.402	5.0448	-0.0191	4.2221	-0.0684	4.6637	-0.0207	4.6463	-0.0415
2421.92	5.0573	0.2294	4.2183	-0.1596	4.6483	-0.3516	4.654	0.1245		12.405	5.0458	0	4.2144	-0.2508	4.6627	-0.0414	4.6463	-0.0415
2421.95	5.0545	0.1721	4.2192	-0.1368	4.6502	-0.3102	4.6531	0.1038		12.408	5.0458	0	4.2317	0.1596	4.6627	-0.0414	4.6463	-0.0415
2421.95	5.0554	0.1912	4.2192	-0.1368	4.6483	-0.3516	4.6521	0.083		12.411	5.0477	0.0382	4.224	-0.0228	4.6618	-0.0621	4.6463	-0.0415
2421.95	5.0545	0.1721	4.2192	-0.1368	4.6512	-0.2895	4.6521	0.083		12.442	5.0458	0	4.2231	-0.0456	4.6627	-0.0414	4.6454	-0.0623
2421.95	5.0545	0.1721	4.2173	-0.1824	4.6502	-0.3102	4.6512	0.0623		12.447	5.0448	-0.0191	4.2221	-0.0684	4.6637	-0.0207	4.6454	-0.0623
2421.99	5.0573	0.2294	4.2202	-0.114	4.6492	-0.3309	4.6531	0.1038		12.454	5.0458	0	4.2231	-0.0456	4.6618	-0.0621	4.6463	-0.0415
2421.99	5.0554	0.1912	4.2183	-0.1596	4.6502	-0.3102	4.6531	0.1038		12.483	5.0458	0	4.2231	-0.0456	4.6627	-0.0414	4.6454	-0.0623
2422	5.0564	0.2103	4.2192	-0.1368	4.6502	-0.3102	4.6512	0.0623		12.486	5.0467	0.0191	4.2279	0.0684	4.6589	-0.1241	4.6454	-0.0623
2422	5.0545	0.1721	4.2202	-0.114	4.6512	-0.2895	4.6531	0.1038		12.489	5.0467	0.0191	4.2211	-0.0912	4.6627	-0.0414	4.6415	-0.1453
2422.03	5.0573	0.2294	4.2154	-0.228	4.6512	-0.2895	4.6531	0.1038		12.502	5.0438	-0.0382	4.225	0	4.6627	-0.0414	4.6463	-0.0415
2422.03	5.0535	0.153	4.2173	-0.1824	4.6502	-0.3102	4.6521	0.083		12.505	5.0487	0.0574	4.225	0	4.6589	-0.1241	4.6463	-0.0415
2422.04	5.0545	0.1721	4.2269	0.0456	4.6502	-0.3102	4.6521	0.083		12.519	5.0458	0	4.2269	0.0456	4.6618	-0.0621	4.6454	-0.0623
2422.04	5.0535	0.153	4.224	-0.0228	4.6502	-0.3102	4.6521	0.083		12.522	5.0448	-0.0191	4.2192	-0.1368	4.6627	-0.0414	4.6434	-0.1038
2422.07	5.0564	0.2103	4.2202	-0.114	4.6531	-0.2482	4.654	0.1245		12.555	5.0458	0	4.2231	-0.0456	4.6618	-0.0621	4.6434	-0.1038
2422.07	5.0554	0.1912	4.2211	-0.0912	4.6444	-0.4343	4.6521	0.083		12.559	5.0448	-0.0191	4.225	0	4.6598	-0.1034	4.6444	-0.083
2422.08	5.0554	0.1912	4.2211	-0.0912	4.6502	-0.3102	4.6531	0.1038		12.561	5.0448	-0.0191	4.225	0	4.6618	-0.0621	4.6444	-0.083
2422.08	5.0573	0.2294	4.2183	-0.1596	4.6483	-0.3516	4.6531	0.1038		12.565	5.0458	0	4.2202	-0.114	4.6618	-0.0621	4.6444	-0.083
2422.11	5.0545	0.1721	4.2202	-0.114	4.6502	-0.3102	4.6473	-0.0208		12.57	5.0458	0	4.2211	-0.0912	4.6627	-0.0414	4.6463	-0.0415
2422.11	5.0554	0.1912	4.2211	-0.0912	4.6512	-0.2895	4.654	0.1245		12.6	5.0448	-0.0191	4.226	0.0228	4.6627	-0.0414	4.6444	-0.083
2422.12	5.0573	0.2294	4.2163	-0.2052	4.6492	-0.3309	4.654	0.1245		12.604	5.0467	0.0191	4.2221	-0.0684	4.6598	-0.1034	4.6444	-0.083
2422.12	5.0554	0.1912	4.2183	-0.1596	4.6483	-0.3516	4.654	0.1245		12.607	5.0458	0	4.225	0	4.6627	-0.0414	4.6463	-0.0415
2422.15	5.0554	0.1912	4.2202	-0.114	4.6483	-0.3516	4.654	0.1245		12.61	5.0438	-0.0382	4.225	0	4.6618	-0.0621	4.6473	-0.0208
2422.16	5.0564	0.2103	4.2183	-0.1596	4.6502	-0.3102	4.6521	0.083		12.641	5.0458	0	4.2211	-0.0912	4.6656	0.0207	4.6463	-0.0415
2422.16	5.0516	0.1147	4.2173	-0.1824	4.6512	-0.2895	4.6521	0.083		12.644	5.0458	0	4.2298	0.114	4.6627	-0.0414	4.6444	-0.083
2422.18	5.0564	0.2103	4.2183	-0.1596	4.6502	-0.3102	4.6512	0.0623		12.646	5.0458	0	4.2231	-0.0456	4.6637	-0.0207	4.6444	-0.083
2422.19	5.0573	0.2294	4.2221	-0.0684	4.6492	-0.3309	4.655	0.1453		12.653	5.0448	-0.0191	4.2231	-0.0456	4.6637	-0.0207	4.6473	-0.0208
2422.21	5.0554	0.1912	4.2211	-0.0912	4.6502	-0.3102	4.654	0.1245		12.683	5.0458	0	4.2231	-0.0456	4.6618	-0.0621	4.6454	-0.0623
2422.21	5.0525	0.1338	4.2202	-0.114	4.6492	-0.3309	4.654	0.1245		12.686	5.0448	-0.0191	4.2231	-0.0456	4.6627	-0.0414	4.6444	-0.083
2422.23	5.0564	0.2103	4.2202	-0.114	4.6483	-0.3516	4.6512	0.0623		12.689	5.0458	0	4.2231	-0.0456	4.6627	-0.0414	4.6463	-0.0415
2422.24	5.0564	0.2103	4.2173	-0.1824	4.6473	-0.3723	4.6531	0.1038		12.691	5.0458	0	4.2231	-0.0456	4.6618	-0.0621	4.6463	-0.0415
2422.24	5.0554	0.1912	4.2183	-0.1596	4.6483	-0.3516	4.6521	0.083		12.722	5.0477	0.0382	4.2211	-0.0912	4.6618	-0.0621	4.6405	-0.166
2422.24	5.0545	0.1721	4.2183	-0.1596	4.6502	-0.3102	4.6521	0.083		12.725	5.0458	0	4.2211	-0.0912	4.6598	-0.1034	4.6473	-0.0208
2422.25	5.0545	0.1721	4.2192	-0.1368	4.6483	-0.3516	4.6483	0		12.728	5.0448	-0.0191	4.2192	-0.1368	4.6618	-0.0621	4.6463	-0.0415
2422.25	5.0554	0.1912	4.2211	-0.0912	4.6492	-0.3309	4.6521	0.083		12.73	5.0458	0	4.225	0	4.6627	-0.0414	4.6463	-0.0415
2422.28	5.0573	0.2294	4.2231	-0.0456	4.6492	-0.3309	4.654	0.1245		12.761	5.0467	0.0191	4.2221	-0.0684	4.6637	-0.0207	4.6483	0
2422.28	5.0545	0.1721	4.2211	-0.0912	4.6492	-0.3309	4.6512	0.0623		12.764	5.0477	0.0382	4.226	0.0228	4.6627	-0.0414	4.6463	-0.0415
2422.29	5.0545	0.1721	4.2192	-0.1368	4.6483	-0.3516	4.654	0.1245		12.766	5.0438	-0.0382	4.2221	-0.0684	4.6627	-0.0414	4.6454	-0.0623
2422.29	5.0545	0.1721	4.2192	-0.1368	4.6492	-0.3309	4.6521	0.083		12.773	5.0458	0	4.2231	-0.0456	4.6627	-0.0414	4.6444	-0.083
2422.32	5.0564	0.2103	4.2202	-0.114	4.6444	-0.4343	4.6531	0.1038		12.802	5.0458	0	4.2231	-0.0456	4.6637	-0.0207	4.6454	-0.0623
2422.32	5.0545	0.1721	4.2211	-0.0912	4.6483	-0.3516	4.654	0.1245		12.806	5.0458	0	4.2192	-0.1368	4.6618	-0.0621	4.6425	-0.1245
2422.33	5.0535	0.153	4.2202	-0.114	4.6492	-0.3309	4.6531	0.1038		12.809	5.0477	0.0382	4.2211	-0.0912	4.6608	-0.0827	4.6444	-0.083
2422.33	5.0535	0.153	4.2163	-0.2052	4.6502	-0.3102	4.6531	0.1038		12.811	5.0467	0.0191	4.225	0	4.6656	0.0207	4.6434	-0.1038
2422.36	5.0573	0.2294	4.2202	-0.114	4.6483	-0.3516	4.6521	0.083		12.842	5.0458	0	4.2269	0.0456	4.6618	-0.0621	4.6463	-0.0415
2422.36	5.0554	0.1912	4.2163	-0.2052	4.6492	-0.3309	4.6512	0.0623		12.845	5.0448	-0.0191	4.2231	-0.0456	4.6627	-0.0414	4.6463	-0.0415
2422.36	5.0564	0.2103	4.2202	-0.114	4.6502	-0.3102	4.6502	0.0415		12.848	5.0467	0.0191	4.226	0.0228	4.6598	-0.1034	4.6473	-0.0208
2422.37	5.0554	0.1912	4.2231	-0.0456	4.6502	-0.3102	4.654	0.1245		12.85	5.0467	0.0191	4.2163	-0.2052	4.6618	-0.0621	4.6434	-0.1038
2422.38	5.0554	0.1912	4.2211	-0.0912	4.6502	-0.3102	4.6531	0.1038		12.881	5.0448	-0.0191	4.225	0	4.6618	-0.0621	4.6454	-0.0623
2422.41	5.0554	0.1912	4.2192	-0.1368	4.6512	-0.2895	4.6531	0.1038		12.884	5.0477	0.0382	4.2231	-0.0456	4.6627	-0.0414	4.6444	-0.083
2422.41	5.0573	0.2294	4.2221	-0.0684	4.6512	-0.2895	4.655	0.1453		12.886	5.0458	0	4.225	0	4.6608	-0.0827	4.6425	-0.1245
2422.41	5.0545	0.1721	4.2192	-0.1368	4.6502	-0.3102	4.654	0.1245		12.912	5.0438	-0.0382	4.225	0	4.6608	-0.0827	4.6444	-0.083
2422.41	5.0535	0.153	4.2202	-0.114	4.6512	-0.2895	4.6512	0.0623		12.914	5.0467	0.0191	4.2231	-0.0456	4.6608	-0.0827	4.6415	-0.1453
2422.45	5.0545	0.1721	4.2163	-0.2052	4.6492	-0.3309	4.6531	0.1038		12.92	5.0448	-0.0191	4.2221	-0.0684	4.6627	-0.0414	4.6483	0
2422.45	5.0545	0.1721	4.2173	-0.1824	4.6502	-0.3102	4.654	0.1245		12.922	5.0448	-0.0191	4.225	0	4.6637	-0.0207	4.6463	-0.0415
2422.45	5.0535	0.153	4.2183	-0.1596	4.6502	-0.3102	4.6531	0.1038		12.947	5.0448	-0.0191	4.2231	-0.0456	4.6637	-0.0207	4.6463	-0.0415
2422.48	5.0602	0.2868	4.2154	-0.228	4.6521	-0.2689	4.6521	0.083		12.95	5.0448	-0.0191	4.2337	0.2052	4.6627	-0.0414	4.6434	-0.1038
2422.48	5.0554	0.1912	4.2211	-0.0912	4.6502	-0.3102	4.6512	0.0623		12.969	5.0477	0.0382	4.224	-0.0228	4.6608	-0.0827	4.6483	0
2422.49	5.0564	0.2103	4.2211	-0.0912	4.6512	-0.2895	4.6521	0.083		12.971	5.0458	0	4.2231	-0.0456	4.6608	-0.0827	4.6463	-0.0415
2422.49	5.0554	0.1912	4.2211	-0.0912	4.6502	-0.3102	4.6531	0.1038		12.973	5.0448	-0.0191	4.225	0	4.6656	0.0207	4.6454	-0.0623
2422.49	5.0573	0.2294	4.2192	-0.1368	4.6502	-0.3102	4.6512	0.0623		12.977	5.0429	-0.0574	4.2231	-0.0456	4.6618	-0.0621	4.6473	-0.0208
2422.52	5.0564	0.2103	4.2192	-0.1368	4.6512	-0.2895	4.6531	0.1038		13.008	5.0458	0	4.224	-0.0228	4.6627	-0.0414	4.6463	-0.0415
2422.53	5.0545	0.1721	4.2211	-0.0912	4.6502	-0.3102	4.6521	0.083		13.011	5.0487	0.0574	4.2202	-0.114	4.6618	-0.0621	4.6473	-0.0208
2422.53	5.0554	0.1912	4.2202	-0.114	4.6463	-0.393	4.6531	0.1038		13.014	5.0448	-0.0191	4.2211	-0.0912	4.6627	-0.0414	4.6463	-0.0415
2422.53	5.0573	0.2294	4.2202	-0.114	4.6521	-0.2689	4.6531	0.1038		13.016	5.0448	-0.0191	4.2279	0.0684	4.6618	-0.0621	4.6444	-0.083
2422.56	5.0554	0.1912	4.2192	-0.1368	4.6483	-0.3516	4.655	0.1453		13.05	5.0458	0	4.2173	-0.1824	4.6618	-0.0621	4.6444	-0.083
2422.57	5.0583	0.2486	4.2163	-0.2052	4.6492	-0.3309	4.6512	0.0623		13.054	5.0458	0	4.226	0.0228	4.6647	0	4.6473	-0.0208
2422.57	5.0554	0.1912	4.2202	-0.114	4.6492	-0.3309	4.6483	0		13.056	5.0448	-0.0191	4.224	-0.0228	4.6637	-0.0207	4.6444	-0.083
2422.57	5.0583	0.2486	4.2231	-0.0456	4.6483	-0.3516	4.654	0.1245		13.059	5.0458	0	4.226	0.0228	4.6618	-0.0621	4.6463	-0.0415
2422.61	5.0545	0.1721	4.2221	-0.0684	4.6463	-0.393	4.654	0.1245		13.093	5.0458	0	4.226	0.0228	4.6618	-0.0621	4.6396	-0.1868
2422.61	5.0554	0.1912	4.2192	-0.1368	4.6502	-0.3102	4.655	0.1453		13.099	5.0448	-0.0191	4.226	0.0228	4.6627	-0.0414	4.6463	-0.0415
2422.61	5.0564	0.2103	4.2163	-0.2052	4.6521	-0.2689	4.6531	0.1038		13.101	5.0458	0	4.2231	-0.0456	4.6598	-0.1034	4.6463	-0.0415
2422.62	5.0545	0.1721	4.2211	-0.0912	4.6502	-0.3102	4.6521	0.083		13.133	5.0458	0	4.2231	-0.0456	4.6627	-0.0414	4.6454	-0.0623
2422.65	5.0545	0.1721	4.2192	-0.1368	4.6473	-0.3723	4.6531	0.1038		13.139	5.0477	0.0382	4.226	0.0228	4.6627	-0.0414	4.6454	-0.0623
2422.66	5.0554	0.1912	4.2211	-0.0912	4.6502	-0.3102	4.6531	0.1038		13.146	5.0458	0	4.2192	-0.1368	4.6637	-0.0207	4.6444	-0.083
2422.66	5.0554	0.1912	4.2192	-0.1368	4.6502	-0.3102	4.6521	0.083		13.15	5.0467	0.0191	4.225	0	4.6608	-0.0827	4.6463	-0.0415
2422.69	5.0554	0.1912	4.2211	-0.0912	4.6512	-0.2895	4.654	0.1245		13.179	5.0487	0.0574	4.2221	-0.0684	4.6627	-0.0414	4.6444	-0.083
2422.69	5.0554	0.1912	4.2211	-0.0912	4.6492	-0.3309	4.6531	0.1038		13.182	5.0448	-0.0191	4.2211	-0.0912	4.6618	-0.0621	4.6454	-0.0623
2422.7	5.0535	0.153	4.2211	-0.0912	4.6492	-0.3309	4.654	0.1245		13.185	5.0458	0	4.2221	-0.0684	4.6627	-0.0414	4.6463	-0.0415
2422.7	5.0545	0.1721	4.2173	-0.1824	4.6463	-0.393	4.6531	0.1038		13.189	5.0467	0.0191	4.2211	-0.0912	4.6647	0	4.6444	-0.083
2422.73	5.0573	0.2294	4.2202	-0.114	4.6492	-0.3309	4.6512	0.0623		13.219	5.0458	0	4.2231	-0.0456	4.6627	-0.0414	4.6454	-0.0623
2422.74	5.0564	0.2103	4.2183	-0.1596	4.6531	-0.2482	4.6531	0.1038		13.223	5.0448	-0.0191	4.2211	-0.0912	4.6618	-0.0621	4.6463	-0.0415
2422.74	5.0554	0.1912	4.2183	-0.1596	4.6492	-0.3309	4.6512	0.0623		13.225	5.0458	0	4.2211	-0.0912	4.6618	-0.0621	4.6425	-0.1245
2422.75	5.0545	0.1721	4.2192	-0.1368	4.6483	-0.3516	4.6531	0.1038		13.229	5.0458	0	4.2211	-0.0912	4.6618	-0.0621	4.6463	-0.0415
2422.75	5.0545	0.1721	4.2192	-0.1368	4.6492	-0.3309	4.6521	0.083		13.26	5.0467	0.0191	4.226	0.0228	4.6618	-0.0621	4.6463	-0.0415
2422.78	5.0535	0.153	4.2183	-0.1596	4.6483	-0.3516	4.6531	0.1038		13.264	5.0477	0.0382	4.2231	-0.0456	4.6618	-0.0621	4.6463	-0.0415
2422.78	5.0573	0.2294	4.2202	-0.114	4.6512	-0.2895	4.655	0.1453		13.266	5.0467	0.0191	4.2279	0.0684	4.6647	0	4.6434	-0.1038
2422.79	5.0564	0.2103	4.2192	-0.1368	4.6531	-0.2482	4.6531	0.1038		13.272	5.0438	-0.0382	4.2221	-0.0684	4.6598	-0.1034	4.6444	-0.083
2422.79	5.0545	0.1721	4.2202	-0.114	4.6473	-0.3723	4.6531	0.1038		13.303	5.0477	0.0382	4.2221	-0.0684	4.6618	-0.0621	4.6463	-0.0415
2422.82	5.0564	0.2103	4.2211	-0.0912	4.6454	-0.4136	4.6531	0.1038		13.306	5.0458	0	4.225	0	4.6656	0.0207	4.6434	-0.1038
2422.82	5.0554	0.1912	4.2125	-0.2964	4.6521	-0.2689	4.6512	0.0623		13.309	5.0477	0.0382	4.2221	-0.0684	4.6618	-0.0621	4.6454	-0.0623
2422.83	5.0545	0.1721	4.2202	-0.114	4.6502	-0.3102	4.6531	0.1038		13.312	5.0458	0	4.2192	-0.1368	4.6618	-0.0621	4.6434	-0.1038
2422.85	5.0554	0.1912	4.2183	-0.1596	4.6473	-0.3723	4.6531	0.1038		13.342	5.0458	0	4.225	0	4.6618	-0.0621	4.6444	-0.083
2422.85	5.0573	0.2294	4.2183	-0.1596	4.6502	-0.3102	4.654	0.1245		13.345	5.0467	0.0191	4.224	-0.0228	4.6598	-0.1034	4.6463	-0.0415
2422.85	5.0545	0.1721	4.2183	-0.1596	4.6483	-0.3516	4.654	0.1245		13.347	5.0458	0	4.2231	-0.0456	4.6627	-0.0414	4.6444	-0.083
2422.88	5.0545	0.1721	4.2192	-0.1368	4.6483	-0.3516	4.6531	0.1038		13.35	5.0467	0.0191	4.2231	-0.0456	4.6627	-0.0414	4.6463	-0.0415
2422.88	5.0554	0.1912	4.2202	-0.114	4.6492	-0.3309	4.6473	-0.0208		13.382	5.0438	-0.0382	4.2183	-0.1596	4.6618	-0.0621	4.6405	-0.166
2422.89	5.0554	0.1912	4.2221	-0.0684	4.6483	-0.3516	4.6531	0.1038		13.385	5.0487	0.0574	4.226	0.0228	4.6637	-0.0207	4.6444	-0.083
2422.89	5.0545	0.1721	4.2173	-0.1824	4.6512	-0.2895	4.6512	0.0623		13.388	5.0487	0.0574	4.2221	-0.0684	4.6608	-0.0827	4.6473	-0.0208
2422.92	5.0554	0.1912	4.2192	-0.1368	4.6483	-0.3516	4.654	0.1245		13.395	5.0458	0	4.2221	-0.0684	4.6627	-0.0414	4.6473	-0.0208
2422.93	5.0535	0.153	4.2173	-0.1824	4.654	-0.2275	4.6521	0.083		13.397	5.0458	0	4.2211	-0.0912	4.6618	-0.0621	4.6473	-0.0208
2422.93	5.0564	0.2103	4.2192	-0.1368	4.6502	-0.3102	4.6512	0.0623		13.426	5.0458	0	4.2231	-0.0456	4.6627	-0.0414	4.6434	-0.1038
2422.93	5.0545	0.1721	4.2192	-0.1368	4.6492	-0.3309	4.6531	0.1038		13.43	5.0448	-0.0191	4.224	-0.0228	4.6627	-0.0414	4.6463	-0.0415
2422.96	5.0545	0.1721	4.2192	-0.1368	4.6502	-0.3102	4.6531	0.1038		13.433	5.0458	0	4.224	-0.0228	4.6627	-0.0414	4.6454	-0.0623
2422.97	5.0535	0.153	4.2211	-0.0912	4.6502	-0.3102	4.654	0.1245		13.436	5.0448	-0.0191	4.225	0	4.6608	-0.0827	4.6444	-0.083
2422.97	5.0545	0.1721	4.2192	-0.1368	4.6531	-0.2482	4.6531	0.1038		13.467	5.0448	-0.0191	4.224	-0.0228	4.6627	-0.0414	4.6434	-0.1038
2422.97	5.0545	0.1721	4.2163	-0.2052	4.6502	-0.3102	4.654	0.1245		13.47	5.0429	-0.0574	4.2192	-0.1368	4.6627	-0.0414	4.6473	-0.0208
2423	5.0545	0.1721	4.2173	-0.1824	4.6502	-0.3102	4.6531	0.1038		13.473	5.0448	-0.0191	4.2211	-0.0912	4.6627	-0.0414	4.6454	-0.0623
2423	5.0535	0.153	4.2202	-0.114	4.6502	-0.3102	4.6531	0.1038		13.476	5.0467	0.0191	4.224	-0.0228	4.6598	-0.1034	4.6444	-0.083
2423.01	5.0535	0.153	4.2202	-0.114	4.6502	-0.3102	4.6502	0.0415		13.507	5.0458	0	4.225	0	4.6627	-0.0414	4.6463	-0.0415
2423.01	5.0545	0.1721	4.2192	-0.1368	4.6502	-0.3102	4.6512	0.0623		13.51	5.0429	-0.0574	4.225	0	4.6608	-0.0827	4.6473	-0.0208
2423.02	5.0545	0.1721	4.2211	-0.0912	4.6492	-0.3309	4.654	0.1245		13.512	5.0458	0	4.226	0.0228	4.6627	-0.0414	4.6415	-0.1453
2423.05	5.0554	0.1912	4.2211	-0.0912	4.6531	-0.2482	4.6531	0.1038		13.538	5.0458	0	4.2221	-0.0684	4.6627	-0.0414	4.6444	-0.083
2423.05	5.0545	0.1721	4.2221	-0.0684	4.6502	-0.3102	4.6531	0.1038		13.54	5.0448	-0.0191	4.2221	-0.0684	4.6618	-0.0621	4.6463	-0.0415
2423.05	5.0573	0.2294	4.2211	-0.0912	4.6483	-0.3516	4.6502	0.0415		13.546	5.0458	0	4.224	-0.0228	4.6608	-0.0827	4.6463	-0.0415
2423.05	5.0554	0.1912	4.2202	-0.114	4.6492	-0.3309	4.6521	0.083		13.574	5.0448	-0.0191	4.224	-0.0228	4.6627	-0.0414	4.6454	-0.0623
2423.09	5.0554	0.1912	4.2202	-0.114	4.6502	-0.3102	4.6512	0.0623		13.576	5.0448	-0.0191	4.2231	-0.0456	4.6598	-0.1034	4.6463	-0.0415
2423.1	5.0554	0.1912	4.2221	-0.0684	4.6512	-0.2895	4.656	0.166		13.583	5.0458	0	4.2221	-0.0684	4.6647	0	4.6454	-0.0623
2423.1	5.0554	0.1912	4.225	0	4.6492	-0.3309	4.6521	0.083		13.585	5.0438	-0.0382	4.225	0	4.6637	-0.0207	4.6454	-0.0623
2423.1	5.0554	0.1912	4.2192	-0.1368	4.6492	-0.3309	4.6531	0.1038		13.604	5.0467	0.0191	4.2202	-0.114	4.6627	-0.0414	4.6415	-0.1453
2423.11	5.0564	0.2103	4.2192	-0.1368	4.6492	-0.3309	4.6502	0.0415		13.606	5.0438	-0.0382	4.2279	0.0684	4.6618	-0.0621	4.6463	-0.0415
2423.14	5.0545	0.1721	4.2202	-0.114	4.6502	-0.3102	4.6521	0.083		13.609	5.0458	0	4.2183	-0.1596	4.6618	-0.0621	4.6434	-0.1038
2423.14	5.0545	0.1721	4.2173	-0.1824	4.6502	-0.3102	4.6531	0.1038		13.638	5.0429	-0.0574	4.2231	-0.0456	4.6647	0	4.6415	-0.1453
2423.15	5.0554	0.1912	4.2163	-0.2052	4.6502	-0.3102	4.6531	0.1038		13.641	5.0448	-0.0191	4.2231	-0.0456	4.6598	-0.1034	4.6473	-0.0208
2423.15	5.0535	0.153	4.2183	-0.1596	4.6521	-0.2689	4.6512	0.0623		13.644	5.0458	0	4.2231	-0.0456	4.6627	-0.0414	4.6473	-0.0208
2423.16	5.0535	0.153	4.2192	-0.1368	4.6512	-0.2895	4.6512	0.0623		13.646	5.0467	0.0191	4.2231	-0.0456	4.6627	-0.0414	4.6454	-0.0623
2423.18	5.0564	0.2103	4.2202	-0.114	4.6492	-0.3309	4.6531	0.1038		13.678	5.0477	0.0382	4.225	0	4.6608	-0.0827	4.6444	-0.083
2423.19	5.0554	0.1912	4.2211	-0.0912	4.6492	-0.3309	4.6521	0.083		13.681	5.0458	0	4.224	-0.0228	4.6618	-0.0621	4.6444	-0.083
2423.19	5.0554	0.1912	4.2144	-0.2508	4.6483	-0.3516	4.6531	0.1038		13.69	5.0467	0.0191	4.224	-0.0228	4.6618	-0.0621	4.6473	-0.0208
2423.19	5.0554	0.1912	4.2221	-0.0684	4.6512	-0.2895	4.6531	0.1038		13.693	5.0487	0.0574	4.224	-0.0228	4.6608	-0.0827	4.6434	-0.1038
2423.22	5.0573	0.2294	4.2163	-0.2052	4.6502	-0.3102	4.6531	0.1038		13.695	5.0487	0.0574	4.225	0	4.6627	-0.0414	4.6454	-0.0623
2423.23	5.0535	0.153	4.2183	-0.1596	4.6492	-0.3309	4.654	0.1245		13.732	5.0458	0	4.2221	-0.0684	4.6618	-0.0621	4.6434	-0.1038
2423.23	5.0554	0.1912	4.2192	-0.1368	4.6502	-0.3102	4.6531	0.1038		13.738	5.0477	0.0382	4.225	0	4.6589	-0.1241	4.6463	-0.0415
2423.23	5.0545	0.1721	4.2183	-0.1596	4.6502	-0.3102	4.6531	0.1038		13.751	5.0448	-0.0191	4.224	-0.0228	4.6647	0	4.6454	-0.0623
2423.27	5.0554	0.1912	4.2192	-0.1368	4.6502	-0.3102	4.6483	0		13.754	5.0458	0	4.2231	-0.0456	4.6627	-0.0414	4.6444	-0.083
2423.27	5.0573	0.2294	4.2183	-0.1596	4.6473	-0.3723	4.6531	0.1038		13.756	5.0448	-0.0191	4.224	-0.0228	4.6569	-0.1655	4.6454	-0.0623
2423.27	5.0545	0.1721	4.2173	-0.1824	4.6473	-0.3723	4.6531	0.1038		13.76	5.0458	0	4.2211	-0.0912	4.6627	-0.0414	4.6463	-0.0415
2423.3	5.0564	0.2103	4.2173	-0.1824	4.6444	-0.4343	4.6521	0.083		13.792	5.0448	-0.0191	4.2221	-0.0684	4.6647	0	4.6444	-0.083
2423.31	5.0525	0.1338	4.224	-0.0228	4.6502	-0.3102	4.6521	0.083		13.795	5.0477	0.0382	4.225	0	4.6627	-0.0414	4.6463	-0.0415
2423.31	5.0525	0.1338	4.2163	-0.2052	4.6512	-0.2895	4.655	0.1453		13.798	5.0467	0.0191	4.225	0	4.6608	-0.0827	4.6444	-0.083
2423.31	5.0554	0.1912	4.2183	-0.1596	4.6502	-0.3102	4.6531	0.1038		13.801	5.0477	0.0382	4.2231	-0.0456	4.6608	-0.0827	4.6405	-0.166
2423.34	5.0545	0.1721	4.2192	-0.1368	4.6473	-0.3723	4.654	0.1245		13.809	5.0448	-0.0191	4.2231	-0.0456	4.6627	-0.0414	4.6444	-0.083
2423.35	5.0554	0.1912	4.2163	-0.2052	4.6483	-0.3516	4.6531	0.1038		13.841	5.0477	0.0382	4.2173	-0.1824	4.6627	-0.0414	4.6444	-0.083
2423.35	5.0545	0.1721	4.2163	-0.2052	4.6473	-0.3723	4.6512	0.0623		13.843	5.0419	-0.0765	4.226	0.0228	4.6627	-0.0414	4.6425	-0.1245
2423.35	5.0545	0.1721	4.2163	-0.2052	4.6483	-0.3516	4.654	0.1245		13.845	5.0467	0.0191	4.2211	-0.0912	4.6618	-0.0621	4.6473	-0.0208
2423.38	5.0554	0.1912	4.2192	-0.1368	4.6483	-0.3516	4.6531	0.1038		13.849	5.0448	-0.0191	4.2231	-0.0456	4.6627	-0.0414	4.6463	-0.0415
2423.39	5.0573	0.2294	4.2183	-0.1596	4.6483	-0.3516	4.6531	0.1038		13.879	5.0458	0	4.224	-0.0228	4.6608	-0.0827	4.6444	-0.083
2423.39	5.0554	0.1912	4.2154	-0.228	4.6492	-0.3309	4.654	0.1245		13.882	5.0458	0	4.2231	-0.0456	4.6637	-0.0207	4.6473	-0.0208
2423.41	5.0545	0.1721	4.2183	-0.1596	4.6502	-0.3102	4.6521	0.083		13.885	5.0458	0	4.224	-0.0228	4.6618	-0.0621	4.6444	-0.083
2423.42	5.0573	0.2294	4.2211	-0.0912	4.6473	-0.3723	4.6531	0.1038		13.889	5.0458	0	4.2211	-0.0912	4.6627	-0.0414	4.6434	-0.1038
2423.44	5.0554	0.1912	4.2154	-0.228	4.6502	-0.3102	4.6512	0.0623		13.919	5.0448	-0.0191	4.2221	-0.0684	4.6618	-0.0621	4.6454	-0.0623
2423.44	5.0554	0.1912	4.2144	-0.2508	4.6483	-0.3516	4.654	0.1245		13.922	5.0438	-0.0382	4.2221	-0.0684	4.6618	-0.0621	4.6444	-0.083
2423.46	5.0535	0.153	4.2202	-0.114	4.6512	-0.2895	4.6512	0.0623		13.925	5.0477	0.0382	4.2289	0.0912	4.6637	-0.0207	4.6454	-0.0623
2423.47	5.0554	0.1912	4.2211	-0.0912	4.6512	-0.2895	4.6512	0.0623		13.932	5.0448	-0.0191	4.2231	-0.0456	4.6637	-0.0207	4.6454	-0.0623
2423.47	5.0545	0.1721	4.2183	-0.1596	4.6521	-0.2689	4.6521	0.083		13.963	5.0448	-0.0191	4.2211	-0.0912	4.6618	-0.0621	4.6454	-0.0623
2423.47	5.0535	0.153	4.2202	-0.114	4.6531	-0.2482	4.6531	0.1038		13.966	5.0438	-0.0382	4.2231	-0.0456	4.6647	0	4.6473	-0.0208
2423.48	5.0564	0.2103	4.2183	-0.1596	4.6483	-0.3516	4.6521	0.083		13.969	5.0448	-0.0191	4.2231	-0.0456	4.6647	0	4.6425	-0.1245
2423.48	5.0545	0.1721	4.2163	-0.2052	4.6434	-0.455	4.6521	0.083		13.971	5.0458	0	4.2231	-0.0456	4.6618	-0.0621	4.6463	-0.0415
2423.49	5.0554	0.1912	4.2183	-0.1596	4.6502	-0.3102	4.6521	0.083		14.001	5.0448	-0.0191	4.2231	-0.0456	4.6618	-0.0621	4.6454	-0.0623
2423.52	5.0545	0.1721	4.2173	-0.1824	4.6502	-0.3102	4.6531	0.1038		14.005	5.0448	-0.0191	4.2221	-0.0684	4.6627	-0.0414	4.6415	-0.1453
2423.52	5.0554	0.1912	4.2183	-0.1596	4.6502	-0.3102	4.6521	0.083		14.008	5.0458	0	4.226	0.0228	4.6627	-0.0414	4.6444	-0.083
2423.52	5.0545	0.1721	4.2183	-0.1596	4.6502	-0.3102	4.6531	0.1038		14.01	5.0448	-0.0191	4.2221	-0.0684	4.6627	-0.0414	4.6444	-0.083
2423.53	5.0535	0.153	4.225	0	4.6483	-0.3516	4.6531	0.1038		14.04	5.0448	-0.0191	4.2221	-0.0684	4.6618	-0.0621	4.6444	-0.083
2423.56	5.0554	0.1912	4.2173	-0.1824	4.6483	-0.3516	4.6531	0.1038		14.044	5.0448	-0.0191	4.2221	-0.0684	4.6598	-0.1034	4.6444	-0.083
2423.56	5.0554	0.1912	4.2173	-0.1824	4.6492	-0.3309	4.6521	0.083		14.046	5.0458	0	4.2183	-0.1596	4.6627	-0.0414	4.6444	-0.083
2423.57	5.0545	0.1721	4.2211	-0.0912	4.6502	-0.3102	4.6512	0.0623		14.052	5.0458	0	4.2231	-0.0456	4.6685	0.0827	4.6454	-0.0623
2423.57	5.0545	0.1721	4.2183	-0.1596	4.6502	-0.3102	4.6531	0.1038		14.056	5.0448	-0.0191	4.2221	-0.0684	4.6647	0	4.6463	-0.0415
2423.6	5.0545	0.1721	4.2211	-0.0912	4.6473	-0.3723	4.6531	0.1038		14.068	5.0438	-0.0382	4.225	0	4.6627	-0.0414	4.6454	-0.0623
2423.6	5.0545	0.1721	4.2183	-0.1596	4.6502	-0.3102	4.6521	0.083		14.098	5.0458	0	4.225	0	4.6618	-0.0621	4.6434	-0.1038
2423.61	5.0545	0.1721	4.2192	-0.1368	4.6502	-0.3102	4.6531	0.1038		14.101	5.0458	0	4.2221	-0.0684	4.6618	-0.0621	4.6454	-0.0623
2423.61	5.0535	0.153	4.2192	-0.1368	4.6483	-0.3516	4.6521	0.083		14.104	5.0458	0	4.2221	-0.0684	4.6589	-0.1241	4.6434	-0.1038
2423.64	5.0535	0.153	4.2183	-0.1596	4.6492	-0.3309	4.6502	0.0415		14.129	5.0458	0	4.225	0	4.6627	-0.0414	4.6463	-0.0415
2423.64	5.0554	0.1912	4.2192	-0.1368	4.6502	-0.3102	4.654	0.1245		14.131	5.0448	-0.0191	4.224	-0.0228	4.6598	-0.1034	4.6434	-0.1038
2423.65	5.0583	0.2486	4.2154	-0.228	4.6512	-0.2895	4.6521	0.083		14.157	5.0467	0.0191	4.225	0	4.6627	-0.0414	4.6454	-0.0623
2423.65	5.0554	0.1912	4.2183	-0.1596	4.6512	-0.2895	4.6502	0.0415		14.159	5.0477	0.0382	4.2211	-0.0912	4.6627	-0.0414	4.6444	-0.083
2423.69	5.0554	0.1912	4.2192	-0.1368	4.6492	-0.3309	4.6521	0.083		14.178	5.0448	-0.0191	4.2183	-0.1596	4.6618	-0.0621	4.6454	-0.0623
2423.7	5.0554	0.1912	4.2192	-0.1368	4.6483	-0.3516	4.6531	0.1038		14.18	5.0458	0	4.2134	-0.2736	4.6627	-0.0414	4.6454	-0.0623
2423.7	5.0554	0.1912	4.2173	-0.1824	4.6492	-0.3309	4.6521	0.083		14.186	5.0448	-0.0191	4.224	-0.0228	4.6598	-0.1034	4.6463	-0.0415
2423.71	5.0535	0.153	4.2183	-0.1596	4.6531	-0.2482	4.6531	0.1038		14.189	5.0448	-0.0191	4.2221	-0.0684	4.6618	-0.0621	4.6463	-0.0415
2423.71	5.0554	0.1912	4.2173	-0.1824	4.6473	-0.3723	4.6512	0.0623		14.191	5.0448	-0.0191	4.225	0	4.6637	-0.0207	4.6463	-0.0415
2423.72	5.0554	0.1912	4.2183	-0.1596	4.6512	-0.2895	4.6531	0.1038		14.2	5.0458	0	4.2231	-0.0456	4.6627	-0.0414	4.6454	-0.0623
2423.72	5.0554	0.1912	4.2211	-0.0912	4.6512	-0.2895	4.6521	0.083		14.231	5.0458	0	4.225	0	4.6627	-0.0414	4.6463	-0.0415
2423.75	5.0535	0.153	4.2163	-0.2052	4.6502	-0.3102	4.6502	0.0415		14.234	5.0448	-0.0191	4.2221	-0.0684	4.6637	-0.0207	4.6454	-0.0623
2423.75	5.0535	0.153	4.2202	-0.114	4.6502	-0.3102	4.6521	0.083		14.236	5.0448	-0.0191	4.225	0	4.6608	-0.0827	4.6434	-0.1038
2423.75	5.0554	0.1912	4.2192	-0.1368	4.6492	-0.3309	4.654	0.1245		14.239	5.0467	0.0191	4.224	-0.0228	4.6618	-0.0621	4.6434	-0.1038
2423.76	5.0545	0.1721	4.2183	-0.1596	4.6512	-0.2895	4.6531	0.1038		14.245	5.0458	0	4.2221	-0.0684	4.6627	-0.0414	4.6463	-0.0415
2423.79	5.0545	0.1721	4.2183	-0.1596	4.6483	-0.3516	4.654	0.1245		14.275	5.0438	-0.0382	4.2221	-0.0684	4.6589	-0.1241	4.6425	-0.1245
2423.79	5.0525	0.1338	4.2211	-0.0912	4.6473	-0.3723	4.6502	0.0415		14.279	5.0467	0.0191	4.2289	0.0912	4.6637	-0.0207	4.6473	-0.0208
2423.79	5.0545	0.1721	4.2192	-0.1368	4.6483	-0.3516	4.6512	0.0623		14.281	5.0458	0	4.2221	-0.0684	4.6627	-0.0414	4.6454	-0.0623
2423.8	5.0535	0.153	4.2192	-0.1368	4.6502	-0.3102	4.6512	0.0623		14.285	5.0448	-0.0191	4.2231	-0.0456	4.6627	-0.0414	4.6463	-0.0415
2423.82	5.0564	0.2103	4.2202	-0.114	4.6473	-0.3723	4.6521	0.083		14.316	5.0438	-0.0382	4.224	-0.0228	4.6637	-0.0207	4.6463	-0.0415
2423.83	5.0554	0.1912	4.2192	-0.1368	4.6512	-0.2895	4.6512	0.0623		14.319	5.0458	0	4.2211	-0.0912	4.6637	-0.0207	4.6444	-0.083
2423.83	5.0554	0.1912	4.2154	-0.228	4.6512	-0.2895	4.6531	0.1038		14.322	5.0458	0	4.2231	-0.0456	4.6637	-0.0207	4.6454	-0.0623
2423.84	5.0535	0.153	4.2173	-0.1824	4.6483	-0.3516	4.656	0.166		14.327	5.0467	0.0191	4.225	0	4.6598	-0.1034	4.6444	-0.083
2423.87	5.0554	0.1912	4.2163	-0.2052	4.6502	-0.3102	4.6521	0.083		14.331	5.0467	0.0191	4.2231	-0.0456	4.6618	-0.0621	4.6434	-0.1038
2423.87	5.0545	0.1721	4.2211	-0.0912	4.6502	-0.3102	4.6521	0.083		14.365	5.0448	-0.0191	4.2231	-0.0456	4.6618	-0.0621	4.6444	-0.083
2423.87	5.0554	0.1912	4.2211	-0.0912	4.6473	-0.3723	4.6531	0.1038		14.371	5.0448	-0.0191	4.2202	-0.114	4.6627	-0.0414	4.6463	-0.0415
2423.87	5.0535	0.153	4.2183	-0.1596	4.6512	-0.2895	4.654	0.1245		14.374	5.0458	0	4.2231	-0.0456	4.6608	-0.0827	4.6473	-0.0208
2423.9	5.0554	0.1912	4.2211	-0.0912	4.6512	-0.2895	4.6531	0.1038		14.404	5.0458	0	4.225	0	4.6627	-0.0414	4.6434	-0.1038
2423.91	5.0554	0.1912	4.2202	-0.114	4.6492	-0.3309	4.6531	0.1038		14.407	5.0467	0.0191	4.224	-0.0228	4.6676	0.062	4.6444	-0.083
2423.91	5.0545	0.1721	4.2211	-0.0912	4.6502	-0.3102	4.6531	0.1038		14.411	5.0448	-0.0191	4.224	-0.0228	4.6608	-0.0827	4.6454	-0.0623
2423.94	5.0535	0.153	4.2192	-0.1368	4.6502	-0.3102	4.6512	0.0623		14.442	5.0458	0	4.2231	-0.0456	4.6647	0	4.6463	-0.0415
2423.95	5.0545	0.1721	4.2183	-0.1596	4.6521	-0.2689	4.6521	0.083		14.445	5.0458	0	4.2231	-0.0456	4.6608	-0.0827	4.6444	-0.083
2423.95	5.0554	0.1912	4.2163	-0.2052	4.6483	-0.3516	4.6521	0.083		14.448	5.0448	-0.0191	4.2231	-0.0456	4.6627	-0.0414	4.6483	0
2423.95	5.0554	0.1912	4.2192	-0.1368	4.6512	-0.2895	4.6512	0.0623		14.454	5.0477	0.0382	4.2231	-0.0456	4.6637	-0.0207	4.6444	-0.083
2423.98	5.0564	0.2103	4.2211	-0.0912	4.6492	-0.3309	4.654	0.1245		14.456	5.0467	0.0191	4.2202	-0.114	4.6618	-0.0621	4.6463	-0.0415
2423.98	5.0545	0.1721	4.2202	-0.114	4.6502	-0.3102	4.654	0.1245		14.46	5.0448	-0.0191	4.2202	-0.114	4.6618	-0.0621	4.6444	-0.083
2423.99	5.0535	0.153	4.2154	-0.228	4.6473	-0.3723	4.6531	0.1038		14.49	5.0458	0	4.225	0	4.6618	-0.0621	4.6454	-0.0623
2424.01	5.0554	0.1912	4.2192	-0.1368	4.6492	-0.3309	4.6521	0.083		14.494	5.0467	0.0191	4.224	-0.0228	4.6618	-0.0621	4.6415	-0.1453
2424.01	5.0554	0.1912	4.2202	-0.114	4.6512	-0.2895	4.654	0.1245		14.496	5.0448	-0.0191	4.2269	0.0456	4.6598	-0.1034	4.6454	-0.0623
2424.04	5.0545	0.1721	4.2192	-0.1368	4.6483	-0.3516	4.6521	0.083		14.5	5.0458	0	4.2231	-0.0456	4.6627	-0.0414	4.6444	-0.083
2424.04	5.0554	0.1912	4.2192	-0.1368	4.6502	-0.3102	4.6531	0.1038		14.53	5.0438	-0.0382	4.2231	-0.0456	4.6608	-0.0827	4.6425	-0.1245
2424.06	5.0545	0.1721	4.2163	-0.2052	4.6473	-0.3723	4.6531	0.1038		14.534	5.0458	0	4.225	0	4.6637	-0.0207	4.6454	-0.0623
2424.06	5.0535	0.153	4.2202	-0.114	4.6512	-0.2895	4.6521	0.083		14.537	5.0458	0	4.2202	-0.114	4.6627	-0.0414	4.6454	-0.0623
2424.07	5.0535	0.153	4.2202	-0.114	4.6473	-0.3723	4.6531	0.1038		14.54	5.0458	0	4.2202	-0.114	4.6627	-0.0414	4.6463	-0.0415
2424.07	5.0545	0.1721	4.2192	-0.1368	4.6492	-0.3309	4.6521	0.083		14.571	5.0458	0	4.2279	0.0684	4.6627	-0.0414	4.6463	-0.0415
2424.07	5.0545	0.1721	4.2183	-0.1596	4.6512	-0.2895	4.6521	0.083		14.574	5.0458	0	4.2231	-0.0456	4.6618	-0.0621	4.6454	-0.0623
2424.1	5.0554	0.1912	4.2183	-0.1596	4.6492	-0.3309	4.6512	0.0623		14.576	5.0467	0.0191	4.2221	-0.0684	4.6598	-0.1034	4.6454	-0.0623
2424.11	5.0545	0.1721	4.2183	-0.1596	4.6531	-0.2482	4.654	0.1245		14.582	5.0438	-0.0382	4.2231	-0.0456	4.6618	-0.0621	4.6405	-0.166
2424.11	5.0554	0.1912	4.2173	-0.1824	4.6512	-0.2895	4.6531	0.1038		14.613	5.0429	-0.0574	4.2192	-0.1368	4.6618	-0.0621	4.6454	-0.0623
2424.11	5.0535	0.153	4.2173	-0.1824	4.6473	-0.3723	4.6512	0.0623		14.616	5.0458	0	4.225	0	4.6637	-0.0207	4.6434	-0.1038
2424.14	5.0545	0.1721	4.2173	-0.1824	4.6492	-0.3309	4.6531	0.1038		14.619	5.0458	0	4.2192	-0.1368	4.6531	-0.2482	4.6444	-0.083
2424.15	5.0545	0.1721	4.2183	-0.1596	4.6492	-0.3309	4.654	0.1245		14.621	5.0458	0	4.2231	-0.0456	4.6618	-0.0621	4.6463	-0.0415
2424.15	5.0554	0.1912	4.2183	-0.1596	4.6502	-0.3102	4.6521	0.083		14.651	5.0458	0	4.2231	-0.0456	4.6627	-0.0414	4.6434	-0.1038
2424.18	5.0535	0.153	4.2183	-0.1596	4.6492	-0.3309	4.6531	0.1038		14.655	5.0477	0.0382	4.2221	-0.0684	4.6608	-0.0827	4.6473	-0.0208
2424.18	5.0535	0.153	4.2154	-0.228	4.6512	-0.2895	4.6521	0.083		14.658	5.0448	-0.0191	4.2231	-0.0456	4.6618	-0.0621	4.6463	-0.0415
2424.19	5.0554	0.1912	4.2163	-0.2052	4.6512	-0.2895	4.6531	0.1038		14.66	5.0448	-0.0191	4.2202	-0.114	4.6627	-0.0414	4.6454	-0.0623
2424.2	5.0535	0.153	4.2192	-0.1368	4.6502	-0.3102	4.6521	0.083		14.69	5.0477	0.0382	4.2211	-0.0912	4.6647	0	4.6463	-0.0415
2424.2	5.0564	0.2103	4.2192	-0.1368	4.6512	-0.2895	4.6521	0.083		14.694	5.0458	0	4.2211	-0.0912	4.6647	0	4.6463	-0.0415
2424.23	5.0554	0.1912	4.2192	-0.1368	4.6502	-0.3102	4.6521	0.083		14.696	5.0458	0	4.2231	-0.0456	4.6618	-0.0621	4.6454	-0.0623
2424.23	5.0564	0.2103	4.2192	-0.1368	4.6492	-0.3309	4.6531	0.1038		14.702	5.0458	0	4.2231	-0.0456	4.6627	-0.0414	4.6434	-0.1038
2424.23	5.0545	0.1721	4.2192	-0.1368	4.6454	-0.4136	4.6531	0.1038		14.706	5.0448	-0.0191	4.225	0	4.6608	-0.0827	4.6434	-0.1038
2424.24	5.0545	0.1721	4.2173	-0.1824	4.6492	-0.3309	4.6512	0.0623		14.738	5.0429	-0.0574	4.225	0	4.6637	-0.0207	4.6444	-0.083
2424.27	5.0545	0.1721	4.2173	-0.1824	4.6492	-0.3309	4.6531	0.1038		14.741	5.0448	-0.0191	4.2231	-0.0456	4.6598	-0.1034	4.6425	-0.1245
2424.27	5.0573	0.2294	4.2183	-0.1596	4.6463	-0.393	4.6531	0.1038		14.744	5.0438	-0.0382	4.225	0	4.6627	-0.0414	4.6444	-0.083
2424.27	5.0554	0.1912	4.2125	-0.2964	4.6502	-0.3102	4.6521	0.083		14.769	5.0458	0	4.2221	-0.0684	4.6627	-0.0414	4.6473	-0.0208
2424.28	5.0545	0.1721	4.2221	-0.0684	4.6483	-0.3516	4.6531	0.1038		14.772	5.0429	-0.0574	4.2231	-0.0456	4.6627	-0.0414	4.6463	-0.0415
2424.31	5.0573	0.2294	4.2183	-0.1596	4.6483	-0.3516	4.6512	0.0623		14.791	5.0458	0	4.2173	-0.1824	4.6618	-0.0621	4.6454	-0.0623
2424.32	5.0535	0.153	4.2211	-0.0912	4.6502	-0.3102	4.6512	0.0623		14.793	5.0448	-0.0191	4.2211	-0.0912	4.6618	-0.0621	4.6454	-0.0623
2424.32	5.0525	0.1338	4.2192	-0.1368	4.6502	-0.3102	4.6521	0.083		14.795	5.0458	0	4.225	0	4.6618	-0.0621	4.6463	-0.0415
2424.33	5.0545	0.1721	4.2221	-0.0684	4.6512	-0.2895	4.6521	0.083		14.798	5.0487	0.0574	4.2231	-0.0456	4.6618	-0.0621	4.6444	-0.083
2424.33	5.0545	0.1721	4.2173	-0.1824	4.6483	-0.3516	4.6531	0.1038		14.827	5.0438	-0.0382	4.2269	0.0456	4.6627	-0.0414	4.6444	-0.083
2424.34	5.0554	0.1912	4.2183	-0.1596	4.6454	-0.4136	4.6521	0.083		14.83	5.0458	0	4.225	0	4.6647	0	4.6454	-0.0623
2424.37	5.0545	0.1721	4.2183	-0.1596	4.6502	-0.3102	4.654	0.1245		14.832	5.0448	-0.0191	4.2211	-0.0912	4.6598	-0.1034	4.6444	-0.083
2424.37	5.0535	0.153	4.2192	-0.1368	4.6502	-0.3102	4.6521	0.083		14.836	5.0448	-0.0191	4.2221	-0.0684	4.6608	-0.0827	4.6434	-0.1038
2424.38	5.0554	0.1912	4.2192	-0.1368	4.6521	-0.2689	4.6531	0.1038		14.867	5.0448	-0.0191	4.2211	-0.0912	4.6608	-0.0827	4.6434	-0.1038
2424.38	5.0564	0.2103	4.2192	-0.1368	4.6473	-0.3723	4.655	0.1453		14.871	5.0467	0.0191	4.2231	-0.0456	4.6618	-0.0621	4.6454	-0.0623
2424.39	5.0554	0.1912	4.2202	-0.114	4.6502	-0.3102	4.6531	0.1038		14.873	5.0458	0	4.2231	-0.0456	4.6618	-0.0621	4.6454	-0.0623
2424.42	5.0535	0.153	4.2183	-0.1596	4.6502	-0.3102	4.6531	0.1038		14.876	5.0487	0.0574	4.2211	-0.0912	4.6637	-0.0207	4.6415	-0.1453
2424.42	5.0535	0.153	4.2183	-0.1596	4.6492	-0.3309	4.654	0.1245		14.907	5.0458	0	4.2183	-0.1596	4.6627	-0.0414	4.6434	-0.1038
2424.42	5.0554	0.1912	4.2231	-0.0456	4.6531	-0.2482	4.6531	0.1038		14.91	5.0448	-0.0191	4.2221	-0.0684	4.6627	-0.0414	4.6454	-0.0623
2424.43	5.0545	0.1721	4.2202	-0.114	4.6502	-0.3102	4.6521	0.083		14.913	5.0458	0	4.2231	-0.0456	4.6627	-0.0414	4.6434	-0.1038
2424.45	5.0554	0.1912	4.2202	-0.114	4.6502	-0.3102	4.6521	0.083		14.915	5.0467	0.0191	4.2221	-0.0684	4.6608	-0.0827	4.6444	-0.083
2424.46	5.0545	0.1721	4.2192	-0.1368	4.6502	-0.3102	4.655	0.1453		14.944	5.0448	-0.0191	4.225	0	4.6627	-0.0414	4.6444	-0.083
2424.46	5.0554	0.1912	4.2192	-0.1368	4.6502	-0.3102	4.6531	0.1038		14.947	5.0458	0	4.2231	-0.0456	4.6608	-0.0827	4.6444	-0.083
2424.47	5.0545	0.1721	4.2173	-0.1824	4.6502	-0.3102	4.6512	0.0623		14.95	5.0477	0.0382	4.2231	-0.0456	4.6627	-0.0414	4.6463	-0.0415
2424.5	5.0554	0.1912	4.2183	-0.1596	4.6492	-0.3309	4.6531	0.1038		14.964	5.0448	-0.0191	4.2221	-0.0684	4.6627	-0.0414	4.6434	-0.1038
2424.5	5.0545	0.1721	4.2154	-0.228	4.6492	-0.3309	4.6512	0.0623		14.966	5.0477	0.0382	4.2221	-0.0684	4.6618	-0.0621	4.6454	-0.0623
2424.5	5.0554	0.1912	4.2211	-0.0912	4.6463	-0.393	4.6521	0.083		14.98	5.0448	-0.0191	4.226	0.0228	4.6637	-0.0207	4.6454	-0.0623
2424.51	5.0554	0.1912	4.2202	-0.114	4.6483	-0.3516	4.6531	0.1038		15.012	5.0477	0.0382	4.2231	-0.0456	4.6627	-0.0414	4.6425	-0.1245
2424.54	5.0535	0.153	4.2202	-0.114	4.6473	-0.3723	4.6521	0.083		15.018	5.0448	-0.0191	4.2221	-0.0684	4.6598	-0.1034	4.6463	-0.0415
2424.54	5.0535	0.153	4.2163	-0.2052	4.6512	-0.2895	4.6531	0.1038		15.021	5.0419	-0.0765	4.2211	-0.0912	4.6627	-0.0414	4.6463	-0.0415
2424.54	5.0516	0.1147	4.2202	-0.114	4.6512	-0.2895	4.654	0.1245		15.052	5.0448	-0.0191	4.2125	-0.2964	4.6618	-0.0621	4.6434	-0.1038
2424.57	5.0545	0.1721	4.2211	-0.0912	4.6473	-0.3723	4.6531	0.1038		15.055	5.0458	0	4.2231	-0.0456	4.6627	-0.0414	4.6463	-0.0415
2424.58	5.0535	0.153	4.2183	-0.1596	4.6483	-0.3516	4.6512	0.0623		15.057	5.0458	0	4.225	0	4.6647	0	4.6425	-0.1245
2424.59	5.0545	0.1721	4.2183	-0.1596	4.6502	-0.3102	4.654	0.1245		15.064	5.0458	0	4.2192	-0.1368	4.6618	-0.0621	4.6415	-0.1453
2424.63	5.0545	0.1721	4.2202	-0.114	4.6502	-0.3102	4.6512	0.0623		15.07	5.0438	-0.0382	4.2231	-0.0456	4.6618	-0.0621	4.6444	-0.083
2424.63	5.0545	0.1721	4.2192	-0.1368	4.6502	-0.3102	4.6531	0.1038		15.101	5.0467	0.0191	4.224	-0.0228	4.6618	-0.0621	4.6444	-0.083
2424.63	5.0554	0.1912	4.2173	-0.1824	4.6512	-0.2895	4.6512	0.0623		15.104	5.0448	-0.0191	4.2183	-0.1596	4.6627	-0.0414	4.6454	-0.0623
2424.66	5.0564	0.2103	4.2163	-0.2052	4.6512	-0.2895	4.6512	0.0623		15.106	5.0458	0	4.225	0	4.6598	-0.1034	4.6444	-0.083
2424.66	5.0554	0.1912	4.2154	-0.228	4.6483	-0.3516	4.6512	0.0623		15.11	5.0477	0.0382	4.2279	0.0684	4.6608	-0.0827	4.6444	-0.083
2424.68	5.0525	0.1338	4.2192	-0.1368	4.6502	-0.3102	4.6531	0.1038		15.141	5.0467	0.0191	4.2231	-0.0456	4.6637	-0.0207	4.6454	-0.0623
2424.68	5.0554	0.1912	4.2163	-0.2052	4.6502	-0.3102	4.6512	0.0623		15.144	5.0477	0.0382	4.2192	-0.1368	4.6618	-0.0621	4.6444	-0.083
2424.68	5.0545	0.1721	4.2211	-0.0912	4.6502	-0.3102	4.6512	0.0623		15.147	5.0458	0	4.225	0	4.6589	-0.1241	4.6454	-0.0623
2424.69	5.0535	0.153	4.2183	-0.1596	4.6492	-0.3309	4.654	0.1245		15.15	5.0458	0	4.2317	0.1596	4.6618	-0.0621	4.6434	-0.1038
2424.69	5.0554	0.1912	4.2192	-0.1368	4.6502	-0.3102	4.6521	0.083		15.18	5.0448	-0.0191	4.225	0	4.6637	-0.0207	4.6463	-0.0415
2424.72	5.0516	0.1147	4.2183	-0.1596	4.6521	-0.2689	4.6521	0.083		15.184	5.0458	0	4.2231	-0.0456	4.6618	-0.0621	4.6454	-0.0623
2424.72	5.0506	0.0956	4.2211	-0.0912	4.6502	-0.3102	4.6521	0.083		15.187	5.0448	-0.0191	4.2231	-0.0456	4.6627	-0.0414	4.6473	-0.0208
2424.73	5.0554	0.1912	4.2192	-0.1368	4.6521	-0.2689	4.6512	0.0623		15.193	5.0477	0.0382	4.2231	-0.0456	4.6637	-0.0207	4.6454	-0.0623
2424.73	5.0545	0.1721	4.2202	-0.114	4.6492	-0.3309	4.6531	0.1038		15.223	5.0477	0.0382	4.2211	-0.0912	4.6618	-0.0621	4.6463	-0.0415
2424.76	5.0554	0.1912	4.2192	-0.1368	4.6492	-0.3309	4.6521	0.083		15.226	5.0477	0.0382	4.2192	-0.1368	4.6618	-0.0621	4.6463	-0.0415
2424.76	5.0525	0.1338	4.2183	-0.1596	4.6531	-0.2482	4.6531	0.1038		15.229	5.0458	0	4.225	0	4.6637	-0.0207	4.6473	-0.0208
2424.77	5.0545	0.1721	4.2183	-0.1596	4.6434	-0.455	4.655	0.1453		15.231	5.0458	0	4.2231	-0.0456	4.6618	-0.0621	4.6463	-0.0415
2424.77	5.0535	0.153	4.2192	-0.1368	4.6502	-0.3102	4.654	0.1245		15.262	5.0438	-0.0382	4.2231	-0.0456	4.6627	-0.0414	4.6463	-0.0415
2424.78	5.0554	0.1912	4.2144	-0.2508	4.6492	-0.3309	4.6531	0.1038		15.265	5.0477	0.0382	4.2269	0.0456	4.6608	-0.0827	4.6444	-0.083
2424.81	5.0545	0.1721	4.2211	-0.0912	4.6502	-0.3102	4.6521	0.083		15.268	5.0429	-0.0574	4.2211	-0.0912	4.6627	-0.0414	4.6444	-0.083
2424.81	5.0545	0.1721	4.2192	-0.1368	4.6502	-0.3102	4.6531	0.1038		15.27	5.0448	-0.0191	4.2279	0.0684	4.6618	-0.0621	4.6454	-0.0623
2424.81	5.0545	0.1721	4.2211	-0.0912	4.6502	-0.3102	4.6531	0.1038		15.3	5.0458	0	4.2231	-0.0456	4.6608	-0.0827	4.6444	-0.083
2424.82	5.0545	0.1721	4.2173	-0.1824	4.6473	-0.3723	4.654	0.1245		15.304	5.0458	0	4.2231	-0.0456	4.6627	-0.0414	4.6444	-0.083
2424.85	5.0535	0.153	4.2202	-0.114	4.6512	-0.2895	4.6531	0.1038		15.307	5.0429	-0.0574	4.2231	-0.0456	4.6608	-0.0827	4.6454	-0.0623
2424.85	5.0535	0.153	4.224	-0.0228	4.6492	-0.3309	4.654	0.1245		15.333	5.0458	0	4.2192	-0.1368	4.6627	-0.0414	4.6463	-0.0415
2424.86	5.0535	0.153	4.2183	-0.1596	4.6492	-0.3309	4.654	0.1245		15.335	5.0467	0.0191	4.2221	-0.0684	4.6627	-0.0414	4.6454	-0.0623
2424.86	5.0545	0.1721	4.2163	-0.2052	4.6463	-0.393	4.6531	0.1038		15.341	5.0467	0.0191	4.226	0.0228	4.6618	-0.0621	4.6444	-0.083
2424.87	5.0535	0.153	4.2202	-0.114	4.6502	-0.3102	4.6512	0.0623		15.344	5.0458	0	4.2221	-0.0684	4.6618	-0.0621	4.6463	-0.0415
2424.9	5.0545	0.1721	4.2173	-0.1824	4.6502	-0.3102	4.6531	0.1038		15.369	5.0458	0	4.226	0.0228	4.6598	-0.1034	4.6434	-0.1038
2424.9	5.0545	0.1721	4.2192	-0.1368	4.6473	-0.3723	4.6512	0.0623		15.372	5.0467	0.0191	4.2231	-0.0456	4.6666	0.0414	4.6454	-0.0623
2424.9	5.0535	0.153	4.2183	-0.1596	4.6512	-0.2895	4.6521	0.083		15.391	5.0458	0	4.2173	-0.1824	4.6598	-0.1034	4.6396	-0.1868
2424.93	5.0554	0.1912	4.2183	-0.1596	4.6502	-0.3102	4.6521	0.083		15.393	5.0467	0.0191	4.225	0	4.6627	-0.0414	4.6473	-0.0208
2424.94	5.0554	0.1912	4.2183	-0.1596	4.6512	-0.2895	4.6521	0.083		15.395	5.0467	0.0191	4.225	0	4.6618	-0.0621	4.6463	-0.0415
2424.94	5.0564	0.2103	4.2192	-0.1368	4.6483	-0.3516	4.6531	0.1038		15.399	5.0458	0	4.2221	-0.0684	4.6647	0	4.6444	-0.083
2424.95	5.0554	0.1912	4.2154	-0.228	4.6492	-0.3309	4.6531	0.1038		15.429	5.0448	-0.0191	4.2221	-0.0684	4.6618	-0.0621	4.6473	-0.0208
2424.95	5.0535	0.153	4.2163	-0.2052	4.6502	-0.3102	4.6502	0.0415		15.433	5.0448	-0.0191	4.2231	-0.0456	4.6627	-0.0414	4.6463	-0.0415
2424.96	5.0516	0.1147	4.2096	-0.3648	4.6512	-0.2895	4.6521	0.083		15.435	5.0458	0	4.224	-0.0228	4.6627	-0.0414	4.6454	-0.0623
2424.99	5.0535	0.153	4.2134	-0.2736	4.6492	-0.3309	4.6531	0.1038		15.438	5.0467	0.0191	4.2192	-0.1368	4.6589	-0.1241	4.6425	-0.1245
2424.99	5.0525	0.1338	4.2183	-0.1596	4.6473	-0.3723	4.6521	0.083		15.472	5.0458	0	4.2221	-0.0684	4.6608	-0.0827	4.6454	-0.0623
2424.99	5.0545	0.1721	4.2163	-0.2052	4.6483	-0.3516	4.6531	0.1038		15.475	5.0429	-0.0574	4.2211	-0.0912	4.6618	-0.0621	4.6473	-0.0208
2425	5.0545	0.1721	4.2183	-0.1596	4.6483	-0.3516	4.6531	0.1038		15.477	5.0477	0.0382	4.2154	-0.228	4.6598	-0.1034	4.6415	-0.1453
2425.03	5.0564	0.2103	4.2192	-0.1368	4.6502	-0.3102	4.6512	0.0623		15.48	5.0458	0	4.225	0	4.6598	-0.1034	4.6473	-0.0208
2425.03	5.0535	0.153	4.2192	-0.1368	4.6502	-0.3102	4.6521	0.083		15.484	5.0458	0	4.2231	-0.0456	4.6618	-0.0621	4.6444	-0.083
2425.04	5.0545	0.1721	4.2183	-0.1596	4.6492	-0.3309	4.6512	0.0623		15.514	5.0448	-0.0191	4.2211	-0.0912	4.6656	0.0207	4.6434	-0.1038
2425.04	5.0535	0.153	4.2173	-0.1824	4.6483	-0.3516	4.6483	0		15.518	5.0458	0	4.2192	-0.1368	4.6618	-0.0621	4.6415	-0.1453
2425.07	5.0516	0.1147	4.2144	-0.2508	4.6502	-0.3102	4.6521	0.083		15.52	5.0448	-0.0191	4.2202	-0.114	4.6637	-0.0207	4.6444	-0.083
2425.07	5.0554	0.1912	4.2192	-0.1368	4.6502	-0.3102	4.654	0.1245		15.524	5.0448	-0.0191	4.2231	-0.0456	4.6627	-0.0414	4.6434	-0.1038
2425.07	5.0525	0.1338	4.2163	-0.2052	4.6492	-0.3309	4.6531	0.1038		15.555	5.0458	0	4.224	-0.0228	4.6618	-0.0621	4.6463	-0.0415
2425.08	5.0525	0.1338	4.2163	-0.2052	4.6502	-0.3102	4.6512	0.0623		15.558	5.0458	0	4.2231	-0.0456	4.6618	-0.0621	4.6444	-0.083
2425.11	5.0535	0.153	4.2183	-0.1596	4.6492	-0.3309	4.6512	0.0623		15.56	5.0487	0.0574	4.2231	-0.0456	4.6608	-0.0827	4.6444	-0.083
2425.11	5.0525	0.1338	4.2192	-0.1368	4.6483	-0.3516	4.6531	0.1038		15.567	5.0467	0.0191	4.224	-0.0228	4.6618	-0.0621	4.6463	-0.0415
2425.11	5.0554	0.1912	4.2192	-0.1368	4.6502	-0.3102	4.6502	0.0415		15.599	5.0448	-0.0191	4.2192	-0.1368	4.6589	-0.1241	4.6444	-0.083
2425.12	5.0525	0.1338	4.2183	-0.1596	4.6502	-0.3102	4.6531	0.1038		15.603	5.0458	0	4.224	-0.0228	4.6627	-0.0414	4.6454	-0.0623
2425.12	5.0573	0.2294	4.2192	-0.1368	4.6502	-0.3102	4.6531	0.1038		15.605	5.0448	-0.0191	4.2279	0.0684	4.6598	-0.1034	4.6434	-0.1038
2425.16	5.0554	0.1912	4.2192	-0.1368	4.6483	-0.3516	4.6521	0.083		15.607	5.0448	-0.0191	4.225	0	4.6608	-0.0827	4.6444	-0.083
2425.16	5.0545	0.1721	4.2183	-0.1596	4.6492	-0.3309	4.654	0.1245		15.611	5.0448	-0.0191	4.2231	-0.0456	4.6618	-0.0621	4.6454	-0.0623
2425.17	5.0535	0.153	4.2183	-0.1596	4.6483	-0.3516	4.6512	0.0623		15.642	5.0438	-0.0382	4.225	0	4.6637	-0.0207	4.6444	-0.083
2425.17	5.0525	0.1338	4.2154	-0.228	4.6492	-0.3309	4.6531	0.1038		15.647	5.0458	0	4.226	0.0228	4.6647	0	4.6444	-0.083
2425.17	5.0545	0.1721	4.2183	-0.1596	4.6502	-0.3102	4.6521	0.083		15.652	5.0458	0	4.2211	-0.0912	4.6627	-0.0414	4.6463	-0.0415
2425.2	5.0554	0.1912	4.2183	-0.1596	4.6492	-0.3309	4.6521	0.083		15.683	5.0467	0.0191	4.224	-0.0228	4.6637	-0.0207	4.6463	-0.0415
2425.21	5.0535	0.153	4.2183	-0.1596	4.6483	-0.3516	4.654	0.1245		15.689	5.0477	0.0382	4.226	0.0228	4.6589	-0.1241	4.6434	-0.1038
2425.23	5.0554	0.1912	4.2163	-0.2052	4.6502	-0.3102	4.6512	0.0623		15.695	5.0467	0.0191	4.2317	0.1596	4.6627	-0.0414	4.6454	-0.0623
2425.24	5.0583	0.2486	4.2163	-0.2052	4.6483	-0.3516	4.6521	0.083		15.712	5.0458	0	4.226	0.0228	4.6627	-0.0414	4.6463	-0.0415
2425.24	5.0554	0.1912	4.2125	-0.2964	4.6502	-0.3102	4.6531	0.1038		15.714	5.0467	0.0191	4.224	-0.0228	4.6618	-0.0621	4.6444	-0.083
2425.27	5.0554	0.1912	4.2183	-0.1596	4.6502	-0.3102	4.6512	0.0623		15.745	5.0458	0	4.2231	-0.0456	4.6637	-0.0207	4.6444	-0.083
2425.28	5.0535	0.153	4.2183	-0.1596	4.6502	-0.3102	4.6502	0.0415		15.749	5.0458	0	4.2231	-0.0456	4.6608	-0.0827	4.6454	-0.0623
2425.28	5.0573	0.2294	4.2096	-0.3648	4.6502	-0.3102	4.6531	0.1038		15.752	5.0458	0	4.224	-0.0228	4.6618	-0.0621	4.6444	-0.083
2425.3	5.0545	0.1721	4.2202	-0.114	4.6483	-0.3516	4.6492	0.0208		15.754	5.0458	0	4.2221	-0.0684	4.6589	-0.1241	4.6444	-0.083
2425.3	5.0545	0.1721	4.2183	-0.1596	4.654	-0.2275	4.6531	0.1038		15.784	5.0467	0.0191	4.2221	-0.0684	4.6618	-0.0621	4.6463	-0.0415
2425.33	5.0535	0.153	4.2173	-0.1824	4.6483	-0.3516	4.6512	0.0623		15.788	5.0458	0	4.2221	-0.0684	4.6637	-0.0207	4.6454	-0.0623
2425.34	5.0535	0.153	4.2192	-0.1368	4.6502	-0.3102	4.6512	0.0623		15.79	5.0438	-0.0382	4.2211	-0.0912	4.6627	-0.0414	4.6434	-0.1038
2425.34	5.0535	0.153	4.2173	-0.1824	4.6483	-0.3516	4.6531	0.1038		15.793	5.0448	-0.0191	4.2211	-0.0912	4.6618	-0.0621	4.6444	-0.083
2425.34	5.0525	0.1338	4.2163	-0.2052	4.6483	-0.3516	4.6531	0.1038		15.823	5.0458	0	4.2183	-0.1596	4.6618	-0.0621	4.6444	-0.083
2425.37	5.0545	0.1721	4.2173	-0.1824	4.6502	-0.3102	4.6521	0.083		15.826	5.0448	-0.0191	4.2221	-0.0684	4.6647	0	4.6463	-0.0415
2425.38	5.0535	0.153	4.2211	-0.0912	4.6502	-0.3102	4.6531	0.1038		15.829	5.0458	0	4.224	-0.0228	4.6627	-0.0414	4.6473	-0.0208
2425.38	5.0554	0.1912	4.2183	-0.1596	4.6502	-0.3102	4.6512	0.0623		15.835	5.0467	0.0191	4.224	-0.0228	4.6618	-0.0621	4.6434	-0.1038
2425.39	5.0554	0.1912	4.2192	-0.1368	4.6512	-0.2895	4.6531	0.1038		15.839	5.0458	0	4.224	-0.0228	4.6618	-0.0621	4.6444	-0.083
2425.42	5.0535	0.153	4.2163	-0.2052	4.6492	-0.3309	4.6512	0.0623		15.869	5.0448	-0.0191	4.2192	-0.1368	4.6608	-0.0827	4.6444	-0.083
2425.42	5.0554	0.1912	4.2221	-0.0684	4.6473	-0.3723	4.6521	0.083		15.872	5.0448	-0.0191	4.2211	-0.0912	4.6589	-0.1241	4.6463	-0.0415
2425.42	5.0545	0.1721	4.2192	-0.1368	4.6483	-0.3516	4.6521	0.083		15.875	5.0467	0.0191	4.2231	-0.0456	4.6618	-0.0621	4.6444	-0.083
2425.42	5.0545	0.1721	4.2211	-0.0912	4.6483	-0.3516	4.6531	0.1038		15.879	5.0458	0	4.2269	0.0456	4.6627	-0.0414	4.6454	-0.0623
2425.43	5.0545	0.1721	4.2183	-0.1596	4.6502	-0.3102	4.6531	0.1038		15.91	5.0448	-0.0191	4.2231	-0.0456	4.6637	-0.0207	4.6444	-0.083
2425.46	5.0525	0.1338	4.2173	-0.1824	4.6502	-0.3102	4.6512	0.0623		15.913	5.0477	0.0382	4.2279	0.0684	4.6579	-0.1448	4.6444	-0.083
2425.46	5.0545	0.1721	4.2154	-0.228	4.6502	-0.3102	4.6531	0.1038		15.915	5.0458	0	4.224	-0.0228	4.6598	-0.1034	4.6444	-0.083
2425.46	5.0535	0.153	4.2173	-0.1824	4.6502	-0.3102	4.6521	0.083		15.94	5.0438	-0.0382	4.2231	-0.0456	4.6637	-0.0207	4.6444	-0.083
2425.47	5.0535	0.153	4.2173	-0.1824	4.6502	-0.3102	4.6521	0.083		15.943	5.0487	0.0574	4.2211	-0.0912	4.6627	-0.0414	4.6463	-0.0415
2425.5	5.0535	0.153	4.2163	-0.2052	4.6492	-0.3309	4.6521	0.083		15.949	5.0458	0	4.226	0.0228	4.6618	-0.0621	4.6454	-0.0623
2425.5	5.0525	0.1338	4.2144	-0.2508	4.6512	-0.2895	4.6521	0.083		15.951	5.0467	0.0191	4.2221	-0.0684	4.6627	-0.0414	4.6463	-0.0415
2425.5	5.0554	0.1912	4.2183	-0.1596	4.6492	-0.3309	4.6521	0.083		15.977	5.0477	0.0382	4.224	-0.0228	4.6618	-0.0621	4.6463	-0.0415
2425.51	5.0535	0.153	4.2183	-0.1596	4.6492	-0.3309	4.6502	0.0415		15.979	5.0467	0.0191	4.2211	-0.0912	4.6627	-0.0414	4.6444	-0.083
2425.55	5.0535	0.153	4.2183	-0.1596	4.6502	-0.3102	4.654	0.1245		15.985	5.0438	-0.0382	4.2192	-0.1368	4.6618	-0.0621	4.6434	-0.1038
2425.56	5.0535	0.153	4.2183	-0.1596	4.6483	-0.3516	4.6521	0.083		15.988	5.0429	-0.0574	4.225	0	4.6627	-0.0414	4.6454	-0.0623
2425.56	5.0554	0.1912	4.2163	-0.2052	4.6492	-0.3309	4.6531	0.1038		16.007	5.0467	0.0191	4.2231	-0.0456	4.6618	-0.0621	4.6454	-0.0623
2425.57	5.0535	0.153	4.2183	-0.1596	4.6492	-0.3309	4.654	0.1245		16.009	5.0448	-0.0191	4.2192	-0.1368	4.6589	-0.1241	4.6454	-0.0623
2425.57	5.0545	0.1721	4.2173	-0.1824	4.6502	-0.3102	4.6502	0.0415		16.041	5.0477	0.0382	4.2202	-0.114	4.6589	-0.1241	4.6444	-0.083
2425.58	5.0554	0.1912	4.2202	-0.114	4.6483	-0.3516	4.6531	0.1038		16.045	5.0448	-0.0191	4.2211	-0.0912	4.6627	-0.0414	4.6454	-0.0623
2425.58	5.0535	0.153	4.2192	-0.1368	4.6512	-0.2895	4.6512	0.0623		16.048	5.0458	0	4.225	0	4.6656	0.0207	4.6463	-0.0415
2425.61	5.0535	0.153	4.2192	-0.1368	4.6502	-0.3102	4.6512	0.0623		16.05	5.0448	-0.0191	4.2221	-0.0684	4.6608	-0.0827	4.6425	-0.1245
2425.61	5.0545	0.1721	4.2221	-0.0684	4.6512	-0.2895	4.654	0.1245		16.08	5.0448	-0.0191	4.224	-0.0228	4.6637	-0.0207	4.6434	-0.1038
2425.61	5.0554	0.1912	4.2173	-0.1824	4.6502	-0.3102	4.6512	0.0623		16.084	5.0448	-0.0191	4.2231	-0.0456	4.6579	-0.1448	4.6463	-0.0415
2425.62	5.0535	0.153	4.2192	-0.1368	4.6512	-0.2895	4.6512	0.0623		16.086	5.0448	-0.0191	4.2231	-0.0456	4.6598	-0.1034	4.6483	0
2425.65	5.0535	0.153	4.2183	-0.1596	4.6502	-0.3102	4.6531	0.1038		16.093	5.0458	0	4.2221	-0.0684	4.6618	-0.0621	4.6434	-0.1038
2425.65	5.0554	0.1912	4.2173	-0.1824	4.6502	-0.3102	4.654	0.1245		16.096	5.0458	0	4.225	0	4.6618	-0.0621	4.6454	-0.0623
2425.65	5.0545	0.1721	4.2211	-0.0912	4.6502	-0.3102	4.6521	0.083		16.125	5.0448	-0.0191	4.2231	-0.0456	4.6627	-0.0414	4.6463	-0.0415
2425.66	5.0554	0.1912	4.2183	-0.1596	4.6512	-0.2895	4.654	0.1245		16.129	5.0458	0	4.225	0	4.6627	-0.0414	4.6434	-0.1038
2425.69	5.0554	0.1912	4.2192	-0.1368	4.6473	-0.3723	4.6521	0.083		16.131	5.0467	0.0191	4.2221	-0.0684	4.6618	-0.0621	4.6454	-0.0623
2425.69	5.0535	0.153	4.2183	-0.1596	4.6483	-0.3516	4.6521	0.083		16.135	5.0458	0	4.224	-0.0228	4.6618	-0.0621	4.6444	-0.083
2425.69	5.0545	0.1721	4.2211	-0.0912	4.6444	-0.4343	4.6512	0.0623		16.165	5.0458	0	4.224	-0.0228	4.6618	-0.0621	4.6405	-0.166
2425.7	5.0545	0.1721	4.2163	-0.2052	4.6512	-0.2895	4.6512	0.0623		16.169	5.0467	0.0191	4.2221	-0.0684	4.6598	-0.1034	4.6473	-0.0208
2425.75	5.0516	0.1147	4.2183	-0.1596	4.6502	-0.3102	4.6531	0.1038		16.171	5.0467	0.0191	4.2211	-0.0912	4.6627	-0.0414	4.6434	-0.1038
2425.76	5.0545	0.1721	4.225	0	4.6512	-0.2895	4.654	0.1245		16.175	5.0448	-0.0191	4.2221	-0.0684	4.6618	-0.0621	4.6434	-0.1038
2425.76	5.0554	0.1912	4.2173	-0.1824	4.6502	-0.3102	4.654	0.1245		16.213	5.0448	-0.0191	4.225	0	4.6627	-0.0414	4.6454	-0.0623
2425.77	5.0545	0.1721	4.2183	-0.1596	4.6483	-0.3516	4.6512	0.0623		16.216	5.0458	0	4.225	0	4.6627	-0.0414	4.6444	-0.083
2425.77	5.0564	0.2103	4.2163	-0.2052	4.6512	-0.2895	4.6512	0.0623		16.22	5.0448	-0.0191	4.2221	-0.0684	4.6627	-0.0414	4.6454	-0.0623
2425.77	5.0545	0.1721	4.2202	-0.114	4.6483	-0.3516	4.6531	0.1038		16.225	5.0477	0.0382	4.2221	-0.0684	4.6618	-0.0621	4.6444	-0.083
2425.78	5.0545	0.1721	4.2173	-0.1824	4.6512	-0.2895	4.6502	0.0415		16.228	5.0477	0.0382	4.2192	-0.1368	4.6618	-0.0621	4.6454	-0.0623
2425.81	5.0535	0.153	4.2192	-0.1368	4.6512	-0.2895	4.6512	0.0623		16.257	5.0467	0.0191	4.2211	-0.0912	4.6608	-0.0827	4.6463	-0.0415
2425.81	5.0535	0.153	4.2202	-0.114	4.6502	-0.3102	4.6512	0.0623		16.26	5.0467	0.0191	4.2231	-0.0456	4.6647	0	4.6444	-0.083
2425.81	5.0573	0.2294	4.2163	-0.2052	4.6483	-0.3516	4.6492	0.0208		16.262	5.0487	0.0574	4.2221	-0.0684	4.6656	0.0207	4.6463	-0.0415
2425.84	5.0545	0.1721	4.2221	-0.0684	4.6492	-0.3309	4.654	0.1245		16.296	5.0458	0	4.225	0	4.6637	-0.0207	4.6444	-0.083
2425.84	5.0554	0.1912	4.2173	-0.1824	4.6502	-0.3102	4.6531	0.1038		16.301	5.0467	0.0191	4.2231	-0.0456	4.6656	0.0207	4.6463	-0.0415
2425.87	5.0554	0.1912	4.2173	-0.1824	4.6512	-0.2895	4.6512	0.0623		16.304	5.0467	0.0191	4.224	-0.0228	4.6627	-0.0414	4.6483	0
2425.87	5.0535	0.153	4.2173	-0.1824	4.6502	-0.3102	4.6512	0.0623		16.336	5.0496	0.0765	4.2269	0.0456	4.6656	0.0207	4.6463	-0.0415
2425.88	5.0554	0.1912	4.2211	-0.0912	4.6502	-0.3102	4.6502	0.0415		16.339	5.0467	0.0191	4.225	0	4.6656	0.0207	4.6444	-0.083
time	ave	max	min							time	ave	max	min
2000	1.00097	0.00138792	0.00171157							3000	0.999812	0.00151492	0.00160609
4827.47	5.0554	0.1912	4.224	-0.0228	4.654	-0.2275	4.655	0.1453		7236.39	5.0516	0.1147	4.2144	-0.2508	4.6415	-0.4964	4.6521	0.083
4827.48	5.0545	0.1721	4.225	0	4.654	-0.2275	4.6521	0.083		7236.39	5.0535	0.153	4.2144	-0.2508	4.6454	-0.4136	4.6512	0.0623
4827.48	5.0545	0.1721	4.226	0.0228	4.654	-0.2275	4.6531	0.1038		7236.4	5.0516	0.1147	4.2144	-0.2508	4.6463	-0.393	4.6492	0.0208
4827.51	5.0545	0.1721	4.226	0.0228	4.6531	-0.2482	4.6473	-0.0208		7236.43	5.0516	0.1147	4.2154	-0.228	4.6444	-0.4343	4.6512	0.0623
4827.51	5.0554	0.1912	4.225	0	4.6531	-0.2482	4.656	0.166		7236.43	5.0506	0.0956	4.2154	-0.228	4.6396	-0.5377	4.6502	0.0415
4827.52	5.0573	0.2294	4.2221	-0.0684	4.6521	-0.2689	4.654	0.1245		7236.44	5.0516	0.1147	4.2163	-0.2052	4.6405	-0.517	4.6512	0.0623
4827.52	5.0535	0.153	4.226	0.0228	4.6521	-0.2689	4.655	0.1453		7236.44	5.0535	0.153	4.2115	-0.3192	4.6415	-0.4964	4.6512	0.0623
4827.55	5.0554	0.1912	4.2231	-0.0456	4.6531	-0.2482	4.654	0.1245		7236.45	5.0516	0.1147	4.2144	-0.2508	4.6415	-0.4964	4.6483	0
4827.55	5.0554	0.1912	4.2269	0.0456	4.6512	-0.2895	4.655	0.1453		7236.46	5.0535	0.153	4.2134	-0.2736	4.6454	-0.4136	4.6492	0.0208
4827.55	5.0545	0.1721	4.224	-0.0228	4.656	-0.1861	4.655	0.1453		7236.47	5.0506	0.0956	4.2192	-0.1368	4.6434	-0.455	4.6502	0.0415
4827.56	5.0564	0.2103	4.2221	-0.0684	4.654	-0.2275	4.655	0.1453		7236.47	5.0535	0.153	4.2163	-0.2052	4.6434	-0.455	4.6483	0
4827.56	5.0545	0.1721	4.2192	-0.1368	4.6531	-0.2482	4.6531	0.1038		7236.5	5.0487	0.0574	4.2134	-0.2736	4.6434	-0.455	4.6502	0.0415
4827.59	5.0554	0.1912	4.2221	-0.0684	4.654	-0.2275	4.6512	0.0623		7236.51	5.0496	0.0765	4.2154	-0.228	4.6434	-0.455	4.6483	0
4827.6	5.0525	0.1338	4.224	-0.0228	4.654	-0.2275	4.654	0.1245		7236.51	5.0496	0.0765	4.2134	-0.2736	4.6434	-0.455	4.6502	0.0415
4827.6	5.0564	0.2103	4.225	0	4.6521	-0.2689	4.654	0.1245		7236.54	5.0496	0.0765	4.2144	-0.2508	4.6386	-0.5584	4.6492	0.0208
4827.6	5.0545	0.1721	4.2211	-0.0912	4.6531	-0.2482	4.6531	0.1038		7236.54	5.0506	0.0956	4.2125	-0.2964	4.6434	-0.455	4.6483	0
4827.63	5.0545	0.1721	4.225	0	4.6531	-0.2482	4.654	0.1245		7236.54	5.0506	0.0956	4.2096	-0.3648	4.6425	-0.4757	4.6483	0
4827.63	5.0554	0.1912	4.226	0.0228	4.6521	-0.2689	4.654	0.1245		7236.57	5.0496	0.0765	4.2134	-0.2736	4.6454	-0.4136	4.6483	0
4827.64	5.0554	0.1912	4.224	-0.0228	4.6569	-0.1655	4.6512	0.0623		7236.57	5.0496	0.0765	4.2134	-0.2736	4.6444	-0.4343	4.6483	0
4827.65	5.0535	0.153	4.224	-0.0228	4.655	-0.2068	4.6531	0.1038		7236.6	5.0487	0.0574	4.2144	-0.2508	4.6444	-0.4343	4.6492	0.0208
4827.65	5.0545	0.1721	4.2211	-0.0912	4.654	-0.2275	4.654	0.1245		7236.6	5.0487	0.0574	4.2144	-0.2508	4.6434	-0.455	4.6492	0.0208
4827.68	5.0535	0.153	4.2221	-0.0684	4.6521	-0.2689	4.654	0.1245		7236.62	5.0506	0.0956	4.2183	-0.1596	4.6386	-0.5584	4.6492	0.0208
4827.69	5.0554	0.1912	4.2221	-0.0684	4.6531	-0.2482	4.654	0.1245		7236.62	5.0496	0.0765	4.2154	-0.228	4.6434	-0.455	4.6483	0
4827.69	5.0535	0.153	4.225	0	4.654	-0.2275	4.654	0.1245		7236.62	5.0506	0.0956	4.2134	-0.2736	4.6434	-0.455	4.6492	0.0208
4827.69	5.0545	0.1721	4.2231	-0.0456	4.654	-0.2275	4.655	0.1453		7236.62	5.0487	0.0574	4.2125	-0.2964	4.6434	-0.455	4.6492	0.0208
4827.73	5.0535	0.153	4.2231	-0.0456	4.654	-0.2275	4.6521	0.083		7236.63	5.0516	0.1147	4.2144	-0.2508	4.6425	-0.4757	4.6502	0.0415
4827.73	5.0545	0.1721	4.2231	-0.0456	4.654	-0.2275	4.6521	0.083		7236.64	5.0496	0.0765	4.2144	-0.2508	4.6415	-0.4964	4.6483	0
4827.73	5.0535	0.153	4.225	0	4.6521	-0.2689	4.6531	0.1038		7236.66	5.0516	0.1147	4.2154	-0.228	4.6425	-0.4757	4.6492	0.0208
4827.74	5.0573	0.2294	4.2221	-0.0684	4.654	-0.2275	4.6531	0.1038		7236.67	5.0487	0.0574	4.2125	-0.2964	4.6434	-0.455	4.6492	0.0208
4827.77	5.0545	0.1721	4.225	0	4.6521	-0.2689	4.656	0.166		7236.67	5.0506	0.0956	4.2134	-0.2736	4.6434	-0.455	4.6405	-0.166
4827.77	5.0535	0.153	4.2192	-0.1368	4.6569	-0.1655	4.6531	0.1038		7236.7	5.0496	0.0765	4.2125	-0.2964	4.6434	-0.455	4.6483	0
4827.78	5.0554	0.1912	4.225	0	4.6531	-0.2482	4.655	0.1453		7236.71	5.0516	0.1147	4.2163	-0.2052	4.6425	-0.4757	4.6492	0.0208
4827.78	5.0554	0.1912	4.225	0	4.6521	-0.2689	4.6512	0.0623		7236.71	5.0516	0.1147	4.2154	-0.228	4.6425	-0.4757	4.6473	-0.0208
4827.81	5.0525	0.1338	4.2231	-0.0456	4.654	-0.2275	4.654	0.1245		7236.71	5.0506	0.0956	4.2144	-0.2508	4.6444	-0.4343	4.6444	-0.083
4827.81	5.0535	0.153	4.225	0	4.654	-0.2275	4.6531	0.1038		7236.74	5.0487	0.0574	4.2144	-0.2508	4.6415	-0.4964	4.6483	0
4827.82	5.0554	0.1912	4.225	0	4.6521	-0.2689	4.6521	0.083		7236.74	5.0487	0.0574	4.2154	-0.228	4.6444	-0.4343	4.6502	0.0415
4827.82	5.0564	0.2103	4.2211	-0.0912	4.654	-0.2275	4.654	0.1245		7236.75	5.0516	0.1147	4.2134	-0.2736	4.6425	-0.4757	4.6473	-0.0208
4827.83	5.0535	0.153	4.226	0.0228	4.6531	-0.2482	4.654	0.1245		7236.75	5.0487	0.0574	4.2134	-0.2736	4.6444	-0.4343	4.6483	0
4827.86	5.0573	0.2294	4.2211	-0.0912	4.6531	-0.2482	4.654	0.1245		7236.76	5.0487	0.0574	4.2144	-0.2508	4.6376	-0.5791	4.6492	0.0208
4827.86	5.0545	0.1721	4.2308	0.1368	4.654	-0.2275	4.6531	0.1038		7236.77	5.0506	0.0956	4.2106	-0.342	4.6415	-0.4964	4.6473	-0.0208
4827.86	5.0545	0.1721	4.2192	-0.1368	4.6521	-0.2689	4.654	0.1245		7236.8	5.0496	0.0765	4.2134	-0.2736	4.6415	-0.4964	4.6473	-0.0208
4827.87	5.0554	0.1912	4.2221	-0.0684	4.656	-0.1861	4.654	0.1245		7236.8	5.0506	0.0956	4.2106	-0.342	4.6425	-0.4757	4.6502	0.0415
4827.9	5.0554	0.1912	4.2231	-0.0456	4.6531	-0.2482	4.654	0.1245		7236.8	5.0487	0.0574	4.2163	-0.2052	4.6425	-0.4757	4.6492	0.0208
4827.9	5.0545	0.1721	4.2211	-0.0912	4.654	-0.2275	4.6531	0.1038		7236.81	5.0477	0.0382	4.2154	-0.228	4.6434	-0.455	4.6463	-0.0415
4827.9	5.0545	0.1721	4.225	0	4.654	-0.2275	4.6531	0.1038		7236.84	5.0506	0.0956	4.2134	-0.2736	4.6425	-0.4757	4.6483	0
4827.93	5.0525	0.1338	4.2231	-0.0456	4.6512	-0.2895	4.654	0.1245		7236.84	5.0496	0.0765	4.2125	-0.2964	4.6415	-0.4964	4.6483	0
4827.94	5.0554	0.1912	4.2192	-0.1368	4.654	-0.2275	4.654	0.1245		7236.84	5.0506	0.0956	4.2125	-0.2964	4.6405	-0.517	4.6483	0
4827.94	5.0516	0.1147	4.2269	0.0456	4.6531	-0.2482	4.6531	0.1038		7236.85	5.0516	0.1147	4.2115	-0.3192	4.6434	-0.455	4.6492	0.0208
4827.94	5.0535	0.153	4.2231	-0.0456	4.654	-0.2275	4.655	0.1453		7236.88	5.0477	0.0382	4.2115	-0.3192	4.6415	-0.4964	4.6483	0
4827.97	5.0554	0.1912	4.2221	-0.0684	4.6502	-0.3102	4.654	0.1245		7236.88	5.0496	0.0765	4.2125	-0.2964	4.6434	-0.455	4.6473	-0.0208
4827.98	5.0516	0.1147	4.2221	-0.0684	4.654	-0.2275	4.6512	0.0623		7236.89	5.0506	0.0956	4.2134	-0.2736	4.6415	-0.4964	4.6444	-0.083
4827.98	5.0554	0.1912	4.225	0	4.654	-0.2275	4.6531	0.1038		7236.89	5.0516	0.1147	4.2144	-0.2508	4.6415	-0.4964	4.6483	0
4828	5.0545	0.1721	4.225	0	4.6521	-0.2689	4.6512	0.0623		7236.92	5.0477	0.0382	4.2096	-0.3648	4.6405	-0.517	4.6483	0
4828.03	5.0545	0.1721	4.2192	-0.1368	4.6531	-0.2482	4.654	0.1245		7236.92	5.0506	0.0956	4.2144	-0.2508	4.6405	-0.517	4.6502	0.0415
4828.05	5.0554	0.1912	4.2221	-0.0684	4.654	-0.2275	4.6521	0.083		7236.93	5.0496	0.0765	4.2106	-0.342	4.6434	-0.455	4.6502	0.0415
4828.06	5.0525	0.1338	4.224	-0.0228	4.6531	-0.2482	4.654	0.1245		7236.93	5.0487	0.0574	4.2125	-0.2964	4.6434	-0.455	4.6483	0
4828.06	5.0545	0.1721	4.224	-0.0228	4.6531	-0.2482	4.655	0.1453		7236.96	5.0487	0.0574	4.2154	-0.228	4.6415	-0.4964	4.6483	0
4828.06	5.0516	0.1147	4.2221	-0.0684	4.6521	-0.2689	4.6531	0.1038		7236.96	5.0506	0.0956	4.2134	-0.2736	4.6434	-0.455	4.6492	0.0208
4828.07	5.0535	0.153	4.226	0.0228	4.6531	-0.2482	4.6463	-0.0415		7236.97	5.0487	0.0574	4.2144	-0.2508	4.6434	-0.455	4.6483	0
4828.07	5.0535	0.153	4.2231	-0.0456	4.6531	-0.2482	4.654	0.1245		7236.97	5.0487	0.0574	4.2154	-0.228	4.6415	-0.4964	4.6473	-0.0208
4828.07	5.0545	0.1721	4.226	0.0228	4.6521	-0.2689	4.6521	0.083		7237	5.0506	0.0956	4.2086	-0.3876	4.6386	-0.5584	4.6492	0.0208
4828.08	5.0545	0.1721	4.2231	-0.0456	4.654	-0.2275	4.654	0.1245		7237	5.0477	0.0382	4.2134	-0.2736	4.6444	-0.4343	4.6473	-0.0208
4828.08	5.0535	0.153	4.2183	-0.1596	4.654	-0.2275	4.654	0.1245		7237	5.0487	0.0574	4.2134	-0.2736	4.6415	-0.4964	4.6502	0.0415
4828.08	5.0545	0.1721	4.2231	-0.0456	4.6521	-0.2689	4.6531	0.1038		7237.01	5.0496	0.0765	4.2106	-0.342	4.6415	-0.4964	4.6483	0
4828.11	5.0545	0.1721	4.2231	-0.0456	4.6502	-0.3102	4.6531	0.1038		7237.04	5.0487	0.0574	4.2115	-0.3192	4.6425	-0.4757	4.6463	-0.0415
4828.12	5.0545	0.1721	4.2231	-0.0456	4.6521	-0.2689	4.6531	0.1038		7237.04	5.0487	0.0574	4.2115	-0.3192	4.6444	-0.4343	4.6483	0
4828.12	5.0545	0.1721	4.224	-0.0228	4.6531	-0.2482	4.6521	0.083		7237.05	5.0487	0.0574	4.2106	-0.342	4.6463	-0.393	4.6473	-0.0208
4828.12	5.0545	0.1721	4.2231	-0.0456	4.6502	-0.3102	4.6502	0.0415		7237.05	5.0487	0.0574	4.2134	-0.2736	4.6425	-0.4757	4.6463	-0.0415
4828.15	5.0545	0.1721	4.2211	-0.0912	4.654	-0.2275	4.654	0.1245		7237.08	5.0506	0.0956	4.2106	-0.342	4.6434	-0.455	4.6483	0
4828.16	5.0535	0.153	4.226	0.0228	4.6531	-0.2482	4.655	0.1453		7237.09	5.0496	0.0765	4.2125	-0.2964	4.6463	-0.393	4.6492	0.0208
4828.16	5.0554	0.1912	4.2231	-0.0456	4.654	-0.2275	4.654	0.1245		7237.09	5.0496	0.0765	4.2163	-0.2052	4.6425	-0.4757	4.6454	-0.0623
4828.17	5.0535	0.153	4.226	0.0228	4.654	-0.2275	4.654	0.1245		7237.09	5.0516	0.1147	4.2134	-0.2736	4.6425	-0.4757	4.6483	0
4828.19	5.0535	0.153	4.2231	-0.0456	4.654	-0.2275	4.6512	0.0623		7237.1	5.0516	0.1147	4.2134	-0.2736	4.6444	-0.4343	4.6473	-0.0208
4828.2	5.0564	0.2103	4.2163	-0.2052	4.654	-0.2275	4.654	0.1245		7237.12	5.0506	0.0956	4.2134	-0.2736	4.6434	-0.455	4.6463	-0.0415
4828.2	5.0545	0.1721	4.2221	-0.0684	4.6512	-0.2895	4.6531	0.1038		7237.13	5.0487	0.0574	4.2106	-0.342	4.6425	-0.4757	4.6473	-0.0208
4828.2	5.0545	0.1721	4.224	-0.0228	4.6531	-0.2482	4.6521	0.083		7237.13	5.0487	0.0574	4.2134	-0.2736	4.6415	-0.4964	4.6483	0
4828.23	5.0545	0.1721	4.2221	-0.0684	4.6531	-0.2482	4.6531	0.1038		7237.16	5.0487	0.0574	4.2173	-0.1824	4.6434	-0.455	4.6483	0
4828.24	5.0525	0.1338	4.2211	-0.0912	4.6483	-0.3516	4.6531	0.1038		7237.16	5.0487	0.0574	4.2086	-0.3876	4.6415	-0.4964	4.6483	0
4828.24	5.0545	0.1721	4.2211	-0.0912	4.6521	-0.2689	4.6531	0.1038		7237.17	5.0477	0.0382	4.2144	-0.2508	4.6425	-0.4757	4.6463	-0.0415
4828.26	5.0564	0.2103	4.2211	-0.0912	4.6521	-0.2689	4.654	0.1245		7237.17	5.0506	0.0956	4.2144	-0.2508	4.6415	-0.4964	4.6483	0
4828.26	5.0535	0.153	4.224	-0.0228	4.6502	-0.3102	4.654	0.1245		7237.19	5.0506	0.0956	4.2134	-0.2736	4.6425	-0.4757	4.6483	0
4828.27	5.0554	0.1912	4.2231	-0.0456	4.6502	-0.3102	4.654	0.1245		7237.19	5.0506	0.0956	4.2154	-0.228	4.6434	-0.455	4.6473	-0.0208
4828.27	5.0545	0.1721	4.226	0.0228	4.6531	-0.2482	4.6531	0.1038		7237.21	5.0496	0.0765	4.2125	-0.2964	4.6415	-0.4964	4.6483	0
4828.3	5.0554	0.1912	4.2279	0.0684	4.654	-0.2275	4.6531	0.1038		7237.22	5.0496	0.0765	4.2115	-0.3192	4.6434	-0.455	4.6483	0
4828.31	5.0535	0.153	4.2202	-0.114	4.656	-0.1861	4.6531	0.1038		7237.22	5.0496	0.0765	4.2125	-0.2964	4.6415	-0.4964	4.6463	-0.0415
4828.31	5.0554	0.1912	4.224	-0.0228	4.6531	-0.2482	4.6483	0		7237.22	5.0516	0.1147	4.2125	-0.2964	4.6425	-0.4757	4.6473	-0.0208
4828.31	5.0554	0.1912	4.2211	-0.0912	4.6521	-0.2689	4.6512	0.0623		7237.25	5.0487	0.0574	4.2154	-0.228	4.6444	-0.4343	4.6483	0
4828.35	5.0535	0.153	4.2231	-0.0456	4.654	-0.2275	4.6531	0.1038		7237.26	5.0487	0.0574	4.2154	-0.228	4.6386	-0.5584	4.6473	-0.0208
4828.35	5.0554	0.1912	4.225	0	4.6521	-0.2689	4.6521	0.083		7237.26	5.0487	0.0574	4.2144	-0.2508	4.6425	-0.4757	4.6483	0
4828.35	5.0535	0.153	4.2211	-0.0912	4.654	-0.2275	4.655	0.1453		7237.26	5.0477	0.0382	4.2154	-0.228	4.6434	-0.455	4.6521	0.083
4828.35	5.0545	0.1721	4.224	-0.0228	4.6512	-0.2895	4.6521	0.083		7237.27	5.0487	0.0574	4.2134	-0.2736	4.6425	-0.4757	4.6463	-0.0415
4828.39	5.0554	0.1912	4.225	0	4.654	-0.2275	4.654	0.1245		7237.3	5.0487	0.0574	4.2106	-0.342	4.6434	-0.455	4.6483	0
4828.39	5.0545	0.1721	4.2221	-0.0684	4.656	-0.1861	4.6512	0.0623		7237.31	5.0487	0.0574	4.2134	-0.2736	4.6415	-0.4964	4.6502	0.0415
4828.39	5.0535	0.153	4.2269	0.0456	4.6521	-0.2689	4.6512	0.0623		7237.31	5.0506	0.0956	4.2106	-0.342	4.6415	-0.4964	4.6473	-0.0208
4828.42	5.0554	0.1912	4.225	0	4.654	-0.2275	4.6531	0.1038		7237.34	5.0496	0.0765	4.2115	-0.3192	4.6405	-0.517	4.6473	-0.0208
4828.43	5.0535	0.153	4.2202	-0.114	4.6531	-0.2482	4.6512	0.0623		7237.35	5.0487	0.0574	4.2096	-0.3648	4.6434	-0.455	4.6483	0
4828.43	5.0554	0.1912	4.2221	-0.0684	4.655	-0.2068	4.655	0.1453		7237.35	5.0487	0.0574	4.2173	-0.1824	4.6454	-0.4136	4.6483	0
4828.43	5.0535	0.153	4.2221	-0.0684	4.6531	-0.2482	4.6521	0.083		7237.35	5.0487	0.0574	4.2154	-0.228	4.6415	-0.4964	4.6483	0
4828.44	5.0535	0.153	4.2211	-0.0912	4.6521	-0.2689	4.654	0.1245		7237.38	5.0496	0.0765	4.2125	-0.2964	4.6415	-0.4964	4.6473	-0.0208
4828.47	5.0535	0.153	4.224	-0.0228	4.6512	-0.2895	4.6531	0.1038		7237.38	5.0477	0.0382	4.2125	-0.2964	4.6425	-0.4757	4.6463	-0.0415
4828.47	5.0535	0.153	4.2211	-0.0912	4.6521	-0.2689	4.6502	0.0415		7237.39	5.0477	0.0382	4.2115	-0.3192	4.6415	-0.4964	4.6454	-0.0623
4828.48	5.0545	0.1721	4.2289	0.0912	4.654	-0.2275	4.6569	0.1868		7237.39	5.0506	0.0956	4.2134	-0.2736	4.6376	-0.5791	4.6473	-0.0208
4828.48	5.0545	0.1721	4.225	0	4.654	-0.2275	4.654	0.1245		7237.42	5.0487	0.0574	4.2134	-0.2736	4.6415	-0.4964	4.6444	-0.083
4828.51	5.0535	0.153	4.2231	-0.0456	4.6531	-0.2482	4.654	0.1245		7237.43	5.0506	0.0956	4.2134	-0.2736	4.6415	-0.4964	4.6483	0
4828.51	5.0535	0.153	4.2211	-0.0912	4.6531	-0.2482	4.6531	0.1038		7237.43	5.0477	0.0382	4.2106	-0.342	4.6434	-0.455	4.6463	-0.0415
4828.51	5.0545	0.1721	4.2221	-0.0684	4.6531	-0.2482	4.654	0.1245		7237.43	5.0487	0.0574	4.2134	-0.2736	4.6425	-0.4757	4.6483	0
4828.52	5.0535	0.153	4.2231	-0.0456	4.6502	-0.3102	4.6531	0.1038		7237.46	5.0487	0.0574	4.2125	-0.2964	4.6415	-0.4964	4.6463	-0.0415
4828.55	5.0545	0.1721	4.2221	-0.0684	4.655	-0.2068	4.654	0.1245		7237.46	5.0516	0.1147	4.2173	-0.1824	4.6415	-0.4964	4.6483	0
4828.55	5.0535	0.153	4.2231	-0.0456	4.6512	-0.2895	4.6531	0.1038		7237.47	5.0487	0.0574	4.2106	-0.342	4.6415	-0.4964	4.6483	0
4828.55	5.0545	0.1721	4.2231	-0.0456	4.6521	-0.2689	4.6531	0.1038		7237.47	5.0487	0.0574	4.2125	-0.2964	4.6444	-0.4343	4.6473	-0.0208
4828.56	5.0535	0.153	4.2211	-0.0912	4.6512	-0.2895	4.6512	0.0623		7237.48	5.0496	0.0765	4.2134	-0.2736	4.6434	-0.455	4.6492	0.0208
4828.57	5.0545	0.1721	4.2231	-0.0456	4.6521	-0.2689	4.6521	0.083		7237.51	5.0467	0.0191	4.2125	-0.2964	4.6415	-0.4964	4.6483	0
4828.6	5.0535	0.153	4.224	-0.0228	4.6531	-0.2482	4.6531	0.1038		7237.51	5.0487	0.0574	4.2144	-0.2508	4.6415	-0.4964	4.6473	-0.0208
4828.6	5.0554	0.1912	4.2221	-0.0684	4.654	-0.2275	4.6512	0.0623		7237.51	5.0496	0.0765	4.2106	-0.342	4.6425	-0.4757	4.6473	-0.0208
4828.6	5.0564	0.2103	4.2269	0.0456	4.6512	-0.2895	4.6521	0.083		7237.52	5.0477	0.0382	4.2106	-0.342	4.6434	-0.455	4.6463	-0.0415
4828.62	5.0535	0.153	4.2202	-0.114	4.6521	-0.2689	4.6531	0.1038		7237.55	5.0477	0.0382	4.2125	-0.2964	4.6434	-0.455	4.6483	0
4828.63	5.0525	0.1338	4.225	0	4.655	-0.2068	4.6512	0.0623		7237.55	5.0477	0.0382	4.2134	-0.2736	4.6425	-0.4757	4.6463	-0.0415
4828.65	5.0545	0.1721	4.2211	-0.0912	4.6521	-0.2689	4.6521	0.083		7237.56	5.0487	0.0574	4.2057	-0.456	4.6434	-0.455	4.6463	-0.0415
4828.65	5.0554	0.1912	4.224	-0.0228	4.6512	-0.2895	4.6531	0.1038		7237.56	5.0487	0.0574	4.2144	-0.2508	4.6405	-0.517	4.6473	-0.0208
4828.68	5.0535	0.153	4.2231	-0.0456	4.656	-0.1861	4.6521	0.083		7237.59	5.0477	0.0382	4.2202	-0.114	4.6405	-0.517	4.6473	-0.0208
4828.68	5.0525	0.1338	4.224	-0.0228	4.6531	-0.2482	4.6531	0.1038		7237.59	5.0487	0.0574	4.2134	-0.2736	4.6405	-0.517	4.6473	-0.0208
4828.68	5.0525	0.1338	4.2221	-0.0684	4.654	-0.2275	4.654	0.1245		7237.59	5.0496	0.0765	4.2144	-0.2508	4.6444	-0.4343	4.6473	-0.0208
4828.69	5.0535	0.153	4.2211	-0.0912	4.654	-0.2275	4.6531	0.1038		7237.6	5.0496	0.0765	4.2134	-0.2736	4.6415	-0.4964	4.6473	-0.0208
4828.69	5.0525	0.1338	4.2192	-0.1368	4.6512	-0.2895	4.6521	0.083		7237.63	5.0496	0.0765	4.2134	-0.2736	4.6425	-0.4757	4.6454	-0.0623
4828.7	5.0535	0.153	4.225	0	4.6531	-0.2482	4.6521	0.083		7237.63	5.0467	0.0191	4.2106	-0.342	4.6434	-0.455	4.6463	-0.0415
4828.73	5.0545	0.1721	4.2192	-0.1368	4.6531	-0.2482	4.6512	0.0623		7237.63	5.0516	0.1147	4.2125	-0.2964	4.6454	-0.4136	4.6483	0
4828.73	5.0535	0.153	4.2192	-0.1368	4.6512	-0.2895	4.6521	0.083		7237.64	5.0487	0.0574	4.2125	-0.2964	4.6415	-0.4964	4.6473	-0.0208
4828.73	5.0535	0.153	4.2211	-0.0912	4.6512	-0.2895	4.6531	0.1038		7237.68	5.0496	0.0765	4.2077	-0.4104	4.6396	-0.5377	4.6473	-0.0208
4828.74	5.0525	0.1338	4.225	0	4.6531	-0.2482	4.6531	0.1038		7237.69	5.0467	0.0191	4.2106	-0.342	4.6425	-0.4757	4.6463	-0.0415
4828.77	5.0535	0.153	4.2192	-0.1368	4.6521	-0.2689	4.6521	0.083		7237.69	5.0477	0.0382	4.2134	-0.2736	4.6444	-0.4343	4.6483	0
4828.77	5.0525	0.1338	4.2221	-0.0684	4.654	-0.2275	4.6521	0.083		7237.7	5.0477	0.0382	4.2057	-0.456	4.6405	-0.517	4.6483	0
4828.77	5.0535	0.153	4.2221	-0.0684	4.6531	-0.2482	4.6531	0.1038		7237.7	5.0506	0.0956	4.2125	-0.2964	4.6405	-0.517	4.6473	-0.0208
4828.77	5.0545	0.1721	4.2231	-0.0456	4.6512	-0.2895	4.6512	0.0623		7237.71	5.0496	0.0765	4.2154	-0.228	4.6425	-0.4757	4.6473	-0.0208
4828.81	5.0545	0.1721	4.224	-0.0228	4.6521	-0.2689	4.6483	0		7237.71	5.0487	0.0574	4.2096	-0.3648	4.6425	-0.4757	4.6463	-0.0415
4828.81	5.0535	0.153	4.2173	-0.1824	4.6512	-0.2895	4.6531	0.1038		7237.72	5.0487	0.0574	4.2115	-0.3192	4.6434	-0.455	4.6483	0
4828.81	5.0545	0.1721	4.2231	-0.0456	4.6531	-0.2482	4.654	0.1245		7237.74	5.0487	0.0574	4.2125	-0.2964	4.6425	-0.4757	4.6473	-0.0208
4828.82	5.0516	0.1147	4.226	0.0228	4.6521	-0.2689	4.6521	0.083		7237.75	5.0477	0.0382	4.2125	-0.2964	4.6434	-0.455	4.6473	-0.0208
4828.82	5.0545	0.1721	4.2221	-0.0684	4.6531	-0.2482	4.6463	-0.0415		7237.75	5.0487	0.0574	4.2106	-0.342	4.6425	-0.4757	4.6473	-0.0208
4828.85	5.0535	0.153	4.2221	-0.0684	4.654	-0.2275	4.6512	0.0623		7237.77	5.0477	0.0382	4.2144	-0.2508	4.6425	-0.4757	4.6463	-0.0415
4828.85	5.0525	0.1338	4.2202	-0.114	4.6502	-0.3102	4.6512	0.0623		7237.78	5.0496	0.0765	4.2154	-0.228	4.6425	-0.4757	4.6473	-0.0208
4828.86	5.0535	0.153	4.226	0.0228	4.6521	-0.2689	4.6512	0.0623		7237.78	5.0487	0.0574	4.2125	-0.2964	4.6415	-0.4964	4.6483	0
4828.87	5.0545	0.1721	4.2202	-0.114	4.6521	-0.2689	4.6512	0.0623		7237.79	5.0467	0.0191	4.2134	-0.2736	4.6444	-0.4343	4.6473	-0.0208
4828.88	5.0535	0.153	4.2211	-0.0912	4.6531	-0.2482	4.6531	0.1038		7237.81	5.0487	0.0574	4.2115	-0.3192	4.6405	-0.517	4.6483	0
4828.89	5.0525	0.1338	4.2183	-0.1596	4.6512	-0.2895	4.6512	0.0623		7237.81	5.0467	0.0191	4.2125	-0.2964	4.6434	-0.455	4.6463	-0.0415
4828.89	5.0535	0.153	4.2211	-0.0912	4.6512	-0.2895	4.6502	0.0415		7237.82	5.0496	0.0765	4.2144	-0.2508	4.6415	-0.4964	4.6463	-0.0415
4828.92	5.0554	0.1912	4.2211	-0.0912	4.6502	-0.3102	4.654	0.1245		7237.82	5.0487	0.0574	4.2134	-0.2736	4.6434	-0.455	4.6463	-0.0415
4828.93	5.0535	0.153	4.2221	-0.0684	4.6521	-0.2689	4.655	0.1453		7237.86	5.0516	0.1147	4.2134	-0.2736	4.6415	-0.4964	4.6463	-0.0415
4828.93	5.0516	0.1147	4.2202	-0.114	4.6531	-0.2482	4.6531	0.1038		7237.86	5.0477	0.0382	4.2115	-0.3192	4.6434	-0.455	4.6473	-0.0208
4828.94	5.0535	0.153	4.2202	-0.114	4.6512	-0.2895	4.6521	0.083		7237.86	5.0496	0.0765	4.2134	-0.2736	4.6415	-0.4964	4.6483	0
4828.97	5.0535	0.153	4.2202	-0.114	4.6512	-0.2895	4.654	0.1245		7237.86	5.0477	0.0382	4.2125	-0.2964	4.6348	-0.6411	4.6463	-0.0415
4828.97	5.0525	0.1338	4.224	-0.0228	4.6512	-0.2895	4.6512	0.0623		7237.9	5.0458	0	4.2106	-0.342	4.6425	-0.4757	4.6473	-0.0208
4828.97	5.0545	0.1721	4.224	-0.0228	4.6531	-0.2482	4.6521	0.083		7237.9	5.0487	0.0574	4.2125	-0.2964	4.6434	-0.455	4.6444	-0.083
4828.98	5.0554	0.1912	4.2231	-0.0456	4.6512	-0.2895	4.6512	0.0623		7237.9	5.0458	0	4.2144	-0.2508	4.6434	-0.455	4.6444	-0.083
4828.98	5.0525	0.1338	4.2221	-0.0684	4.6521	-0.2689	4.6502	0.0415		7237.9	5.0477	0.0382	4.2144	-0.2508	4.6434	-0.455	4.6483	0
4829.01	5.0525	0.1338	4.2221	-0.0684	4.6531	-0.2482	4.6521	0.083		7237.93	5.0467	0.0191	4.2134	-0.2736	4.6415	-0.4964	4.6473	-0.0208
4829.02	5.0516	0.1147	4.2308	0.1368	4.6521	-0.2689	4.6531	0.1038		7237.94	5.0496	0.0765	4.2115	-0.3192	4.6415	-0.4964	4.6473	-0.0208
4829.02	5.0535	0.153	4.2221	-0.0684	4.6521	-0.2689	4.6531	0.1038		7237.94	5.0467	0.0191	4.2106	-0.342	4.6415	-0.4964	4.6463	-0.0415
4829.06	5.0525	0.1338	4.2202	-0.114	4.6531	-0.2482	4.654	0.1245		7237.95	5.0487	0.0574	4.2134	-0.2736	4.6415	-0.4964	4.6454	-0.0623
4829.06	5.0525	0.1338	4.2202	-0.114	4.6521	-0.2689	4.6492	0.0208		7237.98	5.0496	0.0765	4.2125	-0.2964	4.6425	-0.4757	4.6473	-0.0208
4829.09	5.0545	0.1721	4.2231	-0.0456	4.6521	-0.2689	4.654	0.1245		7237.98	5.0487	0.0574	4.2134	-0.2736	4.6425	-0.4757	4.6454	-0.0623
4829.1	5.0525	0.1338	4.2231	-0.0456	4.6512	-0.2895	4.6531	0.1038		7237.99	5.0458	0	4.2134	-0.2736	4.6415	-0.4964	4.6483	0
4829.1	5.0525	0.1338	4.2211	-0.0912	4.6512	-0.2895	4.6531	0.1038		7238.02	5.0516	0.1147	4.2125	-0.2964	4.6415	-0.4964	4.6434	-0.1038
4829.1	5.0525	0.1338	4.2231	-0.0456	4.6521	-0.2689	4.6531	0.1038		7238.02	5.0487	0.0574	4.2125	-0.2964	4.6434	-0.455	4.6473	-0.0208
4829.13	5.0496	0.0765	4.2231	-0.0456	4.6531	-0.2482	4.6512	0.0623		7238.02	5.0477	0.0382	4.2134	-0.2736	4.6415	-0.4964	4.6454	-0.0623
4829.13	5.0535	0.153	4.2221	-0.0684	4.6502	-0.3102	4.6512	0.0623		7238.03	5.0496	0.0765	4.2115	-0.3192	4.6415	-0.4964	4.6454	-0.0623
4829.14	5.0525	0.1338	4.2202	-0.114	4.6521	-0.2689	4.6521	0.083		7238.06	5.0487	0.0574	4.2125	-0.2964	4.6425	-0.4757	4.6483	0
4829.14	5.0525	0.1338	4.2221	-0.0684	4.6521	-0.2689	4.6521	0.083		7238.06	5.0477	0.0382	4.2134	-0.2736	4.6425	-0.4757	4.6463	-0.0415
4829.17	5.0535	0.153	4.2192	-0.1368	4.654	-0.2275	4.6521	0.083		7238.06	5.0487	0.0574	4.2115	-0.3192	4.6386	-0.5584	4.6492	0.0208
4829.17	5.0564	0.2103	4.226	0.0228	4.6502	-0.3102	4.6512	0.0623		7238.07	5.0487	0.0574	4.2106	-0.342	4.6425	-0.4757	4.6473	-0.0208
4829.17	5.0525	0.1338	4.2221	-0.0684	4.6502	-0.3102	4.6512	0.0623		7238.1	5.0506	0.0956	4.2134	-0.2736	4.6415	-0.4964	4.6463	-0.0415
4829.18	5.0535	0.153	4.2221	-0.0684	4.6531	-0.2482	4.6502	0.0415		7238.1	5.0477	0.0382	4.2134	-0.2736	4.6405	-0.517	4.6463	-0.0415
4829.21	5.0545	0.1721	4.2221	-0.0684	4.6521	-0.2689	4.6512	0.0623		7238.11	5.0477	0.0382	4.2106	-0.342	4.6425	-0.4757	4.6473	-0.0208
4829.21	5.0535	0.153	4.2202	-0.114	4.6521	-0.2689	4.6531	0.1038		7238.11	5.0467	0.0191	4.2125	-0.2964	4.6415	-0.4964	4.6444	-0.083
4829.22	5.0545	0.1721	4.2192	-0.1368	4.6521	-0.2689	4.6512	0.0623		7238.14	5.0496	0.0765	4.2115	-0.3192	4.6405	-0.517	4.6473	-0.0208
4829.24	5.0516	0.1147	4.2211	-0.0912	4.6512	-0.2895	4.6502	0.0415		7238.15	5.0496	0.0765	4.2134	-0.2736	4.6376	-0.5791	4.6492	0.0208
4829.24	5.0535	0.153	4.226	0.0228	4.6502	-0.3102	4.6531	0.1038		7238.15	5.0506	0.0956	4.2096	-0.3648	4.6444	-0.4343	4.6463	-0.0415
4829.27	5.0525	0.1338	4.225	0	4.6521	-0.2689	4.6521	0.083		7238.15	5.0487	0.0574	4.2077	-0.4104	4.6415	-0.4964	4.6473	-0.0208
4829.27	5.0535	0.153	4.2231	-0.0456	4.6521	-0.2689	4.6483	0		7238.15	5.0487	0.0574	4.2125	-0.2964	4.6425	-0.4757	4.6463	-0.0415
4829.29	5.0554	0.1912	4.2192	-0.1368	4.6521	-0.2689	4.6502	0.0415		7238.19	5.0506	0.0956	4.2125	-0.2964	4.6405	-0.517	4.6463	-0.0415
4829.29	5.0535	0.153	4.2221	-0.0684	4.6569	-0.1655	4.6531	0.1038		7238.19	5.0496	0.0765	4.2125	-0.2964	4.6434	-0.455	4.6463	-0.0415
4829.3	5.0545	0.1721	4.2211	-0.0912	4.6531	-0.2482	4.6483	0		7238.19	5.0458	0	4.2106	-0.342	4.6425	-0.4757	4.6463	-0.0415
4829.3	5.0545	0.1721	4.2192	-0.1368	4.6512	-0.2895	4.654	0.1245		7238.2	5.0487	0.0574	4.2106	-0.342	4.6415	-0.4964	4.6463	-0.0415
4829.3	5.0535	0.153	4.2231	-0.0456	4.6531	-0.2482	4.6502	0.0415		7238.23	5.0487	0.0574	4.2077	-0.4104	4.6415	-0.4964	4.6473	-0.0208
4829.31	5.0516	0.1147	4.2221	-0.0684	4.6521	-0.2689	4.6521	0.083		7238.23	5.0496	0.0765	4.2086	-0.3876	4.6425	-0.4757	4.6473	-0.0208
4829.34	5.0516	0.1147	4.2221	-0.0684	4.6531	-0.2482	4.6512	0.0623		7238.23	5.0487	0.0574	4.2154	-0.228	4.6415	-0.4964	4.6483	0
4829.34	5.0535	0.153	4.2221	-0.0684	4.6463	-0.393	4.6521	0.083		7238.24	5.0477	0.0382	4.2125	-0.2964	4.6405	-0.517	4.6444	-0.083
4829.34	5.0525	0.1338	4.2211	-0.0912	4.655	-0.2068	4.6512	0.0623		7238.27	5.0506	0.0956	4.2134	-0.2736	4.6415	-0.4964	4.6463	-0.0415
4829.35	5.0516	0.1147	4.2173	-0.1824	4.6502	-0.3102	4.654	0.1245		7238.27	5.0477	0.0382	4.2115	-0.3192	4.6434	-0.455	4.6463	-0.0415
4829.38	5.0525	0.1338	4.2221	-0.0684	4.6531	-0.2482	4.6512	0.0623		7238.27	5.0487	0.0574	4.2106	-0.342	4.6434	-0.455	4.6463	-0.0415
4829.38	5.0516	0.1147	4.2183	-0.1596	4.6512	-0.2895	4.6531	0.1038		7238.27	5.0477	0.0382	4.2115	-0.3192	4.6405	-0.517	4.6463	-0.0415
4829.38	5.0525	0.1338	4.2163	-0.2052	4.654	-0.2275	4.6531	0.1038		7238.32	5.0467	0.0191	4.2125	-0.2964	4.6405	-0.517	4.6473	-0.0208
4829.38	5.0535	0.153	4.224	-0.0228	4.6531	-0.2482	4.6483	0		7238.32	5.0487	0.0574	4.2115	-0.3192	4.6434	-0.455	4.6473	-0.0208
4829.42	5.0525	0.1338	4.224	-0.0228	4.6521	-0.2689	4.6512	0.0623		7238.32	5.0477	0.0382	4.2106	-0.342	4.6376	-0.5791	4.6444	-0.083
4829.42	5.0545	0.1721	4.2221	-0.0684	4.6521	-0.2689	4.6521	0.083		7238.33	5.0487	0.0574	4.2125	-0.2964	4.6405	-0.517	4.6463	-0.0415
4829.42	5.0535	0.153	4.2211	-0.0912	4.6521	-0.2689	4.6512	0.0623		7238.33	5.0477	0.0382	4.2134	-0.2736	4.6434	-0.455	4.6454	-0.0623
4829.43	5.0535	0.153	4.2192	-0.1368	4.6521	-0.2689	4.6521	0.083		7238.36	5.0487	0.0574	4.2106	-0.342	4.6367	-0.5998	4.6454	-0.0623
4829.44	5.0525	0.1338	4.2211	-0.0912	4.6512	-0.2895	4.6512	0.0623		7238.36	5.0467	0.0191	4.2115	-0.3192	4.6405	-0.517	4.6434	-0.1038
4829.44	5.0535	0.153	4.2211	-0.0912	4.6521	-0.2689	4.6512	0.0623		7238.37	5.0496	0.0765	4.2125	-0.2964	4.6425	-0.4757	4.6483	0
4829.47	5.0525	0.1338	4.2211	-0.0912	4.6521	-0.2689	4.6512	0.0623		7238.39	5.0458	0	4.2125	-0.2964	4.6425	-0.4757	4.6473	-0.0208
4829.48	5.0535	0.153	4.2183	-0.1596	4.6492	-0.3309	4.6512	0.0623		7238.4	5.0487	0.0574	4.2134	-0.2736	4.6434	-0.455	4.6454	-0.0623
4829.48	5.0535	0.153	4.224	-0.0228	4.6531	-0.2482	4.6531	0.1038		7238.42	5.0477	0.0382	4.2125	-0.2964	4.6434	-0.455	4.6463	-0.0415
4829.49	5.0554	0.1912	4.2211	-0.0912	4.6512	-0.2895	4.6531	0.1038		7238.42	5.0496	0.0765	4.2115	-0.3192	4.6425	-0.4757	4.6444	-0.083
4829.5	5.0545	0.1721	4.2221	-0.0684	4.6521	-0.2689	4.6521	0.083		7238.44	5.0487	0.0574	4.2115	-0.3192	4.6415	-0.4964	4.6463	-0.0415
4829.51	5.0535	0.153	4.2221	-0.0684	4.6512	-0.2895	4.6492	0.0208		7238.44	5.0477	0.0382	4.2096	-0.3648	4.6415	-0.4964	4.6463	-0.0415
4829.51	5.0545	0.1721	4.2221	-0.0684	4.6512	-0.2895	4.6512	0.0623		7238.45	5.0458	0	4.2125	-0.2964	4.6415	-0.4964	4.6463	-0.0415
4829.54	5.0516	0.1147	4.2221	-0.0684	4.6521	-0.2689	4.6531	0.1038		7238.45	5.0487	0.0574	4.2096	-0.3648	4.6415	-0.4964	4.6463	-0.0415
4829.55	5.0535	0.153	4.2211	-0.0912	4.6512	-0.2895	4.6512	0.0623		7238.45	5.0487	0.0574	4.2125	-0.2964	4.6415	-0.4964	4.6463	-0.0415
4829.55	5.0545	0.1721	4.2231	-0.0456	4.654	-0.2275	4.6531	0.1038		7238.46	5.0477	0.0382	4.2134	-0.2736	4.6425	-0.4757	4.6473	-0.0208
4829.56	5.0545	0.1721	4.2231	-0.0456	4.6531	-0.2482	4.6531	0.1038		7238.46	5.0487	0.0574	4.2086	-0.3876	4.6415	-0.4964	4.6463	-0.0415
4829.59	5.0525	0.1338	4.2183	-0.1596	4.6521	-0.2689	4.6531	0.1038		7238.49	5.0477	0.0382	4.2134	-0.2736	4.6444	-0.4343	4.6463	-0.0415
4829.59	5.0535	0.153	4.224	-0.0228	4.6512	-0.2895	4.6512	0.0623		7238.49	5.0477	0.0382	4.2106	-0.342	4.6405	-0.517	4.6463	-0.0415
4829.59	5.0516	0.1147	4.2279	0.0684	4.6531	-0.2482	4.6521	0.083		7238.5	5.0477	0.0382	4.2115	-0.3192	4.6405	-0.517	4.6454	-0.0623
4829.59	5.0516	0.1147	4.2231	-0.0456	4.6521	-0.2689	4.6502	0.0415		7238.5	5.0487	0.0574	4.2096	-0.3648	4.6425	-0.4757	4.6454	-0.0623
4829.62	5.0535	0.153	4.2211	-0.0912	4.6512	-0.2895	4.6492	0.0208		7238.53	5.0496	0.0765	4.2096	-0.3648	4.6405	-0.517	4.6454	-0.0623
4829.63	5.0516	0.1147	4.2202	-0.114	4.6521	-0.2689	4.6531	0.1038		7238.53	5.0477	0.0382	4.2115	-0.3192	4.6444	-0.4343	4.6463	-0.0415
4829.63	5.0525	0.1338	4.2211	-0.0912	4.6521	-0.2689	4.6502	0.0415		7238.54	5.0477	0.0382	4.2106	-0.342	4.6425	-0.4757	4.6473	-0.0208
4829.63	5.0516	0.1147	4.2211	-0.0912	4.6473	-0.3723	4.6512	0.0623		7238.57	5.0467	0.0191	4.2163	-0.2052	4.6396	-0.5377	4.6463	-0.0415
4829.67	5.0525	0.1338	4.2192	-0.1368	4.6521	-0.2689	4.6521	0.083		7238.57	5.0477	0.0382	4.2125	-0.2964	4.6386	-0.5584	4.6463	-0.0415
4829.67	5.0516	0.1147	4.2202	-0.114	4.6521	-0.2689	4.6512	0.0623		7238.58	5.0487	0.0574	4.2115	-0.3192	4.6434	-0.455	4.6463	-0.0415
4829.68	5.0516	0.1147	4.224	-0.0228	4.6531	-0.2482	4.6512	0.0623		7238.61	5.0477	0.0382	4.2144	-0.2508	4.6405	-0.517	4.6463	-0.0415
4829.71	5.0535	0.153	4.2211	-0.0912	4.6512	-0.2895	4.6521	0.083		7238.62	5.0477	0.0382	4.2115	-0.3192	4.6415	-0.4964	4.6473	-0.0208
4829.71	5.0545	0.1721	4.2125	-0.2964	4.6521	-0.2689	4.6531	0.1038		7238.62	5.0496	0.0765	4.2115	-0.3192	4.6415	-0.4964	4.6463	-0.0415
4829.72	5.0545	0.1721	4.2211	-0.0912	4.654	-0.2275	4.6502	0.0415		7238.62	5.0487	0.0574	4.2125	-0.2964	4.6415	-0.4964	4.6415	-0.1453
4829.72	5.0545	0.1721	4.2192	-0.1368	4.6521	-0.2689	4.6502	0.0415		7238.65	5.0477	0.0382	4.2057	-0.456	4.6425	-0.4757	4.6454	-0.0623
4829.75	5.0496	0.0765	4.2192	-0.1368	4.6531	-0.2482	4.6531	0.1038		7238.65	5.0496	0.0765	4.2125	-0.2964	4.6415	-0.4964	4.6473	-0.0208
4829.75	5.0516	0.1147	4.2211	-0.0912	4.6512	-0.2895	4.6531	0.1038		7238.66	5.0506	0.0956	4.2096	-0.3648	4.6434	-0.455	4.6434	-0.1038
4829.76	5.0535	0.153	4.2231	-0.0456	4.6512	-0.2895	4.6521	0.083		7238.66	5.0487	0.0574	4.2086	-0.3876	4.6415	-0.4964	4.6425	-0.1245
4829.76	5.0516	0.1147	4.2192	-0.1368	4.6512	-0.2895	4.6521	0.083		7238.69	5.0477	0.0382	4.2106	-0.342	4.6415	-0.4964	4.6463	-0.0415
4829.79	5.0535	0.153	4.2183	-0.1596	4.654	-0.2275	4.6502	0.0415		7238.7	5.0496	0.0765	4.2125	-0.2964	4.6396	-0.5377	4.6434	-0.1038
4829.79	5.0535	0.153	4.2173	-0.1824	4.654	-0.2275	4.6512	0.0623		7238.7	5.0477	0.0382	4.2134	-0.2736	4.6405	-0.517	4.6463	-0.0415
4829.79	5.0525	0.1338	4.224	-0.0228	4.6521	-0.2689	4.6521	0.083		7238.71	5.0487	0.0574	4.2096	-0.3648	4.6425	-0.4757	4.6444	-0.083
4829.8	5.0525	0.1338	4.2231	-0.0456	4.6463	-0.393	4.6512	0.0623		7238.72	5.0496	0.0765	4.2125	-0.2964	4.6415	-0.4964	4.6473	-0.0208
4829.81	5.0525	0.1338	4.2211	-0.0912	4.6521	-0.2689	4.6521	0.083		7238.75	5.0496	0.0765	4.2125	-0.2964	4.6405	-0.517	4.6463	-0.0415
4829.84	5.0525	0.1338	4.2202	-0.114	4.655	-0.2068	4.654	0.1245		7238.75	5.0477	0.0382	4.2106	-0.342	4.6415	-0.4964	4.6473	-0.0208
4829.84	5.0535	0.153	4.2211	-0.0912	4.6531	-0.2482	4.6512	0.0623		7238.75	5.0487	0.0574	4.2086	-0.3876	4.6405	-0.517	4.6463	-0.0415
4829.85	5.0516	0.1147	4.224	-0.0228	4.6502	-0.3102	4.6521	0.083		7238.78	5.0467	0.0191	4.2134	-0.2736	4.6405	-0.517	4.6444	-0.083
4829.87	5.0535	0.153	4.2231	-0.0456	4.6531	-0.2482	4.6531	0.1038		7238.78	5.0477	0.0382	4.2134	-0.2736	4.6405	-0.517	4.6463	-0.0415
4829.88	5.0545	0.1721	4.2211	-0.0912	4.6521	-0.2689	4.6502	0.0415		7238.79	5.0477	0.0382	4.2125	-0.2964	4.6415	-0.4964	4.6483	0
4829.89	5.0535	0.153	4.2211	-0.0912	4.6502	-0.3102	4.6521	0.083		7238.79	5.0477	0.0382	4.2115	-0.3192	4.6415	-0.4964	4.6483	0
4829.9	5.0535	0.153	4.2231	-0.0456	4.6512	-0.2895	4.6521	0.083		7238.82	5.0477	0.0382	4.2106	-0.342	4.6415	-0.4964	4.6454	-0.0623
4829.9	5.0535	0.153	4.2192	-0.1368	4.6531	-0.2482	4.6531	0.1038		7238.82	5.0477	0.0382	4.2125	-0.2964	4.6415	-0.4964	4.6454	-0.0623
4829.9	5.0535	0.153	4.2211	-0.0912	4.654	-0.2275	4.6502	0.0415		7238.82	5.0467	0.0191	4.2134	-0.2736	4.6415	-0.4964	4.6444	-0.083
4829.9	5.0525	0.1338	4.2183	-0.1596	4.6512	-0.2895	4.6531	0.1038		7238.83	5.0477	0.0382	4.2096	-0.3648	4.6396	-0.5377	4.6473	-0.0208
4829.94	5.0506	0.0956	4.2173	-0.1824	4.6512	-0.2895	4.6512	0.0623		7238.84	5.0496	0.0765	4.2115	-0.3192	4.6386	-0.5584	4.6463	-0.0415
4829.94	5.0535	0.153	4.2211	-0.0912	4.6531	-0.2482	4.6531	0.1038		7238.86	5.0458	0	4.2115	-0.3192	4.6425	-0.4757	4.6454	-0.0623
4829.94	5.0525	0.1338	4.2183	-0.1596	4.6512	-0.2895	4.6502	0.0415		7238.87	5.0477	0.0382	4.2106	-0.342	4.6415	-0.4964	4.6463	-0.0415
4829.95	5.0535	0.153	4.2231	-0.0456	4.6531	-0.2482	4.6521	0.083		7238.87	5.0458	0	4.2096	-0.3648	4.6405	-0.517	4.6463	-0.0415
4829.98	5.0535	0.153	4.2221	-0.0684	4.6521	-0.2689	4.6521	0.083		7238.9	5.0477	0.0382	4.2125	-0.2964	4.6405	-0.517	4.6454	-0.0623
4829.98	5.0535	0.153	4.2211	-0.0912	4.6463	-0.393	4.6512	0.0623		7238.9	5.0496	0.0765	4.2106	-0.342	4.6415	-0.4964	4.6444	-0.083
4829.98	5.0545	0.1721	4.2202	-0.114	4.6502	-0.3102	4.6531	0.1038		7238.9	5.0458	0	4.2125	-0.2964	4.6405	-0.517	4.6434	-0.1038
4829.98	5.0545	0.1721	4.2211	-0.0912	4.654	-0.2275	4.6521	0.083		7238.92	5.0477	0.0382	4.2125	-0.2964	4.6415	-0.4964	4.6463	-0.0415
4830.02	5.0516	0.1147	4.2211	-0.0912	4.6521	-0.2689	4.6521	0.083		7238.92	5.0467	0.0191	4.2106	-0.342	4.6415	-0.4964	4.6483	0
4830.02	5.0516	0.1147	4.224	-0.0228	4.6512	-0.2895	4.6512	0.0623		7238.94	5.0477	0.0382	4.2134	-0.2736	4.6444	-0.4343	4.6473	-0.0208
4830.02	5.0554	0.1912	4.2202	-0.114	4.6512	-0.2895	4.6502	0.0415		7238.94	5.0487	0.0574	4.2144	-0.2508	4.6405	-0.517	4.6444	-0.083
4830.02	5.0525	0.1338	4.2221	-0.0684	4.6483	-0.3516	4.6492	0.0208		7238.97	5.0458	0	4.2125	-0.2964	4.6415	-0.4964	4.6454	-0.0623
4830.05	5.0535	0.153	4.2221	-0.0684	4.6502	-0.3102	4.6512	0.0623		7238.97	5.0477	0.0382	4.2125	-0.2964	4.6386	-0.5584	4.6444	-0.083
4830.06	5.0525	0.1338	4.2221	-0.0684	4.6531	-0.2482	4.6521	0.083		7238.97	5.0467	0.0191	4.2154	-0.228	4.6415	-0.4964	4.6463	-0.0415
4830.06	5.0535	0.153	4.2202	-0.114	4.6492	-0.3309	4.6521	0.083		7239	5.0477	0.0382	4.2134	-0.2736	4.6415	-0.4964	4.6473	-0.0208
4830.07	5.0525	0.1338	4.2192	-0.1368	4.6531	-0.2482	4.6512	0.0623		7239	5.0496	0.0765	4.2134	-0.2736	4.6434	-0.455	4.6473	-0.0208
4830.11	5.0535	0.153	4.2202	-0.114	4.6531	-0.2482	4.6521	0.083		7239.02	5.0467	0.0191	4.2144	-0.2508	4.6425	-0.4757	4.6483	0
4830.11	5.0525	0.1338	4.2192	-0.1368	4.6521	-0.2689	4.6531	0.1038		7239.03	5.0487	0.0574	4.2125	-0.2964	4.6405	-0.517	4.6454	-0.0623
4830.11	5.0535	0.153	4.2211	-0.0912	4.6531	-0.2482	4.6512	0.0623		7239.05	5.0477	0.0382	4.2096	-0.3648	4.6405	-0.517	4.6444	-0.083
4830.13	5.0516	0.1147	4.2163	-0.2052	4.6512	-0.2895	4.6502	0.0415		7239.05	5.0477	0.0382	4.2106	-0.342	4.6434	-0.455	4.6444	-0.083
4830.13	5.0506	0.0956	4.225	0	4.6521	-0.2689	4.6512	0.0623		7239.05	5.0487	0.0574	4.2125	-0.2964	4.6405	-0.517	4.6463	-0.0415
4830.13	5.0535	0.153	4.2202	-0.114	4.6521	-0.2689	4.6502	0.0415		7239.05	5.0477	0.0382	4.2096	-0.3648	4.6434	-0.455	4.6463	-0.0415
4830.14	5.0535	0.153	4.2211	-0.0912	4.6521	-0.2689	4.6502	0.0415		7239.06	5.0506	0.0956	4.2134	-0.2736	4.6425	-0.4757	4.6454	-0.0623
4830.16	5.0516	0.1147	4.2211	-0.0912	4.6512	-0.2895	4.6531	0.1038		7239.09	5.0496	0.0765	4.2106	-0.342	4.6415	-0.4964	4.6463	-0.0415
4830.17	5.0535	0.153	4.2202	-0.114	4.6512	-0.2895	4.6512	0.0623		7239.09	5.0487	0.0574	4.2106	-0.342	4.6415	-0.4964	4.6473	-0.0208
4830.17	5.0535	0.153	4.2211	-0.0912	4.6492	-0.3309	4.6502	0.0415		7239.09	5.0458	0	4.2106	-0.342	4.6405	-0.517	4.6454	-0.0623
4830.17	5.0516	0.1147	4.2221	-0.0684	4.6531	-0.2482	4.6512	0.0623		7239.1	5.0467	0.0191	4.2115	-0.3192	4.6434	-0.455	4.6405	-0.166
4830.23	5.0525	0.1338	4.2202	-0.114	4.6492	-0.3309	4.6502	0.0415		7239.12	5.0487	0.0574	4.2115	-0.3192	4.6386	-0.5584	4.6454	-0.0623
4830.23	5.0554	0.1912	4.2231	-0.0456	4.6521	-0.2689	4.6512	0.0623		7239.13	5.0467	0.0191	4.2125	-0.2964	4.6405	-0.517	4.6454	-0.0623
4830.23	5.0525	0.1338	4.2183	-0.1596	4.6521	-0.2689	4.6512	0.0623		7239.13	5.0496	0.0765	4.2125	-0.2964	4.6415	-0.4964	4.6454	-0.0623
4830.24	5.0545	0.1721	4.2183	-0.1596	4.6521	-0.2689	4.6483	0		7239.13	5.0477	0.0382	4.2134	-0.2736	4.6405	-0.517	4.6454	-0.0623
4830.24	5.0487	0.0574	4.2183	-0.1596	4.654	-0.2275	4.6502	0.0415		7239.16	5.0448	-0.0191	4.2106	-0.342	4.6425	-0.4757	4.6454	-0.0623
4830.24	5.0506	0.0956	4.2211	-0.0912	4.6502	-0.3102	4.6502	0.0415		7239.17	5.0477	0.0382	4.2115	-0.3192	4.6425	-0.4757	4.6434	-0.1038
4830.24	5.0535	0.153	4.2202	-0.114	4.6512	-0.2895	4.6512	0.0623		7239.17	5.0487	0.0574	4.2125	-0.2964	4.6415	-0.4964	4.6415	-0.1453
4830.27	5.0525	0.1338	4.2221	-0.0684	4.6531	-0.2482	4.654	0.1245		7239.17	5.0477	0.0382	4.2125	-0.2964	4.6405	-0.517	4.6473	-0.0208
4830.28	5.0535	0.153	4.2221	-0.0684	4.6531	-0.2482	4.6531	0.1038		7239.19	5.0477	0.0382	4.2115	-0.3192	4.6415	-0.4964	4.6463	-0.0415
4830.28	5.0525	0.1338	4.2221	-0.0684	4.6531	-0.2482	4.6512	0.0623		7239.22	5.0477	0.0382	4.2115	-0.3192	4.6415	-0.4964	4.6454	-0.0623
4830.31	5.0535	0.153	4.2221	-0.0684	4.6483	-0.3516	4.6512	0.0623		7239.22	5.0477	0.0382	4.2096	-0.3648	4.6425	-0.4757	4.6463	-0.0415
4830.31	5.0516	0.1147	4.2173	-0.1824	4.6521	-0.2689	4.6502	0.0415		7239.22	5.0458	0	4.2154	-0.228	4.6348	-0.6411	4.6473	-0.0208
4830.32	5.0535	0.153	4.2211	-0.0912	4.6521	-0.2689	4.6521	0.083		7239.23	5.0487	0.0574	4.2125	-0.2964	4.6386	-0.5584	4.6463	-0.0415
4830.32	5.0525	0.1338	4.2202	-0.114	4.6512	-0.2895	4.6502	0.0415		7239.26	5.0477	0.0382	4.2125	-0.2964	4.6405	-0.517	4.6454	-0.0623
4830.33	5.0535	0.153	4.2231	-0.0456	4.6463	-0.393	4.6502	0.0415		7239.27	5.0477	0.0382	4.2096	-0.3648	4.6405	-0.517	4.6463	-0.0415
4830.36	5.0506	0.0956	4.2221	-0.0684	4.6512	-0.2895	4.6531	0.1038		7239.27	5.0477	0.0382	4.2125	-0.2964	4.6415	-0.4964	4.6463	-0.0415
4830.36	5.0535	0.153	4.2221	-0.0684	4.654	-0.2275	4.6512	0.0623		7239.3	5.0477	0.0382	4.2106	-0.342	4.6415	-0.4964	4.6463	-0.0415
4830.37	5.0525	0.1338	4.2192	-0.1368	4.6531	-0.2482	4.6531	0.1038		7239.3	5.0477	0.0382	4.2144	-0.2508	4.6386	-0.5584	4.6463	-0.0415
4830.37	5.0516	0.1147	4.2202	-0.114	4.654	-0.2275	4.6512	0.0623		7239.31	5.0496	0.0765	4.2134	-0.2736	4.6415	-0.4964	4.6454	-0.0623
4830.4	5.0535	0.153	4.2211	-0.0912	4.6512	-0.2895	4.6531	0.1038		7239.31	5.0467	0.0191	4.2096	-0.3648	4.6434	-0.455	4.6454	-0.0623
4830.4	5.0516	0.1147	4.2211	-0.0912	4.6502	-0.3102	4.6512	0.0623		7239.34	5.0458	0	4.2086	-0.3876	4.6444	-0.4343	4.6444	-0.083
4830.4	5.0535	0.153	4.2231	-0.0456	4.6521	-0.2689	4.6512	0.0623		7239.35	5.0487	0.0574	4.2134	-0.2736	4.6415	-0.4964	4.6444	-0.083
4830.41	5.0496	0.0765	4.2221	-0.0684	4.6531	-0.2482	4.6512	0.0623		7239.35	5.0477	0.0382	4.2134	-0.2736	4.6405	-0.517	4.6463	-0.0415
4830.44	5.0525	0.1338	4.2183	-0.1596	4.654	-0.2275	4.6521	0.083		7239.35	5.0487	0.0574	4.2106	-0.342	4.6415	-0.4964	4.6483	0
4830.45	5.0545	0.1721	4.226	0.0228	4.6531	-0.2482	4.6521	0.083		7239.38	5.0477	0.0382	4.2096	-0.3648	4.6396	-0.5377	4.6463	-0.0415
4830.45	5.0516	0.1147	4.2211	-0.0912	4.6512	-0.2895	4.6502	0.0415		7239.38	5.0467	0.0191	4.2144	-0.2508	4.6396	-0.5377	4.6444	-0.083
4830.47	5.0554	0.1912	4.2183	-0.1596	4.6512	-0.2895	4.6531	0.1038		7239.39	5.0477	0.0382	4.2115	-0.3192	4.6405	-0.517	4.6463	-0.0415
4830.48	5.0525	0.1338	4.2211	-0.0912	4.6521	-0.2689	4.6512	0.0623		7239.39	5.0487	0.0574	4.2115	-0.3192	4.6415	-0.4964	4.6444	-0.083
4830.48	5.0545	0.1721	4.2231	-0.0456	4.6531	-0.2482	4.6512	0.0623		7239.42	5.0467	0.0191	4.2096	-0.3648	4.6415	-0.4964	4.6454	-0.0623
4830.48	5.0525	0.1338	4.2202	-0.114	4.6521	-0.2689	4.6521	0.083		7239.42	5.0477	0.0382	4.2106	-0.342	4.6405	-0.517	4.6463	-0.0415
4830.5	5.0535	0.153	4.2231	-0.0456	4.6473	-0.3723	4.6521	0.083		7239.43	5.0458	0	4.2096	-0.3648	4.6415	-0.4964	4.6444	-0.083
4830.51	5.0535	0.153	4.2211	-0.0912	4.6512	-0.2895	4.6512	0.0623		7239.43	5.0467	0.0191	4.2183	-0.1596	4.6405	-0.517	4.6454	-0.0623
4830.51	5.0535	0.153	4.2183	-0.1596	4.6531	-0.2482	4.6512	0.0623		7239.46	5.0477	0.0382	4.2086	-0.3876	4.6405	-0.517	4.6483	0
4830.52	5.0525	0.1338	4.2192	-0.1368	4.6502	-0.3102	4.6512	0.0623		7239.47	5.0477	0.0382	4.2096	-0.3648	4.6386	-0.5584	4.6454	-0.0623
4830.55	5.0516	0.1147	4.226	0.0228	4.6512	-0.2895	4.6512	0.0623		7239.47	5.0477	0.0382	4.2115	-0.3192	4.6425	-0.4757	4.6463	-0.0415
4830.55	5.0535	0.153	4.2183	-0.1596	4.6483	-0.3516	4.6521	0.083		7239.47	5.0458	0	4.2106	-0.342	4.6405	-0.517	4.6463	-0.0415
4830.55	5.0535	0.153	4.2211	-0.0912	4.6521	-0.2689	4.6502	0.0415		7239.5	5.0477	0.0382	4.2096	-0.3648	4.6415	-0.4964	4.6454	-0.0623
4830.56	5.0516	0.1147	4.2221	-0.0684	4.6512	-0.2895	4.6463	-0.0415		7239.5	5.0477	0.0382	4.2106	-0.342	4.6415	-0.4964	4.6463	-0.0415
4830.59	5.0545	0.1721	4.2211	-0.0912	4.6512	-0.2895	4.6502	0.0415		7239.51	5.0458	0	4.2125	-0.2964	4.6405	-0.517	4.6454	-0.0623
4830.59	5.0506	0.0956	4.2211	-0.0912	4.6512	-0.2895	4.655	0.1453		7239.51	5.0487	0.0574	4.2173	-0.1824	4.6405	-0.517	4.6463	-0.0415
4830.59	5.0535	0.153	4.2231	-0.0456	4.6492	-0.3309	4.6502	0.0415		7239.55	5.0496	0.0765	4.2106	-0.342	4.6405	-0.517	4.6463	-0.0415
4830.6	5.0516	0.1147	4.2211	-0.0912	4.6502	-0.3102	4.6502	0.0415		7239.55	5.0477	0.0382	4.2115	-0.3192	4.6425	-0.4757	4.6473	-0.0208
4830.6	5.0516	0.1147	4.2221	-0.0684	4.6512	-0.2895	4.6502	0.0415		7239.56	5.0496	0.0765	4.2096	-0.3648	4.6434	-0.455	4.6463	-0.0415
4830.63	5.0535	0.153	4.2192	-0.1368	4.6502	-0.3102	4.6502	0.0415		7239.56	5.0496	0.0765	4.2096	-0.3648	4.6405	-0.517	4.6463	-0.0415
4830.64	5.0525	0.1338	4.2183	-0.1596	4.6512	-0.2895	4.6502	0.0415		7239.56	5.0467	0.0191	4.2106	-0.342	4.6405	-0.517	4.6473	-0.0208
4830.64	5.0516	0.1147	4.2221	-0.0684	4.6521	-0.2689	4.6512	0.0623		7239.59	5.0477	0.0382	4.2144	-0.2508	4.6415	-0.4964	4.6444	-0.083
4830.64	5.0525	0.1338	4.2202	-0.114	4.6512	-0.2895	4.6512	0.0623		7239.59	5.0477	0.0382	4.2125	-0.2964	4.6405	-0.517	4.6444	-0.083
4830.67	5.0545	0.1721	4.2211	-0.0912	4.6492	-0.3309	4.6512	0.0623		7239.6	5.0477	0.0382	4.2125	-0.2964	4.6405	-0.517	4.6444	-0.083
4830.68	5.0525	0.1338	4.225	0	4.6512	-0.2895	4.6521	0.083		7239.6	5.0477	0.0382	4.2134	-0.2736	4.6415	-0.4964	4.6473	-0.0208
4830.68	5.0535	0.153	4.2221	-0.0684	4.6512	-0.2895	4.6512	0.0623		7239.62	5.0487	0.0574	4.2134	-0.2736	4.6434	-0.455	4.6463	-0.0415
4830.68	5.0535	0.153	4.2231	-0.0456	4.6512	-0.2895	4.6521	0.083		7239.63	5.0487	0.0574	4.2086	-0.3876	4.6405	-0.517	4.6454	-0.0623
4830.73	5.0525	0.1338	4.2211	-0.0912	4.6521	-0.2689	4.6521	0.083		7239.65	5.0477	0.0382	4.2134	-0.2736	4.6425	-0.4757	4.6463	-0.0415
4830.73	5.0535	0.153	4.2211	-0.0912	4.6483	-0.3516	4.6502	0.0415		7239.65	5.0467	0.0191	4.2154	-0.228	4.6396	-0.5377	4.6444	-0.083
4830.73	5.0516	0.1147	4.2202	-0.114	4.6521	-0.2689	4.6473	-0.0208		7239.65	5.0487	0.0574	4.2096	-0.3648	4.6434	-0.455	4.6454	-0.0623
4830.75	5.0525	0.1338	4.2183	-0.1596	4.6512	-0.2895	4.6512	0.0623		7239.65	5.0477	0.0382	4.2077	-0.4104	4.6415	-0.4964	4.6434	-0.1038
4830.75	5.0516	0.1147	4.224	-0.0228	4.6512	-0.2895	4.6512	0.0623		7239.69	5.0458	0	4.2125	-0.2964	4.6434	-0.455	4.6444	-0.083
4830.75	5.0516	0.1147	4.2192	-0.1368	4.6512	-0.2895	4.6502	0.0415		7239.69	5.0477	0.0382	4.2106	-0.342	4.6405	-0.517	4.6444	-0.083
4830.76	5.0516	0.1147	4.2183	-0.1596	4.6531	-0.2482	4.6512	0.0623		7239.69	5.0477	0.0382	4.2115	-0.3192	4.6405	-0.517	4.6483	0
4830.78	5.0554	0.1912	4.2192	-0.1368	4.6531	-0.2482	4.6483	0		7239.69	5.0487	0.0574	4.2115	-0.3192	4.6405	-0.517	4.6473	-0.0208
4830.79	5.0525	0.1338	4.2211	-0.0912	4.6512	-0.2895	4.6521	0.083		7239.73	5.0467	0.0191	4.2115	-0.3192	4.6386	-0.5584	4.6463	-0.0415
4830.79	5.0525	0.1338	4.2154	-0.228	4.6521	-0.2689	4.6521	0.083		7239.73	5.0487	0.0574	4.2125	-0.2964	4.6415	-0.4964	4.6454	-0.0623
4830.79	5.0525	0.1338	4.2221	-0.0684	4.6512	-0.2895	4.6512	0.0623		7239.73	5.0467	0.0191	4.2106	-0.342	4.6405	-0.517	4.6454	-0.0623
4830.82	5.0545	0.1721	4.224	-0.0228	4.6512	-0.2895	4.6521	0.083		7239.74	5.0467	0.0191	4.2134	-0.2736	4.6415	-0.4964	4.6444	-0.083
4830.83	5.0516	0.1147	4.2211	-0.0912	4.6521	-0.2689	4.6502	0.0415		7239.77	5.0496	0.0765	4.2106	-0.342	4.6415	-0.4964	4.6454	-0.0623
4830.83	5.0525	0.1338	4.2211	-0.0912	4.6512	-0.2895	4.6521	0.083		7239.77	5.0487	0.0574	4.2048	-0.4788	4.6415	-0.4964	4.6473	-0.0208
4830.84	5.0516	0.1147	4.2192	-0.1368	4.6502	-0.3102	4.6502	0.0415		7239.77	5.0477	0.0382	4.2125	-0.2964	4.6415	-0.4964	4.6473	-0.0208
4830.84	5.0516	0.1147	4.2221	-0.0684	4.6521	-0.2689	4.6512	0.0623		7239.77	5.0487	0.0574	4.2125	-0.2964	4.6415	-0.4964	4.6415	-0.1453
4830.87	5.0545	0.1721	4.2183	-0.1596	4.6531	-0.2482	4.6502	0.0415		7239.81	5.0487	0.0574	4.2096	-0.3648	4.6444	-0.4343	4.6444	-0.083
4830.87	5.0525	0.1338	4.2231	-0.0456	4.6521	-0.2689	4.6531	0.1038		7239.81	5.0477	0.0382	4.2106	-0.342	4.6415	-0.4964	4.6473	-0.0208
4830.88	5.0545	0.1721	4.2231	-0.0456	4.6502	-0.3102	4.6512	0.0623		7239.81	5.0477	0.0382	4.2115	-0.3192	4.6405	-0.517	4.6425	-0.1245
4830.88	5.0535	0.153	4.2192	-0.1368	4.6512	-0.2895	4.6502	0.0415		7239.81	5.0467	0.0191	4.2125	-0.2964	4.6367	-0.5998	4.6473	-0.0208
4830.91	5.0516	0.1147	4.2163	-0.2052	4.6512	-0.2895	4.6444	-0.083		7239.82	5.0477	0.0382	4.2106	-0.342	4.6415	-0.4964	4.6454	-0.0623
4830.91	5.0545	0.1721	4.2221	-0.0684	4.6531	-0.2482	4.6502	0.0415		7239.85	5.0467	0.0191	4.2125	-0.2964	4.6434	-0.455	4.6454	-0.0623
4830.91	5.0535	0.153	4.2202	-0.114	4.6512	-0.2895	4.6512	0.0623		7239.85	5.0458	0	4.2106	-0.342	4.6415	-0.4964	4.6454	-0.0623
4830.92	5.0535	0.153	4.2231	-0.0456	4.6512	-0.2895	4.6512	0.0623		7239.85	5.0467	0.0191	4.2067	-0.4332	4.6405	-0.517	4.6473	-0.0208
4830.95	5.0516	0.1147	4.2211	-0.0912	4.6521	-0.2689	4.6512	0.0623		7239.89	5.0477	0.0382	4.2125	-0.2964	4.6405	-0.517	4.6444	-0.083
4830.95	5.0545	0.1721	4.2202	-0.114	4.6531	-0.2482	4.6502	0.0415		7239.89	5.0477	0.0382	4.2154	-0.228	4.6425	-0.4757	4.6434	-0.1038
4830.96	5.0516	0.1147	4.2269	0.0456	4.6521	-0.2689	4.6512	0.0623		7239.89	5.0477	0.0382	4.2115	-0.3192	4.6415	-0.4964	4.6473	-0.0208
4830.99	5.0535	0.153	4.2211	-0.0912	4.6502	-0.3102	4.6512	0.0623		7239.92	5.0467	0.0191	4.2106	-0.342	4.6405	-0.517	4.6444	-0.083
4830.99	5.0535	0.153	4.2211	-0.0912	4.6512	-0.2895	4.6512	0.0623		7239.93	5.0458	0	4.2115	-0.3192	4.6425	-0.4757	4.6454	-0.0623
4831	5.0525	0.1338	4.2211	-0.0912	4.6521	-0.2689	4.6531	0.1038		7239.93	5.0477	0.0382	4.2096	-0.3648	4.6415	-0.4964	4.6463	-0.0415
4831	5.0535	0.153	4.2221	-0.0684	4.6531	-0.2482	4.6521	0.083		7239.93	5.0467	0.0191	4.2086	-0.3876	4.6434	-0.455	4.6483	0
4831.03	5.0535	0.153	4.2221	-0.0684	4.6512	-0.2895	4.6502	0.0415		7239.96	5.0477	0.0382	4.2125	-0.2964	4.6434	-0.455	4.6463	-0.0415
4831.03	5.0525	0.1338	4.2202	-0.114	4.6521	-0.2689	4.6521	0.083		7239.97	5.0477	0.0382	4.2106	-0.342	4.6405	-0.517	4.6454	-0.0623
4831.04	5.0535	0.153	4.2221	-0.0684	4.6512	-0.2895	4.6502	0.0415		7239.97	5.0458	0	4.2096	-0.3648	4.6415	-0.4964	4.6463	-0.0415
4831.06	5.0535	0.153	4.2192	-0.1368	4.6521	-0.2689	4.6502	0.0415		7239.97	5.0496	0.0765	4.2125	-0.2964	4.6415	-0.4964	4.6444	-0.083
4831.06	5.0516	0.1147	4.2221	-0.0684	4.6531	-0.2482	4.6502	0.0415		7240	5.0516	0.1147	4.2125	-0.2964	4.6405	-0.517	4.6454	-0.0623
4831.07	5.0554	0.1912	4.2192	-0.1368	4.6502	-0.3102	4.6483	0		7240	5.0477	0.0382	4.2125	-0.2964	4.6405	-0.517	4.6444	-0.083
4831.07	5.0525	0.1338	4.2183	-0.1596	4.6502	-0.3102	4.6502	0.0415		7240.01	5.0487	0.0574	4.2163	-0.2052	4.6405	-0.517	4.6444	-0.083
4831.1	5.0516	0.1147	4.2192	-0.1368	4.6463	-0.393	4.6502	0.0415		7240.01	5.0467	0.0191	4.2125	-0.2964	4.6376	-0.5791	4.6434	-0.1038
4831.1	5.0516	0.1147	4.2192	-0.1368	4.6531	-0.2482	4.6502	0.0415		7240.04	5.0496	0.0765	4.2096	-0.3648	4.6405	-0.517	4.6463	-0.0415
4831.11	5.0525	0.1338	4.2231	-0.0456	4.6512	-0.2895	4.6521	0.083		7240.04	5.0458	0	4.2096	-0.3648	4.6405	-0.517	4.6405	-0.166
4831.11	5.0516	0.1147	4.2192	-0.1368	4.6512	-0.2895	4.6492	0.0208		7240.05	5.0487	0.0574	4.2096	-0.3648	4.6405	-0.517	4.6454	-0.0623
4831.13	5.0545	0.1721	4.2221	-0.0684	4.6473	-0.3723	4.6502	0.0415		7240.05	5.0467	0.0191	4.2115	-0.3192	4.6415	-0.4964	4.6444	-0.083
4831.13	5.0535	0.153	4.2192	-0.1368	4.6521	-0.2689	4.6521	0.083		7240.08	5.0477	0.0382	4.2125	-0.2964	4.6367	-0.5998	4.6454	-0.0623
4831.16	5.0525	0.1338	4.2173	-0.1824	4.6531	-0.2482	4.6512	0.0623		7240.08	5.0467	0.0191	4.2106	-0.342	4.6405	-0.517	4.6483	0
4831.16	5.0516	0.1147	4.2221	-0.0684	4.6512	-0.2895	4.6502	0.0415		7240.09	5.0467	0.0191	4.2106	-0.342	4.6415	-0.4964	4.6454	-0.0623
4831.16	5.0535	0.153	4.2202	-0.114	4.6512	-0.2895	4.6512	0.0623		7240.09	5.0477	0.0382	4.2144	-0.2508	4.6396	-0.5377	4.6444	-0.083
4831.17	5.0506	0.0956	4.2202	-0.114	4.6502	-0.3102	4.6502	0.0415		7240.12	5.0467	0.0191	4.2096	-0.3648	4.6405	-0.517	4.6473	-0.0208
4831.2	5.0525	0.1338	4.2231	-0.0456	4.6521	-0.2689	4.6502	0.0415		7240.12	5.0477	0.0382	4.2125	-0.2964	4.6396	-0.5377	4.6434	-0.1038
4831.2	5.0525	0.1338	4.2183	-0.1596	4.6521	-0.2689	4.6521	0.083		7240.12	5.0458	0	4.2134	-0.2736	4.6396	-0.5377	4.6444	-0.083
4831.2	5.0535	0.153	4.2211	-0.0912	4.6531	-0.2482	4.6521	0.083		7240.13	5.0467	0.0191	4.2106	-0.342	4.6415	-0.4964	4.6444	-0.083
4831.21	5.0506	0.0956	4.2173	-0.1824	4.6521	-0.2689	4.6502	0.0415		7240.16	5.0487	0.0574	4.2125	-0.2964	4.6386	-0.5584	4.6444	-0.083
4831.21	5.0535	0.153	4.2183	-0.1596	4.6512	-0.2895	4.6512	0.0623		7240.17	5.0477	0.0382	4.2106	-0.342	4.6396	-0.5377	4.6454	-0.0623
4831.25	5.0525	0.1338	4.224	-0.0228	4.6521	-0.2689	4.6512	0.0623		7240.17	5.0477	0.0382	4.2125	-0.2964	4.6415	-0.4964	4.6463	-0.0415
4831.25	5.0535	0.153	4.2211	-0.0912	4.6521	-0.2689	4.6483	0		7240.19	5.0477	0.0382	4.2125	-0.2964	4.6405	-0.517	4.6434	-0.1038
4831.26	5.0506	0.0956	4.2202	-0.114	4.6521	-0.2689	4.6502	0.0415		7240.2	5.0506	0.0956	4.2125	-0.2964	4.6415	-0.4964	4.6444	-0.083
4831.26	5.0516	0.1147	4.2211	-0.0912	4.6512	-0.2895	4.6521	0.083		7240.2	5.0487	0.0574	4.2106	-0.342	4.6405	-0.517	4.6463	-0.0415
4831.26	5.0554	0.1912	4.2211	-0.0912	4.6512	-0.2895	4.6502	0.0415		7240.2	5.0506	0.0956	4.2154	-0.228	4.6434	-0.455	4.6454	-0.0623
4831.29	5.0516	0.1147	4.225	0	4.6502	-0.3102	4.654	0.1245		7240.23	5.0448	-0.0191	4.2134	-0.2736	4.6425	-0.4757	4.6454	-0.0623
4831.3	5.0535	0.153	4.2231	-0.0456	4.6521	-0.2689	4.6512	0.0623		7240.23	5.0467	0.0191	4.2096	-0.3648	4.6396	-0.5377	4.6444	-0.083
4831.3	5.0525	0.1338	4.2202	-0.114	4.6483	-0.3516	4.6521	0.083		7240.24	5.0477	0.0382	4.2106	-0.342	4.6405	-0.517	4.6454	-0.0623
4831.3	5.0535	0.153	4.2183	-0.1596	4.6512	-0.2895	4.6492	0.0208		7240.24	5.0458	0	4.2106	-0.342	4.6415	-0.4964	4.6444	-0.083
4831.33	5.0554	0.1912	4.2211	-0.0912	4.6512	-0.2895	4.6492	0.0208		7240.26	5.0487	0.0574	4.2106	-0.342	4.6405	-0.517	4.6454	-0.0623
4831.34	5.0525	0.1338	4.2173	-0.1824	4.6502	-0.3102	4.6512	0.0623		7240.26	5.0477	0.0382	4.2115	-0.3192	4.6405	-0.517	4.6454	-0.0623
4831.34	5.0535	0.153	4.2183	-0.1596	4.6521	-0.2689	4.6512	0.0623		7240.27	5.0467	0.0191	4.2096	-0.3648	4.6415	-0.4964	4.6405	-0.166
4831.35	5.0545	0.1721	4.2202	-0.114	4.6531	-0.2482	4.6502	0.0415		7240.3	5.0467	0.0191	4.2125	-0.2964	4.6376	-0.5791	4.6463	-0.0415
4831.35	5.0516	0.1147	4.2192	-0.1368	4.6512	-0.2895	4.6502	0.0415		7240.3	5.0429	-0.0574	4.2125	-0.2964	4.6415	-0.4964	4.6454	-0.0623
4831.37	5.0545	0.1721	4.2202	-0.114	4.6512	-0.2895	4.6492	0.0208		7240.3	5.0448	-0.0191	4.2125	-0.2964	4.6415	-0.4964	4.6434	-0.1038
4831.37	5.0535	0.153	4.2231	-0.0456	4.6512	-0.2895	4.6512	0.0623		7240.3	5.0467	0.0191	4.2106	-0.342	4.6415	-0.4964	4.6444	-0.083
4831.41	5.0525	0.1338	4.2211	-0.0912	4.6512	-0.2895	4.6502	0.0415		7240.34	5.0477	0.0382	4.2077	-0.4104	4.6405	-0.517	4.6463	-0.0415
4831.41	5.0535	0.153	4.2192	-0.1368	4.6502	-0.3102	4.6512	0.0623		7240.34	5.0467	0.0191	4.2115	-0.3192	4.6434	-0.455	4.6463	-0.0415
4831.41	5.0525	0.1338	4.225	0	4.6521	-0.2689	4.6502	0.0415		7240.35	5.0477	0.0382	4.2125	-0.2964	4.6367	-0.5998	4.6454	-0.0623
4831.42	5.0545	0.1721	4.2221	-0.0684	4.6502	-0.3102	4.6492	0.0208		7240.35	5.0487	0.0574	4.2115	-0.3192	4.6415	-0.4964	4.6454	-0.0623
4831.45	5.0516	0.1147	4.2211	-0.0912	4.6512	-0.2895	4.6512	0.0623		7240.35	5.0458	0	4.2125	-0.2964	4.6415	-0.4964	4.6463	-0.0415
4831.45	5.0516	0.1147	4.2202	-0.114	4.6502	-0.3102	4.6512	0.0623		7240.39	5.0467	0.0191	4.2115	-0.3192	4.6425	-0.4757	4.6425	-0.1245
4831.45	5.0516	0.1147	4.2202	-0.114	4.6483	-0.3516	4.6502	0.0415		7240.39	5.0477	0.0382	4.2115	-0.3192	4.6405	-0.517	4.6444	-0.083
4831.45	5.0516	0.1147	4.2211	-0.0912	4.6512	-0.2895	4.6502	0.0415		7240.39	5.0467	0.0191	4.2067	-0.4332	4.6405	-0.517	4.6444	-0.083
4831.48	5.0535	0.153	4.2221	-0.0684	4.6521	-0.2689	4.6512	0.0623		7240.4	5.0477	0.0382	4.2086	-0.3876	4.6425	-0.4757	4.6444	-0.083
4831.49	5.0535	0.153	4.2211	-0.0912	4.6502	-0.3102	4.6521	0.083		7240.43	5.0516	0.1147	4.2077	-0.4104	4.6415	-0.4964	4.6434	-0.1038
4831.49	5.0525	0.1338	4.2183	-0.1596	4.6512	-0.2895	4.6502	0.0415		7240.43	5.0487	0.0574	4.2086	-0.3876	4.6425	-0.4757	4.6463	-0.0415
4831.5	5.0535	0.153	4.2221	-0.0684	4.6512	-0.2895	4.6502	0.0415		7240.43	5.0467	0.0191	4.2163	-0.2052	4.6415	-0.4964	4.6463	-0.0415
4831.5	5.0516	0.1147	4.2202	-0.114	4.6512	-0.2895	4.6483	0		7240.43	5.0467	0.0191	4.2125	-0.2964	4.6405	-0.517	4.6425	-0.1245
4831.53	5.0506	0.0956	4.2221	-0.0684	4.6483	-0.3516	4.6502	0.0415		7240.46	5.0487	0.0574	4.2106	-0.342	4.6405	-0.517	4.6444	-0.083
4831.53	5.0525	0.1338	4.2211	-0.0912	4.6521	-0.2689	4.6483	0		7240.47	5.0477	0.0382	4.2096	-0.3648	4.6386	-0.5584	4.6454	-0.0623
4831.54	5.0516	0.1147	4.2211	-0.0912	4.6521	-0.2689	4.6531	0.1038		7240.47	5.0477	0.0382	4.2096	-0.3648	4.6425	-0.4757	4.6463	-0.0415
4831.54	5.0516	0.1147	4.2192	-0.1368	4.6512	-0.2895	4.6502	0.0415		7240.48	5.0496	0.0765	4.2106	-0.342	4.6405	-0.517	4.6444	-0.083
4831.57	5.0525	0.1338	4.2221	-0.0684	4.6521	-0.2689	4.6502	0.0415		7240.48	5.0458	0	4.2106	-0.342	4.6405	-0.517	4.6444	-0.083
4831.57	5.0535	0.153	4.2202	-0.114	4.6512	-0.2895	4.6502	0.0415		7240.51	5.0477	0.0382	4.2096	-0.3648	4.6396	-0.5377	4.6454	-0.0623
4831.58	5.0525	0.1338	4.2192	-0.1368	4.6502	-0.3102	4.6512	0.0623		7240.52	5.0458	0	4.2134	-0.2736	4.6425	-0.4757	4.6434	-0.1038
4831.61	5.0535	0.153	4.2202	-0.114	4.6492	-0.3309	4.6512	0.0623		7240.55	5.0467	0.0191	4.2096	-0.3648	4.6386	-0.5584	4.6444	-0.083
4831.61	5.0496	0.0765	4.2183	-0.1596	4.6521	-0.2689	4.6502	0.0415		7240.55	5.0458	0	4.2125	-0.2964	4.6386	-0.5584	4.6434	-0.1038
4831.62	5.0525	0.1338	4.2202	-0.114	4.6502	-0.3102	4.6502	0.0415		7240.56	5.0448	-0.0191	4.2096	-0.3648	4.6415	-0.4964	4.6434	-0.1038
4831.65	5.0525	0.1338	4.2163	-0.2052	4.6512	-0.2895	4.6512	0.0623		7240.59	5.0477	0.0382	4.2096	-0.3648	4.6425	-0.4757	4.6444	-0.083
4831.66	5.0525	0.1338	4.2183	-0.1596	4.6492	-0.3309	4.6512	0.0623		7240.59	5.0458	0	4.2106	-0.342	4.6396	-0.5377	4.6454	-0.0623
4831.68	5.0516	0.1147	4.2269	0.0456	4.6483	-0.3516	4.6512	0.0623		7240.6	5.0496	0.0765	4.2096	-0.3648	4.6415	-0.4964	4.6463	-0.0415
4831.68	5.0525	0.1338	4.2202	-0.114	4.6502	-0.3102	4.6512	0.0623		7240.62	5.0467	0.0191	4.2106	-0.342	4.6396	-0.5377	4.6454	-0.0623
4831.71	5.0535	0.153	4.2211	-0.0912	4.6512	-0.2895	4.6502	0.0415		7240.63	5.0458	0	4.2125	-0.2964	4.6415	-0.4964	4.6454	-0.0623
4831.71	5.0535	0.153	4.2202	-0.114	4.6502	-0.3102	4.6502	0.0415		7240.63	5.0477	0.0382	4.2106	-0.342	4.6405	-0.517	4.6463	-0.0415
4831.73	5.0516	0.1147	4.2202	-0.114	4.6492	-0.3309	4.6502	0.0415		7240.63	5.0477	0.0382	4.2125	-0.2964	4.6405	-0.517	4.6454	-0.0623
4831.73	5.0535	0.153	4.2202	-0.114	4.6512	-0.2895	4.6502	0.0415		7240.66	5.0477	0.0382	4.2106	-0.342	4.6415	-0.4964	4.6463	-0.0415
4831.74	5.0535	0.153	4.2202	-0.114	4.6512	-0.2895	4.6502	0.0415		7240.67	5.0487	0.0574	4.2134	-0.2736	4.6415	-0.4964	4.6425	-0.1245
4831.74	5.0545	0.1721	4.2183	-0.1596	4.6483	-0.3516	4.6521	0.083		7240.67	5.0477	0.0382	4.2125	-0.2964	4.6405	-0.517	4.6425	-0.1245
4831.74	5.0535	0.153	4.2192	-0.1368	4.6521	-0.2689	4.6463	-0.0415		7240.67	5.0477	0.0382	4.2125	-0.2964	4.6405	-0.517	4.6463	-0.0415
4831.76	5.0516	0.1147	4.2183	-0.1596	4.6512	-0.2895	4.6531	0.1038		7240.7	5.0487	0.0574	4.2125	-0.2964	4.6405	-0.517	4.6454	-0.0623
4831.76	5.0535	0.153	4.2211	-0.0912	4.6512	-0.2895	4.6502	0.0415		7240.7	5.0467	0.0191	4.2106	-0.342	4.6348	-0.6411	4.6454	-0.0623
4831.79	5.0516	0.1147	4.2211	-0.0912	4.6502	-0.3102	4.6512	0.0623		7240.71	5.0477	0.0382	4.2134	-0.2736	4.6415	-0.4964	4.6454	-0.0623
4831.79	5.0525	0.1338	4.2211	-0.0912	4.6512	-0.2895	4.6521	0.083		7240.71	5.0458	0	4.2125	-0.2964	4.6405	-0.517	4.6463	-0.0415
4831.8	5.0535	0.153	4.2211	-0.0912	4.6521	-0.2689	4.6492	0.0208		7240.74	5.0477	0.0382	4.2096	-0.3648	4.6386	-0.5584	4.6444	-0.083
4831.8	5.0535	0.153	4.2211	-0.0912	4.6502	-0.3102	4.6502	0.0415		7240.74	5.0477	0.0382	4.2115	-0.3192	4.6415	-0.4964	4.6444	-0.083
4831.83	5.0535	0.153	4.2192	-0.1368	4.6512	-0.2895	4.6502	0.0415		7240.75	5.0506	0.0956	4.2077	-0.4104	4.6405	-0.517	4.6444	-0.083
4831.83	5.0535	0.153	4.2183	-0.1596	4.6512	-0.2895	4.6512	0.0623		7240.76	5.0477	0.0382	4.2106	-0.342	4.6415	-0.4964	4.6444	-0.083
4831.83	5.0516	0.1147	4.2173	-0.1824	4.6512	-0.2895	4.6531	0.1038		7240.76	5.0477	0.0382	4.2096	-0.3648	4.6415	-0.4964	4.6444	-0.083
4831.84	5.0516	0.1147	4.2192	-0.1368	4.6502	-0.3102	4.6512	0.0623		7240.78	5.0477	0.0382	4.2125	-0.2964	4.6386	-0.5584	4.6444	-0.083
4831.87	5.0506	0.0956	4.2211	-0.0912	4.6483	-0.3516	4.6502	0.0415		7240.78	5.0487	0.0574	4.2125	-0.2964	4.6386	-0.5584	4.6463	-0.0415
4831.87	5.0525	0.1338	4.2202	-0.114	4.6502	-0.3102	4.6521	0.083		7240.8	5.0477	0.0382	4.2115	-0.3192	4.6405	-0.517	4.6454	-0.0623
4831.87	5.0516	0.1147	4.2183	-0.1596	4.6502	-0.3102	4.6512	0.0623		7240.81	5.0477	0.0382	4.2086	-0.3876	4.6405	-0.517	4.6444	-0.083
4831.88	5.0545	0.1721	4.2192	-0.1368	4.6512	-0.2895	4.6521	0.083		7240.83	5.0477	0.0382	4.2115	-0.3192	4.6386	-0.5584	4.6454	-0.0623
4831.88	5.0506	0.0956	4.2221	-0.0684	4.6521	-0.2689	4.6512	0.0623		7240.83	5.0458	0	4.2125	-0.2964	4.6405	-0.517	4.6463	-0.0415
4831.91	5.0525	0.1338	4.2211	-0.0912	4.6512	-0.2895	4.6512	0.0623		7240.86	5.0467	0.0191	4.2086	-0.3876	4.6396	-0.5377	4.6473	-0.0208
4831.92	5.0535	0.153	4.2192	-0.1368	4.6512	-0.2895	4.6521	0.083		7240.86	5.0487	0.0574	4.2134	-0.2736	4.6415	-0.4964	4.6434	-0.1038
4831.92	5.0525	0.1338	4.2202	-0.114	4.6502	-0.3102	4.6512	0.0623		7240.86	5.0448	-0.0191	4.2125	-0.2964	4.6396	-0.5377	4.6463	-0.0415
4831.92	5.0525	0.1338	4.2202	-0.114	4.6483	-0.3516	4.6502	0.0415		7240.87	5.0467	0.0191	4.2106	-0.342	4.6386	-0.5584	4.6473	-0.0208
4831.95	5.0535	0.153	4.226	0.0228	4.6502	-0.3102	4.6502	0.0415		7240.87	5.0467	0.0191	4.2115	-0.3192	4.6405	-0.517	4.6444	-0.083
4831.96	5.0525	0.1338	4.2202	-0.114	4.6502	-0.3102	4.6502	0.0415		7240.9	5.0467	0.0191	4.2106	-0.342	4.6386	-0.5584	4.6444	-0.083
4831.96	5.0516	0.1147	4.2211	-0.0912	4.6512	-0.2895	4.6473	-0.0208		7240.9	5.0467	0.0191	4.2096	-0.3648	4.6396	-0.5377	4.6473	-0.0208
4831.97	5.0525	0.1338	4.225	0	4.6531	-0.2482	4.6512	0.0623		7240.91	5.0477	0.0382	4.2106	-0.342	4.6415	-0.4964	4.6444	-0.083
4831.98	5.0516	0.1147	4.2183	-0.1596	4.6483	-0.3516	4.6492	0.0208		7240.91	5.0477	0.0382	4.2106	-0.342	4.6396	-0.5377	4.6405	-0.166
4831.99	5.0525	0.1338	4.2192	-0.1368	4.6512	-0.2895	4.6502	0.0415		7240.91	5.0477	0.0382	4.2086	-0.3876	4.6415	-0.4964	4.6473	-0.0208
4831.99	5.0516	0.1147	4.2211	-0.0912	4.6502	-0.3102	4.6502	0.0415		7240.94	5.0458	0	4.2134	-0.2736	4.6415	-0.4964	4.6444	-0.083
4832.03	5.0525	0.1338	4.2192	-0.1368	4.6473	-0.3723	4.6492	0.0208		7240.95	5.0467	0.0191	4.2057	-0.456	4.6405	-0.517	4.6463	-0.0415
4832.03	5.0506	0.0956	4.2202	-0.114	4.6473	-0.3723	4.6492	0.0208		7240.95	5.0458	0	4.2134	-0.2736	4.6405	-0.517	4.6444	-0.083
4832.03	5.0516	0.1147	4.2192	-0.1368	4.6512	-0.2895	4.6483	0		7240.95	5.0487	0.0574	4.2134	-0.2736	4.6415	-0.4964	4.6444	-0.083
4832.03	5.0516	0.1147	4.2192	-0.1368	4.6512	-0.2895	4.6521	0.083		7240.99	5.0477	0.0382	4.2115	-0.3192	4.6405	-0.517	4.6454	-0.0623
4832.06	5.0516	0.1147	4.2183	-0.1596	4.6473	-0.3723	4.6512	0.0623		7240.99	5.0477	0.0382	4.2106	-0.342	4.6415	-0.4964	4.6463	-0.0415
4832.07	5.0525	0.1338	4.2154	-0.228	4.6492	-0.3309	4.6483	0		7240.99	5.0487	0.0574	4.2106	-0.342	4.6376	-0.5791	4.6444	-0.083
4832.07	5.0525	0.1338	4.225	0	4.6512	-0.2895	4.6512	0.0623		7241	5.0477	0.0382	4.2115	-0.3192	4.6415	-0.4964	4.6454	-0.0623
4832.07	5.0516	0.1147	4.2221	-0.0684	4.6521	-0.2689	4.6502	0.0415		7241	5.0477	0.0382	4.2096	-0.3648	4.6405	-0.517	4.6454	-0.0623
4832.08	5.0525	0.1338	4.2211	-0.0912	4.6502	-0.3102	4.6521	0.083		7241.03	5.0477	0.0382	4.2096	-0.3648	4.6415	-0.4964	4.6415	-0.1453
4832.11	5.0535	0.153	4.2202	-0.114	4.6483	-0.3516	4.6502	0.0415		7241.04	5.0467	0.0191	4.2115	-0.3192	4.6415	-0.4964	4.6454	-0.0623
4832.11	5.0516	0.1147	4.2192	-0.1368	4.6483	-0.3516	4.6502	0.0415		7241.04	5.0467	0.0191	4.2106	-0.342	4.6386	-0.5584	4.6454	-0.0623
4832.12	5.0525	0.1338	4.2192	-0.1368	4.6512	-0.2895	4.6492	0.0208		7241.04	5.0477	0.0382	4.2125	-0.2964	4.6396	-0.5377	4.6444	-0.083
4832.12	5.0516	0.1147	4.2202	-0.114	4.6512	-0.2895	4.6512	0.0623		7241.07	5.0477	0.0382	4.2115	-0.3192	4.6405	-0.517	4.6444	-0.083
4832.15	5.0516	0.1147	4.2211	-0.0912	4.6512	-0.2895	4.6492	0.0208		7241.07	5.0448	-0.0191	4.2115	-0.3192	4.6405	-0.517	4.6454	-0.0623
4832.16	5.0516	0.1147	4.2183	-0.1596	4.6502	-0.3102	4.6492	0.0208		7241.08	5.0477	0.0382	4.2067	-0.4332	4.6425	-0.4757	4.6463	-0.0415
4832.16	5.0535	0.153	4.2211	-0.0912	4.6483	-0.3516	4.6483	0		7241.08	5.0487	0.0574	4.2096	-0.3648	4.6434	-0.455	4.6463	-0.0415
4832.16	5.0506	0.0956	4.2231	-0.0456	4.6502	-0.3102	4.6492	0.0208		7241.11	5.0487	0.0574	4.2125	-0.2964	4.6376	-0.5791	4.6454	-0.0623
4832.19	5.0516	0.1147	4.2202	-0.114	4.6473	-0.3723	4.6502	0.0415		7241.11	5.0467	0.0191	4.2067	-0.4332	4.6396	-0.5377	4.6463	-0.0415
4832.2	5.0545	0.1721	4.2173	-0.1824	4.6502	-0.3102	4.6521	0.083		7241.12	5.0496	0.0765	4.2106	-0.342	4.6396	-0.5377	4.6434	-0.1038
4832.2	5.0525	0.1338	4.2202	-0.114	4.6512	-0.2895	4.6492	0.0208		7241.12	5.0477	0.0382	4.2125	-0.2964	4.6415	-0.4964	4.6444	-0.083
4832.23	5.0545	0.1721	4.2231	-0.0456	4.6512	-0.2895	4.6531	0.1038		7241.13	5.0487	0.0574	4.2115	-0.3192	4.6415	-0.4964	4.6434	-0.1038
4832.23	5.0535	0.153	4.2183	-0.1596	4.6502	-0.3102	4.6512	0.0623		7241.17	5.0487	0.0574	4.2144	-0.2508	4.6396	-0.5377	4.6444	-0.083
4832.24	5.0516	0.1147	4.2163	-0.2052	4.6512	-0.2895	4.6492	0.0208		7241.17	5.0477	0.0382	4.2125	-0.2964	4.6396	-0.5377	4.6473	-0.0208
4832.24	5.0516	0.1147	4.2211	-0.0912	4.6483	-0.3516	4.6502	0.0415		7241.17	5.0477	0.0382	4.2125	-0.2964	4.6376	-0.5791	4.6454	-0.0623
4832.25	5.0525	0.1338	4.2221	-0.0684	4.6512	-0.2895	4.6502	0.0415		7241.2	5.0487	0.0574	4.2125	-0.2964	4.6425	-0.4757	4.6434	-0.1038
4832.28	5.0535	0.153	4.2211	-0.0912	4.6512	-0.2895	4.6502	0.0415		7241.2	5.0458	0	4.2106	-0.342	4.6405	-0.517	4.6434	-0.1038
4832.28	5.0535	0.153	4.2211	-0.0912	4.6502	-0.3102	4.6492	0.0208		7241.21	5.0458	0	4.2096	-0.3648	4.6444	-0.4343	4.6454	-0.0623
4832.28	5.0525	0.1338	4.2192	-0.1368	4.6512	-0.2895	4.6502	0.0415		7241.21	5.0477	0.0382	4.2086	-0.3876	4.6405	-0.517	4.6444	-0.083
4832.31	5.0525	0.1338	4.2211	-0.0912	4.6531	-0.2482	4.6502	0.0415		7241.24	5.0477	0.0382	4.2106	-0.342	4.6415	-0.4964	4.6444	-0.083
4832.31	5.0525	0.1338	4.2183	-0.1596	4.6483	-0.3516	4.6492	0.0208		7241.24	5.0458	0	4.2086	-0.3876	4.6405	-0.517	4.6434	-0.1038
4832.34	5.0535	0.153	4.2221	-0.0684	4.6492	-0.3309	4.6473	-0.0208		7241.27	5.0458	0	4.2125	-0.2964	4.6405	-0.517	4.6463	-0.0415
4832.34	5.0525	0.1338	4.2211	-0.0912	4.6502	-0.3102	4.6502	0.0415		7241.27	5.0467	0.0191	4.2125	-0.2964	4.6386	-0.5584	4.6454	-0.0623
4832.36	5.0516	0.1147	4.2211	-0.0912	4.6502	-0.3102	4.6512	0.0623		7241.28	5.0458	0	4.2125	-0.2964	4.6386	-0.5584	4.6444	-0.083
4832.36	5.0516	0.1147	4.2211	-0.0912	4.6502	-0.3102	4.6521	0.083		7241.28	5.0467	0.0191	4.2106	-0.342	4.6396	-0.5377	4.6434	-0.1038
4832.37	5.0525	0.1338	4.2173	-0.1824	4.6502	-0.3102	4.6502	0.0415		7241.31	5.0467	0.0191	4.2048	-0.4788	4.6415	-0.4964	4.6463	-0.0415
4832.37	5.0506	0.0956	4.2211	-0.0912	4.6512	-0.2895	4.6502	0.0415		7241.31	5.0448	-0.0191	4.2115	-0.3192	4.6396	-0.5377	4.6425	-0.1245
4832.37	5.0516	0.1147	4.2183	-0.1596	4.6512	-0.2895	4.6483	0		7241.31	5.0458	0	4.2115	-0.3192	4.6396	-0.5377	4.6434	-0.1038
4832.38	5.0516	0.1147	4.2211	-0.0912	4.6512	-0.2895	4.6512	0.0623		7241.32	5.0477	0.0382	4.2115	-0.3192	4.6386	-0.5584	4.6454	-0.0623
4832.39	5.0535	0.153	4.2192	-0.1368	4.6483	-0.3516	4.6521	0.083		7241.35	5.0458	0	4.2096	-0.3648	4.6367	-0.5998	4.6444	-0.083
4832.42	5.0516	0.1147	4.2192	-0.1368	4.654	-0.2275	4.6483	0		7241.35	5.0448	-0.0191	4.2106	-0.342	4.6396	-0.5377	4.6444	-0.083
4832.42	5.0496	0.0765	4.2202	-0.114	4.6521	-0.2689	4.6512	0.0623		7241.35	5.0458	0	4.2096	-0.3648	4.6376	-0.5791	4.6463	-0.0415
4832.42	5.0487	0.0574	4.2192	-0.1368	4.6473	-0.3723	4.6502	0.0415		7241.36	5.0477	0.0382	4.2106	-0.342	4.6405	-0.517	4.6434	-0.1038
4832.43	5.0535	0.153	4.2211	-0.0912	4.6502	-0.3102	4.6483	0		7241.36	5.0467	0.0191	4.2096	-0.3648	4.6396	-0.5377	4.6463	-0.0415
4832.48	5.0516	0.1147	4.2231	-0.0456	4.6502	-0.3102	4.6512	0.0623		7241.38	5.0477	0.0382	4.2096	-0.3648	4.6425	-0.4757	4.6434	-0.1038
4832.49	5.0516	0.1147	4.2211	-0.0912	4.6512	-0.2895	4.6492	0.0208		7241.42	5.0477	0.0382	4.2106	-0.342	4.6405	-0.517	4.6444	-0.083
4832.49	5.0525	0.1338	4.2211	-0.0912	4.6512	-0.2895	4.6492	0.0208		7241.42	5.0467	0.0191	4.2096	-0.3648	4.6415	-0.4964	4.6434	-0.1038
4832.49	5.0525	0.1338	4.2221	-0.0684	4.6521	-0.2689	4.6502	0.0415		7241.43	5.0506	0.0956	4.2077	-0.4104	4.6415	-0.4964	4.6444	-0.083
4832.5	5.0535	0.153	4.2211	-0.0912	4.6512	-0.2895	4.6512	0.0623		7241.45	5.0477	0.0382	4.2106	-0.342	4.6405	-0.517	4.6434	-0.1038
4832.5	5.0516	0.1147	4.2183	-0.1596	4.6512	-0.2895	4.6512	0.0623		7241.45	5.0458	0	4.2106	-0.342	4.6386	-0.5584	4.6444	-0.083
4832.5	5.0535	0.153	4.2192	-0.1368	4.6521	-0.2689	4.6512	0.0623		7241.47	5.0477	0.0382	4.2106	-0.342	4.6396	-0.5377	4.6444	-0.083
4832.51	5.0554	0.1912	4.224	-0.0228	4.6502	-0.3102	4.6502	0.0415		7241.48	5.0487	0.0574	4.2106	-0.342	4.6405	-0.517	4.6434	-0.1038
4832.53	5.0525	0.1338	4.2163	-0.2052	4.6502	-0.3102	4.6512	0.0623		7241.48	5.0458	0	4.2106	-0.342	4.6396	-0.5377	4.6454	-0.0623
4832.54	5.0535	0.153	4.2183	-0.1596	4.6463	-0.393	4.6463	-0.0415		7241.48	5.0477	0.0382	4.2115	-0.3192	4.6405	-0.517	4.6444	-0.083
4832.54	5.0535	0.153	4.2192	-0.1368	4.6492	-0.3309	4.6463	-0.0415		7241.48	5.0448	-0.0191	4.2106	-0.342	4.6425	-0.4757	4.6454	-0.0623
4832.55	5.0525	0.1338	4.2211	-0.0912	4.6502	-0.3102	4.6502	0.0415		7241.48	5.0458	0	4.2106	-0.342	4.6348	-0.6411	4.6444	-0.083
4832.57	5.0535	0.153	4.2192	-0.1368	4.6492	-0.3309	4.6502	0.0415		7241.52	5.0438	-0.0382	4.2057	-0.456	4.6415	-0.4964	4.6434	-0.1038
4832.58	5.0516	0.1147	4.2173	-0.1824	4.6483	-0.3516	4.6502	0.0415		7241.52	5.0487	0.0574	4.2115	-0.3192	4.6396	-0.5377	4.6444	-0.083
4832.58	5.0516	0.1147	4.2192	-0.1368	4.6512	-0.2895	4.6483	0		7241.52	5.0458	0	4.2134	-0.2736	4.6386	-0.5584	4.6444	-0.083
4832.59	5.0525	0.1338	4.2192	-0.1368	4.654	-0.2275	4.6512	0.0623		7241.53	5.0477	0.0382	4.2125	-0.2964	4.6396	-0.5377	4.6415	-0.1453
4832.6	5.0516	0.1147	4.2202	-0.114	4.6473	-0.3723	4.6502	0.0415		7241.56	5.0467	0.0191	4.2096	-0.3648	4.6415	-0.4964	4.6434	-0.1038
4832.61	5.0516	0.1147	4.2163	-0.2052	4.6521	-0.2689	4.6473	-0.0208		7241.56	5.0458	0	4.2115	-0.3192	4.6405	-0.517	4.6434	-0.1038
4832.61	5.0516	0.1147	4.2221	-0.0684	4.6502	-0.3102	4.6502	0.0415		7241.56	5.0487	0.0574	4.2125	-0.2964	4.6405	-0.517	4.6444	-0.083
4832.65	5.0516	0.1147	4.2192	-0.1368	4.6502	-0.3102	4.6512	0.0623		7241.56	5.0487	0.0574	4.2125	-0.2964	4.6415	-0.4964	4.6434	-0.1038
4832.65	5.0506	0.0956	4.2221	-0.0684	4.6531	-0.2482	4.6512	0.0623		7241.6	5.0458	0	4.2096	-0.3648	4.6415	-0.4964	4.6444	-0.083
4832.65	5.0506	0.0956	4.2202	-0.114	4.6492	-0.3309	4.6531	0.1038		7241.6	5.0477	0.0382	4.2086	-0.3876	4.6405	-0.517	4.6444	-0.083
4832.65	5.0525	0.1338	4.2192	-0.1368	4.6502	-0.3102	4.6502	0.0415		7241.6	5.0467	0.0191	4.2106	-0.342	4.6415	-0.4964	4.6434	-0.1038
4832.68	5.0506	0.0956	4.2211	-0.0912	4.6502	-0.3102	4.6512	0.0623		7241.6	5.0458	0	4.2134	-0.2736	4.6415	-0.4964	4.6434	-0.1038
4832.69	5.0535	0.153	4.2202	-0.114	4.6512	-0.2895	4.6512	0.0623		7241.64	5.0458	0	4.2134	-0.2736	4.6357	-0.6205	4.6434	-0.1038
4832.69	5.0525	0.1338	4.2192	-0.1368	4.6512	-0.2895	4.6512	0.0623		7241.64	5.0496	0.0765	4.2106	-0.342	4.6405	-0.517	4.6463	-0.0415
4832.69	5.0554	0.1912	4.2192	-0.1368	4.654	-0.2275	4.6502	0.0415		7241.64	5.0467	0.0191	4.2115	-0.3192	4.6415	-0.4964	4.6444	-0.083
4832.72	5.0516	0.1147	4.2183	-0.1596	4.6512	-0.2895	4.6512	0.0623		7241.64	5.0477	0.0382	4.2077	-0.4104	4.6396	-0.5377	4.6454	-0.0623
4832.73	5.0535	0.153	4.2183	-0.1596	4.6531	-0.2482	4.6502	0.0415		7241.7	5.0487	0.0574	4.2106	-0.342	4.6396	-0.5377	4.6415	-0.1453
4832.73	5.0545	0.1721	4.2192	-0.1368	4.6521	-0.2689	4.6483	0		7241.7	5.0487	0.0574	4.2086	-0.3876	4.6396	-0.5377	4.6425	-0.1245
4832.73	5.0496	0.0765	4.2231	-0.0456	4.6512	-0.2895	4.6502	0.0415		7241.7	5.0477	0.0382	4.2106	-0.342	4.6405	-0.517	4.6434	-0.1038
4832.76	5.0525	0.1338	4.2192	-0.1368	4.6512	-0.2895	4.6502	0.0415		7241.71	5.0477	0.0382	4.2125	-0.2964	4.6396	-0.5377	4.6434	-0.1038
4832.77	5.0516	0.1147	4.2173	-0.1824	4.6512	-0.2895	4.6502	0.0415		7241.71	5.0467	0.0191	4.2096	-0.3648	4.6405	-0.517	4.6454	-0.0623
4832.77	5.0516	0.1147	4.2211	-0.0912	4.6512	-0.2895	4.6502	0.0415		7241.71	5.0477	0.0382	4.2096	-0.3648	4.6415	-0.4964	4.6434	-0.1038
4832.77	5.0516	0.1147	4.2192	-0.1368	4.6502	-0.3102	4.6502	0.0415		7241.72	5.0516	0.1147	4.2096	-0.3648	4.6405	-0.517	4.6434	-0.1038
4832.8	5.0516	0.1147	4.2211	-0.0912	4.6502	-0.3102	4.6473	-0.0208		7241.74	5.0458	0	4.2057	-0.456	4.6367	-0.5998	4.6454	-0.0623
4832.81	5.0516	0.1147	4.2211	-0.0912	4.6512	-0.2895	4.6502	0.0415		7241.75	5.0467	0.0191	4.2106	-0.342	4.6396	-0.5377	4.6434	-0.1038
4832.81	5.0554	0.1912	4.2183	-0.1596	4.6483	-0.3516	4.6483	0		7241.75	5.0458	0	4.2096	-0.3648	4.6396	-0.5377	4.6444	-0.083
4832.81	5.0535	0.153	4.225	0	4.6512	-0.2895	4.6473	-0.0208		7241.76	5.0458	0	4.2134	-0.2736	4.6405	-0.517	4.6444	-0.083
4832.84	5.0516	0.1147	4.2211	-0.0912	4.6521	-0.2689	4.6502	0.0415		7241.76	5.0458	0	4.2106	-0.342	4.6415	-0.4964	4.6425	-0.1245
4832.85	5.0535	0.153	4.2183	-0.1596	4.6521	-0.2689	4.6502	0.0415		7241.79	5.0458	0	4.2096	-0.3648	4.6425	-0.4757	4.6454	-0.0623
4832.85	5.0516	0.1147	4.2183	-0.1596	4.6512	-0.2895	4.6502	0.0415		7241.79	5.0467	0.0191	4.2106	-0.342	4.6396	-0.5377	4.6444	-0.083
4832.88	5.0516	0.1147	4.2202	-0.114	4.6492	-0.3309	4.6512	0.0623		7241.8	5.0467	0.0191	4.2096	-0.3648	4.6396	-0.5377	4.6444	-0.083
4832.89	5.0506	0.0956	4.2202	-0.114	4.6492	-0.3309	4.6521	0.083		7241.83	5.0477	0.0382	4.2106	-0.342	4.6415	-0.4964	4.6454	-0.0623
4832.91	5.0525	0.1338	4.2192	-0.1368	4.6512	-0.2895	4.6502	0.0415		7241.83	5.0448	-0.0191	4.2134	-0.2736	4.6405	-0.517	4.6444	-0.083
4832.91	5.0506	0.0956	4.2221	-0.0684	4.6512	-0.2895	4.6483	0		7241.84	5.0458	0	4.2038	-0.5016	4.6415	-0.4964	4.6444	-0.083
4832.94	5.0525	0.1338	4.2192	-0.1368	4.6492	-0.3309	4.6502	0.0415		7241.87	5.0467	0.0191	4.2125	-0.2964	4.6396	-0.5377	4.6463	-0.0415
4832.94	5.0516	0.1147	4.2192	-0.1368	4.654	-0.2275	4.6512	0.0623		7241.87	5.0487	0.0574	4.2106	-0.342	4.6396	-0.5377	4.6444	-0.083
4832.96	5.0545	0.1721	4.2192	-0.1368	4.6521	-0.2689	4.6492	0.0208		7241.88	5.0458	0	4.2125	-0.2964	4.6425	-0.4757	4.6444	-0.083
4832.96	5.0535	0.153	4.2211	-0.0912	4.6521	-0.2689	4.6502	0.0415		7241.88	5.0477	0.0382	4.2096	-0.3648	4.6415	-0.4964	4.6444	-0.083
4832.97	5.0535	0.153	4.2154	-0.228	4.6502	-0.3102	4.6473	-0.0208		7241.89	5.0467	0.0191	4.2106	-0.342	4.6367	-0.5998	4.6434	-0.1038
4832.97	5.0535	0.153	4.2163	-0.2052	4.6531	-0.2482	4.6502	0.0415		7241.91	5.0467	0.0191	4.2086	-0.3876	4.6386	-0.5584	4.6454	-0.0623
4832.97	5.0516	0.1147	4.2183	-0.1596	4.6502	-0.3102	4.6521	0.083		7241.92	5.0477	0.0382	4.2096	-0.3648	4.6415	-0.4964	4.6425	-0.1245
4832.98	5.0516	0.1147	4.2211	-0.0912	4.6502	-0.3102	4.6473	-0.0208		7241.92	5.0458	0	4.2115	-0.3192	4.6415	-0.4964	4.6434	-0.1038
4833.01	5.0506	0.0956	4.2192	-0.1368	4.6502	-0.3102	4.6483	0		7241.93	5.0467	0.0191	4.2086	-0.3876	4.6415	-0.4964	4.6434	-0.1038
4833.01	5.0506	0.0956	4.2173	-0.1824	4.6502	-0.3102	4.6502	0.0415		7241.95	5.0477	0.0382	4.2125	-0.2964	4.6386	-0.5584	4.6444	-0.083
4833.01	5.0516	0.1147	4.2202	-0.114	4.6502	-0.3102	4.6502	0.0415		7241.96	5.0458	0	4.2125	-0.2964	4.6415	-0.4964	4.6444	-0.083
4833.02	5.0545	0.1721	4.2221	-0.0684	4.6502	-0.3102	4.6473	-0.0208		7241.96	5.0477	0.0382	4.2106	-0.342	4.6386	-0.5584	4.6454	-0.0623
4833.05	5.0525	0.1338	4.2192	-0.1368	4.6502	-0.3102	4.6502	0.0415		7241.97	5.0467	0.0191	4.2067	-0.4332	4.6396	-0.5377	4.6444	-0.083
4833.05	5.0516	0.1147	4.2211	-0.0912	4.6502	-0.3102	4.6502	0.0415		7241.99	5.0467	0.0191	4.2086	-0.3876	4.6425	-0.4757	4.6454	-0.0623
4833.05	5.0477	0.0382	4.2163	-0.2052	4.6502	-0.3102	4.6492	0.0208		7242	5.0487	0.0574	4.2106	-0.342	4.6415	-0.4964	4.6405	-0.166
4833.06	5.0525	0.1338	4.2202	-0.114	4.6502	-0.3102	4.6502	0.0415		7242	5.0477	0.0382	4.2106	-0.342	4.6376	-0.5791	4.6434	-0.1038
4833.09	5.0516	0.1147	4.2154	-0.228	4.6492	-0.3309	4.6483	0		7242.02	5.0477	0.0382	4.2106	-0.342	4.6405	-0.517	4.6444	-0.083
4833.09	5.0516	0.1147	4.2192	-0.1368	4.6521	-0.2689	4.6502	0.0415		7242.02	5.0458	0	4.2115	-0.3192	4.6405	-0.517	4.6444	-0.083
4833.09	5.0525	0.1338	4.2192	-0.1368	4.6454	-0.4136	4.6502	0.0415		7242.04	5.0448	-0.0191	4.2106	-0.342	4.6396	-0.5377	4.6444	-0.083
4833.1	5.0516	0.1147	4.2202	-0.114	4.6512	-0.2895	4.6502	0.0415		7242.05	5.0458	0	4.2106	-0.342	4.6405	-0.517	4.6454	-0.0623
4833.13	5.0516	0.1147	4.2202	-0.114	4.6512	-0.2895	4.6492	0.0208		7242.05	5.0458	0	4.2086	-0.3876	4.6396	-0.5377	4.6444	-0.083
4833.13	5.0516	0.1147	4.2173	-0.1824	4.6492	-0.3309	4.6502	0.0415		7242.06	5.0467	0.0191	4.2067	-0.4332	4.6434	-0.455	4.6444	-0.083
4833.14	5.0506	0.0956	4.2221	-0.0684	4.6502	-0.3102	4.6473	-0.0208		7242.09	5.0487	0.0574	4.2106	-0.342	4.6376	-0.5791	4.6434	-0.1038
4833.14	5.0516	0.1147	4.2163	-0.2052	4.6512	-0.2895	4.6502	0.0415		7242.1	5.0458	0	4.2115	-0.3192	4.6405	-0.517	4.6444	-0.083
4833.17	5.0516	0.1147	4.2211	-0.0912	4.6512	-0.2895	4.6512	0.0623		7242.1	5.0448	-0.0191	4.2086	-0.3876	4.6415	-0.4964	4.6434	-0.1038
4833.17	5.0525	0.1338	4.2221	-0.0684	4.6492	-0.3309	4.6502	0.0415		7242.12	5.0448	-0.0191	4.2077	-0.4104	4.6415	-0.4964	4.6444	-0.083
4833.18	5.0535	0.153	4.2183	-0.1596	4.6512	-0.2895	4.6502	0.0415		7242.12	5.0458	0	4.2125	-0.2964	4.6425	-0.4757	4.6434	-0.1038
4833.18	5.0535	0.153	4.2192	-0.1368	4.6521	-0.2689	4.6483	0		7242.12	5.0448	-0.0191	4.2106	-0.342	4.6405	-0.517	4.6444	-0.083
4833.21	5.0535	0.153	4.2202	-0.114	4.6502	-0.3102	4.6492	0.0208		7242.12	5.0458	0	4.2096	-0.3648	4.6415	-0.4964	4.6454	-0.0623
4833.21	5.0535	0.153	4.2202	-0.114	4.6512	-0.2895	4.6483	0		7242.15	5.0467	0.0191	4.2115	-0.3192	4.6405	-0.517	4.6434	-0.1038
4833.22	5.0516	0.1147	4.2183	-0.1596	4.6512	-0.2895	4.6502	0.0415		7242.16	5.0477	0.0382	4.2106	-0.342	4.6405	-0.517	4.6425	-0.1245
4833.23	5.0545	0.1721	4.2192	-0.1368	4.6502	-0.3102	4.6512	0.0623		7242.16	5.0477	0.0382	4.2125	-0.2964	4.6425	-0.4757	4.6434	-0.1038
4833.23	5.0516	0.1147	4.2192	-0.1368	4.6531	-0.2482	4.6502	0.0415		7242.16	5.0438	-0.0382	4.2154	-0.228	4.6415	-0.4964	4.6454	-0.0623
4833.24	5.0545	0.1721	4.2202	-0.114	4.6512	-0.2895	4.6444	-0.083		7242.19	5.0467	0.0191	4.2144	-0.2508	4.6396	-0.5377	4.6463	-0.0415
4833.24	5.0506	0.0956	4.2202	-0.114	4.6502	-0.3102	4.6463	-0.0415		7242.2	5.0477	0.0382	4.2096	-0.3648	4.6405	-0.517	4.6444	-0.083
4833.27	5.0516	0.1147	4.2183	-0.1596	4.6492	-0.3309	4.6512	0.0623		7242.2	5.0477	0.0382	4.2115	-0.3192	4.6415	-0.4964	4.6444	-0.083
4833.27	5.0516	0.1147	4.2192	-0.1368	4.6502	-0.3102	4.6502	0.0415		7242.21	5.0467	0.0191	4.2115	-0.3192	4.6405	-0.517	4.6434	-0.1038
4833.28	5.0516	0.1147	4.2106	-0.342	4.6502	-0.3102	4.6454	-0.0623		7242.24	5.0477	0.0382	4.2106	-0.342	4.6415	-0.4964	4.6434	-0.1038
4833.31	5.0506	0.0956	4.2211	-0.0912	4.6521	-0.2689	4.6502	0.0415		7242.24	5.0477	0.0382	4.2115	-0.3192	4.6376	-0.5791	4.6444	-0.083
4833.31	5.0535	0.153	4.2202	-0.114	4.6521	-0.2689	4.6512	0.0623		7242.24	5.0477	0.0382	4.2086	-0.3876	4.6405	-0.517	4.6434	-0.1038
4833.31	5.0516	0.1147	4.2202	-0.114	4.6492	-0.3309	4.6483	0		7242.25	5.0458	0	4.2106	-0.342	4.6405	-0.517	4.6444	-0.083
4833.31	5.0525	0.1338	4.2192	-0.1368	4.6502	-0.3102	4.6512	0.0623		7242.28	5.0448	-0.0191	4.2125	-0.2964	4.6396	-0.5377	4.6444	-0.083
4833.35	5.0516	0.1147	4.2202	-0.114	4.6492	-0.3309	4.6531	0.1038		7242.28	5.0496	0.0765	4.2134	-0.2736	4.6405	-0.517	4.6454	-0.0623
4833.35	5.0525	0.1338	4.2202	-0.114	4.6502	-0.3102	4.6502	0.0415		7242.28	5.0467	0.0191	4.2106	-0.342	4.6405	-0.517	4.6444	-0.083
4833.35	5.0516	0.1147	4.2192	-0.1368	4.6512	-0.2895	4.6502	0.0415		7242.28	5.0458	0	4.2057	-0.456	4.6386	-0.5584	4.6454	-0.0623
4833.35	5.0516	0.1147	4.2173	-0.1824	4.6502	-0.3102	4.6473	-0.0208		7242.31	5.0487	0.0574	4.2096	-0.3648	4.6396	-0.5377	4.6396	-0.1868
4833.39	5.0525	0.1338	4.2173	-0.1824	4.6502	-0.3102	4.6502	0.0415		7242.32	5.0458	0	4.2125	-0.2964	4.6415	-0.4964	4.6376	-0.2283
4833.39	5.0516	0.1147	4.2183	-0.1596	4.6463	-0.393	4.6521	0.083		7242.32	5.0458	0	4.2134	-0.2736	4.6396	-0.5377	4.6434	-0.1038
4833.39	5.0525	0.1338	4.2183	-0.1596	4.6512	-0.2895	4.6492	0.0208		7242.33	5.0458	0	4.2086	-0.3876	4.6357	-0.6205	4.6434	-0.1038
4833.4	5.0516	0.1147	4.2192	-0.1368	4.6502	-0.3102	4.6492	0.0208		7242.33	5.0458	0	4.2106	-0.342	4.6405	-0.517	4.6454	-0.0623
4833.43	5.0535	0.153	4.2192	-0.1368	4.6483	-0.3516	4.6512	0.0623		7242.36	5.0467	0.0191	4.2106	-0.342	4.6396	-0.5377	4.6454	-0.0623
4833.43	5.0516	0.1147	4.2202	-0.114	4.6512	-0.2895	4.6483	0		7242.36	5.0467	0.0191	4.2086	-0.3876	4.6415	-0.4964	4.6454	-0.0623
4833.43	5.0506	0.0956	4.2192	-0.1368	4.6502	-0.3102	4.6512	0.0623		7242.37	5.0487	0.0574	4.2106	-0.342	4.6386	-0.5584	4.6444	-0.083
4833.43	5.0506	0.0956	4.2192	-0.1368	4.6502	-0.3102	4.6512	0.0623		7242.37	5.0448	-0.0191	4.2134	-0.2736	4.6386	-0.5584	4.6444	-0.083
4833.46	5.0554	0.1912	4.2192	-0.1368	4.6502	-0.3102	4.6512	0.0623		7242.38	5.0477	0.0382	4.2115	-0.3192	4.6415	-0.4964	4.6444	-0.083
4833.47	5.0516	0.1147	4.2192	-0.1368	4.6512	-0.2895	4.6502	0.0415		7242.4	5.0477	0.0382	4.2106	-0.342	4.6405	-0.517	4.6444	-0.083
4833.47	5.0525	0.1338	4.2202	-0.114	4.6502	-0.3102	4.6502	0.0415		7242.41	5.0467	0.0191	4.2067	-0.4332	4.6348	-0.6411	4.6444	-0.083
4833.47	5.0516	0.1147	4.2163	-0.2052	4.6502	-0.3102	4.6492	0.0208		7242.44	5.0487	0.0574	4.2077	-0.4104	4.6405	-0.517	4.6415	-0.1453
4833.51	5.0535	0.153	4.2192	-0.1368	4.6502	-0.3102	4.6521	0.083		7242.44	5.0477	0.0382	4.2096	-0.3648	4.6405	-0.517	4.6454	-0.0623
4833.51	5.0525	0.1338	4.2211	-0.0912	4.6531	-0.2482	4.6492	0.0208		7242.45	5.0467	0.0191	4.2096	-0.3648	4.6405	-0.517	4.6454	-0.0623
4833.53	5.0525	0.1338	4.2154	-0.228	4.6512	-0.2895	4.6512	0.0623		7242.48	5.0467	0.0191	4.2154	-0.228	4.6415	-0.4964	4.6434	-0.1038
4833.54	5.0535	0.153	4.2173	-0.1824	4.6512	-0.2895	4.6502	0.0415		7242.48	5.0448	-0.0191	4.2096	-0.3648	4.6357	-0.6205	4.6444	-0.083
4833.56	5.0525	0.1338	4.2192	-0.1368	4.6483	-0.3516	4.6502	0.0415		7242.49	5.0487	0.0574	4.2125	-0.2964	4.6415	-0.4964	4.6434	-0.1038
4833.56	5.0516	0.1147	4.2211	-0.0912	4.6512	-0.2895	4.6492	0.0208		7242.49	5.0477	0.0382	4.2077	-0.4104	4.6386	-0.5584	4.6434	-0.1038
4833.58	5.0525	0.1338	4.2211	-0.0912	4.6502	-0.3102	4.6492	0.0208		7242.5	5.0467	0.0191	4.2096	-0.3648	4.6405	-0.517	4.6434	-0.1038
4833.59	5.0525	0.1338	4.2231	-0.0456	4.6492	-0.3309	4.6502	0.0415		7242.53	5.0467	0.0191	4.2096	-0.3648	4.6405	-0.517	4.6434	-0.1038
4833.59	5.0516	0.1147	4.2163	-0.2052	4.6492	-0.3309	4.6502	0.0415		7242.53	5.0477	0.0382	4.2096	-0.3648	4.6396	-0.5377	4.6454	-0.0623
4833.59	5.0535	0.153	4.2183	-0.1596	4.6473	-0.3723	4.6483	0		7242.53	5.0477	0.0382	4.2096	-0.3648	4.6405	-0.517	4.6425	-0.1245
4833.6	5.0506	0.0956	4.2192	-0.1368	4.6492	-0.3309	4.6483	0		7242.53	5.0467	0.0191	4.2086	-0.3876	4.6386	-0.5584	4.6454	-0.0623
4833.63	5.0516	0.1147	4.2163	-0.2052	4.6502	-0.3102	4.6483	0		7242.57	5.0458	0	4.2106	-0.342	4.6405	-0.517	4.6454	-0.0623
4833.64	5.0516	0.1147	4.2183	-0.1596	4.6502	-0.3102	4.6502	0.0415		7242.57	5.0448	-0.0191	4.2096	-0.3648	4.6386	-0.5584	4.6434	-0.1038
4833.64	5.0516	0.1147	4.2192	-0.1368	4.6502	-0.3102	4.6502	0.0415		7242.57	5.0458	0	4.2086	-0.3876	4.6405	-0.517	4.6396	-0.1868
4833.64	5.0535	0.153	4.2183	-0.1596	4.6502	-0.3102	4.6502	0.0415		7242.58	5.0467	0.0191	4.2077	-0.4104	4.6425	-0.4757	4.6434	-0.1038
4833.67	5.0506	0.0956	4.2163	-0.2052	4.6483	-0.3516	4.6492	0.0208		7242.65	5.0458	0	4.2086	-0.3876	4.6396	-0.5377	4.6454	-0.0623
4833.68	5.0516	0.1147	4.2192	-0.1368	4.6502	-0.3102	4.6521	0.083		7242.65	5.0458	0	4.2106	-0.342	4.6415	-0.4964	4.6454	-0.0623
4833.68	5.0525	0.1338	4.2173	-0.1824	4.6502	-0.3102	4.6502	0.0415		7242.65	5.0458	0	4.2115	-0.3192	4.6415	-0.4964	4.6463	-0.0415
4833.68	5.0506	0.0956	4.2192	-0.1368	4.6502	-0.3102	4.6502	0.0415		7242.66	5.0467	0.0191	4.2115	-0.3192	4.6415	-0.4964	4.6444	-0.083
4833.71	5.0545	0.1721	4.2183	-0.1596	4.6473	-0.3723	4.6502	0.0415		7242.66	5.0467	0.0191	4.2086	-0.3876	4.6405	-0.517	4.6463	-0.0415
4833.71	5.0516	0.1147	4.2202	-0.114	4.6492	-0.3309	4.6512	0.0623		7242.68	5.0458	0	4.2115	-0.3192	4.6425	-0.4757	4.6444	-0.083
4833.72	5.0506	0.0956	4.2163	-0.2052	4.6502	-0.3102	4.6473	-0.0208		7242.69	5.0458	0	4.2115	-0.3192	4.6415	-0.4964	4.6444	-0.083
4833.72	5.0525	0.1338	4.2192	-0.1368	4.6502	-0.3102	4.6502	0.0415		7242.69	5.0477	0.0382	4.2125	-0.2964	4.6405	-0.517	4.6434	-0.1038
4833.73	5.0516	0.1147	4.2202	-0.114	4.6483	-0.3516	4.6531	0.1038		7242.7	5.0467	0.0191	4.2106	-0.342	4.6386	-0.5584	4.6434	-0.1038
4833.76	5.0516	0.1147	4.2211	-0.0912	4.6502	-0.3102	4.6512	0.0623		7242.71	5.0458	0	4.2106	-0.342	4.6396	-0.5377	4.6444	-0.083
4833.76	5.0525	0.1338	4.2211	-0.0912	4.6502	-0.3102	4.6502	0.0415		7242.71	5.0458	0	4.2096	-0.3648	4.6376	-0.5791	4.6444	-0.083
4833.76	5.0535	0.153	4.2211	-0.0912	4.6502	-0.3102	4.6492	0.0208		7242.71	5.0458	0	4.2096	-0.3648	4.6396	-0.5377	4.6434	-0.1038
4833.77	5.0487	0.0574	4.2192	-0.1368	4.6531	-0.2482	4.6512	0.0623		7242.71	5.0477	0.0382	4.2106	-0.342	4.6396	-0.5377	4.6444	-0.083
4833.8	5.0545	0.1721	4.2211	-0.0912	4.6492	-0.3309	4.6492	0.0208		7242.74	5.0438	-0.0382	4.2106	-0.342	4.6415	-0.4964	4.6405	-0.166
4833.8	5.0535	0.153	4.2221	-0.0684	4.6512	-0.2895	4.6502	0.0415		7242.75	5.0477	0.0382	4.2096	-0.3648	4.6396	-0.5377	4.6415	-0.1453
4833.8	5.0554	0.1912	4.2192	-0.1368	4.6492	-0.3309	4.6492	0.0208		7242.75	5.0467	0.0191	4.2096	-0.3648	4.6386	-0.5584	4.6454	-0.0623
4833.81	5.0506	0.0956	4.225	0	4.6521	-0.2689	4.6492	0.0208		7242.75	5.0477	0.0382	4.2077	-0.4104	4.6425	-0.4757	4.6434	-0.1038
4833.84	5.0516	0.1147	4.2192	-0.1368	4.6512	-0.2895	4.6483	0		7242.78	5.0467	0.0191	4.2086	-0.3876	4.6415	-0.4964	4.6444	-0.083
4833.85	5.0506	0.0956	4.2192	-0.1368	4.6483	-0.3516	4.6521	0.083		7242.79	5.0448	-0.0191	4.2106	-0.342	4.6415	-0.4964	4.6444	-0.083
4833.85	5.0506	0.0956	4.2192	-0.1368	4.6521	-0.2689	4.6521	0.083		7242.79	5.0429	-0.0574	4.2019	-0.5472	4.6405	-0.517	4.6434	-0.1038
4833.86	5.0545	0.1721	4.2192	-0.1368	4.6502	-0.3102	4.6473	-0.0208		7242.79	5.0477	0.0382	4.2067	-0.4332	4.6396	-0.5377	4.6444	-0.083
4833.86	5.0525	0.1338	4.2192	-0.1368	4.6492	-0.3309	4.6463	-0.0415		7242.82	5.0448	-0.0191	4.2125	-0.2964	4.6367	-0.5998	4.6444	-0.083
4833.89	5.0525	0.1338	4.2183	-0.1596	4.6483	-0.3516	4.6502	0.0415		7242.83	5.0487	0.0574	4.2106	-0.342	4.6405	-0.517	4.6434	-0.1038
4833.89	5.0535	0.153	4.2192	-0.1368	4.6483	-0.3516	4.6473	-0.0208		7242.83	5.0458	0	4.2106	-0.342	4.6415	-0.4964	4.6444	-0.083
4833.9	5.0545	0.1721	4.2192	-0.1368	4.6502	-0.3102	4.6463	-0.0415		7242.83	5.0458	0	4.2125	-0.2964	4.6434	-0.455	4.6434	-0.1038
4833.9	5.0525	0.1338	4.2183	-0.1596	4.6483	-0.3516	4.6483	0		7242.86	5.0429	-0.0574	4.2134	-0.2736	4.6425	-0.4757	4.6463	-0.0415
4833.9	5.0516	0.1147	4.2183	-0.1596	4.6502	-0.3102	4.6512	0.0623		7242.87	5.0477	0.0382	4.2086	-0.3876	4.6396	-0.5377	4.6463	-0.0415
4833.94	5.0487	0.0574	4.2192	-0.1368	4.6502	-0.3102	4.6483	0		7242.87	5.0477	0.0382	4.2096	-0.3648	4.6405	-0.517	4.6434	-0.1038
4833.94	5.0516	0.1147	4.2192	-0.1368	4.6502	-0.3102	4.6483	0		7242.87	5.0477	0.0382	4.2125	-0.2964	4.6415	-0.4964	4.6434	-0.1038
4833.94	5.0525	0.1338	4.2163	-0.2052	4.6463	-0.393	4.6502	0.0415		7242.9	5.0487	0.0574	4.2077	-0.4104	4.6386	-0.5584	4.6444	-0.083
4833.94	5.0516	0.1147	4.2192	-0.1368	4.6512	-0.2895	4.6483	0		7242.91	5.0467	0.0191	4.2096	-0.3648	4.6386	-0.5584	4.6434	-0.1038
4833.98	5.0525	0.1338	4.2192	-0.1368	4.6483	-0.3516	4.6512	0.0623		7242.91	5.0458	0	4.2115	-0.3192	4.6396	-0.5377	4.6463	-0.0415
4833.98	5.0516	0.1147	4.2192	-0.1368	4.6512	-0.2895	4.6512	0.0623		7242.91	5.0477	0.0382	4.2125	-0.2964	4.6415	-0.4964	4.6444	-0.083
4833.98	5.0545	0.1721	4.2221	-0.0684	4.6512	-0.2895	4.6502	0.0415		7242.94	5.0458	0	4.2115	-0.3192	4.6376	-0.5791	4.6444	-0.083
4833.99	5.0525	0.1338	4.2211	-0.0912	4.6483	-0.3516	4.6502	0.0415		7242.95	5.0467	0.0191	4.2125	-0.2964	4.6415	-0.4964	4.6454	-0.0623
4834.02	5.0535	0.153	4.2183	-0.1596	4.6512	-0.2895	4.6473	-0.0208		7242.95	5.0496	0.0765	4.2077	-0.4104	4.6376	-0.5791	4.6434	-0.1038
4834.02	5.0535	0.153	4.2192	-0.1368	4.6512	-0.2895	4.6502	0.0415		7242.95	5.0458	0	4.2125	-0.2964	4.6396	-0.5377	4.6444	-0.083
4834.02	5.0525	0.1338	4.2144	-0.2508	4.6512	-0.2895	4.6483	0		7242.98	5.0467	0.0191	4.2106	-0.342	4.6415	-0.4964	4.6444	-0.083
4834.02	5.0496	0.0765	4.2221	-0.0684	4.6512	-0.2895	4.6502	0.0415		7242.98	5.0448	-0.0191	4.2115	-0.3192	4.6415	-0.4964	4.6463	-0.0415
4834.06	5.0516	0.1147	4.2183	-0.1596	4.6434	-0.455	4.6502	0.0415		7242.99	5.0448	-0.0191	4.2115	-0.3192	4.6415	-0.4964	4.6444	-0.083
4834.06	5.0535	0.153	4.2183	-0.1596	4.6502	-0.3102	4.6483	0		7242.99	5.0477	0.0382	4.2096	-0.3648	4.6405	-0.517	4.6434	-0.1038
4834.06	5.0516	0.1147	4.2221	-0.0684	4.6483	-0.3516	4.6483	0		7243.02	5.0458	0	4.2086	-0.3876	4.6415	-0.4964	4.6434	-0.1038
4834.06	5.0516	0.1147	4.2163	-0.2052	4.6502	-0.3102	4.6502	0.0415		7243.03	5.0467	0.0191	4.2067	-0.4332	4.6386	-0.5584	4.6454	-0.0623
4834.09	5.0525	0.1338	4.2183	-0.1596	4.6483	-0.3516	4.6502	0.0415		7243.03	5.0448	-0.0191	4.2086	-0.3876	4.6405	-0.517	4.6434	-0.1038
4834.1	5.0516	0.1147	4.2183	-0.1596	4.6483	-0.3516	4.6483	0		7243.03	5.0477	0.0382	4.2086	-0.3876	4.6405	-0.517	4.6444	-0.083
4834.1	5.0525	0.1338	4.2192	-0.1368	4.6492	-0.3309	4.6463	-0.0415		7243.06	5.0438	-0.0382	4.2096	-0.3648	4.6415	-0.4964	4.6434	-0.1038
4834.12	5.0535	0.153	4.2211	-0.0912	4.6502	-0.3102	4.6473	-0.0208		7243.06	5.0458	0	4.2096	-0.3648	4.6425	-0.4757	4.6434	-0.1038
4834.13	5.0516	0.1147	4.2211	-0.0912	4.6502	-0.3102	4.6483	0		7243.07	5.0467	0.0191	4.2106	-0.342	4.6405	-0.517	4.6405	-0.166
4834.14	5.0516	0.1147	4.2163	-0.2052	4.6502	-0.3102	4.6502	0.0415		7243.1	5.0467	0.0191	4.2115	-0.3192	4.6434	-0.455	4.6444	-0.083
4834.16	5.0535	0.153	4.2154	-0.228	4.6512	-0.2895	4.6502	0.0415		7243.1	5.0477	0.0382	4.2115	-0.3192	4.6415	-0.4964	4.6434	-0.1038
4834.16	5.0525	0.1338	4.2269	0.0456	4.6502	-0.3102	4.6512	0.0623		7243.11	5.0467	0.0191	4.2106	-0.342	4.6396	-0.5377	4.6444	-0.083
4834.18	5.0535	0.153	4.2211	-0.0912	4.6512	-0.2895	4.6512	0.0623		7243.14	5.0467	0.0191	4.2115	-0.3192	4.6415	-0.4964	4.6415	-0.1453
4834.19	5.0525	0.1338	4.2192	-0.1368	4.6492	-0.3309	4.6521	0.083		7243.14	5.0448	-0.0191	4.2125	-0.2964	4.6425	-0.4757	4.6444	-0.083
4834.19	5.0525	0.1338	4.2183	-0.1596	4.6492	-0.3309	4.6463	-0.0415		7243.15	5.0467	0.0191	4.2106	-0.342	4.6405	-0.517	4.6425	-0.1245
4834.19	5.0516	0.1147	4.2192	-0.1368	4.6502	-0.3102	4.6502	0.0415		7243.15	5.0458	0	4.2106	-0.342	4.6415	-0.4964	4.6444	-0.083
4834.22	5.0525	0.1338	4.2211	-0.0912	4.6502	-0.3102	4.6502	0.0415		7243.18	5.0458	0	4.2106	-0.342	4.6396	-0.5377	4.6434	-0.1038
4834.23	5.0535	0.153	4.2211	-0.0912	4.6521	-0.2689	4.6502	0.0415		7243.18	5.0458	0	4.2106	-0.342	4.6405	-0.517	4.6434	-0.1038
4834.23	5.0516	0.1147	4.2202	-0.114	4.6483	-0.3516	4.6502	0.0415		7243.19	5.0448	-0.0191	4.2125	-0.2964	4.6415	-0.4964	4.6463	-0.0415
4834.23	5.0535	0.153	4.2183	-0.1596	4.6492	-0.3309	4.6492	0.0208		7243.19	5.0477	0.0382	4.2115	-0.3192	4.6396	-0.5377	4.6434	-0.1038
4834.24	5.0535	0.153	4.2192	-0.1368	4.6502	-0.3102	4.6492	0.0208		7243.22	5.0477	0.0382	4.2077	-0.4104	4.6405	-0.517	4.6434	-0.1038
4834.26	5.0535	0.153	4.2154	-0.228	4.6492	-0.3309	4.6502	0.0415		7243.22	5.0448	-0.0191	4.2106	-0.342	4.6405	-0.517	4.6434	-0.1038
4834.26	5.0516	0.1147	4.2211	-0.0912	4.6454	-0.4136	4.6512	0.0623		7243.22	5.0458	0	4.2106	-0.342	4.6396	-0.5377	4.6444	-0.083
4834.29	5.0516	0.1147	4.2173	-0.1824	4.6512	-0.2895	4.6492	0.0208		7243.23	5.0477	0.0382	4.2106	-0.342	4.6415	-0.4964	4.6454	-0.0623
4834.29	5.0525	0.1338	4.2211	-0.0912	4.6502	-0.3102	4.6483	0		7243.28	5.0458	0	4.2096	-0.3648	4.6405	-0.517	4.6434	-0.1038
4834.3	5.0516	0.1147	4.2173	-0.1824	4.6492	-0.3309	4.6483	0		7243.29	5.0458	0	4.2106	-0.342	4.6396	-0.5377	4.6386	-0.2075
4834.3	5.0535	0.153	4.2202	-0.114	4.6434	-0.455	4.6512	0.0623		7243.29	5.0458	0	4.2106	-0.342	4.6405	-0.517	4.6444	-0.083
4834.31	5.0506	0.0956	4.2192	-0.1368	4.6502	-0.3102	4.6502	0.0415		7243.29	5.0467	0.0191	4.2019	-0.5472	4.6405	-0.517	4.6434	-0.1038
4834.34	5.0535	0.153	4.2183	-0.1596	4.6502	-0.3102	4.6492	0.0208		7243.3	5.0487	0.0574	4.2048	-0.4788	4.6415	-0.4964	4.6444	-0.083
4834.34	5.0554	0.1912	4.2154	-0.228	4.6502	-0.3102	4.6512	0.0623		7243.3	5.0448	-0.0191	4.2106	-0.342	4.6396	-0.5377	4.6434	-0.1038
4834.34	5.0525	0.1338	4.2173	-0.1824	4.6502	-0.3102	4.6483	0		7243.3	5.0448	-0.0191	4.2106	-0.342	4.6396	-0.5377	4.6434	-0.1038
4834.35	5.0496	0.0765	4.2192	-0.1368	4.6502	-0.3102	4.6483	0		7243.31	5.0467	0.0191	4.2106	-0.342	4.6415	-0.4964	4.6434	-0.1038
4834.38	5.0535	0.153	4.2202	-0.114	4.6473	-0.3723	4.6454	-0.0623		7243.33	5.0448	-0.0191	4.2106	-0.342	4.6386	-0.5584	4.6444	-0.083
4834.38	5.0525	0.1338	4.2211	-0.0912	4.6492	-0.3309	4.6483	0		7243.34	5.0458	0	4.2115	-0.3192	4.6415	-0.4964	4.6434	-0.1038
4834.38	5.0516	0.1147	4.2192	-0.1368	4.6492	-0.3309	4.6502	0.0415		7243.34	5.0458	0	4.2115	-0.3192	4.6405	-0.517	4.6434	-0.1038
4834.39	5.0516	0.1147	4.2211	-0.0912	4.6502	-0.3102	4.6492	0.0208		7243.35	5.0477	0.0382	4.2106	-0.342	4.6386	-0.5584	4.6434	-0.1038
4834.42	5.0506	0.0956	4.2183	-0.1596	4.6512	-0.2895	4.6502	0.0415		7243.38	5.0458	0	4.2125	-0.2964	4.6396	-0.5377	4.6434	-0.1038
4834.42	5.0525	0.1338	4.2202	-0.114	4.6492	-0.3309	4.6502	0.0415		7243.38	5.0467	0.0191	4.2106	-0.342	4.6405	-0.517	4.6444	-0.083
4834.43	5.0516	0.1147	4.2192	-0.1368	4.6521	-0.2689	4.6483	0		7243.38	5.0467	0.0191	4.2163	-0.2052	4.6405	-0.517	4.6434	-0.1038
4834.43	5.0525	0.1338	4.2183	-0.1596	4.6483	-0.3516	4.6492	0.0208		7243.38	5.0477	0.0382	4.2067	-0.4332	4.6396	-0.5377	4.6405	-0.166
4834.44	5.0516	0.1147	4.2154	-0.228	4.6492	-0.3309	4.6492	0.0208		7243.41	5.0458	0	4.2086	-0.3876	4.6396	-0.5377	4.6444	-0.083
4834.44	5.0506	0.0956	4.2183	-0.1596	4.6512	-0.2895	4.6483	0		7243.42	5.0448	-0.0191	4.2086	-0.3876	4.6405	-0.517	4.6434	-0.1038
4834.46	5.0506	0.0956	4.2125	-0.2964	4.6502	-0.3102	4.6502	0.0415		7243.42	5.0448	-0.0191	4.2096	-0.3648	4.6415	-0.4964	4.6444	-0.083
4834.49	5.0516	0.1147	4.2106	-0.342	4.6502	-0.3102	4.6492	0.0208		7243.43	5.0458	0	4.2125	-0.2964	4.6396	-0.5377	4.6434	-0.1038
4834.49	5.0535	0.153	4.2211	-0.0912	4.654	-0.2275	4.6492	0.0208		7243.46	5.0458	0	4.2096	-0.3648	4.6376	-0.5791	4.6434	-0.1038
4834.49	5.0525	0.1338	4.2183	-0.1596	4.6463	-0.393	4.6492	0.0208		7243.46	5.0477	0.0382	4.2173	-0.1824	4.6376	-0.5791	4.6434	-0.1038
4834.5	5.0516	0.1147	4.2211	-0.0912	4.6483	-0.3516	4.6463	-0.0415		7243.46	5.0458	0	4.2115	-0.3192	4.6396	-0.5377	4.6454	-0.0623
4834.53	5.0516	0.1147	4.2192	-0.1368	4.6502	-0.3102	4.6502	0.0415		7243.49	5.0448	-0.0191	4.2115	-0.3192	4.6386	-0.5584	4.6434	-0.1038
4834.53	5.0535	0.153	4.2192	-0.1368	4.6512	-0.2895	4.6473	-0.0208		7243.49	5.0458	0	4.2096	-0.3648	4.6396	-0.5377	4.6454	-0.0623
4834.53	5.0506	0.0956	4.2154	-0.228	4.6502	-0.3102	4.6502	0.0415		7243.5	5.0487	0.0574	4.2077	-0.4104	4.6405	-0.517	4.6425	-0.1245
4834.54	5.0525	0.1338	4.2192	-0.1368	4.6492	-0.3309	4.6492	0.0208		7243.5	5.0467	0.0191	4.2106	-0.342	4.6415	-0.4964	4.6405	-0.166
4834.57	5.0545	0.1721	4.2163	-0.2052	4.6483	-0.3516	4.6512	0.0623		7243.5	5.0458	0	4.2106	-0.342	4.6415	-0.4964	4.6434	-0.1038
4834.57	5.0516	0.1147	4.2202	-0.114	4.6492	-0.3309	4.6512	0.0623		7243.53	5.0458	0	4.2115	-0.3192	4.6396	-0.5377	4.6425	-0.1245
4834.57	5.0516	0.1147	4.2163	-0.2052	4.6512	-0.2895	4.6502	0.0415		7243.53	5.0458	0	4.2086	-0.3876	4.6376	-0.5791	4.6454	-0.0623
4834.58	5.0506	0.0956	4.2192	-0.1368	4.6492	-0.3309	4.6502	0.0415		7243.54	5.0467	0.0191	4.2096	-0.3648	4.6396	-0.5377	4.6425	-0.1245
4834.6	5.0525	0.1338	4.2173	-0.1824	4.6483	-0.3516	4.6502	0.0415		7243.56	5.0448	-0.0191	4.2096	-0.3648	4.6405	-0.517	4.6434	-0.1038
4834.62	5.0535	0.153	4.2183	-0.1596	4.6483	-0.3516	4.6473	-0.0208		7243.57	5.0458	0	4.2173	-0.1824	4.6396	-0.5377	4.6444	-0.083
4834.62	5.0535	0.153	4.2192	-0.1368	4.6502	-0.3102	4.6502	0.0415		7243.57	5.0467	0.0191	4.2096	-0.3648	4.6434	-0.455	4.6396	-0.1868
4834.62	5.0516	0.1147	4.2183	-0.1596	4.6473	-0.3723	4.6492	0.0208		7243.57	5.0458	0	4.2115	-0.3192	4.6405	-0.517	4.6444	-0.083
4834.62	5.0516	0.1147	4.2154	-0.228	4.6502	-0.3102	4.6502	0.0415		7243.6	5.0477	0.0382	4.2048	-0.4788	4.6425	-0.4757	4.6434	-0.1038
4834.65	5.0525	0.1338	4.2192	-0.1368	4.6483	-0.3516	4.6483	0		7243.61	5.0448	-0.0191	4.2134	-0.2736	4.6415	-0.4964	4.6425	-0.1245
4834.66	5.0506	0.0956	4.2192	-0.1368	4.6502	-0.3102	4.6502	0.0415		7243.61	5.0487	0.0574	4.2125	-0.2964	4.6376	-0.5791	4.6444	-0.083
4834.66	5.0516	0.1147	4.2192	-0.1368	4.6454	-0.4136	4.6512	0.0623		7243.61	5.0458	0	4.2077	-0.4104	4.6405	-0.517	4.6434	-0.1038
4834.66	5.0535	0.153	4.2183	-0.1596	4.6473	-0.3723	4.6492	0.0208		7243.65	5.0467	0.0191	4.2115	-0.3192	4.6386	-0.5584	4.6463	-0.0415
4834.69	5.0525	0.1338	4.2125	-0.2964	4.6502	-0.3102	4.6502	0.0415		7243.65	5.0477	0.0382	4.2096	-0.3648	4.6396	-0.5377	4.6444	-0.083
4834.7	5.0573	0.2294	4.2163	-0.2052	4.6512	-0.2895	4.6492	0.0208		7243.65	5.0458	0	4.2106	-0.342	4.6405	-0.517	4.6444	-0.083
4834.7	5.0516	0.1147	4.2211	-0.0912	4.6483	-0.3516	4.6483	0		7243.65	5.0448	-0.0191	4.2134	-0.2736	4.6396	-0.5377	4.6425	-0.1245
4834.7	5.0506	0.0956	4.2173	-0.1824	4.6492	-0.3309	4.6502	0.0415		7243.66	5.0448	-0.0191	4.2096	-0.3648	4.6405	-0.517	4.6444	-0.083
4834.73	5.0525	0.1338	4.2202	-0.114	4.6492	-0.3309	4.6483	0		7243.69	5.0458	0	4.2134	-0.2736	4.6415	-0.4964	4.6444	-0.083
4834.73	5.0516	0.1147	4.2192	-0.1368	4.6492	-0.3309	4.6492	0.0208		7243.69	5.0438	-0.0382	4.2096	-0.3648	4.6415	-0.4964	4.6434	-0.1038
4834.74	5.0516	0.1147	4.2183	-0.1596	4.6502	-0.3102	4.6492	0.0208		7243.7	5.0448	-0.0191	4.2067	-0.4332	4.6405	-0.517	4.6425	-0.1245
4834.74	5.0525	0.1338	4.2173	-0.1824	4.6512	-0.2895	4.6454	-0.0623		7243.73	5.0448	-0.0191	4.2115	-0.3192	4.6425	-0.4757	4.6444	-0.083
4834.77	5.0525	0.1338	4.2173	-0.1824	4.6521	-0.2689	4.6473	-0.0208		7243.73	5.0477	0.0382	4.2106	-0.342	4.6386	-0.5584	4.6425	-0.1245
4834.78	5.0506	0.0956	4.2192	-0.1368	4.6521	-0.2689	4.6492	0.0208		7243.73	5.0448	-0.0191	4.2106	-0.342	4.6386	-0.5584	4.6434	-0.1038
4834.78	5.0525	0.1338	4.2192	-0.1368	4.6492	-0.3309	4.6483	0		7243.74	5.0448	-0.0191	4.2096	-0.3648	4.6405	-0.517	4.6444	-0.083
4834.82	5.0516	0.1147	4.2202	-0.114	4.6473	-0.3723	4.6502	0.0415		7243.77	5.0467	0.0191	4.2077	-0.4104	4.6396	-0.5377	4.6454	-0.0623
4834.82	5.0506	0.0956	4.2192	-0.1368	4.6492	-0.3309	4.6502	0.0415		7243.77	5.0448	-0.0191	4.2134	-0.2736	4.6396	-0.5377	4.6463	-0.0415
4834.82	5.0525	0.1338	4.2211	-0.0912	4.6492	-0.3309	4.6502	0.0415		7243.77	5.0448	-0.0191	4.2125	-0.2964	4.6415	-0.4964	4.6434	-0.1038
4834.83	5.0535	0.153	4.2163	-0.2052	4.6512	-0.2895	4.6483	0		7243.78	5.0448	-0.0191	4.2106	-0.342	4.6405	-0.517	4.6405	-0.166
4834.86	5.0535	0.153	4.2192	-0.1368	4.6512	-0.2895	4.6521	0.083		7243.81	5.0458	0	4.2106	-0.342	4.6405	-0.517	4.6434	-0.1038
4834.89	5.0516	0.1147	4.2144	-0.2508	4.6521	-0.2689	4.6492	0.0208		7243.81	5.0467	0.0191	4.2134	-0.2736	4.6396	-0.5377	4.6434	-0.1038
4834.9	5.0535	0.153	4.2183	-0.1596	4.6492	-0.3309	4.6502	0.0415		7243.81	5.0458	0	4.2125	-0.2964	4.6386	-0.5584	4.6454	-0.0623
4834.9	5.0516	0.1147	4.2211	-0.0912	4.6512	-0.2895	4.6492	0.0208		7243.84	5.0487	0.0574	4.2077	-0.4104	4.6405	-0.517	4.6434	-0.1038
4834.9	5.0516	0.1147	4.2183	-0.1596	4.6463	-0.393	4.6483	0		7243.84	5.0487	0.0574	4.2096	-0.3648	4.6367	-0.5998	4.6463	-0.0415
4834.91	5.0516	0.1147	4.2192	-0.1368	4.6502	-0.3102	4.6492	0.0208		7243.86	5.0467	0.0191	4.2125	-0.2964	4.6367	-0.5998	4.6444	-0.083
4834.94	5.0525	0.1338	4.2192	-0.1368	4.6502	-0.3102	4.6502	0.0415		7243.87	5.0477	0.0382	4.2106	-0.342	4.6415	-0.4964	4.6434	-0.1038
4834.94	5.0535	0.153	4.2173	-0.1824	4.6531	-0.2482	4.6502	0.0415		7243.88	5.0458	0	4.2115	-0.3192	4.6415	-0.4964	4.6444	-0.083
4834.94	5.0525	0.1338	4.2211	-0.0912	4.6492	-0.3309	4.6483	0		7243.89	5.0448	-0.0191	4.2125	-0.2964	4.6405	-0.517	4.6444	-0.083
4834.95	5.0506	0.0956	4.2163	-0.2052	4.6492	-0.3309	4.6463	-0.0415		7243.9	5.0467	0.0191	4.2096	-0.3648	4.6405	-0.517	4.6425	-0.1245
4834.98	5.0506	0.0956	4.2231	-0.0456	4.6492	-0.3309	4.6492	0.0208		7243.9	5.0477	0.0382	4.2096	-0.3648	4.6386	-0.5584	4.6434	-0.1038
4834.98	5.0516	0.1147	4.2173	-0.1824	4.6512	-0.2895	4.6492	0.0208		7243.9	5.0477	0.0382	4.2106	-0.342	4.6386	-0.5584	4.6425	-0.1245
4834.98	5.0525	0.1338	4.2134	-0.2736	4.6492	-0.3309	4.6492	0.0208		7243.91	5.0477	0.0382	4.2086	-0.3876	4.6405	-0.517	4.6444	-0.083
4834.99	5.0525	0.1338	4.2192	-0.1368	4.6502	-0.3102	4.6492	0.0208		7243.92	5.0458	0	4.2086	-0.3876	4.6405	-0.517	4.6425	-0.1245
4835.02	5.0545	0.1721	4.2183	-0.1596	4.6434	-0.455	4.6502	0.0415		7243.95	5.0448	-0.0191	4.2144	-0.2508	4.6405	-0.517	4.6415	-0.1453
4835.02	5.0516	0.1147	4.2067	-0.4332	4.6483	-0.3516	4.6502	0.0415		7243.95	5.0458	0	4.2115	-0.3192	4.6415	-0.4964	4.6434	-0.1038
4835.02	5.0535	0.153	4.2192	-0.1368	4.6521	-0.2689	4.6502	0.0415		7243.95	5.0458	0	4.2144	-0.2508	4.6396	-0.5377	4.6434	-0.1038
4835.03	5.0516	0.1147	4.2183	-0.1596	4.6502	-0.3102	4.6502	0.0415		7243.96	5.0477	0.0382	4.2096	-0.3648	4.6376	-0.5791	4.6434	-0.1038
4835.06	5.0506	0.0956	4.2183	-0.1596	4.6492	-0.3309	4.6502	0.0415		7243.99	5.0467	0.0191	4.2106	-0.342	4.6405	-0.517	4.6434	-0.1038
4835.06	5.0535	0.153	4.2202	-0.114	4.6502	-0.3102	4.6483	0		7243.99	5.0448	-0.0191	4.2106	-0.342	4.6348	-0.6411	4.6434	-0.1038
4835.06	5.0516	0.1147	4.2192	-0.1368	4.6512	-0.2895	4.6492	0.0208		7243.99	5.0467	0.0191	4.2106	-0.342	4.6415	-0.4964	4.6434	-0.1038
4835.08	5.0516	0.1147	4.2183	-0.1596	4.6502	-0.3102	4.6473	-0.0208		7243.99	5.0448	-0.0191	4.2096	-0.3648	4.6396	-0.5377	4.6434	-0.1038
4835.08	5.0525	0.1338	4.2163	-0.2052	4.6512	-0.2895	4.6492	0.0208		7244.02	5.0467	0.0191	4.2086	-0.3876	4.6396	-0.5377	4.6454	-0.0623
4835.11	5.0525	0.1338	4.2192	-0.1368	4.6473	-0.3723	4.6492	0.0208		7244.03	5.0467	0.0191	4.2096	-0.3648	4.6405	-0.517	4.6415	-0.1453
4835.12	5.0545	0.1721	4.225	0	4.6502	-0.3102	4.6502	0.0415		7244.03	5.0458	0	4.2106	-0.342	4.6396	-0.5377	4.6444	-0.083
4835.12	5.0487	0.0574	4.2173	-0.1824	4.6483	-0.3516	4.6483	0		7244.04	5.0448	-0.0191	4.2067	-0.4332	4.6386	-0.5584	4.6444	-0.083
4835.12	5.0516	0.1147	4.2163	-0.2052	4.6483	-0.3516	4.6483	0		7244.04	5.0477	0.0382	4.2077	-0.4104	4.6396	-0.5377	4.6415	-0.1453
4835.16	5.0525	0.1338	4.2183	-0.1596	4.6521	-0.2689	4.6483	0		7244.07	5.0458	0	4.2125	-0.2964	4.6376	-0.5791	4.6444	-0.083
4835.16	5.0506	0.0956	4.2202	-0.114	4.6502	-0.3102	4.6483	0		7244.07	5.0477	0.0382	4.2115	-0.3192	4.6376	-0.5791	4.6415	-0.1453
4835.16	5.0516	0.1147	4.2183	-0.1596	4.6512	-0.2895	4.6483	0		7244.08	5.0477	0.0382	4.2077	-0.4104	4.6367	-0.5998	4.6425	-0.1245
4835.16	5.0535	0.153	4.2163	-0.2052	4.6463	-0.393	4.6483	0		7244.11	5.0448	-0.0191	4.2125	-0.2964	4.6348	-0.6411	4.6425	-0.1245
4835.19	5.0525	0.1338	4.2173	-0.1824	4.6483	-0.3516	4.6512	0.0623		7244.11	5.0477	0.0382	4.2106	-0.342	4.6405	-0.517	4.6444	-0.083
4835.2	5.0516	0.1147	4.2183	-0.1596	4.6483	-0.3516	4.6483	0		7244.11	5.0467	0.0191	4.2115	-0.3192	4.6386	-0.5584	4.6434	-0.1038
4835.2	5.0554	0.1912	4.2211	-0.0912	4.6502	-0.3102	4.6512	0.0623		7244.11	5.0458	0	4.2115	-0.3192	4.6415	-0.4964	4.6444	-0.083
4835.2	5.0525	0.1338	4.2183	-0.1596	4.6502	-0.3102	4.6483	0		7244.14	5.0458	0	4.2096	-0.3648	4.6415	-0.4964	4.6454	-0.0623
4835.23	5.0506	0.0956	4.2202	-0.114	4.6473	-0.3723	4.6492	0.0208		7244.15	5.0467	0.0191	4.2086	-0.3876	4.6396	-0.5377	4.6434	-0.1038
4835.24	5.0525	0.1338	4.2192	-0.1368	4.6492	-0.3309	4.6483	0		7244.15	5.0467	0.0191	4.2106	-0.342	4.6405	-0.517	4.6444	-0.083
4835.24	5.0516	0.1147	4.2183	-0.1596	4.6502	-0.3102	4.6483	0		7244.16	5.0467	0.0191	4.2115	-0.3192	4.6357	-0.6205	4.6434	-0.1038
4835.24	5.0506	0.0956	4.2183	-0.1596	4.6483	-0.3516	4.6492	0.0208		7244.16	5.0448	-0.0191	4.2115	-0.3192	4.6386	-0.5584	4.6444	-0.083
4835.27	5.0506	0.0956	4.2163	-0.2052	4.6502	-0.3102	4.6512	0.0623		7244.19	5.0477	0.0382	4.2106	-0.342	4.6425	-0.4757	4.6463	-0.0415
4835.28	5.0496	0.0765	4.2202	-0.114	4.6492	-0.3309	4.6483	0		7244.19	5.0448	-0.0191	4.2086	-0.3876	4.6405	-0.517	4.6444	-0.083
4835.28	5.0506	0.0956	4.2173	-0.1824	4.6502	-0.3102	4.6483	0		7244.19	5.0467	0.0191	4.2115	-0.3192	4.6405	-0.517	4.6454	-0.0623
4835.28	5.0516	0.1147	4.2192	-0.1368	4.6473	-0.3723	4.6473	-0.0208		7244.2	5.0477	0.0382	4.2144	-0.2508	4.6386	-0.5584	4.6434	-0.1038
4835.33	5.0525	0.1338	4.2192	-0.1368	4.6502	-0.3102	4.6492	0.0208		7244.23	5.0458	0	4.2106	-0.342	4.6376	-0.5791	4.6454	-0.0623
4835.34	5.0516	0.1147	4.2202	-0.114	4.6483	-0.3516	4.6483	0		7244.23	5.0477	0.0382	4.2106	-0.342	4.6367	-0.5998	4.6444	-0.083
4835.34	5.0525	0.1338	4.2202	-0.114	4.6483	-0.3516	4.6492	0.0208		7244.24	5.0458	0	4.2106	-0.342	4.6405	-0.517	4.6415	-0.1453
4835.36	5.0535	0.153	4.2192	-0.1368	4.6483	-0.3516	4.6492	0.0208		7244.24	5.0487	0.0574	4.2106	-0.342	4.6367	-0.5998	4.6444	-0.083
4835.36	5.0516	0.1147	4.2192	-0.1368	4.6444	-0.4343	4.6483	0		7244.27	5.0448	-0.0191	4.2086	-0.3876	4.6376	-0.5791	4.6444	-0.083
4835.38	5.0516	0.1147	4.2211	-0.0912	4.6502	-0.3102	4.6483	0		7244.27	5.0458	0	4.2096	-0.3648	4.6405	-0.517	4.6434	-0.1038
4835.39	5.0506	0.0956	4.2183	-0.1596	4.6483	-0.3516	4.6473	-0.0208		7244.28	5.0487	0.0574	4.2086	-0.3876	4.6367	-0.5998	4.6434	-0.1038
4835.39	5.0506	0.0956	4.2173	-0.1824	4.6512	-0.2895	4.6502	0.0415		7244.28	5.0448	-0.0191	4.2067	-0.4332	4.6405	-0.517	4.6444	-0.083
4835.4	5.0525	0.1338	4.2183	-0.1596	4.6502	-0.3102	4.6473	-0.0208		7244.31	5.0477	0.0382	4.2115	-0.3192	4.6405	-0.517	4.6425	-0.1245
4835.4	5.0545	0.1721	4.2192	-0.1368	4.6483	-0.3516	4.6502	0.0415		7244.32	5.0458	0	4.2115	-0.3192	4.6396	-0.5377	4.6434	-0.1038
4835.4	5.0516	0.1147	4.2163	-0.2052	4.6473	-0.3723	4.6483	0		7244.32	5.0458	0	4.2077	-0.4104	4.6405	-0.517	4.6434	-0.1038
4835.4	5.0516	0.1147	4.2183	-0.1596	4.6492	-0.3309	4.6483	0		7244.32	5.0438	-0.0382	4.2086	-0.3876	4.6396	-0.5377	4.6434	-0.1038
4835.44	5.0545	0.1721	4.2192	-0.1368	4.6492	-0.3309	4.6492	0.0208		7244.36	5.0467	0.0191	4.2086	-0.3876	4.6396	-0.5377	4.6454	-0.0623
4835.44	5.0516	0.1147	4.2163	-0.2052	4.6492	-0.3309	4.6512	0.0623		7244.36	5.0448	-0.0191	4.2115	-0.3192	4.6434	-0.455	4.6434	-0.1038
4835.45	5.0516	0.1147	4.2183	-0.1596	4.6502	-0.3102	4.6473	-0.0208		7244.36	5.0477	0.0382	4.2115	-0.3192	4.6396	-0.5377	4.6434	-0.1038
4835.48	5.0525	0.1338	4.2192	-0.1368	4.6492	-0.3309	4.6473	-0.0208		7244.37	5.0467	0.0191	4.2106	-0.342	4.6376	-0.5791	4.6454	-0.0623
4835.48	5.0525	0.1338	4.2202	-0.114	4.6512	-0.2895	4.6483	0		7244.4	5.0477	0.0382	4.2163	-0.2052	4.6405	-0.517	4.6463	-0.0415
4835.49	5.0516	0.1147	4.2183	-0.1596	4.6473	-0.3723	4.6492	0.0208		7244.4	5.0458	0	4.2115	-0.3192	4.6386	-0.5584	4.6415	-0.1453
4835.52	5.0516	0.1147	4.2173	-0.1824	4.6502	-0.3102	4.6502	0.0415		7244.4	5.0467	0.0191	4.2106	-0.342	4.6386	-0.5584	4.6434	-0.1038
4835.52	5.0535	0.153	4.2183	-0.1596	4.6492	-0.3309	4.6483	0		7244.41	5.0458	0	4.2134	-0.2736	4.6405	-0.517	4.6434	-0.1038
4835.52	5.0516	0.1147	4.2163	-0.2052	4.6492	-0.3309	4.6502	0.0415		7244.44	5.0458	0	4.2106	-0.342	4.6425	-0.4757	4.6434	-0.1038
4835.53	5.0535	0.153	4.2202	-0.114	4.6492	-0.3309	4.6483	0		7244.45	5.0448	-0.0191	4.2086	-0.3876	4.6415	-0.4964	4.6425	-0.1245
4835.56	5.0506	0.0956	4.2163	-0.2052	4.6502	-0.3102	4.6502	0.0415		7244.45	5.0448	-0.0191	4.2115	-0.3192	4.6396	-0.5377	4.6434	-0.1038
4835.56	5.0535	0.153	4.2154	-0.228	4.6492	-0.3309	4.6521	0.083		7244.46	5.0467	0.0191	4.2096	-0.3648	4.6405	-0.517	4.6454	-0.0623
4835.57	5.0516	0.1147	4.2211	-0.0912	4.654	-0.2275	4.6483	0		7244.46	5.0467	0.0191	4.2096	-0.3648	4.6405	-0.517	4.6425	-0.1245
4835.57	5.0535	0.153	4.2183	-0.1596	4.6512	-0.2895	4.6502	0.0415		7244.48	5.0506	0.0956	4.2125	-0.2964	4.6396	-0.5377	4.6473	-0.0208
4835.6	5.0525	0.1338	4.2192	-0.1368	4.6502	-0.3102	4.6512	0.0623		7244.49	5.0448	-0.0191	4.2163	-0.2052	4.6396	-0.5377	4.6454	-0.0623
4835.6	5.0506	0.0956	4.2192	-0.1368	4.6502	-0.3102	4.6463	-0.0415		7244.49	5.0487	0.0574	4.2125	-0.2964	4.6405	-0.517	4.6454	-0.0623
4835.61	5.0516	0.1147	4.2211	-0.0912	4.6512	-0.2895	4.6502	0.0415		7244.5	5.0448	-0.0191	4.2106	-0.342	4.6405	-0.517	4.6454	-0.0623
4835.61	5.0535	0.153	4.2163	-0.2052	4.6502	-0.3102	4.6473	-0.0208		7244.51	5.0458	0	4.2096	-0.3648	4.6405	-0.517	4.6434	-0.1038
4835.64	5.0535	0.153	4.2211	-0.0912	4.6483	-0.3516	4.6502	0.0415		7244.52	5.0477	0.0382	4.2125	-0.2964	4.6415	-0.4964	4.6463	-0.0415
4835.64	5.0535	0.153	4.2221	-0.0684	4.6502	-0.3102	4.6502	0.0415		7244.55	5.0458	0	4.2067	-0.4332	4.6405	-0.517	4.6444	-0.083
4835.65	5.0506	0.0956	4.2211	-0.0912	4.6502	-0.3102	4.6512	0.0623		7244.55	5.0477	0.0382	4.2096	-0.3648	4.6396	-0.5377	4.6434	-0.1038
4835.65	5.0516	0.1147	4.2106	-0.342	4.6502	-0.3102	4.6483	0		7244.55	5.0458	0	4.2096	-0.3648	4.6386	-0.5584	4.6396	-0.1868
4835.66	5.0525	0.1338	4.2221	-0.0684	4.6512	-0.2895	4.6473	-0.0208		7244.56	5.0477	0.0382	4.2106	-0.342	4.6386	-0.5584	4.6444	-0.083
4835.69	5.0496	0.0765	4.2173	-0.1824	4.6473	-0.3723	4.6483	0		7244.59	5.0458	0	4.2125	-0.2964	4.6415	-0.4964	4.6444	-0.083
4835.7	5.0535	0.153	4.2163	-0.2052	4.6454	-0.4136	4.6483	0		7244.59	5.0458	0	4.2106	-0.342	4.6405	-0.517	4.6444	-0.083
4835.7	5.0516	0.1147	4.2192	-0.1368	4.6502	-0.3102	4.6483	0		7244.59	5.0448	-0.0191	4.2154	-0.228	4.6415	-0.4964	4.6434	-0.1038
4835.7	5.0506	0.0956	4.2183	-0.1596	4.6483	-0.3516	4.6502	0.0415		7244.6	5.0467	0.0191	4.2096	-0.3648	4.6415	-0.4964	4.6434	-0.1038
4835.73	5.0506	0.0956	4.2183	-0.1596	4.6502	-0.3102	4.6483	0		7244.63	5.0467	0.0191	4.2106	-0.342	4.6415	-0.4964	4.6434	-0.1038
4835.73	5.0525	0.1338	4.2154	-0.228	4.6434	-0.455	4.6483	0		7244.63	5.0448	-0.0191	4.2096	-0.3648	4.6415	-0.4964	4.6444	-0.083
4835.74	5.0516	0.1147	4.2183	-0.1596	4.6463	-0.393	4.6521	0.083		7244.63	5.0477	0.0382	4.2106	-0.342	4.6405	-0.517	4.6444	-0.083
4835.74	5.0535	0.153	4.2202	-0.114	4.6492	-0.3309	4.6502	0.0415		7244.64	5.0448	-0.0191	4.2096	-0.3648	4.6396	-0.5377	4.6444	-0.083
4835.74	5.0535	0.153	4.2173	-0.1824	4.6502	-0.3102	4.6502	0.0415		7244.67	5.0467	0.0191	4.2077	-0.4104	4.6415	-0.4964	4.6425	-0.1245
4835.77	5.0516	0.1147	4.2134	-0.2736	4.6502	-0.3102	4.6473	-0.0208		7244.67	5.0458	0	4.2067	-0.4332	4.6405	-0.517	4.6454	-0.0623
4835.78	5.0506	0.0956	4.2183	-0.1596	4.6502	-0.3102	4.6483	0		7244.67	5.0458	0	4.2134	-0.2736	4.6405	-0.517	4.6444	-0.083
4835.78	5.0535	0.153	4.2211	-0.0912	4.6502	-0.3102	4.6483	0		7244.68	5.0467	0.0191	4.2096	-0.3648	4.6415	-0.4964	4.6425	-0.1245
4835.79	5.0516	0.1147	4.2211	-0.0912	4.6502	-0.3102	4.6502	0.0415		7244.71	5.0429	-0.0574	4.2125	-0.2964	4.6405	-0.517	4.6425	-0.1245
4835.82	5.0535	0.153	4.2173	-0.1824	4.6502	-0.3102	4.6502	0.0415		7244.71	5.0458	0	4.2106	-0.342	4.6425	-0.4757	4.6444	-0.083
4835.82	5.0535	0.153	4.2154	-0.228	4.6483	-0.3516	4.6483	0		7244.71	5.0458	0	4.2106	-0.342	4.6396	-0.5377	4.6444	-0.083
4835.82	5.0516	0.1147	4.2211	-0.0912	4.6492	-0.3309	4.6483	0		7244.72	5.0448	-0.0191	4.2096	-0.3648	4.6386	-0.5584	4.6463	-0.0415
4835.83	5.0516	0.1147	4.2183	-0.1596	4.6502	-0.3102	4.6483	0		7244.74	5.0477	0.0382	4.2106	-0.342	4.6405	-0.517	4.6434	-0.1038
4835.86	5.0516	0.1147	4.2173	-0.1824	4.6483	-0.3516	4.6492	0.0208		7244.75	5.0458	0	4.2086	-0.3876	4.6405	-0.517	4.6425	-0.1245
4835.86	5.0516	0.1147	4.2134	-0.2736	4.6473	-0.3723	4.6512	0.0623		7244.75	5.0487	0.0574	4.2096	-0.3648	4.6405	-0.517	4.6454	-0.0623
4835.86	5.0496	0.0765	4.2183	-0.1596	4.6483	-0.3516	4.6502	0.0415		7244.75	5.0467	0.0191	4.2096	-0.3648	4.6405	-0.517	4.6444	-0.083
4835.86	5.0516	0.1147	4.2211	-0.0912	4.6502	-0.3102	4.6473	-0.0208		7244.78	5.0448	-0.0191	4.2125	-0.2964	4.6415	-0.4964	4.6444	-0.083
4835.9	5.0545	0.1721	4.2221	-0.0684	4.6502	-0.3102	4.6502	0.0415		7244.79	5.0448	-0.0191	4.2125	-0.2964	4.6357	-0.6205	4.6415	-0.1453
4835.9	5.0525	0.1338	4.2154	-0.228	4.6512	-0.2895	4.6492	0.0208		7244.79	5.0477	0.0382	4.2086	-0.3876	4.6376	-0.5791	4.6444	-0.083
4835.9	5.0516	0.1147	4.2202	-0.114	4.6502	-0.3102	4.6473	-0.0208		7244.79	5.0458	0	4.2067	-0.4332	4.6396	-0.5377	4.6434	-0.1038
4835.91	5.0525	0.1338	4.2202	-0.114	4.6502	-0.3102	4.6483	0		7244.82	5.0448	-0.0191	4.2106	-0.342	4.6386	-0.5584	4.6434	-0.1038
4835.91	5.0516	0.1147	4.2211	-0.0912	4.6502	-0.3102	4.6492	0.0208		7244.83	5.0467	0.0191	4.2106	-0.342	4.6415	-0.4964	4.6425	-0.1245
4835.94	5.0516	0.1147	4.2173	-0.1824	4.6502	-0.3102	4.6492	0.0208		7244.83	5.0477	0.0382	4.2115	-0.3192	4.6405	-0.517	4.6434	-0.1038
4835.95	5.0487	0.0574	4.2192	-0.1368	4.6521	-0.2689	4.6483	0		7244.83	5.0448	-0.0191	4.2096	-0.3648	4.6386	-0.5584	4.6444	-0.083
4835.95	5.0516	0.1147	4.2173	-0.1824	4.6502	-0.3102	4.6483	0		7244.86	5.0458	0	4.2077	-0.4104	4.6386	-0.5584	4.6444	-0.083
4835.98	5.0535	0.153	4.2211	-0.0912	4.6444	-0.4343	4.6502	0.0415		7244.87	5.0448	-0.0191	4.2106	-0.342	4.6405	-0.517	4.6454	-0.0623
4835.98	5.0467	0.0191	4.2144	-0.2508	4.6531	-0.2482	4.6502	0.0415		7244.87	5.0467	0.0191	4.2096	-0.3648	4.6405	-0.517	4.6434	-0.1038
4836	5.0516	0.1147	4.2202	-0.114	4.6521	-0.2689	4.6483	0		7244.87	5.0448	-0.0191	4.2106	-0.342	4.6415	-0.4964	4.6425	-0.1245
4836.01	5.0535	0.153	4.2154	-0.228	4.6492	-0.3309	4.6473	-0.0208		7244.9	5.0477	0.0382	4.2115	-0.3192	4.6405	-0.517	4.6454	-0.0623
4836.02	5.0506	0.0956	4.2202	-0.114	4.6425	-0.4757	4.6502	0.0415		7244.9	5.0438	-0.0382	4.2106	-0.342	4.6386	-0.5584	4.6425	-0.1245
4836.03	5.0525	0.1338	4.2173	-0.1824	4.6483	-0.3516	4.6483	0		7244.91	5.0467	0.0191	4.2048	-0.4788	4.6386	-0.5584	4.6425	-0.1245
4836.03	5.0535	0.153	4.2183	-0.1596	4.6473	-0.3723	4.6502	0.0415		7244.91	5.0448	-0.0191	4.2096	-0.3648	4.6415	-0.4964	4.6444	-0.083
4836.04	5.0516	0.1147	4.2154	-0.228	4.6512	-0.2895	4.6502	0.0415		7244.94	5.0448	-0.0191	4.2106	-0.342	4.6405	-0.517	4.6434	-0.1038
4836.04	5.0516	0.1147	4.2183	-0.1596	4.6502	-0.3102	4.6492	0.0208		7244.95	5.0467	0.0191	4.2096	-0.3648	4.6415	-0.4964	4.6415	-0.1453
4836.07	5.0525	0.1338	4.2183	-0.1596	4.6454	-0.4136	4.6483	0		7244.95	5.0458	0	4.2067	-0.4332	4.6415	-0.4964	4.6463	-0.0415
4836.07	5.0516	0.1147	4.2154	-0.228	4.6473	-0.3723	4.6492	0.0208		7244.95	5.0458	0	4.2077	-0.4104	4.6405	-0.517	4.6434	-0.1038
4836.08	5.0506	0.0956	4.2231	-0.0456	4.6444	-0.4343	4.6483	0		7244.98	5.0458	0	4.2067	-0.4332	4.6405	-0.517	4.6434	-0.1038
4836.08	5.0545	0.1721	4.2221	-0.0684	4.6492	-0.3309	4.6483	0		7244.99	5.0477	0.0382	4.2125	-0.2964	4.6396	-0.5377	4.6444	-0.083
4836.11	5.0525	0.1338	4.2183	-0.1596	4.6512	-0.2895	4.6483	0		7244.99	5.0487	0.0574	4.2125	-0.2964	4.6405	-0.517	4.6444	-0.083
4836.11	5.0535	0.153	4.2192	-0.1368	4.6502	-0.3102	4.6492	0.0208		7245.02	5.0467	0.0191	4.2067	-0.4332	4.6405	-0.517	4.6444	-0.083
4836.12	5.0506	0.0956	4.2173	-0.1824	4.6492	-0.3309	4.6502	0.0415		7245.03	5.0448	-0.0191	4.2163	-0.2052	4.6338	-0.6618	4.6444	-0.083
4836.12	5.0535	0.153	4.2163	-0.2052	4.6502	-0.3102	4.6473	-0.0208		7245.03	5.0477	0.0382	4.2096	-0.3648	4.6415	-0.4964	4.6434	-0.1038
4836.15	5.0496	0.0765	4.2192	-0.1368	4.6473	-0.3723	4.6473	-0.0208		7245.06	5.0458	0	4.2077	-0.4104	4.6396	-0.5377	4.6425	-0.1245
4836.15	5.0516	0.1147	4.2173	-0.1824	4.6492	-0.3309	4.6473	-0.0208		7245.06	5.0458	0	4.2125	-0.2964	4.6396	-0.5377	4.6444	-0.083
4836.15	5.0506	0.0956	4.2202	-0.114	4.6492	-0.3309	4.6473	-0.0208		7245.06	5.0477	0.0382	4.2106	-0.342	4.6405	-0.517	4.6415	-0.1453
4836.16	5.0506	0.0956	4.2163	-0.2052	4.6483	-0.3516	4.6483	0		7245.07	5.0458	0	4.2096	-0.3648	4.6386	-0.5584	4.6434	-0.1038
4836.19	5.0506	0.0956	4.2211	-0.0912	4.6492	-0.3309	4.6492	0.0208		7245.1	5.0448	-0.0191	4.2106	-0.342	4.6405	-0.517	4.6444	-0.083
4836.19	5.0506	0.0956	4.2202	-0.114	4.6483	-0.3516	4.6483	0		7245.1	5.0448	-0.0191	4.2086	-0.3876	4.6405	-0.517	4.6434	-0.1038
4836.2	5.0545	0.1721	4.2173	-0.1824	4.6512	-0.2895	4.6473	-0.0208		7245.11	5.0467	0.0191	4.2115	-0.3192	4.6396	-0.5377	4.6444	-0.083
4836.2	5.0573	0.2294	4.2183	-0.1596	4.6502	-0.3102	4.6473	-0.0208		7245.12	5.0458	0	4.2144	-0.2508	4.6415	-0.4964	4.6444	-0.083
4836.21	5.0516	0.1147	4.2144	-0.2508	4.6483	-0.3516	4.6492	0.0208		7245.12	5.0448	-0.0191	4.2096	-0.3648	4.6415	-0.4964	4.6425	-0.1245
4836.23	5.0516	0.1147	4.2173	-0.1824	4.6473	-0.3723	4.6483	0		7245.14	5.0477	0.0382	4.2106	-0.342	4.6415	-0.4964	4.6425	-0.1245
4836.24	5.0506	0.0956	4.2183	-0.1596	4.6492	-0.3309	4.6492	0.0208		7245.14	5.0477	0.0382	4.2096	-0.3648	4.6376	-0.5791	4.6473	-0.0208
4836.24	5.0506	0.0956	4.2173	-0.1824	4.6502	-0.3102	4.6483	0		7245.15	5.0448	-0.0191	4.2086	-0.3876	4.6415	-0.4964	4.6434	-0.1038
4836.24	5.0545	0.1721	4.2163	-0.2052	4.6512	-0.2895	4.6473	-0.0208		7245.18	5.0458	0	4.2096	-0.3648	4.6405	-0.517	4.6434	-0.1038
4836.28	5.0535	0.153	4.2173	-0.1824	4.6502	-0.3102	4.6483	0		7245.18	5.0477	0.0382	4.2077	-0.4104	4.6405	-0.517	4.6434	-0.1038
4836.28	5.0516	0.1147	4.2183	-0.1596	4.6512	-0.2895	4.6512	0.0623		7245.18	5.0477	0.0382	4.2096	-0.3648	4.6396	-0.5377	4.6415	-0.1453
4836.28	5.0506	0.0956	4.2154	-0.228	4.6502	-0.3102	4.6502	0.0415		7245.19	5.0458	0	4.2106	-0.342	4.6396	-0.5377	4.6434	-0.1038
4836.3	5.0506	0.0956	4.2183	-0.1596	4.6492	-0.3309	4.6483	0		7245.22	5.0467	0.0191	4.2077	-0.4104	4.6396	-0.5377	4.6454	-0.0623
4836.3	5.0525	0.1338	4.2173	-0.1824	4.6502	-0.3102	4.6502	0.0415		7245.22	5.0487	0.0574	4.2048	-0.4788	4.6367	-0.5998	4.6454	-0.0623
4836.31	5.0545	0.1721	4.2192	-0.1368	4.6512	-0.2895	4.6483	0		7245.22	5.0467	0.0191	4.2125	-0.2964	4.6396	-0.5377	4.6434	-0.1038
4836.31	5.0516	0.1147	4.2134	-0.2736	4.6502	-0.3102	4.6492	0.0208		7245.23	5.0448	-0.0191	4.2067	-0.4332	4.6405	-0.517	4.6463	-0.0415
4836.35	5.0516	0.1147	4.2211	-0.0912	4.6492	-0.3309	4.6463	-0.0415		7245.28	5.0467	0.0191	4.2106	-0.342	4.6396	-0.5377	4.6454	-0.0623
4836.35	5.0516	0.1147	4.2173	-0.1824	4.6521	-0.2689	4.6483	0		7245.28	5.0458	0	4.2096	-0.3648	4.6405	-0.517	4.6434	-0.1038
4836.35	5.0506	0.0956	4.2134	-0.2736	4.6502	-0.3102	4.6483	0		7245.29	5.0467	0.0191	4.2096	-0.3648	4.6425	-0.4757	4.6434	-0.1038
4836.35	5.0525	0.1338	4.2211	-0.0912	4.6502	-0.3102	4.6473	-0.0208		7245.29	5.0458	0	4.2077	-0.4104	4.6405	-0.517	4.6444	-0.083
4836.39	5.0535	0.153	4.2173	-0.1824	4.6492	-0.3309	4.6483	0		7245.29	5.0458	0	4.2067	-0.4332	4.6386	-0.5584	4.6444	-0.083
4836.39	5.0506	0.0956	4.2163	-0.2052	4.6473	-0.3723	4.6502	0.0415		7245.29	5.0458	0	4.2125	-0.2964	4.6386	-0.5584	4.6434	-0.1038
4836.39	5.0506	0.0956	4.2154	-0.228	4.6531	-0.2482	4.6483	0		7245.3	5.0467	0.0191	4.2086	-0.3876	4.6415	-0.4964	4.6415	-0.1453
4836.4	5.0525	0.1338	4.2183	-0.1596	4.6483	-0.3516	4.6502	0.0415		7245.33	5.0477	0.0382	4.2096	-0.3648	4.6386	-0.5584	4.6415	-0.1453
4836.43	5.0487	0.0574	4.2134	-0.2736	4.6502	-0.3102	4.6483	0		7245.33	5.0477	0.0382	4.2106	-0.342	4.6415	-0.4964	4.6463	-0.0415
4836.43	5.0506	0.0956	4.2202	-0.114	4.6492	-0.3309	4.6502	0.0415		7245.33	5.0448	-0.0191	4.2086	-0.3876	4.6396	-0.5377	4.6454	-0.0623
4836.43	5.0516	0.1147	4.2173	-0.1824	4.6492	-0.3309	4.6483	0		7245.33	5.0438	-0.0382	4.2086	-0.3876	4.6405	-0.517	4.6444	-0.083
4836.44	5.0525	0.1338	4.2192	-0.1368	4.6483	-0.3516	4.6483	0		7245.36	5.0467	0.0191	4.2048	-0.4788	4.6396	-0.5377	4.6425	-0.1245
4836.47	5.0506	0.0956	4.2163	-0.2052	4.6512	-0.2895	4.6502	0.0415		7245.37	5.0477	0.0382	4.2106	-0.342	4.6405	-0.517	4.6415	-0.1453
4836.47	5.0516	0.1147	4.2154	-0.228	4.6492	-0.3309	4.6483	0		7245.37	5.0458	0	4.2106	-0.342	4.6376	-0.5791	4.6415	-0.1453
4836.47	5.0525	0.1338	4.2173	-0.1824	4.6492	-0.3309	4.6502	0.0415		7245.38	5.0467	0.0191	4.2106	-0.342	4.6415	-0.4964	4.6463	-0.0415
4836.48	5.0516	0.1147	4.2173	-0.1824	4.6473	-0.3723	4.6483	0		7245.41	5.0458	0	4.2086	-0.3876	4.6415	-0.4964	4.6434	-0.1038
4836.51	5.0487	0.0574	4.2173	-0.1824	4.6502	-0.3102	4.6483	0		7245.41	5.0477	0.0382	4.2086	-0.3876	4.6405	-0.517	4.6434	-0.1038
4836.51	5.0525	0.1338	4.2202	-0.114	4.6483	-0.3516	4.6492	0.0208		7245.41	5.0477	0.0382	4.2106	-0.342	4.6396	-0.5377	4.6444	-0.083
4836.51	5.0535	0.153	4.2202	-0.114	4.6502	-0.3102	4.6473	-0.0208		7245.41	5.0467	0.0191	4.2096	-0.3648	4.6415	-0.4964	4.6444	-0.083
4836.51	5.0516	0.1147	4.224	-0.0228	4.6492	-0.3309	4.6473	-0.0208		7245.44	5.0496	0.0765	4.2096	-0.3648	4.6386	-0.5584	4.6454	-0.0623
4836.54	5.0506	0.0956	4.2211	-0.0912	4.6502	-0.3102	4.6483	0		7245.45	5.0458	0	4.2096	-0.3648	4.6367	-0.5998	4.6444	-0.083
4836.55	5.0496	0.0765	4.2183	-0.1596	4.6483	-0.3516	4.6473	-0.0208		7245.45	5.0448	-0.0191	4.2086	-0.3876	4.6386	-0.5584	4.6454	-0.0623
4836.55	5.0506	0.0956	4.2163	-0.2052	4.6492	-0.3309	4.6502	0.0415		7245.45	5.0467	0.0191	4.2106	-0.342	4.6396	-0.5377	4.6444	-0.083
4836.58	5.0535	0.153	4.2163	-0.2052	4.6492	-0.3309	4.6483	0		7245.48	5.0458	0	4.2144	-0.2508	4.6405	-0.517	4.6425	-0.1245
4836.58	5.0525	0.1338	4.2192	-0.1368	4.6502	-0.3102	4.6483	0		7245.49	5.0458	0	4.2125	-0.2964	4.6405	-0.517	4.6454	-0.0623
4836.58	5.0516	0.1147	4.2192	-0.1368	4.6521	-0.2689	4.6434	-0.1038		7245.49	5.0458	0	4.2077	-0.4104	4.6405	-0.517	4.6463	-0.0415
4836.59	5.0535	0.153	4.2183	-0.1596	4.6512	-0.2895	4.6502	0.0415		7245.49	5.0458	0	4.2106	-0.342	4.6405	-0.517	4.6434	-0.1038
4836.61	5.0506	0.0956	4.2163	-0.2052	4.6502	-0.3102	4.6483	0		7245.52	5.0458	0	4.2096	-0.3648	4.6405	-0.517	4.6434	-0.1038
4836.61	5.0525	0.1338	4.2173	-0.1824	4.6512	-0.2895	4.6492	0.0208		7245.53	5.0448	-0.0191	4.2096	-0.3648	4.6386	-0.5584	4.6434	-0.1038
4836.62	5.0506	0.0956	4.2183	-0.1596	4.6483	-0.3516	4.6502	0.0415		7245.53	5.0458	0	4.2086	-0.3876	4.6396	-0.5377	4.6444	-0.083
4836.62	5.0525	0.1338	4.2221	-0.0684	4.6483	-0.3516	4.6492	0.0208		7245.53	5.0477	0.0382	4.2067	-0.4332	4.6405	-0.517	4.6425	-0.1245
4836.64	5.0525	0.1338	4.2192	-0.1368	4.6502	-0.3102	4.6483	0		7245.54	5.0448	-0.0191	4.2096	-0.3648	4.6405	-0.517	4.6434	-0.1038
4836.64	5.0516	0.1147	4.2134	-0.2736	4.6454	-0.4136	4.6492	0.0208		7245.57	5.0467	0.0191	4.2106	-0.342	4.6386	-0.5584	4.6444	-0.083
4836.67	5.0516	0.1147	4.2163	-0.2052	4.6512	-0.2895	4.6502	0.0415		7245.57	5.0477	0.0382	4.2057	-0.456	4.6415	-0.4964	4.6444	-0.083
4836.68	5.0516	0.1147	4.2192	-0.1368	4.6502	-0.3102	4.6502	0.0415		7245.57	5.0467	0.0191	4.2086	-0.3876	4.6386	-0.5584	4.6444	-0.083
4836.68	5.0506	0.0956	4.2183	-0.1596	4.6512	-0.2895	4.6492	0.0208		7245.58	5.0477	0.0382	4.2106	-0.342	4.6357	-0.6205	4.6444	-0.083
4836.71	5.0516	0.1147	4.2163	-0.2052	4.6512	-0.2895	4.6492	0.0208		7245.61	5.0448	-0.0191	4.2115	-0.3192	4.6415	-0.4964	4.6454	-0.0623
4836.72	5.0525	0.1338	4.2211	-0.0912	4.6473	-0.3723	4.6502	0.0415		7245.61	5.0458	0	4.2038	-0.5016	4.6415	-0.4964	4.6444	-0.083
4836.72	5.0496	0.0765	4.2211	-0.0912	4.6521	-0.2689	4.6502	0.0415		7245.62	5.0467	0.0191	4.2106	-0.342	4.6405	-0.517	4.6444	-0.083
4836.73	5.0525	0.1338	4.2192	-0.1368	4.6521	-0.2689	4.6512	0.0623		7245.63	5.0458	0	4.2096	-0.3648	4.6405	-0.517	4.6444	-0.083
4836.73	5.0525	0.1338	4.2163	-0.2052	4.6502	-0.3102	4.6492	0.0208		7245.67	5.0429	-0.0574	4.2115	-0.3192	4.6415	-0.4964	4.6434	-0.1038
4836.76	5.0506	0.0956	4.2067	-0.4332	4.6512	-0.2895	4.6483	0		7245.67	5.0448	-0.0191	4.2096	-0.3648	4.6415	-0.4964	4.6463	-0.0415
4836.77	5.0525	0.1338	4.2183	-0.1596	4.6512	-0.2895	4.6512	0.0623		7245.68	5.0438	-0.0382	4.2096	-0.3648	4.6405	-0.517	4.6396	-0.1868
4836.77	5.0525	0.1338	4.2173	-0.1824	4.6502	-0.3102	4.6492	0.0208		7245.7	5.0458	0	4.2096	-0.3648	4.6415	-0.4964	4.6434	-0.1038
4836.77	5.0506	0.0956	4.2173	-0.1824	4.6502	-0.3102	4.6502	0.0415		7245.7	5.0458	0	4.2077	-0.4104	4.6396	-0.5377	4.6434	-0.1038
4836.78	5.0487	0.0574	4.2192	-0.1368	4.6512	-0.2895	4.6473	-0.0208		7245.71	5.0458	0	4.2086	-0.3876	4.6434	-0.455	4.6434	-0.1038
4836.81	5.0535	0.153	4.2192	-0.1368	4.6492	-0.3309	4.6483	0		7245.71	5.0458	0	4.2077	-0.4104	4.6415	-0.4964	4.6434	-0.1038
4836.81	5.0525	0.1338	4.2192	-0.1368	4.6502	-0.3102	4.6492	0.0208		7245.74	5.0458	0	4.2096	-0.3648	4.6348	-0.6411	4.6434	-0.1038
4836.82	5.0525	0.1338	4.2173	-0.1824	4.6492	-0.3309	4.6483	0		7245.74	5.0448	-0.0191	4.2125	-0.2964	4.6405	-0.517	4.6454	-0.0623
4836.85	5.0516	0.1147	4.2192	-0.1368	4.6502	-0.3102	4.6463	-0.0415		7245.74	5.0458	0	4.2115	-0.3192	4.6386	-0.5584	4.6444	-0.083
4836.85	5.0535	0.153	4.2192	-0.1368	4.6492	-0.3309	4.6473	-0.0208		7245.76	5.0458	0	4.2057	-0.456	4.6396	-0.5377	4.6434	-0.1038
4836.85	5.0525	0.1338	4.2163	-0.2052	4.6483	-0.3516	4.6512	0.0623		7245.76	5.0458	0	4.2115	-0.3192	4.6405	-0.517	4.6444	-0.083
4836.86	5.0506	0.0956	4.2192	-0.1368	4.6502	-0.3102	4.6483	0		7245.77	5.0458	0	4.2106	-0.342	4.6415	-0.4964	4.6425	-0.1245
4836.89	5.0525	0.1338	4.2192	-0.1368	4.6473	-0.3723	4.6425	-0.1245		7245.8	5.0467	0.0191	4.2134	-0.2736	4.6386	-0.5584	4.6434	-0.1038
4836.89	5.0525	0.1338	4.2192	-0.1368	4.6502	-0.3102	4.6473	-0.0208		7245.8	5.0467	0.0191	4.2019	-0.5472	4.6405	-0.517	4.6425	-0.1245
4836.9	5.0516	0.1147	4.2183	-0.1596	4.6483	-0.3516	4.6492	0.0208		7245.83	5.0458	0	4.2096	-0.3648	4.6396	-0.5377	4.6444	-0.083
4836.9	5.0516	0.1147	4.2192	-0.1368	4.6483	-0.3516	4.6483	0		7245.83	5.0477	0.0382	4.2077	-0.4104	4.6405	-0.517	4.6444	-0.083
4836.91	5.0516	0.1147	4.2183	-0.1596	4.6512	-0.2895	4.6483	0		7245.84	5.0448	-0.0191	4.2096	-0.3648	4.6396	-0.5377	4.6434	-0.1038
4836.92	5.0525	0.1338	4.2183	-0.1596	4.6492	-0.3309	4.6502	0.0415		7245.84	5.0458	0	4.2096	-0.3648	4.6386	-0.5584	4.6444	-0.083
4836.94	5.0506	0.0956	4.2183	-0.1596	4.6512	-0.2895	4.6492	0.0208		7245.87	5.0458	0	4.2115	-0.3192	4.6405	-0.517	4.6425	-0.1245
4836.95	5.0516	0.1147	4.2163	-0.2052	4.6512	-0.2895	4.6492	0.0208		7245.87	5.0448	-0.0191	4.2096	-0.3648	4.6405	-0.517	4.6454	-0.0623
4836.95	5.0496	0.0765	4.2144	-0.2508	4.6512	-0.2895	4.6502	0.0415		7245.87	5.0458	0	4.2115	-0.3192	4.6396	-0.5377	4.6434	-0.1038
4836.96	5.0545	0.1721	4.2211	-0.0912	4.6502	-0.3102	4.6483	0		7245.88	5.0477	0.0382	4.2067	-0.4332	4.6396	-0.5377	4.6444	-0.083
4836.99	5.0516	0.1147	4.2134	-0.2736	4.6502	-0.3102	4.6492	0.0208		7245.88	5.0458	0	4.2115	-0.3192	4.6396	-0.5377	4.6434	-0.1038
4836.99	5.0516	0.1147	4.2173	-0.1824	4.6502	-0.3102	4.6483	0		7245.92	5.0448	-0.0191	4.2106	-0.342	4.6396	-0.5377	4.6463	-0.0415
4836.99	5.0535	0.153	4.2183	-0.1596	4.6512	-0.2895	4.6502	0.0415		7245.92	5.0467	0.0191	4.2057	-0.456	4.6405	-0.517	4.6425	-0.1245
4837.02	5.0516	0.1147	4.2202	-0.114	4.6492	-0.3309	4.6492	0.0208		7245.92	5.0467	0.0191	4.2077	-0.4104	4.6386	-0.5584	4.6434	-0.1038
4837.03	5.0516	0.1147	4.2163	-0.2052	4.6512	-0.2895	4.6473	-0.0208		7245.93	5.0458	0	4.2077	-0.4104	4.6396	-0.5377	4.6425	-0.1245
4837.03	5.0506	0.0956	4.2183	-0.1596	4.6492	-0.3309	4.6483	0		7245.95	5.0458	0	4.2096	-0.3648	4.6386	-0.5584	4.6415	-0.1453
4837.03	5.0525	0.1338	4.2183	-0.1596	4.6492	-0.3309	4.6502	0.0415		7245.96	5.0477	0.0382	4.2086	-0.3876	4.6405	-0.517	4.6444	-0.083
4837.04	5.0516	0.1147	4.2163	-0.2052	4.6492	-0.3309	4.6483	0		7245.96	5.0448	-0.0191	4.2096	-0.3648	4.6396	-0.5377	4.6415	-0.1453
4837.07	5.0506	0.0956	4.2173	-0.1824	4.6502	-0.3102	4.6483	0		7245.96	5.0467	0.0191	4.2086	-0.3876	4.6415	-0.4964	4.6434	-0.1038
4837.07	5.0525	0.1338	4.2173	-0.1824	4.6473	-0.3723	4.6492	0.0208		7245.99	5.0458	0	4.2134	-0.2736	4.6396	-0.5377	4.6434	-0.1038
4837.07	5.0516	0.1147	4.2192	-0.1368	4.6483	-0.3516	4.6492	0.0208		7246	5.0438	-0.0382	4.2077	-0.4104	4.6386	-0.5584	4.6434	-0.1038
4837.08	5.0516	0.1147	4.2211	-0.0912	4.6473	-0.3723	4.6502	0.0415		7246	5.0448	-0.0191	4.2086	-0.3876	4.6386	-0.5584	4.6434	-0.1038
4837.11	5.0506	0.0956	4.2173	-0.1824	4.6512	-0.2895	4.6531	0.1038		7246	5.0467	0.0191	4.2048	-0.4788	4.6386	-0.5584	4.6444	-0.083
4837.11	5.0516	0.1147	4.2173	-0.1824	4.6473	-0.3723	4.6502	0.0415		7246.04	5.0477	0.0382	4.2048	-0.4788	4.6396	-0.5377	4.6463	-0.0415
4837.11	5.0496	0.0765	4.2154	-0.228	4.6512	-0.2895	4.6473	-0.0208		7246.04	5.0458	0	4.2106	-0.342	4.6405	-0.517	4.6425	-0.1245
4837.11	5.0516	0.1147	4.2192	-0.1368	4.6473	-0.3723	4.6502	0.0415		7246.04	5.0458	0	4.2106	-0.342	4.6415	-0.4964	4.6434	-0.1038
4837.15	5.0496	0.0765	4.2154	-0.228	4.6444	-0.4343	4.6492	0.0208		7246.05	5.0496	0.0765	4.2115	-0.3192	4.6405	-0.517	4.6425	-0.1245
4837.15	5.0496	0.0765	4.2154	-0.228	4.6473	-0.3723	4.6483	0		7246.08	5.0467	0.0191	4.2096	-0.3648	4.6405	-0.517	4.6454	-0.0623
4837.15	5.0506	0.0956	4.2202	-0.114	4.6444	-0.4343	4.6502	0.0415		7246.08	5.0448	-0.0191	4.2086	-0.3876	4.6386	-0.5584	4.6415	-0.1453
4837.18	5.0535	0.153	4.2163	-0.2052	4.6483	-0.3516	4.6483	0		7246.08	5.0448	-0.0191	4.2106	-0.342	4.6386	-0.5584	4.6434	-0.1038
4837.18	5.0525	0.1338	4.2125	-0.2964	4.6502	-0.3102	4.6502	0.0415		7246.09	5.0487	0.0574	4.2106	-0.342	4.6386	-0.5584	4.6463	-0.0415
4837.2	5.0496	0.0765	4.2192	-0.1368	4.6483	-0.3516	4.6473	-0.0208		7246.09	5.0448	-0.0191	4.2106	-0.342	4.6425	-0.4757	4.6415	-0.1453
4837.21	5.0516	0.1147	4.2231	-0.0456	4.6512	-0.2895	4.6444	-0.083		7246.12	5.0448	-0.0191	4.2106	-0.342	4.6396	-0.5377	4.6454	-0.0623
4837.21	5.0525	0.1338	4.2192	-0.1368	4.6492	-0.3309	4.6492	0.0208		7246.12	5.0477	0.0382	4.2086	-0.3876	4.6415	-0.4964	4.6463	-0.0415
4837.22	5.0516	0.1147	4.2192	-0.1368	4.6483	-0.3516	4.6502	0.0415		7246.13	5.0496	0.0765	4.2077	-0.4104	4.6434	-0.455	4.6463	-0.0415
4837.23	5.0516	0.1147	4.2183	-0.1596	4.6502	-0.3102	4.6492	0.0208		7246.16	5.0458	0	4.2096	-0.3648	4.6376	-0.5791	4.6434	-0.1038
4837.24	5.0506	0.0956	4.2163	-0.2052	4.6502	-0.3102	4.6483	0		7246.16	5.0458	0	4.2077	-0.4104	4.6396	-0.5377	4.6415	-0.1453
4837.24	5.0516	0.1147	4.2115	-0.3192	4.6502	-0.3102	4.6473	-0.0208		7246.16	5.0477	0.0382	4.2106	-0.342	4.6405	-0.517	4.6415	-0.1453
4837.24	5.0535	0.153	4.2202	-0.114	4.6502	-0.3102	4.6502	0.0415		7246.16	5.0448	-0.0191	4.2106	-0.342	4.6396	-0.5377	4.6444	-0.083
4837.27	5.0525	0.1338	4.2163	-0.2052	4.6502	-0.3102	4.6502	0.0415		7246.17	5.0458	0	4.2106	-0.342	4.6405	-0.517	4.6444	-0.083
4837.28	5.0516	0.1147	4.2183	-0.1596	4.6502	-0.3102	4.6492	0.0208		7246.2	5.0458	0	4.2106	-0.342	4.6415	-0.4964	4.6396	-0.1868
4837.28	5.0516	0.1147	4.225	0	4.6502	-0.3102	4.6492	0.0208		7246.2	5.0458	0	4.2096	-0.3648	4.6405	-0.517	4.6454	-0.0623
4837.28	5.0516	0.1147	4.2183	-0.1596	4.6531	-0.2482	4.6502	0.0415		7246.2	5.0467	0.0191	4.2106	-0.342	4.6396	-0.5377	4.6425	-0.1245
4837.31	5.0535	0.153	4.2173	-0.1824	4.6502	-0.3102	4.6473	-0.0208		7246.21	5.0429	-0.0574	4.2077	-0.4104	4.6376	-0.5791	4.6434	-0.1038
4837.32	5.0496	0.0765	4.2202	-0.114	4.6521	-0.2689	4.6473	-0.0208		7246.24	5.0477	0.0382	4.2096	-0.3648	4.6405	-0.517	4.6444	-0.083
4837.32	5.0516	0.1147	4.2192	-0.1368	4.6531	-0.2482	4.6483	0		7246.24	5.0448	-0.0191	4.2	-0.5928	4.6405	-0.517	4.6425	-0.1245
4837.35	5.0545	0.1721	4.2183	-0.1596	4.6512	-0.2895	4.6492	0.0208		7246.27	5.0458	0	4.2096	-0.3648	4.6425	-0.4757	4.6444	-0.083
4837.36	5.0535	0.153	4.2173	-0.1824	4.6512	-0.2895	4.6483	0		7246.27	5.0467	0.0191	4.2115	-0.3192	4.6405	-0.517	4.6425	-0.1245
4837.36	5.0535	0.153	4.2211	-0.0912	4.6521	-0.2689	4.6502	0.0415		7246.28	5.0467	0.0191	4.2077	-0.4104	4.6405	-0.517	4.6444	-0.083
4837.37	5.0554	0.1912	4.2183	-0.1596	4.6502	-0.3102	4.6512	0.0623		7246.28	5.0448	-0.0191	4.2086	-0.3876	4.6386	-0.5584	4.6444	-0.083
4837.4	5.0554	0.1912	4.2192	-0.1368	4.6502	-0.3102	4.6512	0.0623		7246.31	5.0477	0.0382	4.2096	-0.3648	4.6396	-0.5377	4.6434	-0.1038
4837.4	5.0554	0.1912	4.2173	-0.1824	4.6531	-0.2482	4.6502	0.0415		7246.31	5.0458	0	4.2106	-0.342	4.6415	-0.4964	4.6463	-0.0415
4837.41	5.0535	0.153	4.2202	-0.114	4.6521	-0.2689	4.6483	0		7246.32	5.0448	-0.0191	4.2115	-0.3192	4.6386	-0.5584	4.6444	-0.083
4837.44	5.0535	0.153	4.2163	-0.2052	4.654	-0.2275	4.6521	0.083		7246.32	5.0448	-0.0191	4.2086	-0.3876	4.6396	-0.5377	4.6415	-0.1453
4837.44	5.0554	0.1912	4.2183	-0.1596	4.6531	-0.2482	4.6512	0.0623		7246.34	5.0458	0	4.2086	-0.3876	4.6396	-0.5377	4.6463	-0.0415
4837.44	5.0554	0.1912	4.2192	-0.1368	4.654	-0.2275	4.6521	0.083		7246.34	5.0448	-0.0191	4.2096	-0.3648	4.6386	-0.5584	4.6434	-0.1038
4837.45	5.0545	0.1721	4.2183	-0.1596	4.6531	-0.2482	4.6512	0.0623		7246.38	5.0448	-0.0191	4.2106	-0.342	4.6405	-0.517	4.6434	-0.1038
time	ave	max	min							time	ave	max	min
4000	0.998419	0.00208964	0.00124661							5000	0.99654	0.00229012	0.00143357
9643.6	5.0458	0	4.2086	-0.3876	4.6415	-0.4964	4.6473	-0.0208		12051	5.0381	-0.153	4.2038	-0.5016	4.6357	-0.6205	4.6405	-0.166
9643.61	5.0477	0.0382	4.2086	-0.3876	4.6386	-0.5584	4.6483	0		12051	5.039	-0.1338	4.2	-0.5928	4.6357	-0.6205	4.6376	-0.2283
9643.61	5.0448	-0.0191	4.2086	-0.3876	4.6415	-0.4964	4.6483	0		12051	5.0381	-0.153	4.2019	-0.5472	4.6338	-0.6618	4.6386	-0.2075
9643.61	5.0448	-0.0191	4.2096	-0.3648	4.6415	-0.4964	4.6473	-0.0208		12051	5.0361	-0.1912	4.2009	-0.57	4.6348	-0.6411	4.6367	-0.2491
9643.62	5.0438	-0.0382	4.2077	-0.4104	4.6386	-0.5584	4.6463	-0.0415		12051	5.0371	-0.1721	4.2019	-0.5472	4.6348	-0.6411	4.6376	-0.2283
9643.65	5.0429	-0.0574	4.2106	-0.342	4.6376	-0.5791	4.6454	-0.0623		12051	5.0381	-0.153	4.2048	-0.4788	4.6338	-0.6618	4.6328	-0.3321
9643.66	5.0448	-0.0191	4.2086	-0.3876	4.6415	-0.4964	4.6483	0		12051	5.0342	-0.2295	4.2038	-0.5016	4.6338	-0.6618	4.6348	-0.2906
9643.66	5.0438	-0.0382	4.2096	-0.3648	4.6396	-0.5377	4.6463	-0.0415		12051.1	5.0371	-0.1721	4.2019	-0.5472	4.6299	-0.7445	4.6357	-0.2698
9643.68	5.0448	-0.0191	4.2115	-0.3192	4.6357	-0.6205	4.6444	-0.083		12051.1	5.0381	-0.153	4.2038	-0.5016	4.6319	-0.7032	4.6376	-0.2283
9643.68	5.0429	-0.0574	4.2067	-0.4332	4.6405	-0.517	4.6434	-0.1038		12051.1	5.0361	-0.1912	4.2028	-0.5244	4.6319	-0.7032	4.6357	-0.2698
9643.69	5.0429	-0.0574	4.2048	-0.4788	4.6415	-0.4964	4.6454	-0.0623		12051.1	5.0361	-0.1912	4.2009	-0.57	4.6328	-0.6825	4.6357	-0.2698
9643.69	5.0429	-0.0574	4.2077	-0.4104	4.6415	-0.4964	4.6463	-0.0415		12051.1	5.0361	-0.1912	4.2009	-0.57	4.6328	-0.6825	4.6357	-0.2698
9643.72	5.0429	-0.0574	4.2077	-0.4104	4.6376	-0.5791	4.6444	-0.083		12051.1	5.0342	-0.2295	4.2038	-0.5016	4.6328	-0.6825	4.6357	-0.2698
9643.72	5.0438	-0.0382	4.2077	-0.4104	4.6386	-0.5584	4.6454	-0.0623		12051.1	5.0342	-0.2295	4.2019	-0.5472	4.6328	-0.6825	4.6348	-0.2906
9643.72	5.0438	-0.0382	4.2048	-0.4788	4.6348	-0.6411	4.6454	-0.0623		12051.1	5.0361	-0.1912	4.2	-0.5928	4.6299	-0.7445	4.6357	-0.2698
9643.73	5.0419	-0.0765	4.2077	-0.4104	4.6386	-0.5584	4.6454	-0.0623		12051.1	5.0352	-0.2103	4.2	-0.5928	4.6338	-0.6618	4.6357	-0.2698
9643.76	5.0419	-0.0765	4.2067	-0.4332	4.6396	-0.5377	4.6425	-0.1245		12051.1	5.0361	-0.1912	4.2038	-0.5016	4.6328	-0.6825	4.6357	-0.2698
9643.76	5.0419	-0.0765	4.2077	-0.4104	4.6405	-0.517	4.6454	-0.0623		12051.1	5.0332	-0.2486	4.2009	-0.57	4.629	-0.7652	4.6357	-0.2698
9643.76	5.0381	-0.153	4.2086	-0.3876	4.6357	-0.6205	4.6425	-0.1245		12051.2	5.0352	-0.2103	4.2009	-0.57	4.6328	-0.6825	4.6367	-0.2491
9643.77	5.0419	-0.0765	4.2077	-0.4104	4.6376	-0.5791	4.6434	-0.1038		12051.2	5.0342	-0.2295	4.2019	-0.5472	4.6319	-0.7032	4.6348	-0.2906
9643.8	5.0438	-0.0382	4.2086	-0.3876	4.6376	-0.5791	4.6415	-0.1453		12051.2	5.0332	-0.2486	4.2009	-0.57	4.6319	-0.7032	4.6348	-0.2906
9643.8	5.04	-0.1147	4.2067	-0.4332	4.6376	-0.5791	4.6444	-0.083		12051.2	5.0342	-0.2295	4.2028	-0.5244	4.6319	-0.7032	4.6357	-0.2698
9643.81	5.039	-0.1338	4.2048	-0.4788	4.6396	-0.5377	4.6434	-0.1038		12051.2	5.0342	-0.2295	4.2009	-0.57	4.6299	-0.7445	4.6357	-0.2698
9643.82	5.0419	-0.0765	4.2067	-0.4332	4.6357	-0.6205	4.6444	-0.083		12051.2	5.0352	-0.2103	4.199	-0.6156	4.6309	-0.7239	4.6348	-0.2906
9643.82	5.039	-0.1338	4.2077	-0.4104	4.6376	-0.5791	4.6444	-0.083		12051.2	5.0342	-0.2295	4.2048	-0.4788	4.6299	-0.7445	4.6338	-0.3113
9643.83	5.039	-0.1338	4.2038	-0.5016	4.6367	-0.5998	4.6434	-0.1038		12051.2	5.0323	-0.2677	4.2009	-0.57	4.6319	-0.7032	4.6357	-0.2698
[truncated: 4,946 more rows]
