# Supplementary material for: Imperceptible, designable, and scalable braided electronic cord
Source: Nat Commun. 2022 Nov 19;13:7097. doi: 10.1038/s41467-022-34918-x (PMC9675780; doi:10.1038/s41467-022-34918-x)
Supplement: Supplementary file 6 — Source Data [file 41467_2022_34918_MOESM6_ESM.zip › Supplementary Source Data/figure 2d.repeated compress release over 10,000 cycles/cycle1.xlsx]

## Sheet: Sheet1
TimeStep	Ch1	Ch2	Ch3	Ch4
	C (pF)	C (pF)	C (pF)	C (pF)
0	5.0467	4.225	4.6656	4.6415
0.00444002	5.0506	4.225	4.6666	4.6415
0.00888005	5.0506	4.225	4.6676	4.6473
0.0133201	5.0506	4.225	4.6627	4.6492
0.0177601	5.0516	4.2231	4.6685	4.6454
0.0222001	5.0516	4.2269	4.6666	4.6473
0.0266401	5.0487	4.225	4.6685	4.6473
0.0310802	5.0506	4.226	4.6695	4.6473
0.0355202	5.0516	4.2269	4.6685	4.6502
0.0399602	5.0516	4.2231	4.6685	4.6492
0.0444002	5.0535	4.225	4.6695	4.6502
0.0488403	5.0535	4.224	4.6695	4.6512
0.0532803	5.0545	4.225	4.6695	4.6512
0.0577203	5.0554	4.225	4.6733	4.6473
0.0621603	5.0573	4.225	4.6743	4.6531
0.0666004	5.0593	4.2279	4.6733	4.6521
0.0710404	5.0583	4.2298	4.6733	4.654
0.0754804	5.0622	4.2298	4.6772	4.6531
0.0799204	5.0602	4.2308	4.6791	4.6569
0.0843605	5.0622	4.2337	4.6801	4.655
0.0888005	5.0651	4.2327	4.6811	4.6579
0.0932405	5.0651	4.2356	4.684	4.6598
0.0976805	5.0689	4.2346	4.6849	4.6618
0.102121	5.0689	4.2472	4.6868	4.6647
0.106561	5.0689	4.2337	4.6878	4.6647
0.111001	5.0728	4.2375	4.6859	4.6666
0.115441	5.0747	4.2404	4.6907	4.6666
0.119881	5.0766	4.2433	4.6955	4.6704
0.124321	5.0786	4.2481	4.6965	4.6743
0.128761	5.0815	4.25	4.6994	4.6753
0.133201	5.0824	4.25	4.6975	4.6772
0.137641	5.0863	4.251	4.7023	4.6772
0.142081	5.0873	4.25	4.7052	4.6772
0.146521	5.093	4.2558	4.709	4.6811
0.150961	5.0892	4.2587	4.7119	4.683
0.155401	5.0959	4.2616	4.7129	4.6897
0.159841	5.1008	4.2626	4.7187	4.6907
0.164281	5.1065	4.2703	4.7274	4.6936
0.168721	5.1085	4.2732	4.7332	4.6984
0.173161	5.1123	4.277	4.7341	4.7042
0.177601	5.1143	4.2818	4.7399	4.7052
0.182041	5.1172	4.2857	4.7418	4.7081
0.186481	5.121	4.2857	4.7447	4.7119
0.190921	5.1249	4.2973	4.7534	4.7119
0.195361	5.1278	4.2973	4.7573	4.7187
0.199801	5.1393	4.3146	4.765	4.7245
0.204241	5.1442	4.3146	4.7718	4.7312
0.208681	5.1471	4.3175	4.7843	4.7351
0.213121	5.1509	4.3233	4.7891	4.7438
0.217561	5.1577	4.3291	4.7949	4.7496
0.222001	5.1615	4.3397	4.8026	4.7554
0.226441	5.1644	4.3426	4.8075	4.7602
0.230881	5.1702	4.3493	4.8152	4.7631
0.235321	5.176	4.3503	4.821	4.7679
0.239761	5.1799	4.3589	4.8325	4.7746
0.244201	5.1876	4.3686	4.8393	4.7804
0.248641	5.1992	4.3715	4.8432	4.7862
0.253081	5.204	4.385	4.8528	4.793
0.257521	5.2098	4.3946	4.8692	4.8017
0.261961	5.2155	4.4004	4.8769	4.8132
0.266401	5.2271	4.4168	4.8924	4.8287
0.270841	5.2358	4.4255	4.902	4.8364
0.275281	5.2435	4.4313	4.9097	4.8441
0.279722	5.2474	4.4341	4.9174	4.8518
0.284162	5.2589	4.4505	4.9271	4.8576
0.288602	5.2628	4.4525	4.9387	4.8682
0.293042	5.2763	4.4611	4.9474	4.876
0.297482	5.285	4.4795	4.957	4.8808
0.301922	5.2917	4.4891	4.9802	4.8914
0.306362	5.2985	4.4978	4.9927	4.9068
0.310802	5.3043	4.5055	5.0033	4.9165
0.315242	5.313	4.5171	5.0081	4.9232
0.319682	5.3178	4.5161	5.0188	4.9329
0.324122	5.3245	4.5267	5.0303	4.9396
0.328562	5.3322	4.5373	5.0352	4.9474
0.333002	5.338	4.5393	5.039	4.9522
0.337442	5.338	4.5431	5.04	4.9522
0.341882	5.3371	4.5412	5.0429	4.9512
0.346322	5.338	4.5402	5.04	4.9483
0.350762	5.338	4.5402	5.0419	4.9512
0.355202	5.3371	4.5393	5.0419	4.9531
0.359642	5.339	4.5412	5.0409	4.9503
0.364082	5.3371	4.5402	5.0438	4.9512
0.368522	5.338	4.5402	5.0429	4.9512
0.372962	5.338	4.5412	5.0409	4.9512
0.377402	5.3399	4.5422	5.0419	4.9531
0.381842	5.338	4.5422	5.0409	4.9512
0.386282	5.338	4.5422	5.0429	4.9522
0.390722	5.3342	4.5393	5.0409	4.9512
0.395162	5.3313	4.5364	5.0371	4.9454
0.399602	5.3303	4.5315	5.0313	4.9454
0.404042	5.3255	4.5267	5.0255	4.9329
0.408482	5.3197	4.5219	5.0207	4.93
0.412922	5.313	4.5132	5.0139	4.9223
0.417362	5.3072	4.5094	5.0062	4.9165
0.421802	5.3033	4.5045	4.9975	4.9068
0.426242	5.2956	4.4959	4.984	4.8991
0.430682	5.2869	4.4843	4.9724	4.8895
0.435122	5.2802	4.4785	4.9657	4.8837
0.439562	5.2647	4.4746	4.9551	4.8731
0.444002	5.258	4.4534	4.9435	4.8625
0.448442	5.2512	4.4447	4.9261	4.8596
0.452882	5.2445	4.4399	4.9194	4.8412
0.457322	5.2397	4.4313	4.9078	4.8345
0.461763	5.2339	4.4235	4.8991	4.8267
0.466203	5.2223	4.4168	4.8914	4.8181
0.470643	5.2175	4.4081	4.8827	4.8123
0.475083	5.2127	4.3994	4.874	4.8055
0.479523	5.2059	4.3936	4.8634	4.8007
0.483963	5.1982	4.3859	4.8567	4.791
0.488403	5.1895	4.3888	4.848	4.7872
0.492843	5.1837	4.3647	4.8432	4.7775
0.497283	5.1799	4.3599	4.8258	4.7689
0.501723	5.176	4.3541	4.8181	4.766
0.506163	5.1693	4.3445	4.8132	4.7592
0.510603	5.1644	4.3426	4.8046	4.7544
0.515043	5.1577	4.3339	4.7997	4.7496
0.519483	5.1538	4.332	4.791	4.7428
0.523923	5.1519	4.3223	4.7862	4.7389
0.528363	5.1461	4.3165	4.7785	4.7361
0.532803	5.1393	4.3136	4.7727	4.7283
0.537243	5.1345	4.3194	4.7698	4.7283
0.541683	5.1258	4.2982	4.7525	4.7148
0.546123	5.1191	4.2876	4.7409	4.7061
0.550563	5.1094	4.2828	4.7341	4.7071
0.555003	5.1085	4.2741	4.7303	4.7013
0.559443	5.1056	4.2741	4.7235	4.6975
0.563883	5.1017	4.2674	4.7225	4.6955
0.568323	5.0998	4.2684	4.7197	4.6926
0.572763	5.0921	4.2587	4.7119	4.6897
0.577203	5.0901	4.2587	4.7081	4.6878
0.581643	5.0873	4.2578	4.7071	4.682
0.586083	5.0853	4.2549	4.7023	4.6811
0.590523	5.0844	4.2529	4.7013	4.6791
0.594963	5.0815	4.25	4.6975	4.6772
0.599403	5.0815	4.2481	4.6965	4.6753
0.603843	5.0766	4.2472	4.6965	4.6753
0.608283	5.0728	4.2491	4.6936	4.6714
0.612723	5.0747	4.2452	4.6907	4.6704
0.617163	5.0718	4.2443	4.6907	4.6676
0.621603	5.0689	4.2404	4.6878	4.6685
0.626043	5.066	4.2414	4.6859	4.6676
0.630483	5.067	4.2433	4.683	4.6647
0.634923	5.0631	4.2385	4.683	4.6627
0.639363	5.0641	4.2395	4.6801	4.6627
0.643804	5.0631	4.2385	4.6791	4.6618
0.648244	5.0641	4.2366	4.6782	4.6618
0.652684	5.0612	4.2356	4.6762	4.6579
0.657124	5.0631	4.2395	4.6772	4.6598
0.661564	5.0602	4.2375	4.6762	4.6569
0.666004	5.0583	4.2337	4.6743	4.655
0.670444	5.0583	4.2375	4.6743	4.6598
0.674884	5.0573	4.2346	4.6743	4.6579
0.679324	5.0564	4.2356	4.6724	4.6589
0.683764	5.0573	4.2317	4.6724	4.654
0.688204	5.0583	4.2337	4.6714	4.655
0.692644	5.0564	4.2308	4.6704	4.654
0.697084	5.0535	4.2317	4.6714	4.6569
0.701524	5.0554	4.2317	4.6685	4.655
0.705964	5.0564	4.2337	4.6714	4.6531
0.710404	5.0573	4.2317	4.6695	4.654
0.714844	5.0525	4.2279	4.6704	4.654
0.719284	5.0535	4.2308	4.6676	4.654
0.723724	5.0535	4.2327	4.6676	4.6531
0.728164	5.0535	4.2317	4.6685	4.655
0.732604	5.0506	4.2289	4.6676	4.6531
0.737044	5.0516	4.2298	4.6676	4.654
0.741484	5.0516	4.2279	4.6656	4.654
0.745924	5.0506	4.2337	4.6656	4.6531
0.750364	5.0525	4.2327	4.6656	4.6531
0.754804	5.0516	4.2289	4.6676	4.654
0.759244	5.0487	4.2308	4.6637	4.6492
0.763684	5.0516	4.2308	4.6656	4.6531
0.768124	5.0506	4.2289	4.6637	4.6492
0.772564	5.0506	4.2298	4.6676	4.6531
0.777004	5.0516	4.2289	4.6637	4.6531
0.781444	5.0487	4.2298	4.6637	4.6521
0.785884	5.0477	4.2298	4.6647	4.6521
0.790324	5.0535	4.2317	4.6637	4.6521
0.794764	5.0506	4.2289	4.6656	4.6502
0.799204	5.0506	4.2298	4.6627	4.6502
0.803644	5.0506	4.2298	4.6637	4.6512
0.808084	5.0506	4.2289	4.6627	4.6521
0.812524	5.0496	4.2317	4.6637	4.6512
0.816964	5.0496	4.2269	4.6647	4.6502
0.821404	5.0496	4.2279	4.6666	4.6502
0.825844	5.0487	4.2308	4.6647	4.6512
0.830285	5.0487	4.2269	4.6637	4.6502
0.834725	5.0496	4.2317	4.6647	4.6492
0.839165	5.0477	4.2289	4.6637	4.6502
0.843605	5.0477	4.2269	4.6647	4.6502
0.848045	5.0467	4.2279	4.6637	4.6502
0.852485	5.0477	4.2279	4.6647	4.6492
0.856925	5.0487	4.2231	4.6618	4.6521
0.861365	5.0496	4.2298	4.6676	4.6512
0.865805	5.0496	4.225	4.6647	4.6492
0.870245	5.0496	4.2289	4.6647	4.6502
0.874685	5.0506	4.2289	4.6647	4.6434
0.879125	5.0487	4.2269	4.6647	4.6502
0.883565	5.0487	4.2269	4.6647	4.6463
0.888005	5.0487	4.2269	4.6676	4.6473
0.892445	5.0477	4.226	4.6647	4.6502
0.896885	5.0487	4.225	4.6666	4.6521
0.901325	5.0467	4.2289	4.6656	4.6502
0.905765	5.0506	4.2327	4.6627	4.6512
0.910205	5.0496	4.2269	4.6627	4.6483
0.914645	5.0516	4.226	4.6637	4.6502
0.919085	5.0506	4.2289	4.6656	4.6502
0.923525	5.0487	4.2269	4.6647	4.6502
0.927965	5.0506	4.2279	4.6647	4.6502
0.932405	5.0525	4.2289	4.6618	4.6492
0.936845	5.0516	4.226	4.6637	4.6492
0.941285	5.0496	4.224	4.6666	4.6512
0.945725	5.0506	4.2279	4.6676	4.6521
0.950165	5.0506	4.2298	4.6618	4.6512
0.954605	5.0516	4.2183	4.6676	4.6531
0.959045	5.0516	4.2308	4.6647	4.6531
0.963485	5.0525	4.2279	4.6676	4.654
0.967925	5.0535	4.2317	4.6676	4.6502
0.972365	5.0535	4.2269	4.6704	4.6531
0.976805	5.0554	4.2308	4.6685	4.654
0.981245	5.0545	4.2308	4.6685	4.654
0.985685	5.0554	4.2308	4.6704	4.6531
0.990125	5.0545	4.2317	4.6724	4.656
0.994565	5.0554	4.2317	4.6724	4.655
0.999005	5.0564	4.2308	4.6714	4.6531
1.00345	5.0545	4.2308	4.6762	4.6531
1.00789	5.0602	4.2327	4.6733	4.656
1.01233	5.0573	4.2327	4.6743	4.6579
1.01677	5.0602	4.2356	4.6791	4.6579
1.02121	5.0631	4.2337	4.6782	4.6579
1.02565	5.0651	4.2337	4.6801	4.6579
1.03009	5.0641	4.2356	4.683	4.6637
1.03453	5.0651	4.2366	4.684	4.6618
1.03897	5.0689	4.2404	4.6811	4.6656
1.04341	5.0709	4.2404	4.6878	4.6647
1.04785	5.0689	4.2443	4.6849	4.6656
1.05229	5.0718	4.2414	4.6888	4.6676
1.05673	5.0737	4.2443	4.6926	4.6695
1.06117	5.0757	4.2404	4.6917	4.6733
1.06561	5.0766	4.2472	4.6946	4.6724
1.07005	5.0795	4.2481	4.6975	4.6724
1.07449	5.0824	4.251	4.7004	4.6782
1.07893	5.0834	4.252	4.7004	4.6791
1.08337	5.0853	4.2558	4.7042	4.682
1.08781	5.0882	4.2568	4.7081	4.683
1.09225	5.094	4.2558	4.71	4.6868
1.09669	5.0969	4.2616	4.7139	4.6878
1.10113	5.1017	4.2674	4.7148	4.6888
1.10557	5.1056	4.2693	4.7235	4.6936
1.11001	5.1065	4.2741	4.7283	4.7023
1.11445	5.1114	4.279	4.7322	4.7032
1.11889	5.1123	4.2761	4.7351	4.7052
1.12333	5.1152	4.2867	4.7418	4.7081
1.12777	5.122	4.2867	4.7438	4.711
1.13221	5.1239	4.2973	4.7496	4.7148
1.13665	5.1239	4.2953	4.7534	4.7177
1.14109	5.1287	4.3021	4.7573	4.7225
1.14553	5.1374	4.304	4.764	4.7264
1.14997	5.1432	4.3127	4.7689	4.7283
1.15441	5.1432	4.3185	4.7824	4.7303
1.15885	5.1509	4.3242	4.7891	4.7418
1.16329	5.1548	4.3291	4.7959	4.7467
1.16773	5.1596	4.3387	4.8017	4.7515
1.17217	5.1664	4.3397	4.8075	4.7602
1.17661	5.1702	4.3455	4.8142	4.7631
1.18105	5.175	4.3541	4.821	4.7679
1.18549	5.1789	4.3589	4.8296	4.7727
1.18993	5.1847	4.3628	4.8335	4.7814
1.19437	5.1972	4.3657	4.8422	4.7853
1.19881	5.203	4.384	4.8509	4.791
1.20325	5.2078	4.3908	4.8634	4.7978
1.20769	5.2146	4.3985	4.875	4.8113
1.21213	5.2213	4.4043	4.8817	4.8171
1.21657	5.2252	4.412	4.8904	4.8267
1.22101	5.2329	4.4206	4.8991	4.8335
1.22545	5.2397	4.4293	4.9059	4.8412
1.22989	5.2445	4.4351	4.9165	4.8509
1.23433	5.2532	4.4428	4.9261	4.8576
1.23877	5.2609	4.4515	4.9348	4.8634
1.24321	5.2802	4.4602	4.9464	4.8731
1.24765	5.2811	4.4795	4.9551	4.8808
1.25209	5.2879	4.4852	4.9734	4.8904
1.25653	5.2937	4.4949	4.9879	4.9059
1.26097	5.3023	4.5036	4.9975	4.9146
1.26541	5.3101	4.5151	5.0062	4.9213
1.26985	5.3178	4.5219	5.0149	4.929
1.27429	5.3216	4.5248	5.0245	4.9367
1.27873	5.3303	4.5335	5.0332	4.9454
1.28317	5.3342	4.5412	5.0419	4.9541
1.28761	5.3399	4.5422	5.0419	4.9541
1.29205	5.3399	4.545	5.0448	4.9522
1.29649	5.339	4.5422	5.0429	4.9541
1.30093	5.3409	4.5422	5.0467	4.9522
1.30537	5.3399	4.5441	5.0448	4.9522
1.30981	5.3399	4.5431	5.0448	4.9541
1.31425	5.3428	4.5431	5.0448	4.9541
1.31869	5.3399	4.5431	5.0438	4.9541
1.32313	5.3409	4.5431	5.0409	4.9551
1.32757	5.3399	4.5441	5.0438	4.9541
1.33201	5.3409	4.5383	5.0448	4.9531
1.33645	5.3409	4.545	5.0448	4.9531
1.34089	5.3419	4.545	5.0448	4.9522
1.34533	5.3371	4.5364	5.0381	4.9503
1.34977	5.3322	4.5373	5.0371	4.9445
1.35421	5.3284	4.5296	5.0294	4.9377
1.35865	5.3226	4.5248	5.0226	4.9358
1.36309	5.3178	4.52	5.0168	4.9261
1.36753	5.3052	4.5084	5.0004	4.9117
1.37197	5.2975	4.4988	4.9917	4.903
1.37641	5.2802	4.4824	4.9696	4.8866
1.38085	5.2686	4.465	4.958	4.8779
1.38529	5.2618	4.465	4.9377	4.8692
1.38973	5.2541	4.4505	4.929	4.8528
1.39417	5.2474	4.4409	4.9184	4.846
1.39861	5.2397	4.4341	4.9097	4.8364
1.40305	5.2329	4.4255	4.903	4.8287
1.40749	5.2281	4.4206	4.8933	4.821
1.41193	5.2194	4.4052	4.8827	4.8123
1.41637	5.2146	4.4033	4.874	4.8084
1.42081	5.2098	4.4004	4.8663	4.8017
1.42525	5.1934	4.3888	4.8596	4.7959
1.42969	5.1905	4.3773	4.8509	4.7872
1.43413	5.1847	4.3724	4.8354	4.7804
1.43857	5.1799	4.3647	4.8287	4.7727
1.44301	5.177	4.3532	4.8219	4.766
1.44745	5.1693	4.3503	4.8132	4.7602
1.45189	5.1644	4.3416	4.8055	4.7544
1.45633	5.1606	4.3368	4.8007	4.7515
1.46077	5.1557	4.331	4.7939	4.7447
1.46521	5.1509	4.3252	4.7872	4.7409
1.46965	5.1461	4.3204	4.7804	4.738
1.47409	5.1345	4.3146	4.7746	4.7351
1.47853	5.1345	4.3021	4.7698	4.7293
1.48297	5.1307	4.3021	4.7582	4.7264
1.48741	5.1278	4.2973	4.7534	4.7187
1.49185	5.122	4.2953	4.7486	4.7168
1.49629	5.1191	4.2886	4.7418	4.7129
1.50073	5.1152	4.2867	4.7389	4.71
1.50517	5.1152	4.2818	4.7332	4.7061
1.50961	5.1065	4.279	4.7293	4.7032
1.51405	5.1037	4.2751	4.7235	4.6994
1.51849	5.1037	4.2684	4.7206	4.6965
1.52293	5.0959	4.2684	4.7158	4.6955
1.52737	5.093	4.2684	4.7119	4.6917
1.53181	5.0892	4.2606	4.709	4.6868
1.53625	5.0901	4.2587	4.7071	4.682
1.54069	5.0873	4.2587	4.7023	4.683
1.54513	5.0844	4.25	4.6965	4.6782
1.54957	5.0824	4.2549	4.7013	4.6782
1.55401	5.0795	4.2491	4.6984	4.6743
1.55845	5.0766	4.2491	4.6955	4.6743
1.56289	5.0766	4.2433	4.6955	4.6724
1.56733	5.0737	4.2414	4.6907	4.6714
1.57177	5.0689	4.2491	4.6897	4.6714
1.57621	5.0699	4.2423	4.6888	4.6695
1.58065	5.068	4.2423	4.6849	4.6676
1.58509	5.066	4.2414	4.684	4.6685
1.58953	5.067	4.2356	4.6811	4.6647
1.59397	5.0631	4.2414	4.6811	4.6627
1.59841	5.0641	4.2375	4.6772	4.6618
1.60285	5.0612	4.2385	4.6811	4.6647
1.60729	5.0612	4.2375	4.6772	4.6598
1.61173	5.0602	4.2366	4.6772	4.6598
1.61617	5.0593	4.2385	4.6762	4.6598
1.62061	5.0583	4.2356	4.6753	4.6598
1.62505	5.0583	4.2337	4.6762	4.6569
1.62949	5.0573	4.2346	4.6743	4.6579
1.63393	5.0583	4.2346	4.6724	4.656
1.63837	5.0554	4.2346	4.6743	4.6598
1.64281	5.0564	4.2346	4.6733	4.655
1.64725	5.0564	4.2317	4.6724	4.656
1.65169	5.0564	4.2356	4.6695	4.656
1.65613	5.0545	4.2289	4.6695	4.6569
1.66057	5.0554	4.2356	4.6714	4.655
1.66501	5.0535	4.2346	4.6714	4.6502
1.66945	5.0535	4.2308	4.6695	4.6531
1.67389	5.0516	4.2298	4.6695	4.654
1.67833	5.0525	4.2298	4.6666	4.6569
1.68277	5.0535	4.2289	4.6656	4.654
1.68721	5.0525	4.2317	4.6676	4.655
1.69165	5.0516	4.2327	4.6695	4.655
1.69609	5.0506	4.2317	4.6647	4.6531
1.70053	5.0487	4.2298	4.6676	4.656
1.70497	5.0535	4.2308	4.6685	4.6521
1.70941	5.0487	4.2337	4.6685	4.654
1.71385	5.0516	4.2308	4.6685	4.6521
1.71829	5.0525	4.2269	4.6666	4.6521
1.72273	5.0496	4.2308	4.6666	4.6531
1.72717	5.0506	4.2279	4.6627	4.6512
1.73161	5.0516	4.2308	4.6676	4.6521
1.73605	5.0506	4.2308	4.6685	4.6512
1.74049	5.0506	4.2298	4.6647	4.6502
1.74493	5.0487	4.2317	4.6656	4.6512
1.74937	5.0487	4.2308	4.6647	4.6502
1.75381	5.0496	4.2317	4.6647	4.6463
1.75825	5.0506	4.2279	4.6656	4.6512
1.76269	5.0516	4.226	4.6647	4.6512
1.76713	5.0496	4.2279	4.6666	4.6521
1.77157	5.0496	4.2298	4.6666	4.6521
1.77601	5.0487	4.2289	4.6627	4.6512
1.78045	5.0477	4.2289	4.6676	4.6512
1.78489	5.0506	4.226	4.6627	4.6512
1.78933	5.0506	4.2289	4.6627	4.6502
1.79377	5.0496	4.225	4.6656	4.6512
1.79821	5.0506	4.2298	4.6656	4.6512
1.80265	5.0487	4.2269	4.6647	4.6502
1.80709	5.0496	4.224	4.6647	4.6483
1.81153	5.0506	4.2279	4.6656	4.654
1.81597	5.0487	4.2289	4.6647	4.6521
1.82041	5.0506	4.2298	4.6656	4.6502
1.82485	5.0487	4.2211	4.6666	4.6502
1.82929	5.0487	4.2308	4.6656	4.6502
1.83373	5.0487	4.2308	4.6685	4.6512
1.83817	5.0496	4.225	4.6656	4.6502
1.84261	5.0506	4.2298	4.6676	4.6512
1.84705	5.0496	4.2279	4.6647	4.6502
1.85149	5.0487	4.2289	4.6666	4.6531
1.85593	5.0477	4.2289	4.6656	4.6512
1.86037	5.0496	4.2317	4.6666	4.6512
1.86481	5.0496	4.2211	4.6656	4.6531
1.86925	5.0525	4.225	4.6676	4.6502
1.87369	5.0516	4.2279	4.6656	4.6521
1.87813	5.0506	4.2279	4.6666	4.6512
1.88257	5.0516	4.2308	4.6676	4.6463
1.88701	5.0506	4.2289	4.6676	4.6521
1.89145	5.0516	4.2289	4.6666	4.6512
1.89589	5.0506	4.2308	4.6666	4.6531
1.90033	5.0516	4.2279	4.6666	4.6492
1.90477	5.0516	4.225	4.6685	4.6521
1.90921	5.0525	4.226	4.6685	4.6521
1.91365	5.0545	4.225	4.6685	4.6531
1.91809	5.0516	4.2298	4.6714	4.6521
1.92253	5.0535	4.2289	4.6695	4.6531
1.92697	5.0545	4.2308	4.6704	4.654
1.93141	5.0554	4.2308	4.6714	4.654
1.93585	5.0554	4.2308	4.6724	4.6531
1.94029	5.0564	4.2317	4.6733	4.6531
1.94473	5.0573	4.2337	4.6724	4.656
1.94917	5.0564	4.2375	4.6724	4.6579
1.95361	5.0583	4.2298	4.6743	4.6569
1.95805	5.0583	4.2337	4.6733	4.6579
1.96249	5.0593	4.2346	4.6733	4.656
1.96693	5.0622	4.2356	4.6704	4.6608
1.97137	5.0631	4.2317	4.6801	4.6618
1.97581	5.0622	4.2356	4.6782	4.6579
1.98025	5.066	4.2337	4.6782	4.6618
1.98469	5.066	4.2356	4.682	4.6627
1.98913	5.066	4.2337	4.6811	4.6637
1.99357	5.066	4.2375	4.6868	4.6676
1.99801	5.0709	4.2375	4.6868	4.6618
2.00245	5.0718	4.2404	4.6888	4.6704
2.00689	5.0728	4.2414	4.6936	4.6666
2.01133	5.0747	4.2443	4.6936	4.6704
2.01577	5.0805	4.2491	4.6984	4.6753
2.02021	5.0805	4.2491	4.6984	4.6762
2.02465	5.0824	4.2481	4.7023	4.6791
2.02909	5.0873	4.2529	4.7052	4.6811
2.03353	5.0882	4.252	4.7052	4.6849
2.03797	5.0921	4.2597	4.7061	4.6849
2.04241	5.0921	4.2597	4.711	4.6878
2.04685	5.0988	4.2616	4.7148	4.6907
2.05129	5.1037	4.2703	4.7197	4.6936
2.05573	5.1046	4.2703	4.7293	4.6955
2.06017	5.1094	4.2761	4.7322	4.7023
2.06461	5.1152	4.279	4.7361	4.7071
2.06905	5.1152	4.2828	4.7409	4.7081
2.07349	5.1191	4.2867	4.7447	4.711
2.07793	5.1249	4.2915	4.7496	4.7148
2.08237	5.1287	4.2963	4.7515	4.7177
2.08681	5.1297	4.3002	4.7602	4.7197
2.09125	5.1326	4.304	4.7631	4.7245
2.09569	5.1432	4.3079	4.7689	4.7293
2.10013	5.1432	4.3185	4.7727	4.7322
2.10457	5.148	4.3223	4.7843	4.7361
2.10901	5.1538	4.33	4.791	4.7476
2.11345	5.1596	4.332	4.7997	4.7525
2.11789	5.1625	4.3397	4.8055	4.7544
2.12233	5.1683	4.3455	4.8123	4.7611
2.12677	5.1741	4.3512	4.8171	4.766
2.13121	5.1789	4.358	4.8239	4.7718
2.13565	5.1837	4.3647	4.8345	4.7785
2.14009	5.1866	4.3724	4.8393	4.7833
2.14453	5.2011	4.3763	4.8499	4.791
2.14897	5.204	4.4023	4.8576	4.7959
2.15341	5.2117	4.3994	4.8702	4.8017
2.15785	5.2165	4.3985	4.8779	4.8161
2.16229	5.2233	4.41	4.8885	4.8229
2.16673	5.231	4.4178	4.8962	4.8316
2.17117	5.2368	4.4264	4.903	4.8383
2.17561	5.2435	4.4332	4.9126	4.8451
2.18005	5.2483	4.4428	4.9223	4.8567
2.18449	5.2589	4.4525	4.929	4.8615
2.18893	5.2657	4.4592	4.9406	4.8682
2.19337	5.2782	4.465	4.9483	4.8779
2.19781	5.286	4.4824	4.9618	4.8866
2.20225	5.2937	4.4939	4.9831	4.902
2.20669	5.3014	4.5007	4.9937	4.9117
2.21113	5.3072	4.5084	5.0033	4.9174
2.21557	5.3139	4.5161	5.012	4.9261
2.22001	5.3216	4.5258	5.0217	4.9358
2.22445	5.3293	4.5325	5.0303	4.9425
2.22889	5.3342	4.5383	5.04	4.9512
2.23333	5.3399	4.5431	5.0429	4.9522
2.23777	5.338	4.5431	5.0409	4.9512
2.24221	5.338	4.5431	5.0448	4.9541
2.24665	5.338	4.5344	5.0419	4.9531
2.25109	5.3399	4.5422	5.0419	4.9522
2.25553	5.3399	4.5431	5.0438	4.956
2.25997	5.3399	4.547	5.0448	4.9541
2.26441	5.339	4.5412	5.0438	4.9541
2.26885	5.3409	4.5441	5.0448	4.9551
2.27329	5.3399	4.5412	5.0438	4.9541
2.27773	5.338	4.5412	5.0448	4.9551
2.28217	5.339	4.5383	5.0429	4.9541
2.28661	5.3361	4.5393	5.0409	4.9503
2.29105	5.3322	4.5354	5.0342	4.9483
2.29549	5.3255	4.5286	5.0294	4.9387
2.29993	5.3216	4.5229	5.0236	4.9319
2.30437	5.3158	4.5171	5.0149	4.9242
2.30881	5.3101	4.5113	5.0081	4.9165
2.31325	5.3014	4.5045	4.9966	4.9088
2.31769	5.2946	4.4949	4.986	4.9001
2.32213	5.286	4.4872	4.9753	4.8933
2.32657	5.2792	4.4698	4.9628	4.8827
2.33101	5.2657	4.4708	4.9531	4.876
2.33545	5.2599	4.4534	4.9454	4.8653
2.33989	5.2483	4.4438	4.9242	4.8586
2.34433	5.2454	4.4419	4.9165	4.8393
2.34877	5.2387	4.4313	4.9059	4.8335
2.35321	5.23	4.4235	4.8972	4.8267
2.35765	5.2262	4.412	4.8885	4.8181
2.36209	5.2184	4.4091	4.8789	4.8142
2.36653	5.2098	4.3985	4.8721	4.8065
2.37097	5.2049	4.3908	4.8644	4.7988
2.37541	5.2011	4.3821	4.8576	4.793
2.37985	5.1885	4.3811	4.8489	4.7872
2.38429	5.1847	4.3676	4.8403	4.7814
2.38873	5.1799	4.3589	4.8267	4.7746
2.39317	5.1731	4.3512	4.819	4.7631
2.39761	5.1673	4.3455	4.8142	4.7582
2.40205	5.1606	4.3406	4.8036	4.7534
2.40649	5.1557	4.3358	4.7968	4.7486
2.41093	5.1529	4.3262	4.791	4.7447
2.41537	5.1509	4.3214	4.7853	4.7399
2.41981	5.1442	4.3185	4.7785	4.7351
2.42425	5.1403	4.3165	4.7727	4.7341
2.42869	5.1336	4.3069	4.766	4.7274
2.43313	5.1287	4.2973	4.765	4.7254
2.43757	5.1287	4.2973	4.7525	4.7225
2.44201	5.1249	4.2915	4.7457	4.7148
2.44645	5.1191	4.2876	4.7418	4.7081
2.45089	5.1162	4.2828	4.7351	4.7071
2.45533	5.1104	4.277	4.7322	4.7042
2.45977	5.1075	4.277	4.7264	4.7004
2.46421	5.1046	4.2741	4.7235	4.6994
2.46865	5.0998	4.2635	4.7197	4.6946
2.47309	5.0979	4.2645	4.7177	4.6926
2.47753	5.0921	4.2616	4.7139	4.6888
2.48197	5.093	4.2635	4.711	4.6897
2.48641	5.0873	4.2597	4.7052	4.684
2.49085	5.0815	4.2529	4.7032	4.6811
2.49529	5.0795	4.2529	4.6975	4.6782
2.49973	5.0766	4.2481	4.6955	4.6743
2.50417	5.0757	4.2491	4.6926	4.6704
2.50861	5.0757	4.2452	4.6897	4.6695
2.51305	5.0689	4.2395	4.6859	4.6685
2.51749	5.0689	4.2395	4.6859	4.6676
2.52193	5.068	4.2395	4.6849	4.6676
2.52637	5.0641	4.2404	4.6782	4.6627
2.53081	5.0641	4.2404	4.6791	4.6647
2.53525	5.0631	4.2366	4.6772	4.6608
2.53969	5.0641	4.2404	4.6782	4.6618
2.54413	5.0612	4.2375	4.6753	4.6627
2.54857	5.0612	4.2366	4.6762	4.6608
2.55301	5.0612	4.2375	4.6733	4.6598
2.55745	5.0573	4.2404	4.6753	4.6598
2.56189	5.0612	4.2327	4.6724	4.6589
2.56633	5.0525	4.2375	4.6714	4.6589
2.57077	5.0583	4.2346	4.6724	4.6569
2.57521	5.0564	4.2366	4.6733	4.6579
2.57965	5.0573	4.2337	4.6724	4.6569
2.58409	5.0573	4.2308	4.6704	4.6598
2.58853	5.0554	4.2346	4.6724	4.656
2.59297	5.0554	4.2327	4.6714	4.656
2.59741	5.0564	4.2327	4.6695	4.656
2.60185	5.0535	4.2317	4.6695	4.6569
2.60629	5.0545	4.2308	4.6695	4.6569
2.61073	5.0545	4.225	4.6676	4.655
2.61517	5.0496	4.2308	4.6695	4.655
2.61961	5.0535	4.2289	4.6666	4.654
2.62405	5.0516	4.2317	4.6714	4.654
2.62849	5.0516	4.2298	4.6666	4.6531
2.63293	5.0535	4.2298	4.6656	4.654
2.63737	5.0516	4.2308	4.6656	4.6483
2.64181	5.0525	4.2308	4.6666	4.654
2.64625	5.0516	4.2317	4.6676	4.654
2.65069	5.0506	4.2327	4.6676	4.6531
2.65513	5.0525	4.2317	4.6666	4.6521
2.65957	5.0477	4.2317	4.6666	4.6512
2.66401	5.0516	4.2317	4.6656	4.654
2.66845	5.0516	4.2308	4.6627	4.6512
2.67289	5.0516	4.2298	4.6656	4.654
2.67733	5.0506	4.2289	4.6656	4.6483
2.68177	5.0506	4.2317	4.6627	4.6502
2.68621	5.0506	4.2289	4.6647	4.6531
2.69065	5.0516	4.2308	4.6656	4.6521
2.69509	5.0535	4.2308	4.6656	4.6521
2.69953	5.0496	4.2269	4.6666	4.6512
2.70397	5.0496	4.2308	4.6656	4.6521
2.70841	5.0516	4.2289	4.6666	4.6512
2.71285	5.0487	4.2289	4.6627	4.6531
2.71729	5.0496	4.2279	4.6647	4.6502
2.72173	5.0506	4.226	4.6656	4.654
2.72617	5.0506	4.2289	4.6656	4.6502
2.73061	5.0496	4.2308	4.6685	4.6521
2.73505	5.0506	4.2289	4.6676	4.6512
2.73949	5.0487	4.2279	4.6666	4.6502
2.74393	5.0506	4.2337	4.6656	4.6512
2.74837	5.0496	4.2289	4.6666	4.6502
2.75281	5.0496	4.226	4.6656	4.6521
2.75725	5.0506	4.2289	4.6666	4.6531
2.7617	5.0477	4.2231	4.6695	4.6521
2.76614	5.0516	4.2298	4.6656	4.6521
2.77058	5.0506	4.2298	4.6685	4.6512
2.77502	5.0506	4.2279	4.6656	4.6492
2.77946	5.0506	4.2279	4.6676	4.6512
2.7839	5.0496	4.2289	4.6656	4.6512
2.78834	5.0487	4.225	4.6676	4.6512
2.79278	5.0506	4.2308	4.6598	4.6502
2.79722	5.0477	4.2289	4.6637	4.6521
2.80166	5.0506	4.2289	4.6666	4.654
2.8061	5.0545	4.2289	4.6676	4.6502
2.81054	5.0535	4.2289	4.6676	4.6502
2.81498	5.0516	4.2385	4.6656	4.6463
2.81942	5.0516	4.226	4.6676	4.6531
2.82386	5.0516	4.2298	4.6685	4.6512
2.8283	5.0545	4.2308	4.6685	4.6521
2.83274	5.0525	4.2298	4.6676	4.6512
2.83718	5.0545	4.2269	4.6695	4.6531
2.84162	5.0516	4.2279	4.6695	4.654
2.84606	5.0564	4.2289	4.6714	4.6531
2.8505	5.0506	4.2298	4.6714	4.6502
2.85494	5.0516	4.2289	4.6704	4.654
2.85938	5.0545	4.2289	4.6724	4.655
2.86382	5.0554	4.2298	4.6733	4.656
2.86826	5.0564	4.2298	4.6724	4.656
2.8727	5.0554	4.2308	4.6724	4.656
2.87714	5.0554	4.2317	4.6714	4.656
2.88158	5.0554	4.2327	4.6724	4.654
2.88602	5.0573	4.2308	4.6743	4.655
2.89046	5.0573	4.2317	4.6743	4.6569
2.8949	5.0602	4.2308	4.6733	4.6579
2.89934	5.0602	4.2317	4.6772	4.6579
2.90378	5.0602	4.2327	4.6762	4.6589
2.90822	5.0641	4.2356	4.6782	4.6608
2.91266	5.0631	4.2346	4.6811	4.6618
2.9171	5.0622	4.2346	4.682	4.6589
2.92154	5.0641	4.2375	4.682	4.6618
2.92598	5.067	4.2385	4.682	4.6627
2.93042	5.068	4.2385	4.6868	4.6666
2.93486	5.0709	4.2385	4.6878	4.6666
2.9393	5.0699	4.2404	4.6878	4.6656
2.94374	5.0728	4.2414	4.6897	4.6685
2.94818	5.0737	4.2443	4.6926	4.6724
2.95262	5.0776	4.2423	4.6955	4.6714
2.95706	5.0805	4.2491	4.6984	4.6743
2.9615	5.0824	4.25	4.6994	4.6772
2.96594	5.0834	4.2529	4.7013	4.6849
2.97038	5.0853	4.2549	4.7042	4.683
2.97482	5.0873	4.2549	4.7052	4.683
2.97926	5.0911	4.2587	4.709	4.6849
2.9837	5.094	4.2606	4.711	4.6888
2.98814	5.0959	4.2626	4.7148	4.6917
2.99258	5.1027	4.2645	4.7177	4.6926
2.99702	5.1065	4.2761	4.7225	4.6946
3.00146	5.1085	4.2761	4.7312	4.7032
3.0059	5.1114	4.2799	4.738	4.7052
3.01034	5.1152	4.2828	4.7341	4.7081
3.01478	5.1181	4.2876	4.7428	4.7129
3.01922	5.122	4.2915	4.7486	4.7139
3.02366	5.1239	4.2924	4.7534	4.7168
3.0281	5.1297	4.2982	4.7573	4.7206
3.03254	5.1307	4.2982	4.7611	4.7216
3.03698	5.1345	4.3059	4.7669	4.7283
3.04142	5.1432	4.3117	4.7727	4.7293
3.04586	5.1471	4.3204	4.7862	4.738
3.0503	5.1519	4.3281	4.7901	4.7467
3.05474	5.1567	4.3194	4.7949	4.7496
3.05918	5.1615	4.3377	4.8026	4.7563
3.06362	5.1664	4.3426	4.8075	4.7602
3.06806	5.1712	4.3474	4.8142	4.765
3.0725	5.177	4.3561	4.82	4.7708
3.07694	5.1818	4.3618	4.8306	4.7775
3.08138	5.1876	4.3667	4.8374	4.7843
3.08582	5.1972	4.3686	4.8441	4.7872
3.09026	5.203	4.3898	4.8538	4.7939
3.0947	5.2098	4.3927	4.8682	4.8017
3.09914	5.2155	4.4052	4.8789	4.8132
3.10358	5.2223	4.4033	4.8837	4.8171
3.10802	5.2291	4.4139	4.8943	4.8277
3.11246	5.2339	4.4226	4.9001	4.8364
3.1169	5.2397	4.4341	4.9097	4.8412
3.12134	5.2474	4.4399	4.9174	4.8499
3.12578	5.2551	4.4486	4.9261	4.8605
3.13022	5.2609	4.4505	4.9377	4.8682
3.13466	5.2753	4.4631	4.9483	4.875
3.1391	5.285	4.4852	4.9589	4.8846
3.14354	5.2908	4.4901	4.9811	4.8914
3.14798	5.2975	4.4891	4.9888	4.9097
3.15242	5.3101	4.5055	5.0024	4.9174
3.15686	5.311	4.5161	5.011	4.9242
3.1613	5.3187	4.5209	5.0207	4.931
3.16574	5.3236	4.5286	5.0265	4.9396
3.17018	5.3322	4.5354	5.0361	4.9474
3.17462	5.338	4.5422	5.0419	4.9551
3.17906	5.3419	4.5402	5.0448	4.9551
3.1835	5.3438	4.5402	5.0458	4.9531
3.18794	5.339	4.5431	5.0438	4.9541
3.19238	5.338	4.546	5.0458	4.957
3.19682	5.3419	4.5499	5.0458	4.9531
3.20126	5.3428	4.5441	5.0458	4.9551
3.2057	5.3409	4.5441	5.0467	4.9541
3.21014	5.3428	4.5431	5.0458	4.956
3.21458	5.3409	4.547	5.0467	4.9551
3.21902	5.3409	4.545	5.0458	4.9541
3.22346	5.3409	4.545	5.0438	4.9551
3.2279	5.3409	4.5441	5.0458	4.956
3.23234	5.339	4.5441	5.0458	4.9551
3.23678	5.3361	4.5412	5.0448	4.9522
3.24122	5.3342	4.5354	5.0381	4.9512
3.24566	5.3293	4.5296	5.0294	4.9367
3.2501	5.3216	4.5229	5.0197	4.9348
3.25454	5.3197	4.519	5.0168	4.9271
3.25898	5.3091	4.5132	5.0091	4.9184
3.26342	5.3014	4.5084	5.0004	4.9117
3.26786	5.2975	4.4988	4.9908	4.9049
3.2723	5.2908	4.4901	4.9782	4.8933
3.27674	5.285	4.4843	4.9686	4.8866
3.28118	5.2667	4.4717	4.958	4.8779
3.28562	5.2609	4.4582	4.9464	4.8692
3.29006	5.2522	4.4476	4.9271	4.8615
3.2945	5.2464	4.4467	4.9184	4.8422
3.29894	5.2397	4.4351	4.9107	4.8354
3.30338	5.2329	4.4264	4.902	4.8287
3.30782	5.2252	4.4158	4.8924	4.82
3.31226	5.2194	4.4081	4.8817	4.8142
3.3167	5.2136	4.4043	4.875	4.8075
3.32114	5.2088	4.3965	4.8682	4.8007
3.32558	5.203	4.3898	4.8596	4.7959
3.33002	5.1885	4.3821	4.8499	4.7891
3.33446	5.1856	4.3695	4.8432	4.7833
3.3389	5.1799	4.3599	4.8277	4.7756
3.34334	5.1712	4.3503	4.8123	4.7621
3.34778	5.1654	4.3455	4.8065	4.7563
3.35222	5.1577	4.3377	4.7997	4.7515
3.35666	5.1557	4.332	4.7939	4.7457
3.3611	5.1509	4.3271	4.7862	4.7418
3.36554	5.1451	4.3214	4.7785	4.7389
3.36998	5.1432	4.3165	4.7756	4.7351
3.37442	5.1365	4.3117	4.7689	4.7303
3.37886	5.1326	4.3011	4.7621	4.7254
3.3833	5.1268	4.2953	4.7515	4.7206
3.38774	5.1258	4.2924	4.7486	4.7168
3.39218	5.1201	4.2896	4.7418	4.7139
3.39662	5.1162	4.2867	4.7351	4.709
3.40106	5.1104	4.2818	4.7332	4.7061
3.4055	5.1075	4.277	4.7293	4.7042
3.40994	5.1056	4.2751	4.7254	4.6984
3.41438	5.1027	4.2741	4.7225	4.6965
3.41882	5.1008	4.2703	4.7197	4.6936
3.42326	5.0921	4.2645	4.7148	4.6936
3.4277	5.0882	4.2597	4.711	4.6888
3.43214	5.0892	4.2587	4.7071	4.6849
3.43658	5.0882	4.2606	4.7042	4.684
3.44102	5.0834	4.2568	4.7052	4.6791
3.44546	5.0824	4.25	4.7042	4.6743
3.4499	5.0776	4.25	4.6975	4.6791
3.45434	5.0795	4.2462	4.6955	4.6724
3.45878	5.0766	4.2491	4.6926	4.6733
3.46322	5.0747	4.2462	4.6926	4.6724
3.46766	5.0728	4.2472	4.6907	4.6704
3.4721	5.0728	4.2462	4.6888	4.6695
3.47654	5.0689	4.2404	4.6859	4.6647
3.48098	5.067	4.2443	4.684	4.6676
3.48542	5.0699	4.2443	4.683	4.6656
3.48986	5.067	4.2404	4.683	4.6647
3.4943	5.0651	4.2404	4.6801	4.6627
3.49874	5.0631	4.2385	4.6791	4.6676
3.50318	5.0622	4.2385	4.6791	4.6618
3.50762	5.0602	4.2375	4.6753	4.6618
3.51206	5.0622	4.2385	4.6762	4.6608
3.5165	5.0583	4.2375	4.6762	4.6618
3.52094	5.0583	4.2327	4.6753	4.6627
3.52538	5.0612	4.2356	4.6743	4.6598
3.52982	5.0602	4.2356	4.6753	4.6579
3.53426	5.0564	4.2317	4.6743	4.656
3.5387	5.0583	4.2289	4.6733	4.6598
3.54314	5.0564	4.2346	4.6724	4.6579
3.54758	5.0583	4.2346	4.6724	4.6598
3.55202	5.0583	4.2327	4.6704	4.6569
3.55646	5.0554	4.2337	4.6714	4.6589
3.5609	5.0545	4.2308	4.6695	4.654
3.56534	5.0545	4.2317	4.6704	4.656
3.56978	5.0554	4.2346	4.6714	4.656
3.57422	5.0545	4.2337	4.6695	4.6579
3.57866	5.0583	4.2317	4.6676	4.655
3.5831	5.0545	4.2308	4.6676	4.6473
3.58754	5.0545	4.2317	4.6666	4.656
3.59198	5.0516	4.2298	4.6685	4.656
3.59642	5.0545	4.2308	4.6685	4.656
3.60086	5.0535	4.2308	4.6704	4.6569
3.6053	5.0516	4.2317	4.6676	4.654
3.60974	5.0525	4.2298	4.6685	4.6531
3.61418	5.0545	4.2327	4.6676	4.6521
3.61862	5.0448	4.2337	4.6676	4.6531
3.62306	5.0506	4.2385	4.6637	4.654
3.6275	5.0525	4.2289	4.6695	4.6521
3.63194	5.0496	4.2317	4.6627	4.6492
3.63638	5.0516	4.2308	4.6666	4.655
3.64082	5.0506	4.2308	4.6656	4.654
3.64526	5.0525	4.2308	4.6647	4.6531
3.6497	5.0516	4.2279	4.6656	4.6521
3.65414	5.0516	4.2279	4.6676	4.6521
3.65858	5.0506	4.226	4.6676	4.6521
3.66302	5.0506	4.2279	4.6666	4.6531
3.66746	5.0506	4.2279	4.6676	4.6531
3.6719	5.0506	4.2443	4.6656	4.6521
3.67634	5.0487	4.2308	4.6666	4.6521
3.68078	5.0516	4.2308	4.6618	4.6502
3.68522	5.0506	4.226	4.6685	4.6512
3.68966	5.0506	4.2279	4.6647	4.6521
3.6941	5.0487	4.2298	4.6666	4.654
3.69854	5.0516	4.2279	4.6656	4.6512
3.70298	5.0477	4.2289	4.6656	4.6521
3.70742	5.0496	4.2317	4.6666	4.654
3.71186	5.0516	4.226	4.6676	4.6512
3.7163	5.0525	4.224	4.6666	4.6531
3.72074	5.0506	4.2289	4.6676	4.6492
3.72518	5.0506	4.2337	4.6666	4.6531
3.72962	5.0506	4.2269	4.6656	4.654
3.73406	5.0516	4.2289	4.6666	4.6531
3.7385	5.0516	4.2298	4.6666	4.6521
3.74294	5.0506	4.2298	4.6627	4.6521
3.74738	5.0506	4.2269	4.6656	4.6531
3.75182	5.0506	4.2289	4.6676	4.654
3.75626	5.0516	4.2346	4.6685	4.6521
3.7607	5.0506	4.2317	4.6656	4.6512
3.76514	5.0506	4.226	4.6656	4.656
3.76958	5.0506	4.226	4.6637	4.6512
3.77402	5.0516	4.2231	4.6676	4.6512
3.77846	5.0516	4.2317	4.6685	4.6512
3.7829	5.0535	4.2317	4.6695	4.6521
3.78734	5.0525	4.2317	4.6695	4.6502
3.79178	5.0516	4.225	4.6695	4.654
3.79622	5.0535	4.2298	4.6704	4.6531
3.80066	5.0535	4.2279	4.6695	4.654
3.8051	5.0554	4.2327	4.6714	4.656
3.80954	5.0554	4.2279	4.6695	4.655
3.81398	5.0545	4.2337	4.6724	4.654
3.81842	5.0573	4.2337	4.6733	4.655
3.82286	5.0554	4.2317	4.6714	4.656
3.8273	5.0583	4.2317	4.6743	4.6521
3.83174	5.0573	4.2317	4.6753	4.6579
3.83618	5.0612	4.2346	4.6782	4.6579
3.84062	5.0602	4.2356	4.6772	4.6569
3.84506	5.0612	4.2346	4.6753	4.6618
3.8495	5.0573	4.2375	4.6782	4.6598
3.85394	5.0641	4.2356	4.682	4.6618
3.85838	5.066	4.2481	4.6868	4.6608
3.86282	5.0641	4.2375	4.6859	4.6647
3.86726	5.067	4.2356	4.6868	4.6676
3.8717	5.0699	4.2395	4.6859	4.6656
3.87614	5.0728	4.2423	4.6878	4.6676
3.88058	5.0718	4.2462	4.6859	4.6695
3.88502	5.0757	4.2452	4.6965	4.6714
3.88946	5.0786	4.2491	4.6965	4.6753
3.8939	5.0815	4.2491	4.6984	4.6782
3.89834	5.0815	4.25	4.7004	4.6801
3.90278	5.0834	4.251	4.7061	4.6801
3.90722	5.0863	4.2578	4.7081	4.6782
3.91166	5.0901	4.2539	4.7061	4.684
3.9161	5.0901	4.2606	4.711	4.6859
3.92054	5.093	4.2606	4.7139	4.6868
3.92498	5.1017	4.2655	4.7177	4.6888
3.92942	5.1046	4.2655	4.7197	4.6936
3.93386	5.1056	4.2722	4.7283	4.6965
3.9383	5.1104	4.278	4.7332	4.7013
3.94274	5.1143	4.279	4.737	4.7081
3.94718	5.1201	4.2847	4.7409	4.7081
3.95162	5.1201	4.2867	4.7438	4.711
3.95606	5.122	4.2924	4.7486	4.7129
3.9605	5.1249	4.2973	4.7544	4.7177
3.96494	5.1307	4.3021	4.7582	4.7206
3.96938	5.1345	4.3011	4.7631	4.7254
3.97382	5.1403	4.3069	4.7679	4.7293
3.97826	5.1432	4.3175	4.7698	4.7332
3.9827	5.149	4.3185	4.7872	4.738
3.98714	5.1519	4.3281	4.791	4.7476
3.99158	5.1577	4.3348	4.7988	4.7534
3.99602	5.1635	4.3387	4.8065	4.7563
4.00046	5.1683	4.3464	4.8123	4.7621
4.0049	5.1731	4.3493	4.8181	4.7679
4.00934	5.177	4.3561	4.8239	4.7727
4.01378	5.1847	4.3618	4.8325	4.7795
4.01822	5.1885	4.3686	4.8383	4.7833
4.02266	5.2001	4.3773	4.847	4.7891
4.0271	5.2059	4.3879	4.8557	4.7968
4.03154	5.2088	4.3985	4.8702	4.8026
4.03598	5.2146	4.4033	4.8789	4.8142
4.04042	5.2194	4.4043	4.8875	4.8239
4.04486	5.2281	4.4226	4.8962	4.8306
4.0493	5.2348	4.4226	4.9059	4.8364
4.05374	5.2426	4.4341	4.9126	4.8451
4.05818	5.2512	4.4419	4.9223	4.8538
4.06262	5.258	4.4496	4.9329	4.8625
4.06706	5.2676	4.4631	4.9435	4.8711
4.0715	5.2773	4.4669	4.9531	4.8769
4.07594	5.285	4.4843	4.9599	4.8866
4.08038	5.2956	4.4901	4.985	4.8953
4.08482	5.3004	4.5007	4.9937	4.9117
4.08926	5.3101	4.5065	5.0052	4.9203
4.0937	5.312	4.5161	5.013	4.929
4.09814	5.3216	4.5209	5.0207	4.9358
4.10258	5.3293	4.5335	5.0303	4.9445
4.10702	5.3361	4.5383	5.0381	4.9474
4.11146	5.3342	4.5364	5.0381	4.9483
4.1159	5.3342	4.5393	5.0381	4.9493
4.12034	5.3361	4.5383	5.04	4.9503
4.12478	5.3371	4.5383	5.0371	4.9512
4.12922	5.3371	4.5354	5.039	4.9493
4.13366	5.3342	4.5402	5.0371	4.9483
4.1381	5.3371	4.5393	5.04	4.9512
4.14254	5.3342	4.5373	5.0409	4.9503
4.14698	5.3342	4.5412	5.0361	4.9503
4.15142	5.3361	4.5402	5.0409	4.9503
4.15586	5.3361	4.5402	5.039	4.9503
4.1603	5.3351	4.5354	5.04	4.9483
4.16474	5.3313	4.5364	5.0342	4.9454
4.16918	5.3284	4.5296	5.0294	4.9425
4.17362	5.3216	4.5209	5.0245	4.9329
4.17806	5.3178	4.5219	5.0159	4.929
4.1825	5.3139	4.5151	5.0081	4.9203
4.18694	5.3072	4.5074	5.0004	4.9117
4.19138	5.2995	4.4988	4.9927	4.902
4.19582	5.2927	4.4901	4.9802	4.8982
4.20026	5.2831	4.4833	4.9686	4.8875
4.2047	5.2753	4.4737	4.9589	4.8779
4.20914	5.2696	4.4669	4.9522	4.8721
4.21358	5.2532	4.4534	4.9396	4.8644
4.21802	5.2474	4.4419	4.9203	4.8538
4.22246	5.2416	4.4341	4.9126	4.8383
4.2269	5.2348	4.4264	4.9039	4.8316
4.23134	5.2281	4.4197	4.8933	4.8219
4.23578	5.2213	4.4139	4.8817	4.8152
4.24022	5.2146	4.4043	4.876	4.8075
4.24466	5.2088	4.3965	4.8673	4.8007
4.2491	5.2001	4.3898	4.8605	4.7959
4.25354	5.1963	4.3811	4.8499	4.7872
4.25798	5.1847	4.3753	4.8412	4.7833
4.26242	5.1818	4.3628	4.8354	4.7785
4.26686	5.1731	4.3561	4.821	4.7708
4.2713	5.1702	4.3493	4.8152	4.7592
4.27574	5.1635	4.3397	4.8065	4.7534
4.28018	5.1596	4.3348	4.7988	4.7515
4.28462	5.1557	4.3271	4.7959	4.7467
4.28906	5.1519	4.3291	4.7872	4.7418
4.2935	5.1451	4.3233	4.7804	4.7351
4.29794	5.1413	4.3165	4.7746	4.7341
4.30238	5.1393	4.3127	4.7698	4.7303
4.30682	5.1316	4.3079	4.765	4.7254
4.31126	5.1278	4.2973	4.7573	4.7225
4.3157	5.1239	4.2915	4.7476	4.7187
4.32014	5.1191	4.2934	4.7409	4.7139
4.32458	5.1181	4.2867	4.737	4.709
4.32902	5.1133	4.2847	4.7341	4.7052
4.33346	5.1104	4.278	4.7322	4.7023
4.3379	5.1065	4.2655	4.7254	4.7013
4.34234	5.1037	4.2732	4.7206	4.6984
4.34678	5.1008	4.2712	4.7187	4.6984
4.35122	5.0979	4.2684	4.7148	4.6917
4.35566	5.0911	4.2635	4.7071	4.6907
4.3601	5.0901	4.2558	4.711	4.6878
4.36454	5.0853	4.2529	4.7023	4.684
4.36898	5.0844	4.2529	4.7023	4.6811
4.37342	5.0805	4.252	4.7013	4.6791
4.37786	5.0805	4.2597	4.6975	4.6782
4.3823	5.0805	4.2529	4.6994	4.6772
4.38674	5.0776	4.25	4.6926	4.6772
4.39118	5.0728	4.2462	4.6926	4.6733
4.39562	5.0718	4.2433	4.6888	4.6724
4.40006	5.0709	4.2443	4.6868	4.6704
4.4045	5.0699	4.2443	4.6868	4.6666
4.40894	5.068	4.2423	4.6868	4.6685
4.41338	5.067	4.2404	4.684	4.6666
4.41782	5.066	4.2375	4.683	4.6666
4.42226	5.066	4.2404	4.6791	4.6637
4.4267	5.0622	4.2366	4.6762	4.6618
4.43114	5.0622	4.2375	4.6782	4.6618
4.43558	5.0602	4.2375	4.6772	4.6618
4.44002	5.0602	4.2366	4.6753	4.6598
4.44446	5.0612	4.2366	4.6753	4.6589
4.4489	5.0583	4.2337	4.6753	4.6608
4.45334	5.0573	4.2317	4.6724	4.6598
4.45778	5.0583	4.2337	4.6714	4.6569
4.46222	5.0573	4.2337	4.6743	4.6598
4.46666	5.0573	4.2395	4.6724	4.6569
4.4711	5.0573	4.2317	4.6724	4.656
4.47554	5.0554	4.2317	4.6685	4.6589
4.47998	5.0554	4.2337	4.6704	4.6598
4.48442	5.0554	4.2308	4.6714	4.656
4.48886	5.0545	4.2317	4.6724	4.6569
4.4933	5.0564	4.2337	4.6714	4.654
4.49774	5.0516	4.2317	4.6695	4.656
4.50218	5.0535	4.2298	4.6695	4.654
4.50662	5.0535	4.2346	4.6676	4.655
4.51106	5.0516	4.2346	4.6685	4.655
4.5155	5.0525	4.224	4.6685	4.656
4.51994	5.0516	4.2317	4.6676	4.654
4.52438	5.0545	4.2298	4.6676	4.654
4.52882	5.0506	4.2298	4.6685	4.655
4.53326	5.0506	4.2317	4.6685	4.654
4.5377	5.0516	4.2308	4.6685	4.655
4.54214	5.0516	4.2317	4.6695	4.654
4.54658	5.0516	4.2317	4.6666	4.654
4.55102	5.0516	4.2308	4.6666	4.654
4.55546	5.0496	4.2317	4.6656	4.6531
4.5599	5.0516	4.2289	4.6666	4.654
4.56434	5.0535	4.2279	4.6656	4.6531
4.56878	5.0525	4.2308	4.6676	4.6512
4.57322	5.0506	4.2317	4.6676	4.6531
4.57766	5.0506	4.2298	4.6666	4.6512
4.5821	5.0496	4.2317	4.6666	4.6531
4.58654	5.0496	4.2317	4.6666	4.6521
4.59098	5.0506	4.2289	4.6676	4.654
4.59542	5.0506	4.2269	4.6666	4.6512
4.59987	5.0506	4.2298	4.6656	4.6531
4.60431	5.0506	4.2337	4.6656	4.6531
4.60875	5.0506	4.2289	4.6637	4.6521
4.61319	5.0487	4.2308	4.6656	4.6521
4.61763	5.0506	4.2308	4.6647	4.654
4.62207	5.0516	4.2327	4.6627	4.6531
4.62651	5.0506	4.2308	4.6676	4.6473
4.63095	5.0506	4.2317	4.6666	4.654
4.63539	5.0525	4.2298	4.6666	4.654
4.63983	5.0506	4.2317	4.6637	4.6531
4.64427	5.0496	4.2279	4.6656	4.654
4.64871	5.0516	4.2317	4.6656	4.6492
4.65315	5.0467	4.2308	4.6676	4.654
4.65759	5.0496	4.2317	4.6685	4.6521
4.66203	5.0535	4.2279	4.6676	4.6531
4.66647	5.0525	4.2317	4.6676	4.6512
4.67091	5.0525	4.2317	4.6666	4.6512
4.67535	5.0525	4.2298	4.6666	4.6512
4.67979	5.0506	4.2298	4.6656	4.654
4.68423	5.0506	4.2279	4.6695	4.655
4.68867	5.0506	4.2317	4.6676	4.6531
4.69311	5.0525	4.2279	4.6676	4.6521
4.69755	5.0506	4.2308	4.6685	4.654
4.70199	5.0496	4.226	4.6695	4.6512
4.70643	5.0506	4.2308	4.6685	4.6531
4.71087	5.0496	4.2298	4.6714	4.6569
4.71531	5.0535	4.2298	4.6685	4.6531
4.71975	5.0535	4.2308	4.6704	4.655
4.72419	5.0535	4.2298	4.6695	4.6531
4.72863	5.0554	4.226	4.6704	4.6502
4.73307	5.0545	4.2308	4.6714	4.6483
4.73751	5.0554	4.2279	4.6714	4.6492
4.74195	5.0535	4.2308	4.6714	4.655
4.74639	5.0545	4.2317	4.6724	4.656
4.75083	5.0554	4.2279	4.6753	4.654
4.75527	5.0554	4.2317	4.6753	4.656
4.75971	5.0583	4.2289	4.6743	4.656
4.76415	5.0554	4.2308	4.6724	4.6589
4.76859	5.0602	4.2289	4.6753	4.656
4.77303	5.0602	4.2346	4.6743	4.6569
4.77747	5.0573	4.2289	4.6762	4.6579
4.78191	5.0583	4.2366	4.6772	4.6579
4.78635	5.0602	4.2337	4.6811	4.6598
4.79079	5.0612	4.2366	4.682	4.6618
4.79523	5.0631	4.2337	4.683	4.6637
4.79967	5.0651	4.2366	4.6849	4.6647
4.80411	5.066	4.2385	4.6849	4.6685
4.80855	5.0699	4.2404	4.6868	4.6656
4.81299	5.0718	4.2423	4.6888	4.6676
4.81743	5.0728	4.2423	4.6917	4.6685
4.82187	5.0747	4.2443	4.6917	4.6714
4.82631	5.0757	4.2443	4.6946	4.6743
4.83075	5.0776	4.2472	4.6994	4.6753
4.83519	5.0805	4.2472	4.6955	4.6743
4.83963	5.0824	4.2472	4.7004	4.6772
4.84407	5.0863	4.2529	4.7052	4.6811
4.84851	5.0863	4.2558	4.7071	4.682
4.85295	5.0892	4.2587	4.709	4.6811
4.85739	5.0911	4.2606	4.711	4.6868
4.86183	5.0969	4.2606	4.7119	4.6897
4.86627	5.0998	4.2626	4.7168	4.6926
4.87071	5.1008	4.2712	4.7206	4.6975
4.87515	5.1056	4.2732	4.7293	4.6975
4.87959	5.1143	4.279	4.7351	4.7081
4.88403	5.1152	4.2867	4.7409	4.7071
4.88847	5.1191	4.3002	4.7438	4.7129
4.89291	5.122	4.2915	4.7486	4.7168
4.89735	5.1258	4.2973	4.7544	4.7206
4.90179	5.1287	4.2982	4.7592	4.7206
4.90623	5.1345	4.3021	4.766	4.7274
4.91067	5.1413	4.3079	4.7689	4.7293
4.91511	5.1442	4.3214	4.7756	4.7312
4.91955	5.149	4.3233	4.7872	4.7418
4.92399	5.1538	4.3271	4.7939	4.7476
4.92843	5.1586	4.3339	4.8026	4.7525
4.93287	5.1664	4.3368	4.8046	4.7592
4.93731	5.1702	4.3435	4.8103	4.764
4.94175	5.175	4.3589	4.821	4.7679
4.94619	5.1789	4.3589	4.8248	4.7737
4.95063	5.1828	4.3657	4.8335	4.7795
4.95507	5.1895	4.3705	4.8393	4.7833
4.95951	5.2001	4.3782	4.848	4.7882
4.96395	5.2049	4.3908	4.8644	4.7959
4.96839	5.2117	4.3985	4.8721	4.8094
4.97283	5.2252	4.4129	4.8885	4.8239
4.97727	5.231	4.4235	4.8972	4.8316
4.98171	5.2397	4.4264	4.9068	4.8393
4.98615	5.2416	4.4361	4.9155	4.847
4.99059	5.2503	4.4486	4.9252	4.8596
4.99503	5.2589	4.4534	4.9339	4.8653
4.99947	5.2676	4.4592	4.9425	4.8692
5.00391	5.2802	4.4785	4.9531	4.8798
5.00835	5.2888	4.4852	4.9753	4.8895
5.01279	5.2937	4.493	4.9879	4.902
5.01723	5.3014	4.5036	4.9985	4.9107
5.02167	5.3091	4.5132	5.0052	4.9223
5.02611	5.3158	4.52	5.0159	4.9271
5.03055	5.3216	4.5286	5.0245	4.9377
5.03499	5.3284	4.5373	5.0313	4.9435
5.03943	5.3361	4.5383	5.039	4.9512
5.04387	5.3371	4.545	5.0458	4.9551
5.04831	5.3409	4.546	5.0448	4.9551
5.05275	5.3409	4.5441	5.0458	4.9551
5.05719	5.3409	4.545	5.0467	4.9531
5.06163	5.3428	4.5431	5.0438	4.9551
5.06607	5.3409	4.5431	5.0448	4.9541
5.07051	5.3409	4.5441	5.0458	4.9551
5.07495	5.3399	4.5431	5.0477	4.9541
5.07939	5.3438	4.5402	5.0477	4.956
5.08383	5.3428	4.5431	5.0438	4.9551
5.08827	5.3399	4.5431	5.0448	4.957
5.09271	5.339	4.5441	5.0467	4.956
5.09715	5.339	4.5441	5.0458	4.9541
5.10159	5.3361	4.5383	5.0419	4.9522
5.10603	5.3342	4.5354	5.0352	4.9503
5.11047	5.3284	4.5325	5.0303	4.9396
5.11491	5.3226	4.5258	5.0255	4.931
5.11935	5.3178	4.5171	5.0159	4.9271
5.12379	5.3091	4.5103	5.0101	4.9213
5.12823	5.3043	4.5036	5.0004	4.9136
5.13267	5.2985	4.5007	4.9908	4.9059
5.13711	5.2908	4.492	4.9782	4.8933
5.14155	5.2831	4.4843	4.9686	4.8856
5.14599	5.2705	4.4746	4.9599	4.8789
5.15043	5.2609	4.4621	4.9493	4.8721
5.15487	5.2541	4.4476	4.9281	4.8625
5.15931	5.2464	4.4419	4.9213	4.848
5.16375	5.2406	4.4399	4.9117	4.8374
5.16819	5.2348	4.4284	4.903	4.8296
5.17263	5.2281	4.4197	4.8933	4.8239
5.17707	5.2194	4.41	4.8817	4.8152
5.18151	5.2146	4.3994	4.874	4.8084
5.18595	5.2088	4.3946	4.8663	4.8017
5.19039	5.2011	4.3898	4.8605	4.7968
5.19483	5.1934	4.384	4.8509	4.7882
5.19927	5.1847	4.3667	4.8441	4.7814
5.20371	5.1828	4.3618	4.8296	4.7775
5.20815	5.175	4.3561	4.8239	4.766
5.21259	5.1693	4.3503	4.8142	4.7611
5.21703	5.1635	4.3426	4.8084	4.7554
5.22147	5.1596	4.33	4.8017	4.7515
5.22591	5.1557	4.3281	4.793	4.7476
5.23035	5.15	4.3291	4.7833	4.7438
5.23479	5.1471	4.3214	4.7785	4.7341
5.23923	5.1413	4.3136	4.7756	4.7361
5.24367	5.1345	4.3098	4.7689	4.7303
5.24811	5.1278	4.2992	4.7534	4.7225
5.25255	5.1249	4.2915	4.7476	4.7168
5.25699	5.1162	4.2809	4.738	4.71
5.26143	5.1133	4.2761	4.7322	4.7061
5.26587	5.1114	4.2761	4.7303	4.7042
5.27031	5.1065	4.2741	4.7283	4.7023
5.27475	5.1008	4.2712	4.7225	4.6975
5.27919	5.093	4.2655	4.7168	4.6936
5.28363	5.0911	4.2635	4.711	4.6897
5.28807	5.0882	4.2587	4.7071	4.6859
5.29251	5.0834	4.2597	4.7042	4.683
5.29695	5.0844	4.2558	4.7023	4.6811
5.30139	5.0815	4.252	4.6994	4.6801
5.30583	5.0757	4.2472	4.6975	4.6772
5.31027	5.0786	4.252	4.6946	4.6743
5.31471	5.0786	4.2462	4.6936	4.6753
5.31915	5.0747	4.2481	4.6936	4.6753
5.32359	5.0737	4.2443	4.6897	4.6714
5.32803	5.0709	4.2472	4.6878	4.6695
5.33247	5.0699	4.2423	4.6868	4.6695
5.33691	5.067	4.2404	4.684	4.6695
5.34135	5.067	4.2423	4.6811	4.6656
5.34579	5.066	4.2375	4.682	4.6647
5.35023	5.066	4.2404	4.6801	4.6656
5.35467	5.0651	4.2385	4.6772	4.6647
5.35911	5.067	4.2337	4.6762	4.6618
5.36355	5.0641	4.2366	4.6782	4.6627
5.36799	5.0612	4.2375	4.6753	4.6598
5.37243	5.0602	4.2375	4.6753	4.6598
5.37687	5.0583	4.2366	4.6733	4.6598
5.38131	5.0593	4.2356	4.6724	4.6598
5.38575	5.0583	4.2385	4.6743	4.6579
5.39019	5.0573	4.2366	4.6733	4.6598
5.39463	5.0573	4.2346	4.6724	4.6579
5.39907	5.0573	4.2317	4.6724	4.6569
5.40351	5.0564	4.2385	4.6704	4.6579
5.40795	5.0554	4.2375	4.6714	4.6579
5.41239	5.0554	4.2327	4.6704	4.6579
5.41683	5.0545	4.2317	4.6695	4.6579
5.42127	5.0554	4.2337	4.6724	4.6569
5.42571	5.0554	4.2317	4.6695	4.6569
5.43015	5.0525	4.2298	4.6695	4.656
5.43459	5.0535	4.2337	4.6685	4.656
5.43903	5.0535	4.2337	4.6695	4.654
5.44347	5.0516	4.2308	4.6676	4.655
5.44791	5.0535	4.2337	4.6685	4.656
5.45235	5.0535	4.2289	4.6685	4.6521
5.45679	5.0564	4.2337	4.6695	4.655
5.46123	5.0525	4.2317	4.6695	4.6531
5.46567	5.0545	4.2317	4.6685	4.655
5.47011	5.0545	4.2317	4.6676	4.655
5.47455	5.0525	4.2308	4.6666	4.654
5.47899	5.0516	4.2308	4.6676	4.6531
5.48343	5.0516	4.2308	4.6666	4.6531
5.48787	5.0535	4.2327	4.6676	4.654
5.49231	5.0535	4.2308	4.6676	4.6531
5.49675	5.0487	4.2317	4.6676	4.6531
5.50119	5.0496	4.2289	4.6676	4.6531
5.50563	5.0496	4.2308	4.6676	4.6502
5.51007	5.0496	4.2308	4.6695	4.656
5.51451	5.0506	4.2298	4.6656	4.6531
5.51895	5.0516	4.2317	4.6676	4.654
5.52339	5.0506	4.2308	4.6666	4.655
5.52783	5.0496	4.2317	4.6676	4.6531
5.53227	5.0506	4.2317	4.6647	4.654
5.53671	5.0496	4.2317	4.6656	4.6531
5.54115	5.0516	4.2327	4.6666	4.6521
5.54559	5.0516	4.2404	4.6666	4.6531
5.55003	5.0487	4.2298	4.6676	4.6521
5.55447	5.0496	4.2289	4.6676	4.6512
5.55891	5.0487	4.2298	4.6647	4.6521
5.56335	5.0506	4.2308	4.6656	4.6521
5.56779	5.0506	4.2317	4.6666	4.6521
5.57223	5.0516	4.2298	4.6676	4.6531
5.57667	5.0516	4.226	4.6656	4.6512
5.58111	5.0487	4.2308	4.6627	4.6502
5.58555	5.0496	4.2308	4.6666	4.654
5.58999	5.0535	4.2289	4.6647	4.654
5.59443	5.0506	4.2279	4.6676	4.654
5.59887	5.0516	4.2308	4.6676	4.6502
5.60331	5.0516	4.2327	4.6676	4.656
5.60775	5.0525	4.226	4.6666	4.6531
5.61219	5.0506	4.2298	4.6637	4.6531
5.61663	5.0535	4.2298	4.6676	4.655
5.62107	5.0525	4.2279	4.6666	4.6531
5.62551	5.0487	4.2231	4.6685	4.6521
5.62995	5.0516	4.2327	4.6695	4.654
5.63439	5.0516	4.2337	4.6695	4.654
5.63883	5.0516	4.2327	4.6676	4.6531
5.64327	5.0535	4.2221	4.6685	4.656
5.64771	5.0535	4.2317	4.6714	4.6531
5.65215	5.0545	4.2308	4.6704	4.6521
5.65659	5.0545	4.2317	4.6695	4.654
5.66103	5.0545	4.2308	4.6695	4.656
5.66547	5.0535	4.2327	4.6695	4.654
5.66991	5.0573	4.2308	4.6695	4.6531
5.67435	5.0554	4.2317	4.6704	4.654
5.67879	5.0554	4.2308	4.6714	4.656
5.68323	5.0602	4.2308	4.6753	4.655
5.68767	5.0564	4.2308	4.6743	4.655
5.69211	5.0573	4.2317	4.6724	4.6579
5.69655	5.0564	4.2366	4.6753	4.6589
5.70099	5.0554	4.2337	4.6743	4.654
5.70543	5.0593	4.2298	4.6753	4.6589
5.70987	5.0612	4.2337	4.6772	4.6589
5.71431	5.0622	4.2346	4.6801	4.6579
5.71875	5.0622	4.2366	4.6791	4.6569
5.72319	5.0602	4.2385	4.682	4.6618
5.72763	5.0631	4.2395	4.6801	4.6656
5.73207	5.0641	4.2317	4.684	4.6676
5.73651	5.066	4.2395	4.6849	4.6656
5.74095	5.0689	4.2443	4.6868	4.6666
5.74539	5.0709	4.2385	4.6868	4.6685
5.74983	5.0718	4.2404	4.6907	4.6676
5.75427	5.0747	4.2414	4.6878	4.6695
5.75871	5.0757	4.2452	4.6936	4.6714
5.76315	5.0747	4.2472	4.6965	4.6743
5.76759	5.0795	4.2472	4.6984	4.6762
5.77203	5.0824	4.251	4.7023	4.6791
5.77647	5.0853	4.251	4.7071	4.683
5.78091	5.0873	4.2587	4.7081	4.6859
5.78535	5.0911	4.2606	4.711	4.6849
5.78979	5.094	4.2606	4.7139	4.6917
5.79423	5.0969	4.2645	4.7168	4.6907
5.79867	5.1027	4.2674	4.7197	4.6946
5.80311	5.1075	4.2722	4.7264	4.6984
5.80755	5.1104	4.279	4.7332	4.7032
5.81199	5.1133	4.2761	4.7351	4.7052
5.81643	5.1181	4.2838	4.7389	4.709
5.82087	5.1201	4.2886	4.7438	4.7148
5.82531	5.1278	4.2915	4.7496	4.7168
5.82975	5.1268	4.2944	4.7534	4.7177
5.83419	5.1307	4.3002	4.7582	4.7225
5.83863	5.1316	4.3069	4.7621	4.7283
5.84307	5.1374	4.3088	4.7689	4.7303
5.84751	5.1442	4.3185	4.7737	4.7341
5.85195	5.1471	4.3233	4.7862	4.738
5.85639	5.1538	4.3291	4.793	4.7496
5.86083	5.1577	4.332	4.7997	4.7534
5.86527	5.1615	4.3397	4.8036	4.7554
5.86971	5.1683	4.3426	4.8103	4.7611
5.87415	5.1721	4.3483	4.819	4.7679
5.87859	5.1789	4.3589	4.8287	4.7718
5.88303	5.1818	4.3638	4.8335	4.7785
5.88747	5.1895	4.3715	4.8383	4.7872
5.89191	5.202	4.3773	4.8499	4.792
5.89635	5.2069	4.3879	4.8576	4.7978
5.90079	5.2117	4.3975	4.8721	4.8026
5.90523	5.2184	4.4023	4.8808	4.8161
5.90967	5.2252	4.4129	4.8875	4.8239
5.91411	5.2329	4.4206	4.8972	4.8316
5.91855	5.2368	4.4274	4.9059	4.8393
5.92299	5.2426	4.438	4.9126	4.847
5.92743	5.2522	4.4438	4.9213	4.8557
5.93187	5.257	4.4505	4.9339	4.8634
5.93631	5.2667	4.4621	4.9445	4.8711
5.94075	5.2802	4.4689	4.9522	4.8779
5.94519	5.2888	4.4852	4.9628	4.8875
5.94963	5.2946	4.493	4.984	4.8972
5.95407	5.3033	4.5007	4.9946	4.9117
5.95851	5.3062	4.5113	5.0043	4.9213
5.96295	5.313	4.5142	5.0139	4.93
5.96739	5.3216	4.5229	5.0217	4.9329
5.97183	5.3303	4.5344	5.0332	4.9435
5.97627	5.3303	4.5393	5.04	4.9512
5.98071	5.3409	4.5412	5.0409	4.9541
5.98515	5.339	4.5431	5.0429	4.956
5.98959	5.3409	4.545	5.0458	4.957
5.99403	5.3409	4.5441	5.0458	4.956
5.99847	5.3409	4.546	5.0458	4.9541
6.00291	5.3409	4.5431	5.0448	4.956
6.00735	5.3419	4.547	5.0438	4.9551
6.01179	5.339	4.545	5.0448	4.9541
6.01623	5.3409	4.546	5.0467	4.9551
6.02067	5.339	4.5441	5.0448	4.957
6.02511	5.3419	4.546	5.0438	4.956
6.02955	5.3409	4.5441	5.0438	4.9531
6.03399	5.3409	4.5402	5.0467	4.9541
6.03843	5.3351	4.5422	5.0429	4.9512
6.04287	5.3313	4.5364	5.04	4.9512
6.04731	5.3303	4.5335	5.0323	4.9464
6.05175	5.3226	4.5286	5.0274	4.9348
6.05619	5.3197	4.519	5.0207	4.929
6.06063	5.313	4.5151	5.012	4.9213
6.06507	5.3072	4.5074	5.0033	4.9136
6.06951	5.2975	4.5036	4.9937	4.9059
6.07395	5.2917	4.492	4.9811	4.8982
6.07839	5.286	4.4968	4.9676	4.8885
6.08283	5.2753	4.4766	4.9599	4.8789
6.08727	5.2551	4.4534	4.9445	4.8644
6.09171	5.2483	4.4438	4.9223	4.8557
6.09615	5.2406	4.4351	4.9136	4.8393
6.10059	5.2368	4.4235	4.9039	4.8306
6.10503	5.2223	4.41	4.8866	4.8161
6.10947	5.2175	4.4052	4.8769	4.8142
6.11391	5.2078	4.3985	4.8702	4.8046
6.11835	5.204	4.385	4.8615	4.7968
6.12279	5.1953	4.3888	4.8547	4.7891
6.12723	5.1847	4.3753	4.8451	4.7833
6.13167	5.1799	4.3647	4.8374	4.7785
6.13611	5.177	4.358	4.8219	4.7727
6.14055	5.1721	4.3503	4.8142	4.7631
6.14499	5.1625	4.3435	4.8094	4.7573
6.14943	5.1615	4.3358	4.7997	4.7515
6.15387	5.1557	4.33	4.7959	4.7476
6.15831	5.1538	4.3291	4.7882	4.7409
6.16275	5.1451	4.3156	4.7804	4.737
6.16719	5.1422	4.3156	4.7737	4.7341
6.17163	5.1393	4.3127	4.7698	4.7312
6.17607	5.1307	4.305	4.764	4.7264
6.18051	5.1287	4.3002	4.7592	4.7245
6.18495	5.1258	4.2944	4.7486	4.7177
6.18939	5.121	4.2876	4.7428	4.7119
6.19383	5.1162	4.2896	4.7399	4.711
6.19827	5.1133	4.279	4.7361	4.7042
6.20271	5.1085	4.2761	4.7293	4.7042
6.20715	5.1065	4.2751	4.7264	4.7013
6.21159	5.1056	4.2693	4.7235	4.6984
6.21603	5.0969	4.2693	4.7206	4.6936
6.22047	5.0969	4.2674	4.7139	4.6926
6.22491	5.0921	4.2616	4.7119	4.6888
6.22935	5.0911	4.2597	4.7071	4.6888
6.23379	5.0844	4.2578	4.7042	4.6811
6.23823	5.0873	4.252	4.7032	4.6811
6.24267	5.0824	4.2529	4.6994	4.6811
6.24711	5.0786	4.251	4.6975	4.6801
6.25155	5.0795	4.2491	4.6975	4.6753
6.25599	5.0757	4.2433	4.6936	4.6753
6.26043	5.0747	4.2462	4.6917	4.6743
6.26487	5.0728	4.252	4.6878	4.6733
6.26931	5.0718	4.2462	4.6878	4.6685
6.27375	5.0699	4.2443	4.6878	4.6695
6.27819	5.0689	4.2414	4.684	4.6656
6.28263	5.067	4.2404	4.683	4.6676
6.28707	5.0689	4.2404	4.6811	4.6656
6.29151	5.0641	4.2404	4.6791	4.6637
6.29595	5.0641	4.2423	4.6801	4.6627
6.30039	5.0631	4.2395	4.6782	4.6627
6.30483	5.0641	4.2395	4.6801	4.6637
6.30927	5.0612	4.2375	4.6753	4.6618
6.31371	5.0602	4.2385	4.6714	4.6569
6.31815	5.0593	4.2346	4.6743	4.6618
6.32259	5.0583	4.2346	4.6743	4.654
6.32703	5.0602	4.2356	4.6743	4.6598
6.33147	5.0583	4.2356	4.6733	4.6598
6.33591	5.0583	4.2346	4.6724	4.6589
6.34035	5.0583	4.2366	4.6724	4.6589
6.34479	5.0573	4.2327	4.6714	4.6589
6.34923	5.0554	4.2356	4.6685	4.6589
6.35367	5.0535	4.2327	4.6704	4.6589
6.35811	5.0535	4.2317	4.6724	4.6521
6.36255	5.0564	4.2308	4.6695	4.656
6.36699	5.0535	4.2308	4.6695	4.656
6.37143	5.0535	4.2308	4.6685	4.656
6.37587	5.0516	4.2337	4.6685	4.6521
6.38031	5.0535	4.2317	4.6685	4.656
6.38475	5.0535	4.2366	4.6704	4.655
6.38919	5.0525	4.2317	4.6666	4.654
6.39363	5.0535	4.2298	4.6676	4.656
6.39807	5.0516	4.2356	4.6695	4.656
6.40251	5.0545	4.2289	4.6695	4.654
6.40695	5.0535	4.2308	4.6685	4.6521
6.41139	5.0506	4.226	4.6704	4.656
6.41583	5.0525	4.2327	4.6676	4.655
6.42027	5.0525	4.2317	4.6676	4.6531
6.42471	5.0516	4.2289	4.6685	4.654
6.42915	5.0516	4.2337	4.6666	4.656
6.43359	5.0506	4.2327	4.6685	4.6521
6.43804	5.0506	4.2298	4.6676	4.654
6.44248	5.0496	4.2308	4.6656	4.654
6.44692	5.0506	4.2289	4.6666	4.6521
6.45136	5.0506	4.2423	4.6666	4.6531
6.4558	5.0535	4.2308	4.6676	4.6512
6.46024	5.0506	4.2327	4.6647	4.6531
6.46468	5.0516	4.2327	4.6685	4.6521
6.46912	5.0506	4.2279	4.6656	4.655
6.47356	5.0516	4.2317	4.6676	4.6512
6.478	5.0487	4.2308	4.6685	4.654
6.48244	5.0516	4.2279	4.6676	4.654
6.48688	5.0506	4.2308	4.6666	4.6531
6.49132	5.0487	4.2289	4.6676	4.6502
6.49576	5.0516	4.2289	4.6676	4.6531
6.5002	5.0506	4.2221	4.6656	4.6531
6.50464	5.0487	4.2317	4.6666	4.654
6.50908	5.0506	4.2279	4.6647	4.6531
6.51352	5.0516	4.2308	4.6656	4.6512
6.51796	5.0506	4.2298	4.6685	4.6512
6.5224	5.0525	4.2317	4.6656	4.6531
6.52684	5.0516	4.2279	4.6666	4.654
6.53128	5.0506	4.2308	4.6666	4.6531
6.53572	5.0506	4.2327	4.6666	4.6531
6.54016	5.0506	4.2308	4.6676	4.6531
6.5446	5.0516	4.2289	4.6666	4.6521
6.54904	5.0535	4.2317	4.6666	4.6521
6.55348	5.0525	4.2337	4.6714	4.6502
6.55792	5.0506	4.2298	4.6656	4.6521
6.56236	5.0506	4.2298	4.6676	4.6531
6.5668	5.0545	4.2317	4.6685	4.654
6.57124	5.0535	4.2308	4.6676	4.6531
6.57568	5.0535	4.2279	4.6676	4.654
6.58012	5.0545	4.2308	4.6695	4.6521
6.58456	5.0516	4.2279	4.6724	4.654
6.589	5.0506	4.2308	4.6695	4.654
6.59344	5.0573	4.2298	4.6695	4.6531
6.59788	5.0516	4.2211	4.6685	4.655
6.60232	5.0545	4.2279	4.6714	4.656
6.60676	5.0545	4.2308	4.6714	4.655
6.6112	5.0535	4.2337	4.6695	4.6521
6.61564	5.0535	4.2289	4.6704	4.6569
6.62008	5.0554	4.2317	4.6714	4.656
6.62452	5.0554	4.2346	4.6733	4.656
6.62896	5.0573	4.2337	4.6733	4.656
6.6334	5.0573	4.2317	4.6724	4.656
6.63784	5.0593	4.2337	4.6714	4.6579
6.64228	5.0545	4.2414	4.6753	4.6569
6.64672	5.0583	4.2337	4.6753	4.6589
6.65116	5.0602	4.2317	4.6772	4.6589
6.6556	5.0612	4.2356	4.6772	4.6589
6.66004	5.0602	4.2356	4.6801	4.6608
6.66448	5.0622	4.2346	4.6811	4.6618
6.66892	5.0631	4.2337	4.6811	4.6618
6.67336	5.0641	4.2375	4.6811	4.6637
6.6778	5.0699	4.2356	4.683	4.6647
6.68224	5.0689	4.2395	4.6868	4.6656
6.68668	5.0718	4.2414	4.6897	4.6666
6.69112	5.0718	4.2462	4.6917	4.6704
6.69556	5.0747	4.2433	4.6936	4.6695
6.7	5.0737	4.2452	4.6926	4.6704
6.70444	5.0766	4.2462	4.6936	4.6714
6.70888	5.0786	4.2472	4.6975	4.6724
6.71332	5.0795	4.2491	4.6965	4.6753
6.71776	5.0844	4.25	4.7013	4.6753
6.7222	5.0853	4.2539	4.7023	4.6801
6.72664	5.0853	4.2549	4.7052	4.683
6.73108	5.0901	4.252	4.7081	4.682
6.73552	5.0911	4.2606	4.711	4.6878
6.73996	5.0959	4.2597	4.7139	4.6868
6.7444	5.0969	4.2587	4.7148	4.6936
6.74884	5.1037	4.2712	4.7206	4.6936
6.75328	5.1094	4.277	4.7264	4.6955
6.75772	5.1085	4.2809	4.7322	4.7032
6.76216	5.1152	4.2828	4.7389	4.7081
6.7666	5.1162	4.2857	4.7438	4.711
6.77104	5.121	4.2905	4.7476	4.7129
6.77548	5.1229	4.2905	4.7515	4.7177
6.77992	5.1258	4.2982	4.7563	4.7206
6.78436	5.1316	4.3002	4.7592	4.7254
6.7888	5.1336	4.3059	4.765	4.7264
6.79324	5.1393	4.3136	4.7718	4.7303
6.79768	5.1461	4.3127	4.7756	4.7351
6.80212	5.1519	4.3242	4.7804	4.7409
6.80656	5.1567	4.33	4.793	4.7447
6.811	5.1606	4.3368	4.8026	4.7554
6.81544	5.1654	4.3416	4.8084	4.7592
6.81988	5.1683	4.3464	4.8142	4.764
6.82432	5.1789	4.358	4.821	4.7689
6.82876	5.1799	4.357	4.8277	4.7746
6.8332	5.1837	4.3647	4.8335	4.7814
6.83764	5.1914	4.3763	4.8412	4.7882
6.84208	5.1963	4.3821	4.8518	4.793
6.84652	5.2107	4.384	4.8596	4.7997
6.85096	5.2136	4.3975	4.8653	4.8046
6.8554	5.2213	4.4081	4.8837	4.8113
6.85984	5.2281	4.4168	4.8904	4.8258
6.86428	5.2329	4.4216	4.902	4.8345
6.86872	5.2397	4.4303	4.9097	4.8412
6.87316	5.2474	4.4409	4.9184	4.8518
6.8776	5.2551	4.4428	4.929	4.8596
6.88204	5.2647	4.4554	4.9367	4.8663
6.88648	5.2638	4.465	4.9454	4.875
6.89092	5.2773	4.4746	4.9541	4.8846
6.89536	5.2888	4.4833	4.9657	4.8914
6.8998	5.2956	4.4959	4.9763	4.8991
6.90424	5.3014	4.5045	5.0004	4.9059
6.90868	5.3101	4.5123	5.0091	4.9232
6.91312	5.3255	4.5267	5.0245	4.9377
6.91756	5.3313	4.5344	5.0352	4.9464
6.922	5.3332	4.5325	5.039	4.9503
6.92644	5.3342	4.546	5.039	4.9503
6.93088	5.3351	4.5402	5.0371	4.9493
6.93532	5.3332	4.5402	5.0371	4.9503
6.93976	5.3361	4.5393	5.0371	4.9483
6.9442	5.3351	4.5412	5.039	4.9503
6.94864	5.3361	4.5383	5.0371	4.9503
6.95308	5.3332	4.5402	5.039	4.9512
6.95752	5.3371	4.5393	5.04	4.9483
6.96196	5.3361	4.5383	5.04	4.9483
6.9664	5.3371	4.5402	5.039	4.9493
6.97084	5.3342	4.5373	5.0371	4.9474
6.97528	5.3274	4.5277	5.0303	4.9445
6.97972	5.3226	4.5267	5.0255	4.9377
6.98416	5.3178	4.52	5.0217	4.9358
6.9886	5.3101	4.5142	5.0091	4.9261
6.99304	5.3023	4.5074	5.0004	4.9107
6.99748	5.2985	4.4988	4.9917	4.9049
7.00192	5.2879	4.4901	4.9792	4.8943
7.00636	5.2821	4.4843	4.9696	4.8875
7.0108	5.2734	4.4756	4.9589	4.8798
7.01524	5.2676	4.4689	4.9483	4.8692
7.01968	5.2561	4.4621	4.9387	4.8605
7.02412	5.2551	4.4467	4.93	4.8518
7.02856	5.2406	4.4409	4.9213	4.8451
7.033	5.2319	4.4284	4.9088	4.8345
7.03744	5.2242	4.4158	4.8914	4.8229
7.04188	5.2204	4.41	4.8846	4.8152
7.04632	5.2146	4.4033	4.8769	4.8055
7.05076	5.2069	4.3956	4.8682	4.8007
7.0552	5.203	4.3917	4.8567	4.7959
7.05964	5.1972	4.3744	4.8499	4.7882
7.06408	5.1905	4.3734	4.8441	4.7833
7.06852	5.1866	4.3667	4.8345	4.7766
7.07296	5.1799	4.3589	4.8267	4.7718
7.0774	5.1693	4.3532	4.821	4.7669
7.08184	5.1635	4.3435	4.8075	4.7631
7.08628	5.1596	4.3368	4.8017	4.7496
7.09072	5.1557	4.3291	4.7939	4.7467
7.09516	5.15	4.3262	4.7853	4.7438
7.0996	5.1442	4.3194	4.7795	4.737
7.10404	5.1403	4.3108	4.7737	4.7322
7.10848	5.1365	4.3088	4.7679	4.7303
7.11292	5.1355	4.305	4.7621	4.7264
7.11736	5.1326	4.2982	4.7563	4.7206
7.1218	5.1268	4.303	4.7534	4.7197
7.12624	5.1191	4.2886	4.7476	4.7168
7.13068	5.1162	4.2847	4.738	4.71
7.13512	5.1133	4.2799	4.7312	4.7061
7.13956	5.1094	4.279	4.7274	4.7032
7.144	5.1027	4.2741	4.7235	4.7004
7.14844	5.1027	4.2712	4.7197	4.6984
7.15288	5.0969	4.2684	4.7158	4.6926
7.15732	5.095	4.2606	4.7168	4.6936
7.16176	5.0921	4.2655	4.711	4.6878
7.1662	5.0853	4.2568	4.7061	4.6849
7.17064	5.0824	4.252	4.7023	4.683
7.17508	5.0824	4.252	4.6994	4.6791
7.17952	5.0795	4.252	4.6926	4.6753
7.18396	5.0757	4.2481	4.6926	4.6743
7.1884	5.0766	4.25	4.6907	4.6714
7.19284	5.0718	4.2472	4.6907	4.6714
7.19728	5.0718	4.2404	4.6888	4.6704
7.20172	5.0718	4.2452	4.684	4.6666
7.20616	5.0709	4.2462	4.683	4.6666
7.2106	5.066	4.2404	4.684	4.6656
7.21504	5.067	4.2404	4.6811	4.6618
7.21948	5.066	4.2395	4.6791	4.6637
7.22392	5.0631	4.2395	4.6772	4.6627
7.22836	5.0631	4.2395	4.6772	4.6598
7.2328	5.0612	4.2395	4.6782	4.6618
7.23724	5.0612	4.2366	4.6772	4.6618
7.24168	5.0631	4.2366	4.6743	4.6618
7.24612	5.0602	4.2346	4.6762	4.6627
7.25056	5.0573	4.2346	4.6743	4.656
7.255	5.0593	4.2298	4.6724	4.6598
7.25944	5.0583	4.2337	4.6753	4.6579
7.26388	5.0573	4.2356	4.6724	4.6512
7.26832	5.0564	4.2337	4.6724	4.6579
7.27276	5.0554	4.2317	4.6714	4.6579
7.2772	5.0535	4.2327	4.6714	4.6589
7.28164	5.0554	4.2337	4.6714	4.656
7.28608	5.0545	4.2327	4.6685	4.656
7.29052	5.0554	4.2327	4.6685	4.6569
7.29496	5.0535	4.2298	4.6724	4.6579
7.2994	5.0535	4.2298	4.6704	4.6569
7.30384	5.0554	4.2327	4.6676	4.6531
7.30828	5.0535	4.2346	4.6656	4.655
7.31272	5.0525	4.2317	4.6704	4.6569
7.31716	5.0535	4.2337	4.6685	4.654
7.3216	5.0535	4.2327	4.6685	4.655
7.32604	5.0516	4.2298	4.6685	4.656
7.33048	5.0545	4.2327	4.6676	4.655
7.33492	5.0506	4.2298	4.6656	4.654
7.33936	5.0545	4.2289	4.6647	4.655
7.3438	5.0554	4.2317	4.6666	4.6531
7.34824	5.0535	4.2308	4.6676	4.655
7.35268	5.0496	4.2337	4.6676	4.654
7.35712	5.0525	4.2308	4.6685	4.655
7.36156	5.0516	4.2337	4.6676	4.6531
7.366	5.0516	4.2279	4.6656	4.654
7.37044	5.0525	4.2298	4.6666	4.655
7.37488	5.0535	4.2298	4.6656	4.6531
7.37932	5.0525	4.2308	4.6685	4.654
7.38376	5.0477	4.2308	4.6695	4.6512
7.3882	5.0487	4.2308	4.6676	4.654
7.39264	5.0487	4.2298	4.6656	4.6521
7.39708	5.0516	4.2298	4.6637	4.6521
7.40152	5.0506	4.2317	4.6666	4.6512
7.40596	5.0506	4.2289	4.6656	4.654
7.4104	5.0506	4.226	4.6676	4.6512
7.41484	5.0496	4.2317	4.6627	4.6521
7.41928	5.0487	4.2298	4.6656	4.654
7.42372	5.0496	4.2298	4.6666	4.6512
7.42816	5.0487	4.2279	4.6666	4.6521
7.4326	5.0496	4.2279	4.6656	4.6531
7.43704	5.0506	4.2279	4.6647	4.654
7.44148	5.0535	4.2327	4.6676	4.6531
7.44592	5.0506	4.2395	4.6676	4.6473
7.45036	5.0525	4.2308	4.6676	4.654
7.4548	5.0487	4.2289	4.6685	4.6531
7.45924	5.0525	4.2279	4.6676	4.654
7.46368	5.0506	4.226	4.6676	4.6521
7.46812	5.0467	4.2327	4.6666	4.6531
7.47256	5.0516	4.2375	4.6676	4.654
7.477	5.0525	4.2298	4.6666	4.655
7.48144	5.0506	4.2327	4.6676	4.6531
7.48588	5.0487	4.2327	4.6685	4.655
7.49032	5.0506	4.2221	4.6656	4.6521
7.49476	5.0535	4.2298	4.6676	4.6512
7.4992	5.0506	4.2289	4.6685	4.6521
7.50364	5.0535	4.2298	4.6676	4.6531
7.50808	5.0535	4.2317	4.6676	4.6531
7.51252	5.0554	4.2317	4.6695	4.654
7.51696	5.0535	4.2308	4.6685	4.655
7.5214	5.0535	4.2279	4.6714	4.6483
7.52584	5.0525	4.2308	4.6714	4.6531
7.53028	5.0525	4.2317	4.6704	4.654
7.53472	5.0535	4.2308	4.6704	4.654
7.53916	5.0554	4.226	4.6714	4.656
7.5436	5.0564	4.2317	4.6695	4.6512
7.54804	5.0545	4.2327	4.6704	4.656
7.55248	5.0573	4.2327	4.6714	4.656
7.55692	5.0564	4.2289	4.6724	4.654
7.56136	5.0573	4.2327	4.6743	4.6521
7.5658	5.0573	4.2346	4.6724	4.6589
7.57024	5.0564	4.2317	4.6753	4.6589
7.57468	5.0554	4.2337	4.6762	4.6598
7.57912	5.0602	4.224	4.6801	4.6589
7.58356	5.0602	4.2356	4.6801	4.6579
7.588	5.0612	4.2346	4.6801	4.6618
7.59244	5.0631	4.2366	4.6801	4.6627
7.59688	5.0651	4.2395	4.6801	4.6637
7.60132	5.0651	4.2356	4.683	4.6647
7.60576	5.067	4.2375	4.6868	4.6647
7.6102	5.068	4.2404	4.6878	4.6685
7.61464	5.0689	4.2414	4.6897	4.6656
7.61908	5.0718	4.2414	4.6907	4.6695
7.62352	5.0718	4.2423	4.6907	4.6714
7.62796	5.0766	4.2472	4.6946	4.6724
7.6324	5.0766	4.2443	4.6955	4.6704
7.63684	5.0795	4.2452	4.6984	4.6704
7.64128	5.0824	4.2472	4.7013	4.6772
7.64572	5.0834	4.25	4.7032	4.6782
7.65016	5.0873	4.2549	4.7071	4.6811
7.6546	5.0892	4.2568	4.7081	4.683
7.65904	5.0911	4.2616	4.7071	4.6888
7.66348	5.095	4.2606	4.711	4.6849
7.66792	5.095	4.2635	4.7148	4.6897
7.67236	5.1046	4.2645	4.7187	4.6926
7.6768	5.1065	4.2722	4.7225	4.6936
7.68124	5.1114	4.277	4.7274	4.7032
7.68568	5.1133	4.2818	4.738	4.7042
7.69012	5.1172	4.2838	4.7399	4.7081
7.69456	5.1181	4.2876	4.7447	4.7129
7.699	5.1229	4.2867	4.7476	4.7148
7.70344	5.1249	4.2973	4.7525	4.7168
7.70788	5.1307	4.2982	4.7573	4.7225
7.71232	5.1326	4.304	4.7621	4.7264
7.71676	5.1365	4.3069	4.7669	4.7312
7.7212	5.1403	4.3146	4.7727	4.7351
7.72564	5.149	4.3175	4.7804	4.738
7.73008	5.1606	4.3339	4.8017	4.7476
7.73452	5.1625	4.3397	4.8065	4.7563
7.73896	5.1702	4.3435	4.8132	4.7631
7.7434	5.175	4.3512	4.8181	4.7679
7.74784	5.1799	4.358	4.8258	4.7737
7.75228	5.1828	4.3715	4.8325	4.7775
7.75672	5.1885	4.3715	4.8403	4.7843
7.76116	5.1982	4.384	4.8576	4.7978
7.7656	5.2127	4.3879	4.8663	4.8017
7.77004	5.2165	4.4052	4.8692	4.8103
7.77448	5.2242	4.411	4.8875	4.8152
7.77892	5.231	4.4197	4.8953	4.8287
7.78336	5.2358	4.4274	4.9049	4.8383
7.7878	5.2426	4.437	4.9126	4.847
7.79224	5.2493	4.438	4.9223	4.8557
7.79668	5.257	4.4525	4.931	4.8625
7.80112	5.2647	4.4573	4.9425	4.8702
7.80556	5.2734	4.4689	4.9531	4.8779
7.81	5.2802	4.4766	4.9609	4.8856
7.81444	5.2927	4.4824	4.9744	4.8962
7.81888	5.3014	4.5026	4.9975	4.903
7.82332	5.3081	4.5113	5.0052	4.9184
7.82776	5.3149	4.519	5.011	4.9281
7.8322	5.3226	4.5219	5.0226	4.9358
7.83664	5.3264	4.5306	5.0313	4.9416
7.84108	5.3361	4.5412	5.04	4.9503
7.84552	5.3409	4.5441	5.0467	4.957
7.84996	5.3448	4.5508	5.0467	4.9551
7.8544	5.3438	4.5412	5.0467	4.958
7.85884	5.3448	4.5441	5.0487	4.957
7.86328	5.3448	4.5441	5.0467	4.958
7.86772	5.3438	4.546	5.0487	4.9609
7.87216	5.3438	4.545	5.0477	4.9589
7.8766	5.3448	4.5479	5.0487	4.957
7.88104	5.3438	4.546	5.0496	4.957
7.88548	5.3448	4.547	5.0477	4.958
7.88992	5.3448	4.547	5.0487	4.9589
7.89436	5.3428	4.545	5.0487	4.9589
7.8988	5.3448	4.545	5.0487	4.958
7.90324	5.3428	4.546	5.0487	4.9599
7.90768	5.339	4.545	5.0458	4.956
7.91212	5.3361	4.5258	5.0448	4.9512
7.91656	5.3303	4.5335	5.0361	4.9454
7.921	5.3226	4.5286	5.0255	4.9339
7.92544	5.3197	4.52	5.0207	4.93
7.92988	5.312	4.5132	5.0101	4.9203
7.93432	5.3052	4.5055	5.0024	4.9146
7.93876	5.3004	4.4988	4.9937	4.9068
7.9432	5.2927	4.4901	4.9811	4.9001
7.94764	5.285	4.4833	4.9734	4.8914
7.95208	5.2763	4.4766	4.9609	4.8798
7.95652	5.2618	4.466	4.9503	4.8711
7.96096	5.2551	4.4505	4.9416	4.8634
7.9654	5.2493	4.4438	4.9242	4.8567
7.96984	5.2397	4.437	4.9107	4.8383
7.97428	5.2348	4.4264	4.9049	4.8325
7.97872	5.2271	4.4216	4.8962	4.8248
7.98316	5.2233	4.412	4.8866	4.8171
7.9876	5.2155	4.4033	4.8789	4.8103
7.99204	5.2098	4.4023	4.8692	4.8036
7.99648	5.204	4.3869	4.8596	4.7978
8.00092	5.1847	4.3782	4.847	4.7843
8.00536	5.1789	4.3657	4.8383	4.7785
8.0098	5.177	4.3609	4.8258	4.7727
8.01424	5.1721	4.3512	4.8181	4.7582
8.01868	5.1644	4.3464	4.8055	4.7563
8.02312	5.1615	4.3377	4.8026	4.7534
8.02756	5.1567	4.3348	4.7968	4.7486
8.032	5.15	4.3291	4.7891	4.7447
8.03644	5.148	4.3242	4.7814	4.7389
8.04088	5.1451	4.3165	4.7746	4.7341
8.04532	5.1374	4.3136	4.7708	4.7303
8.04976	5.1345	4.304	4.766	4.7274
8.0542	5.1278	4.2982	4.7592	4.7245
8.05864	5.1249	4.2915	4.7457	4.7197
8.06308	5.121	4.2905	4.7447	4.7139
8.06752	5.1181	4.2867	4.7389	4.71
8.07196	5.1133	4.2809	4.7332	4.7061
8.0764	5.1085	4.279	4.7283	4.7032
8.08084	5.1056	4.2761	4.7254	4.7013
8.08528	5.1027	4.2732	4.7225	4.6946
8.08972	5.0979	4.2684	4.7206	4.6965
8.09416	5.095	4.2674	4.7168	4.6926
8.0986	5.0911	4.2664	4.7139	4.6907
8.10304	5.0873	4.2606	4.71	4.6897
8.10748	5.0853	4.2568	4.7042	4.6859
8.11192	5.0844	4.2529	4.7023	4.6772
8.11636	5.0834	4.2539	4.7004	4.6791
8.1208	5.0795	4.2529	4.6984	4.6772
8.12524	5.0776	4.2481	4.6955	4.6753
8.12968	5.0766	4.2491	4.6917	4.6743
8.13412	5.0737	4.2491	4.6917	4.6743
8.13856	5.0737	4.2462	4.6897	4.6714
8.143	5.0737	4.2423	4.6888	4.6695
8.14744	5.0699	4.2414	4.6878	4.6714
8.15188	5.0699	4.2549	4.6859	4.6695
8.15632	5.067	4.2433	4.682	4.6666
8.16076	5.067	4.2404	4.682	4.6685
8.1652	5.0651	4.2404	4.6801	4.6608
8.16964	5.066	4.2395	4.682	4.6637
8.17408	5.0631	4.2385	4.6772	4.6656
8.17852	5.0622	4.2356	4.6762	4.6627
8.18296	5.0612	4.2395	4.6782	4.6627
8.1874	5.0612	4.2375	4.6782	4.6627
8.19184	5.0622	4.2356	4.6762	4.6618
8.19628	5.0602	4.2366	4.6762	4.6598
8.20072	5.0583	4.2356	4.6724	4.6569
8.20516	5.0583	4.2366	4.6753	4.6598
8.2096	5.0593	4.2356	4.6733	4.6589
8.21404	5.0554	4.2327	4.6714	4.6589
8.21848	5.0573	4.2346	4.6743	4.6569
8.22292	5.0554	4.2317	4.6714	4.6579
8.22736	5.0554	4.2375	4.6743	4.6569
8.2318	5.0554	4.2317	4.6733	4.6569
8.23624	5.0545	4.2298	4.6714	4.6589
8.24068	5.0545	4.2366	4.6695	4.6569
8.24512	5.0545	4.2337	4.6695	4.654
8.24956	5.0525	4.2443	4.6714	4.655
8.254	5.0545	4.2346	4.6714	4.655
8.25844	5.0545	4.2317	4.6676	4.655
8.26288	5.0535	4.2298	4.6666	4.656
8.26732	5.0525	4.2337	4.6685	4.656
8.27176	5.0516	4.2317	4.6685	4.656
8.27621	5.0535	4.2298	4.6685	4.656
8.28065	5.0516	4.2308	4.6647	4.6531
8.28509	5.0516	4.2317	4.6695	4.654
8.28953	5.0516	4.2317	4.6666	4.6531
8.29397	5.0516	4.2317	4.6676	4.654
8.29841	5.0525	4.2298	4.6676	4.654
8.30285	5.0496	4.2308	4.6627	4.6473
8.30729	5.0525	4.2308	4.6676	4.6531
8.31173	5.0506	4.2298	4.6676	4.6531
8.31617	5.0487	4.2298	4.6676	4.6531
8.32061	5.0487	4.2327	4.6676	4.654
8.32505	5.0516	4.2317	4.6666	4.654
8.32949	5.0516	4.2337	4.6685	4.6521
8.33393	5.0525	4.2317	4.6676	4.6531
8.33837	5.0458	4.2308	4.6685	4.6512
8.34281	5.0516	4.2317	4.6676	4.6521
8.34725	5.0516	4.2337	4.6666	4.6512
8.35169	5.0525	4.2327	4.6656	4.655
8.35613	5.0506	4.2317	4.6647	4.654
8.36057	5.0506	4.2327	4.6676	4.6531
8.36501	5.0496	4.2308	4.6676	4.6531
8.36945	5.0516	4.2298	4.6666	4.654
8.37389	5.0506	4.2346	4.6656	4.6531
8.37833	5.0516	4.2317	4.6676	4.654
8.38277	5.0506	4.2308	4.6647	4.655
8.38721	5.0516	4.2346	4.6685	4.6531
8.39165	5.0496	4.2308	4.6676	4.654
8.39609	5.0516	4.2317	4.6666	4.6569
8.40053	5.0516	4.2308	4.6685	4.654
8.40497	5.0516	4.2279	4.6695	4.6502
8.40941	5.0506	4.2298	4.6676	4.6521
8.41385	5.0496	4.2289	4.6676	4.654
8.41829	5.0516	4.2298	4.6695	4.6531
8.42273	5.0506	4.2308	4.6656	4.654
8.42717	5.0516	4.2346	4.6676	4.6569
8.43161	5.0516	4.226	4.6676	4.6492
8.43605	5.0516	4.2289	4.6676	4.6531
8.44049	5.0535	4.2298	4.6676	4.6569
8.44493	5.0525	4.2308	4.6695	4.656
8.44937	5.0535	4.2298	4.6695	4.654
8.45381	5.0554	4.2317	4.6676	4.6531
8.45825	5.0535	4.2308	4.6724	4.6531
8.46269	5.0535	4.2317	4.6695	4.6492
8.46713	5.0516	4.2308	4.6685	4.6531
8.47157	5.0525	4.2327	4.6695	4.654
8.47601	5.0535	4.2337	4.6704	4.6569
8.48045	5.0554	4.2327	4.6695	4.656
8.48489	5.0535	4.2289	4.6704	4.656
8.48933	5.0554	4.2298	4.6724	4.655
8.49377	5.0545	4.2317	4.6704	4.6512
8.49821	5.0564	4.2317	4.6733	4.6569
8.50265	5.0573	4.2308	4.6733	4.6569
8.50709	5.0583	4.2337	4.6753	4.6512
8.51153	5.0573	4.2337	4.6733	4.6589
8.51597	5.0593	4.2298	4.6733	4.6589
8.52041	5.0602	4.2279	4.6762	4.6589
8.52485	5.0583	4.2337	4.6753	4.6569
8.52929	5.0612	4.2346	4.6791	4.6598
8.53373	5.0622	4.2366	4.6772	4.6627
8.53817	5.0593	4.2327	4.6791	4.6608
8.54261	5.0651	4.2366	4.6791	4.6637
8.54705	5.068	4.2395	4.683	4.6647
8.55149	5.0641	4.2404	4.6859	4.6647
8.55593	5.066	4.2404	4.6849	4.6666
8.56037	5.068	4.2404	4.6878	4.6656
8.56481	5.0718	4.2433	4.6897	4.6676
8.56925	5.0737	4.2404	4.6907	4.6714
8.57369	5.0766	4.2443	4.6955	4.6704
8.57813	5.0747	4.2433	4.6946	4.6743
8.58257	5.0795	4.2491	4.6994	4.6753
8.58701	5.0824	4.25	4.7013	4.6772
8.59145	5.0834	4.2491	4.7052	4.6801
8.59589	5.0892	4.2539	4.7071	4.6801
8.60033	5.0873	4.2568	4.7071	4.6849
8.60477	5.0911	4.2597	4.711	4.6868
8.60921	5.095	4.2626	4.7119	4.6878
8.61365	5.0979	4.2645	4.7177	4.6926
8.61809	5.1008	4.2645	4.7197	4.6936
8.62253	5.1085	4.2684	4.7216	4.6975
8.62697	5.1114	4.278	4.7283	4.7004
8.63141	5.1133	4.277	4.738	4.7023
8.63585	5.1181	4.2867	4.7389	4.709
8.64029	5.1201	4.2857	4.7447	4.7119
8.64473	5.1239	4.2924	4.7505	4.7158
8.64917	5.1268	4.2953	4.7534	4.7197
8.65361	5.1297	4.2992	4.7602	4.7225
8.65805	5.1336	4.3079	4.764	4.7264
8.66249	5.1384	4.3117	4.7689	4.7303
8.66693	5.1413	4.3108	4.7746	4.7332
8.67137	5.15	4.3156	4.7804	4.7389
8.67581	5.1509	4.3281	4.792	4.7447
8.68025	5.1606	4.3348	4.7997	4.7534
8.68469	5.1635	4.3416	4.8075	4.7582
8.68913	5.1673	4.3474	4.8142	4.7602
8.69357	5.175	4.3522	4.821	4.7698
8.69801	5.1789	4.3589	4.8267	4.7746
8.70245	5.1847	4.3657	4.8354	4.7795
8.70689	5.1885	4.3705	4.8422	4.7862
8.71133	5.1972	4.3792	4.8518	4.792
8.71577	5.202	4.383	4.8586	4.7997
8.72021	5.2146	4.4043	4.8653	4.8046
8.72465	5.2194	4.4043	4.8817	4.8103
8.72909	5.2262	4.4091	4.8885	4.8239
8.73353	5.23	4.4216	4.8953	4.8325
8.73797	5.2387	4.4245	4.9059	4.8403
8.74241	5.2435	4.4341	4.9136	4.848
8.74685	5.2512	4.4457	4.9242	4.8557
8.75129	5.258	4.4534	4.9339	4.8625
8.75573	5.2647	4.4611	4.9425	4.8711
8.76017	5.2734	4.4669	4.9522	4.8779
8.76461	5.2888	4.4833	4.9638	4.8885
8.76905	5.2946	4.4949	4.9744	4.8962
8.77349	5.3014	4.5026	4.9937	4.902
8.77793	5.3072	4.5084	5.0062	4.9203
8.78237	5.3139	4.519	5.0149	4.929
8.78681	5.3226	4.5258	5.0236	4.9367
8.79125	5.3293	4.5335	5.0303	4.9435
8.79569	5.3342	4.5402	5.0409	4.9522
8.80013	5.339	4.5412	5.0419	4.9522
8.80457	5.3351	4.5431	5.0429	4.9512
8.80901	5.339	4.5431	5.0419	4.9522
8.81345	5.338	4.5402	5.0419	4.9522
8.81789	5.338	4.5422	5.0419	4.9541
8.82233	5.338	4.5383	5.0429	4.9541
8.82677	5.338	4.5422	5.0409	4.9531
8.83121	5.339	4.5431	5.0429	4.9503
8.83565	5.339	4.5402	5.0458	4.9522
8.84009	5.3399	4.5422	5.0429	4.9541
8.84453	5.339	4.5412	5.0429	4.9522
8.84897	5.3409	4.5412	5.0429	4.9541
8.85341	5.3361	4.5354	5.04	4.9503
8.85785	5.3322	4.5383	5.0332	4.9474
8.86229	5.3245	4.5373	5.0332	4.9416
8.86673	5.3197	4.5286	5.0207	4.9348
[truncated: 1,041,035+ more rows]
