# Supplementary material for: Imperceptible, designable, and scalable braided electronic cord
Source: Nat Commun. 2022 Nov 19;13:7097. doi: 10.1038/s41467-022-34918-x (PMC9675780; doi:10.1038/s41467-022-34918-x)
Supplement: Supplementary file 6 — Source Data [file 41467_2022_34918_MOESM6_ESM.zip › Supplementary Source Data/figure 2d.repeated compress release over 10,000 cycles/cycle2.xlsx]

## Sheet: Sheet1
TimeStep	Ch1	Ch2	Ch3	Ch4
	C (pF)	C (pF)	C (pF)	C (pF)
4631.1	5.148	4.3127	4.7718	4.7418
4631.1	5.1577	4.3233	4.7872	4.7554
4631.11	5.1615	4.3291	4.792	4.7592
4631.11	5.1664	4.3348	4.7997	4.7631
4631.12	5.1702	4.3445	4.8113	4.7708
4631.12	5.1866	4.3426	4.8171	4.7766
4631.13	5.1914	4.3628	4.8267	4.7843
4631.13	5.1972	4.3686	4.8441	4.7872
4631.14	5.2011	4.3773	4.8547	4.8036
4631.14	5.2059	4.3859	4.8605	4.8094
4631.15	5.2155	4.3927	4.8692	4.8181
4631.15	5.2175	4.4014	4.8779	4.8267
4631.16	5.2271	4.4062	4.8904	4.8345
4631.16	5.2348	4.4187	4.8972	4.8441
4631.17	5.2406	4.4197	4.9078	4.846
4631.17	5.2512	4.4322	4.9146	4.8576
4631.18	5.2647	4.4447	4.9261	4.8673
4631.18	5.2696	4.4631	4.9387	4.8731
4631.19	5.2773	4.465	4.957	4.8798
4631.19	5.286	4.4766	4.9667	4.8972
4631.2	5.2917	4.4804	4.9763	4.9049
4631.2	5.2985	4.4891	4.986	4.9126
4631.21	5.3033	4.4939	4.9908	4.9203
4631.21	5.3101	4.5016	4.9975	4.9271
4631.22	5.3168	4.5065	5.0062	4.9319
4631.22	5.3216	4.5142	5.0139	4.9387
4631.23	5.3216	4.5103	5.012	4.9377
4631.23	5.3245	4.5123	5.013	4.9387
4631.24	5.3216	4.5113	5.0139	4.9406
4631.25	5.3245	4.5113	5.013	4.9406
4631.25	5.3245	4.5123	5.012	4.9387
4631.26	5.3245	4.5161	5.0149	4.9387
4631.26	5.3245	4.5142	5.0149	4.9396
4631.27	5.3226	4.5123	5.013	4.9377
4631.27	5.3236	4.5113	5.0149	4.9377
4631.28	5.3216	4.5123	5.0159	4.9406
4631.28	5.3226	4.5132	5.013	4.9396
4631.29	5.3236	4.5161	5.0139	4.9416
4631.29	5.3197	4.5103	5.0139	4.9367
4631.3	5.3158	4.5074	5.0091	4.9339
4631.3	5.312	4.4978	5.0014	4.9329
4631.31	5.3081	4.4978	4.9966	4.9213
4631.31	5.3043	4.492	4.9908	4.9155
4631.32	5.2956	4.4872	4.9821	4.9059
4631.32	5.2888	4.4824	4.9763	4.902
4631.33	5.2831	4.4746	4.9667	4.8943
4631.33	5.2773	4.466	4.957	4.8866
4631.34	5.2676	4.4592	4.9454	4.8769
4631.34	5.2618	4.4505	4.9367	4.8673
4631.35	5.2464	4.4409	4.9261	4.8605
4631.35	5.2387	4.4274	4.9136	4.8518
4631.36	5.2329	4.4197	4.8962	4.8441
4631.36	5.2271	4.411	4.8866	4.8258
4631.37	5.2194	4.4043	4.876	4.819
4631.37	5.2136	4.3946	4.8682	4.8113
4631.38	5.2049	4.384	4.8576	4.8036
4631.38	5.1963	4.3792	4.846	4.7959
4631.39	5.1943	4.3724	4.8393	4.7901
4631.39	5.1866	4.3638	4.8316	4.7843
4631.4	5.1789	4.358	4.8219	4.7775
4631.4	5.1702	4.3474	4.8123	4.7718
4631.41	5.1654	4.3377	4.8046	4.766
4631.41	5.1586	4.3291	4.7882	4.7631
4631.42	5.1548	4.3214	4.7804	4.7486
4631.42	5.1451	4.3098	4.766	4.738
4631.43	5.1403	4.304	4.7602	4.7332
4631.43	5.1365	4.2992	4.7505	4.7312
4631.44	5.1336	4.2934	4.7438	4.7264
4631.44	5.1268	4.2867	4.7389	4.7225
4631.45	5.1229	4.2818	4.7303	4.7187
4631.45	5.1162	4.2751	4.7274	4.7148
4631.46	5.1143	4.2664	4.7206	4.71
4631.46	5.1094	4.2645	4.711	4.7023
4631.47	5.1046	4.2587	4.7071	4.6984
4631.47	5.1037	4.2549	4.7042	4.6975
4631.48	5.0969	4.25	4.6975	4.6907
4631.48	5.095	4.2491	4.6907	4.6897
4631.49	5.0901	4.2462	4.6897	4.6859
4631.49	5.0882	4.2423	4.6878	4.683
4631.5	5.0853	4.2404	4.683	4.6811
4631.5	5.0815	4.2395	4.682	4.6772
4631.51	5.0776	4.2366	4.6772	4.6762
4631.51	5.0757	4.226	4.6724	4.6724
4631.52	5.0718	4.2298	4.6695	4.6685
4631.53	5.0699	4.225	4.6685	4.6685
4631.53	5.0699	4.224	4.6647	4.6666
4631.54	5.067	4.2231	4.6647	4.6627
4631.54	5.0641	4.2221	4.6598	4.6618
4631.55	5.0631	4.2202	4.6598	4.6608
4631.55	5.0583	4.2202	4.6569	4.6598
4631.56	5.0602	4.2163	4.656	4.656
4631.56	5.0545	4.2144	4.654	4.656
4631.57	5.0554	4.2154	4.6454	4.655
4631.57	5.0535	4.2125	4.6521	4.654
4631.58	5.0525	4.2125	4.6483	4.6521
4631.58	5.0525	4.2134	4.6502	4.6502
4631.59	5.0506	4.2096	4.6483	4.6521
4631.59	5.0496	4.2134	4.6454	4.6502
4631.6	5.0477	4.2106	4.6434	4.6502
4631.6	5.0496	4.2144	4.6444	4.6483
4631.61	5.0477	4.2077	4.6425	4.6473
4631.61	5.0467	4.2106	4.6415	4.6502
4631.62	5.0448	4.2106	4.6425	4.6483
4631.62	5.0467	4.2077	4.6415	4.6473
4631.63	5.0448	4.2067	4.6396	4.6473
4631.63	5.0448	4.2057	4.6405	4.6434
4631.64	5.0419	4.2057	4.6396	4.6473
4631.64	5.0448	4.2077	4.6405	4.6386
4631.65	5.0448	4.2077	4.6405	4.6454
4631.65	5.04	4.2048	4.6386	4.6463
4631.66	5.0419	4.2086	4.6376	4.6425
4631.66	5.0419	4.2077	4.6386	4.6425
4631.67	5.0438	4.2057	4.6367	4.6434
4631.67	5.0409	4.2038	4.6376	4.6405
4631.68	5.04	4.2057	4.6367	4.6454
4631.68	5.04	4.2077	4.6338	4.6425
4631.69	5.0409	4.2067	4.6348	4.6386
4631.69	5.039	4.2048	4.6357	4.6425
4631.7	5.04	4.2038	4.6348	4.6434
4631.7	5.039	4.2067	4.6338	4.6415
4631.71	5.039	4.2057	4.6338	4.6376
4631.71	5.039	4.2067	4.6338	4.6405
4631.72	5.039	4.2028	4.6309	4.6415
4631.72	5.039	4.2038	4.6348	4.6405
4631.73	5.039	4.2028	4.6357	4.6415
4631.73	5.039	4.2057	4.6319	4.6405
4631.74	5.04	4.2038	4.6328	4.6405
4631.74	5.039	4.2048	4.6328	4.6425
4631.75	5.0371	4.2038	4.6338	4.6386
4631.75	5.0371	4.2028	4.6348	4.6415
4631.76	5.0381	4.2048	4.6328	4.6357
4631.76	5.039	4.2028	4.6328	4.6405
4631.77	5.04	4.2067	4.6338	4.6405
4631.77	5.039	4.2067	4.6299	4.6396
4631.78	5.0352	4.2	4.6348	4.6415
4631.78	5.0371	4.2009	4.6348	4.6396
4631.79	5.0371	4.2048	4.6376	4.6405
4631.79	5.0381	4.2038	4.6328	4.6386
4631.8	5.039	4.2067	4.6348	4.6376
4631.81	5.039	4.2048	4.6338	4.6405
4631.81	5.039	4.2057	4.6338	4.6386
4631.82	5.0352	4.2038	4.6319	4.6386
4631.82	5.039	4.2057	4.6319	4.6396
4631.83	5.0352	4.2048	4.6319	4.6405
4631.83	5.0371	4.2038	4.6299	4.6376
4631.84	5.0381	4.2038	4.6319	4.6396
4631.84	5.0361	4.2	4.6348	4.6405
4631.85	5.0361	4.2038	4.6367	4.6405
4631.85	5.0381	4.2038	4.6328	4.6405
4631.86	5.0381	4.2057	4.6328	4.6434
4631.86	5.0371	4.2019	4.6348	4.6405
4631.87	5.039	4.2048	4.6348	4.6434
4631.87	5.0371	4.2048	4.6348	4.6396
4631.88	5.039	4.2009	4.6328	4.6396
4631.88	5.039	4.2048	4.6348	4.6386
4631.89	5.0371	4.2028	4.6348	4.6396
4631.89	5.04	4.2048	4.6328	4.6405
4631.9	5.0361	4.2019	4.6319	4.6405
4631.9	5.0371	4.2038	4.6328	4.6405
4631.91	5.0361	4.2038	4.6348	4.6396
4631.91	5.04	4.2057	4.6357	4.6396
4631.92	5.0381	4.2057	4.6348	4.6405
4631.92	5.04	4.2038	4.6348	4.6405
4631.93	5.04	4.2038	4.6376	4.6376
4631.93	5.039	4.2038	4.6348	4.6444
4631.94	5.04	4.2019	4.6328	4.6405
4631.94	5.04	4.2038	4.6367	4.6405
4631.95	5.0419	4.2038	4.6357	4.6415
4631.95	5.0409	4.2038	4.6357	4.6434
4631.96	5.0409	4.2028	4.6376	4.6434
4631.96	5.039	4.2057	4.6376	4.6425
4631.97	5.0419	4.2019	4.6386	4.6415
4631.97	5.0429	4.2057	4.6396	4.6415
4631.98	5.0448	4.2077	4.6376	4.6434
4631.98	5.0429	4.2028	4.6415	4.6444
4631.99	5.0467	4.2057	4.6396	4.6483
4631.99	5.0448	4.2077	4.6415	4.6454
4632	5.0458	4.2048	4.6415	4.6425
4632	5.0458	4.2048	4.6376	4.6444
4632.01	5.0458	4.2077	4.6454	4.6463
4632.01	5.0477	4.2096	4.6463	4.6463
4632.02	5.0477	4.2077	4.6473	4.6473
4632.02	5.0516	4.2106	4.6454	4.6502
4632.03	5.0516	4.2115	4.6502	4.6531
4632.03	5.0535	4.2125	4.6512	4.6512
4632.04	5.0535	4.2134	4.654	4.655
4632.04	5.0545	4.2125	4.656	4.654
4632.05	5.0564	4.2144	4.6569	4.6569
4632.05	5.0602	4.2221	4.656	4.655
4632.06	5.0631	4.2192	4.6608	4.6598
4632.06	5.0622	4.2211	4.6618	4.6637
4632.07	5.066	4.2231	4.6666	4.6627
4632.07	5.0699	4.225	4.6685	4.6656
4632.08	5.0699	4.226	4.6676	4.6676
4632.08	5.0718	4.2269	4.6704	4.6695
4632.09	5.0737	4.2279	4.6743	4.6714
4632.1	5.0776	4.2337	4.6753	4.6724
4632.1	5.0795	4.2346	4.6811	4.6743
4632.11	5.0882	4.2375	4.682	4.6772
4632.11	5.0921	4.2423	4.6859	4.6801
4632.12	5.093	4.2472	4.6936	4.683
4632.12	5.0969	4.25	4.6975	4.6907
4632.13	5.0998	4.25	4.7032	4.6936
4632.13	5.1027	4.2578	4.7081	4.6965
4632.14	5.1065	4.2606	4.71	4.6984
4632.14	5.1094	4.2645	4.7158	4.7013
4632.15	5.1143	4.2684	4.7206	4.7052
4632.15	5.1181	4.2732	4.7254	4.711
4632.16	5.121	4.277	4.7322	4.7139
4632.16	5.1278	4.2828	4.738	4.7148
4632.17	5.1336	4.2944	4.7428	4.7216
4632.17	5.1384	4.2992	4.7563	4.7274
4632.18	5.1393	4.3011	4.764	4.737
4632.18	5.1471	4.3069	4.7679	4.7418
4632.19	5.1509	4.3156	4.7775	4.7457
4632.19	5.1529	4.3223	4.7833	4.7534
4632.2	5.1596	4.3281	4.791	4.7573
4632.2	5.1644	4.3339	4.7988	4.7621
4632.21	5.1721	4.3397	4.8065	4.766
4632.21	5.1905	4.3551	4.8248	4.7804
4632.22	5.1953	4.3657	4.8354	4.7862
4632.22	5.1982	4.3773	4.8489	4.7939
4632.23	5.2059	4.384	4.8605	4.8055
4632.23	5.2117	4.3898	4.8673	4.8152
4632.24	5.2194	4.3985	4.875	4.8219
4632.24	5.2252	4.4062	4.8837	4.8316
4632.25	5.2339	4.4149	4.8953	4.8383
4632.25	5.2397	4.4245	4.9049	4.8489
4632.26	5.2435	4.4293	4.9136	4.8557
4632.26	5.2532	4.4409	4.9223	4.8653
4632.27	5.2686	4.4496	4.9329	4.8721
4632.27	5.2724	4.464	4.9464	4.8808
4632.28	5.2831	4.4737	4.9647	4.8875
4632.28	5.286	4.4814	4.9734	4.902
4632.29	5.2956	4.4852	4.9821	4.9088
4632.29	5.3014	4.4939	4.9908	4.9155
4632.3	5.3091	4.4997	4.9975	4.9232
4632.3	5.313	4.5065	5.0043	4.929
4632.31	5.3207	4.5065	5.011	4.9387
4632.31	5.3187	4.5113	5.0091	4.9358
4632.32	5.3197	4.5103	5.013	4.9367
4632.32	5.3226	4.5103	5.012	4.9358
4632.33	5.3197	4.5094	5.0091	4.9367
4632.33	5.3216	4.5132	5.012	4.9367
4632.34	5.3197	4.5055	5.0139	4.9339
4632.34	5.3216	4.5113	5.0091	4.9367
4632.35	5.3216	4.5113	5.013	4.9367
4632.35	5.3197	4.5123	5.011	4.9358
4632.36	5.3207	4.5103	5.013	4.9358
4632.36	5.3207	4.5094	5.013	4.9367
4632.37	5.3187	4.5132	5.0091	4.9358
4632.38	5.3226	4.5123	5.011	4.9358
4632.38	5.3158	4.5094	5.0081	4.9319
4632.39	5.3091	4.5016	5.0024	4.929
4632.39	5.3052	4.5026	4.9937	4.9232
4632.4	5.3014	4.492	4.9879	4.9117
4632.4	5.2946	4.4824	4.9792	4.9049
4632.41	5.286	4.4766	4.9724	4.8953
4632.41	5.2792	4.4717	4.9609	4.8904
4632.42	5.2724	4.465	4.9541	4.8808
4632.42	5.2696	4.4582	4.9435	4.874
4632.43	5.2618	4.4505	4.9329	4.8653
4632.43	5.2522	4.4457	4.9242	4.8576
4632.44	5.2368	4.4322	4.9117	4.848
4632.44	5.231	4.4129	4.902	4.8393
4632.45	5.2233	4.4071	4.8846	4.8306
4632.45	5.2155	4.3985	4.874	4.8152
4632.46	5.2088	4.3888	4.8644	4.8075
4632.46	5.2011	4.3792	4.8538	4.7997
4632.47	5.1963	4.3782	4.8451	4.7949
4632.47	5.1934	4.3676	4.8345	4.7891
4632.48	5.1847	4.3618	4.8258	4.7785
4632.48	5.1789	4.3551	4.819	4.7746
4632.49	5.175	4.3455	4.8103	4.7679
4632.49	5.1615	4.3416	4.8017	4.764
4632.5	5.1606	4.3271	4.7833	4.7563
4632.5	5.1538	4.3185	4.7785	4.7438
4632.51	5.148	4.3088	4.7698	4.7409
4632.51	5.1432	4.3059	4.7621	4.7351
4632.52	5.1393	4.3021	4.7534	4.7303
4632.52	5.1345	4.2934	4.7476	4.7283
4632.53	5.1307	4.2924	4.7438	4.7235
4632.53	5.1278	4.2838	4.737	4.7187
4632.54	5.1239	4.277	4.7303	4.7148
4632.54	5.1191	4.2712	4.7245	4.711
4632.55	5.1162	4.2645	4.7168	4.7081
4632.55	5.1085	4.2645	4.709	4.7061
4632.56	5.1037	4.2587	4.7042	4.6965
4632.56	5.0998	4.252	4.7004	4.6936
4632.57	5.0969	4.252	4.6984	4.6907
4632.57	5.093	4.2423	4.6897	4.6888
4632.58	5.0901	4.2433	4.6888	4.6859
4632.58	5.0863	4.2423	4.6849	4.6801
4632.59	5.0853	4.2404	4.6772	4.6811
4632.59	5.0834	4.2385	4.6791	4.6772
4632.6	5.0776	4.2317	4.6772	4.6743
4632.6	5.0709	4.2298	4.6743	4.6714
4632.61	5.0728	4.2289	4.6704	4.6724
4632.61	5.0699	4.226	4.6656	4.6666
4632.62	5.068	4.225	4.6656	4.6618
4632.62	5.0641	4.2221	4.6637	4.6627
4632.63	5.0641	4.2221	4.6598	4.6608
4632.63	5.0622	4.2221	4.6579	4.6598
4632.64	5.0612	4.2154	4.6569	4.6589
4632.64	5.0583	4.2173	4.655	4.656
4632.65	5.0573	4.2154	4.6521	4.6531
4632.66	5.0535	4.2154	4.6512	4.6531
4632.66	5.0545	4.2134	4.6531	4.654
4632.67	5.0535	4.2134	4.6483	4.6512
4632.67	5.0516	4.2125	4.6463	4.6512
4632.68	5.0506	4.2115	4.6483	4.6502
4632.68	5.0506	4.2115	4.6454	4.6502
4632.69	5.0487	4.2125	4.6405	4.6492
4632.69	5.0477	4.2115	4.6444	4.6483
4632.7	5.0458	4.2086	4.6434	4.6473
4632.7	5.0477	4.2096	4.6386	4.6473
4632.71	5.0467	4.2077	4.6415	4.6473
4632.71	5.0448	4.2125	4.6405	4.6473
4632.72	5.0458	4.2077	4.6415	4.6454
4632.72	5.0438	4.2067	4.6405	4.6454
4632.73	5.0429	4.2038	4.6386	4.6386
4632.73	5.0429	4.2048	4.6386	4.6444
4632.74	5.0429	4.2086	4.6367	4.6434
4632.74	5.0419	4.2067	4.6357	4.6434
4632.75	5.0419	4.2067	4.6376	4.6444
4632.75	5.039	4.2057	4.6376	4.6415
4632.76	5.04	4.2048	4.6386	4.6415
4632.76	5.0429	4.2038	4.6357	4.6425
4632.77	5.039	4.2048	4.6348	4.6444
4632.77	5.04	4.2067	4.6348	4.6425
4632.78	5.04	4.2086	4.6357	4.6425
4632.78	5.039	4.2057	4.6348	4.6405
4632.79	5.039	4.2048	4.6328	4.6434
4632.79	5.04	4.2028	4.6338	4.6415
4632.8	5.0409	4.2038	4.6348	4.6415
4632.8	5.039	4.2028	4.6328	4.6386
4632.81	5.039	4.2028	4.6357	4.6405
4632.81	5.0381	4.2057	4.6338	4.6425
4632.82	5.04	4.2048	4.6319	4.6415
4632.82	5.0371	4.198	4.6338	4.6396
4632.83	5.0371	4.2028	4.6299	4.6405
4632.83	5.039	4.2067	4.6348	4.6405
4632.84	5.039	4.2048	4.6328	4.6405
4632.84	5.0381	4.2048	4.6319	4.6396
4632.85	5.0371	4.2028	4.6348	4.6425
4632.85	5.0381	4.2048	4.6309	4.6396
4632.86	5.0371	4.2019	4.6328	4.6396
4632.86	5.0352	4.2048	4.6319	4.6415
4632.87	5.0371	4.2009	4.6357	4.6405
4632.87	5.0371	4.2038	4.627	4.6386
4632.88	5.04	4.2086	4.6328	4.6386
4632.88	5.0361	4.2028	4.6348	4.6396
4632.89	5.0371	4.2038	4.6299	4.6405
4632.89	5.0371	4.2038	4.6348	4.6405
4632.9	5.0371	4.2038	4.6299	4.6405
4632.9	5.0381	4.2	4.6319	4.6405
4632.91	5.0371	4.2038	4.6309	4.6405
4632.91	5.0381	4.2067	4.6348	4.6405
4632.92	5.0381	4.2048	4.6319	4.6396
4632.92	5.0371	4.2009	4.6309	4.6405
4632.93	5.039	4.2019	4.6328	4.6405
4632.93	5.0381	4.2019	4.6348	4.6405
4632.94	5.0371	4.2086	4.6328	4.6405
4632.95	5.0371	4.2067	4.6319	4.6367
4632.95	5.039	4.2038	4.6309	4.6396
4632.96	5.0371	4.2019	4.6309	4.6386
4632.96	5.0361	4.2048	4.6299	4.6386
4632.97	5.0371	4.2048	4.6319	4.6405
4632.97	5.0371	4.2038	4.6328	4.6415
4632.98	5.0371	4.2048	4.6348	4.6415
4632.98	5.039	4.2067	4.6309	4.6415
4632.99	5.0409	4.2038	4.6319	4.6405
4632.99	5.0371	4.2038	4.6328	4.6415
4633	5.0371	4.2009	4.6338	4.6405
4633	5.04	4.2048	4.6348	4.6405
4633.01	5.04	4.2048	4.6348	4.6396
4633.01	5.039	4.2019	4.6357	4.6376
4633.02	5.04	4.2048	4.6328	4.6405
4633.02	5.04	4.2048	4.6348	4.6367
4633.03	5.039	4.2038	4.6328	4.6396
4633.03	5.039	4.2038	4.6348	4.6415
4633.04	5.039	4.2048	4.6328	4.6405
4633.04	5.0429	4.2057	4.6367	4.6434
4633.05	5.0429	4.2019	4.6338	4.6396
4633.05	5.0419	4.2057	4.6348	4.6425
4633.06	5.0419	4.2067	4.6376	4.6415
4633.06	5.0429	4.2057	4.6376	4.6425
4633.07	5.0448	4.2077	4.6367	4.6405
4633.07	5.0429	4.2048	4.6386	4.6444
4633.08	5.0429	4.2057	4.6405	4.6434
4633.08	5.0448	4.2115	4.6405	4.6454
4633.09	5.0448	4.2067	4.6415	4.6444
4633.09	5.0467	4.2096	4.6405	4.6463
4633.1	5.0477	4.2077	4.6425	4.6473
4633.1	5.0496	4.2096	4.6444	4.6463
4633.11	5.0496	4.2086	4.6473	4.6502
4633.11	5.0496	4.2106	4.6463	4.6492
4633.12	5.0516	4.2096	4.6444	4.6502
4633.12	5.0525	4.2096	4.6502	4.6502
4633.13	5.0535	4.2125	4.6521	4.6531
4633.13	5.0564	4.2134	4.6512	4.654
4633.14	5.0564	4.2163	4.6569	4.656
4633.14	5.0622	4.2163	4.6569	4.656
4633.15	5.0631	4.2163	4.6589	4.6598
4633.15	5.0631	4.2221	4.6627	4.6569
4633.16	5.0641	4.2211	4.6656	4.6627
4633.16	5.067	4.225	4.6656	4.6637
4633.17	5.068	4.224	4.6685	4.6676
4633.17	5.0728	4.2289	4.6714	4.6666
4633.18	5.0728	4.2308	4.6724	4.6695
4633.18	5.0757	4.2308	4.6753	4.6704
4633.19	5.0795	4.2337	4.6782	4.6753
4633.19	5.0824	4.2366	4.6772	4.6743
4633.2	5.0901	4.2356	4.683	4.6791
4633.2	5.0901	4.2423	4.6868	4.6801
4633.21	5.094	4.2472	4.6955	4.684
4633.21	5.0969	4.2529	4.7013	4.6888
4633.22	5.1017	4.2568	4.7042	4.6936
4633.23	5.1056	4.2616	4.71	4.6984
4633.23	5.1085	4.2664	4.7119	4.7013
4633.24	5.1123	4.2645	4.7177	4.7042
4633.24	5.1162	4.2732	4.7235	4.7071
4633.25	5.1191	4.277	4.7293	4.7119
4633.25	5.122	4.2809	4.7361	4.7168
4633.26	5.1307	4.2838	4.7399	4.7197
4633.26	5.1355	4.2934	4.7457	4.7225
4633.27	5.1374	4.305	4.7602	4.7283
4633.27	5.1451	4.3098	4.766	4.738
4633.28	5.1519	4.3136	4.7737	4.7428
4633.28	5.1538	4.3194	4.7785	4.7476
4633.29	5.1606	4.3262	4.7891	4.7554
4633.29	5.1625	4.3329	4.7968	4.7602
4633.3	5.1702	4.3377	4.8017	4.765
4633.3	5.1731	4.3416	4.8113	4.7698
4633.31	5.1799	4.3512	4.8219	4.7775
4633.31	5.1924	4.3589	4.8325	4.7843
4633.32	5.1982	4.3715	4.8412	4.7901
4633.32	5.2069	4.3792	4.8547	4.7978
4633.33	5.2098	4.3879	4.8653	4.8142
4633.33	5.2136	4.3975	4.8731	4.821
4633.34	5.2223	4.4043	4.8817	4.8277
4633.34	5.23	4.4081	4.8904	4.8354
4633.35	5.2426	4.4313	4.9097	4.8518
4633.35	5.2493	4.4399	4.9194	4.8596
4633.36	5.257	4.4476	4.929	4.8682
4633.36	5.2782	4.4689	4.9522	4.8837
4633.37	5.284	4.4756	4.9667	4.8885
4633.37	5.2927	4.4843	4.9792	4.9068
4633.38	5.2966	4.4959	4.9831	4.9126
4633.38	5.3062	4.4968	4.9917	4.9213
4633.39	5.3149	4.5016	4.9995	4.9281
4633.39	5.3207	4.5103	5.0081	4.9358
4633.4	5.3255	4.5132	5.0178	4.9425
4633.4	5.3245	4.5171	5.0178	4.9445
4633.41	5.3293	4.5113	5.0188	4.9435
4633.41	5.3255	4.5142	5.0207	4.9435
4633.42	5.3226	4.519	5.0188	4.9435
4633.42	5.3274	4.519	5.0178	4.9445
4633.43	5.3284	4.5267	5.0178	4.9425
4633.43	5.3284	4.519	5.0188	4.9416
4633.44	5.3274	4.5171	5.0188	4.9445
4633.44	5.3274	4.519	5.0188	4.9464
4633.45	5.3274	4.5209	5.0197	4.9454
4633.45	5.3274	4.5171	5.0188	4.9435
4633.46	5.3274	4.5171	5.0178	4.9435
4633.46	5.3284	4.5209	5.0178	4.9435
4633.47	5.3245	4.5171	5.013	4.9406
4633.47	5.3197	4.5103	5.0081	4.9358
4633.48	5.312	4.5045	5.0043	4.9271
4633.48	5.311	4.5026	5.0004	4.9232
4633.49	5.3043	4.4959	4.9908	4.9194
4633.49	5.2975	4.4833	4.984	4.9078
4633.5	5.2917	4.4795	4.9715	4.9001
4633.51	5.2831	4.4708	4.9676	4.8943
4633.51	5.2782	4.4679	4.958	4.8837
4633.52	5.2724	4.4592	4.9464	4.876
4633.52	5.2638	4.4534	4.9358	4.8692
4633.53	5.2483	4.438	4.9271	4.8596
4633.53	5.2387	4.4274	4.9049	4.8509
4633.54	5.2348	4.4168	4.8962	4.8325
4633.54	5.2252	4.412	4.8846	4.8258
4633.55	5.2184	4.4023	4.8789	4.8171
4633.55	5.2127	4.3946	4.8682	4.8094
4633.56	5.2059	4.3859	4.8576	4.8065
4633.56	5.1992	4.3782	4.848	4.7968
4633.57	5.1953	4.3695	4.8393	4.7891
4633.57	5.1876	4.3628	4.8306	4.7843
4633.58	5.176	4.3522	4.8229	4.7775
4633.58	5.1702	4.3426	4.8123	4.7718
4633.59	5.1635	4.3348	4.7968	4.765
4633.59	5.1577	4.3291	4.7862	4.7544
4633.6	5.1567	4.3194	4.7804	4.7505
4633.6	5.1519	4.3146	4.7698	4.7467
4633.61	5.1461	4.3098	4.7631	4.738
4633.61	5.1403	4.3002	4.7582	4.7332
4633.62	5.1374	4.2992	4.7496	4.7293
4633.62	5.1316	4.2905	4.7438	4.7235
4633.63	5.1258	4.2867	4.737	4.7206
4633.63	5.121	4.2809	4.7312	4.7168
4633.64	5.1181	4.2732	4.7264	4.71
4633.64	5.1133	4.2703	4.7177	4.71
4633.65	5.1094	4.2655	4.709	4.7023
4633.65	5.1065	4.2578	4.7071	4.6975
4633.66	5.1037	4.2539	4.7023	4.6946
4633.66	5.0988	4.2481	4.6994	4.6878
4633.67	5.0959	4.251	4.6936	4.6888
4633.67	5.0911	4.2462	4.6897	4.684
4633.68	5.0892	4.2414	4.6849	4.6849
4633.68	5.0844	4.2395	4.6811	4.6811
4633.69	5.0786	4.2366	4.6801	4.6733
4633.69	5.0786	4.2298	4.6782	4.6753
4633.7	5.0718	4.2337	4.6695	4.6724
4633.7	5.0728	4.226	4.6676	4.6647
4633.71	5.0718	4.2269	4.6714	4.6676
4633.71	5.068	4.2269	4.6656	4.6627
4633.72	5.0651	4.2192	4.6618	4.6608
4633.72	5.0641	4.2221	4.6598	4.6608
4633.73	5.0622	4.2192	4.6579	4.6569
4633.73	5.0612	4.2192	4.6569	4.6579
4633.74	5.0583	4.2183	4.654	4.6569
4633.74	5.0583	4.2154	4.6531	4.656
4633.75	5.0535	4.2144	4.6512	4.6531
4633.75	5.0535	4.2125	4.6483	4.6521
4633.76	5.0535	4.2134	4.6444	4.6521
4633.76	5.0525	4.2154	4.6463	4.6502
4633.77	5.0496	4.2115	4.6463	4.6483
4633.77	5.0506	4.2096	4.6463	4.6502
4633.78	5.0487	4.2067	4.6444	4.6492
4633.78	5.0487	4.2096	4.6444	4.6463
4633.79	5.0487	4.2067	4.6415	4.6473
4633.8	5.0458	4.2106	4.6425	4.6473
4633.8	5.0458	4.2125	4.6367	4.6473
4633.81	5.0448	4.2077	4.6405	4.6434
4633.81	5.0458	4.2086	4.6386	4.6483
4633.82	5.0438	4.2106	4.6376	4.6444
4633.82	5.0429	4.2048	4.6386	4.6463
4633.83	5.0429	4.2057	4.6376	4.6415
4633.83	5.0448	4.2077	4.6386	4.6444
4633.84	5.0438	4.2048	4.6367	4.6425
4633.84	5.0429	4.2077	4.6348	4.6444
4633.85	5.0419	4.2067	4.6367	4.6425
4633.85	5.0419	4.2038	4.6367	4.6434
4633.86	5.039	4.2019	4.6348	4.6415
4633.86	5.0419	4.2057	4.6348	4.6434
4633.87	5.0419	4.2057	4.6328	4.6386
4633.87	5.0409	4.2	4.6357	4.6415
4633.88	5.0409	4.2057	4.6376	4.6434
4633.88	5.039	4.2019	4.6348	4.6434
4633.89	5.0409	4.2028	4.6357	4.6405
4633.89	5.039	4.2028	4.6348	4.6434
4633.9	5.039	4.2038	4.6338	4.6405
4633.9	5.039	4.2038	4.6309	4.6405
4633.91	5.0381	4.2028	4.6328	4.6386
4633.91	5.039	4.2067	4.6319	4.6396
4633.92	5.039	4.2038	4.6338	4.6386
4633.92	5.039	4.2038	4.6348	4.6434
4633.93	5.04	4.2134	4.6348	4.6396
4633.93	5.039	4.2019	4.6328	4.6396
4633.94	5.0381	4.2038	4.6309	4.6376
4633.94	5.0361	4.2057	4.6319	4.6415
4633.95	5.0381	4.2028	4.6328	4.6376
4633.95	5.039	4.2048	4.6299	4.6396
4633.96	5.0361	4.2067	4.6338	4.6386
4633.96	5.04	4.2057	4.6309	4.6396
4633.97	5.0371	4.2038	4.6328	4.6396
4633.97	5.039	4.2	4.6328	4.6386
4633.98	5.04	4.2038	4.629	4.6405
4633.98	5.0381	4.2057	4.6367	4.6386
4633.99	5.0361	4.2048	4.6357	4.6386
4633.99	5.039	4.2028	4.6348	4.6405
4634	5.0381	4.2028	4.6319	4.6376
4634	5.0361	4.2009	4.6309	4.6396
4634.01	5.0361	4.2019	4.6338	4.6386
4634.01	5.0381	4.199	4.6309	4.6376
4634.02	5.0361	4.2019	4.6338	4.6396
4634.02	5.0381	4.2048	4.629	4.6376
4634.03	5.0381	4.2009	4.6328	4.6376
4634.03	5.039	4.2019	4.6328	4.6396
4634.04	5.0381	4.2048	4.6319	4.6376
4634.04	5.0361	4.2048	4.6338	4.6338
4634.05	5.0381	4.2019	4.6319	4.6386
4634.05	5.0381	4.2019	4.6319	4.6405
4634.06	5.0371	4.2067	4.6319	4.6405
4634.06	5.039	4.2	4.6348	4.6386
4634.07	5.0381	4.2009	4.6338	4.6405
4634.08	5.04	4.2019	4.6319	4.6396
4634.08	5.0352	4.2009	4.6319	4.6415
4634.09	5.039	4.2048	4.6328	4.6405
4634.09	5.04	4.2028	4.6357	4.6415
4634.1	5.0409	4.2067	4.6357	4.6386
4634.1	5.0409	4.2019	4.6376	4.6396
4634.11	5.04	4.2038	4.6338	4.6425
4634.11	5.039	4.2048	4.6367	4.6415
4634.12	5.039	4.2028	4.6357	4.6434
4634.12	5.039	4.2028	4.6348	4.6425
4634.13	5.0429	4.2048	4.6367	4.6386
4634.13	5.0429	4.2009	4.6367	4.6434
4634.14	5.0429	4.2028	4.6367	4.6425
4634.14	5.0438	4.2057	4.6376	4.6444
4634.15	5.0438	4.2038	4.6376	4.6415
4634.15	5.0429	4.2057	4.6357	4.6463
4634.16	5.0438	4.2057	4.6415	4.6425
4634.16	5.0448	4.2048	4.6357	4.6444
4634.17	5.0467	4.2067	4.6415	4.6454
4634.17	5.0458	4.2077	4.6405	4.6444
4634.18	5.0496	4.2077	4.6425	4.6425
4634.18	5.0477	4.2077	4.6434	4.6473
4634.19	5.0487	4.2106	4.6444	4.6473
4634.19	5.0516	4.2067	4.6463	4.6483
4634.2	5.0516	4.2154	4.6483	4.6483
4634.2	5.0516	4.2	4.6502	4.6492
4634.21	5.0535	4.2125	4.6502	4.654
4634.21	5.0554	4.2154	4.6531	4.654
4634.22	5.0573	4.2163	4.655	4.655
4634.22	5.0583	4.2125	4.6569	4.655
4634.23	5.0612	4.2154	4.656	4.655
4634.23	5.0612	4.2154	4.6579	4.656
4634.24	5.0651	4.2183	4.6598	4.6618
4634.24	5.068	4.2221	4.6656	4.6627
4634.25	5.068	4.225	4.6656	4.6647
4634.25	5.068	4.224	4.6676	4.6666
4634.26	5.0728	4.226	4.6695	4.6704
4634.26	5.0766	4.2298	4.6743	4.6743
4634.27	5.0795	4.2317	4.6772	4.6733
4634.27	5.0795	4.2356	4.6801	4.6743
4634.28	5.0844	4.2385	4.6811	4.6782
4634.28	5.0882	4.2385	4.6849	4.683
4634.29	5.095	4.2423	4.6907	4.683
4634.29	5.0979	4.25	4.6926	4.6868
4634.3	5.1027	4.2549	4.7023	4.6907
4634.3	5.1056	4.2606	4.7081	4.6984
4634.31	5.1085	4.2626	4.709	4.6984
4634.31	5.1085	4.2645	4.7148	4.7032
4634.32	5.1181	4.2732	4.7264	4.711
4634.32	5.122	4.278	4.7322	4.7139
4634.33	5.1239	4.2818	4.738	4.7158
4634.33	5.1278	4.2867	4.7418	4.7206
4634.34	5.1432	4.3021	4.7573	4.7312
4634.34	5.1471	4.3098	4.7689	4.7361
4634.35	5.15	4.3117	4.7756	4.7467
4634.36	5.1577	4.3233	4.7853	4.7525
4634.36	5.1615	4.3252	4.7901	4.7563
4634.37	5.1683	4.3339	4.7978	4.7602
4634.37	5.1721	4.3406	4.8084	4.7698
4634.38	5.1779	4.3503	4.8161	4.7756
4634.38	5.1828	4.3561	4.8267	4.7814
4634.39	5.1895	4.3628	4.8345	4.7843
4634.39	5.1992	4.3705	4.8422	4.7949
4634.4	5.2069	4.384	4.8538	4.8017
4634.4	5.2127	4.3917	4.8692	4.8161
4634.41	5.2184	4.3975	4.874	4.821
4634.41	5.2271	4.4149	4.8846	4.8316
4634.42	5.2329	4.4149	4.8953	4.8393
4634.42	5.2406	4.4235	4.9039	4.847
4634.43	5.2464	4.4303	4.9117	4.8547
4634.43	5.2522	4.4351	4.9242	4.8634
4634.44	5.2618	4.4496	4.9358	4.8721
4634.44	5.2676	4.4582	4.9464	4.8798
4634.45	5.2811	4.465	4.9541	4.8866
4634.45	5.2898	4.4775	4.9724	4.8953
4634.46	5.2966	4.4881	4.985	4.9097
4634.46	5.3023	4.492	4.9898	4.9174
4634.47	5.3072	4.4978	4.9975	4.9261
4634.47	5.3139	4.5055	5.0052	4.9319
4634.48	5.3226	4.5123	5.0139	4.9396
4634.48	5.3284	4.518	5.0197	4.9464
4634.49	5.3274	4.52	5.0197	4.9464
4634.49	5.3274	4.52	5.0207	4.9445
4634.5	5.3274	4.519	5.0207	4.9464
4634.5	5.3284	4.52	5.0197	4.9454
4634.51	5.3293	4.5209	5.0217	4.9464
4634.51	5.3313	4.5171	5.0207	4.9464
4634.52	5.3351	4.5209	5.0197	4.9445
4634.52	5.3303	4.519	5.0236	4.9474
4634.53	5.3284	4.5209	5.0197	4.9454
4634.53	5.3293	4.5142	5.0217	4.9464
4634.54	5.3284	4.5229	5.0217	4.9464
4634.54	5.3293	4.5171	5.0188	4.9464
4634.55	5.3245	4.5142	5.0178	4.9416
4634.55	5.3187	4.5084	5.012	4.9387
4634.56	5.313	4.5065	5.0014	4.9339
4634.56	5.3091	4.4959	4.9966	4.9223
4634.57	5.3004	4.493	4.9898	4.9126
4634.57	5.2975	4.4852	4.9821	4.9068
4634.58	5.2888	4.4824	4.9724	4.8972
4634.58	5.2831	4.4746	4.9657	4.8904
4634.59	5.2744	4.465	4.9541	4.8846
4634.59	5.2686	4.4573	4.9454	4.876
4634.6	5.2618	4.4457	4.9339	4.8673
4634.6	5.2445	4.439	4.9232	4.8586
4634.61	5.2377	4.4245	4.9126	4.847
4634.61	5.23	4.4187	4.8924	4.8383
4634.62	5.2252	4.4052	4.8827	4.8239
4634.62	5.2184	4.3985	4.874	4.8152
4634.63	5.2078	4.3898	4.8663	4.8084
4634.63	5.203	4.3821	4.8528	4.8017
4634.64	5.1972	4.3744	4.8432	4.793
4634.65	5.1914	4.3676	4.8345	4.7891
4634.65	5.1866	4.3628	4.8267	4.7814
4634.66	5.1799	4.3551	4.819	4.7756
4634.66	5.1693	4.3493	4.8094	4.7698
4634.67	5.1635	4.3291	4.8026	4.764
4634.67	5.1596	4.3252	4.7862	4.7573
4634.68	5.1509	4.3185	4.7775	4.7457
4634.68	5.15	4.3108	4.7689	4.7418
4634.69	5.1451	4.305	4.7621	4.738
4634.69	5.1413	4.2982	4.7554	4.7332
4634.7	5.1355	4.2953	4.7486	4.7283
4634.7	5.1307	4.2905	4.7409	4.7254
4634.71	5.1287	4.2857	4.7361	4.7206
4634.71	5.1249	4.2809	4.7293	4.7139
4634.72	5.1162	4.2741	4.7245	4.7139
4634.72	5.1123	4.2693	4.7197	4.7081
4634.73	5.1104	4.2606	4.711	4.7052
4634.73	5.1065	4.2597	4.7052	4.6984
4634.74	5.0998	4.2539	4.7004	4.6926
4634.74	5.0969	4.252	4.6955	4.6917
4634.75	5.094	4.25	4.6926	4.6888
4634.75	5.0911	4.2452	4.6868	4.6859
4634.76	5.0892	4.2433	4.683	4.6801
4634.76	5.0844	4.2395	4.6801	4.6782
4634.77	5.0824	4.2346	4.6791	4.6782
4634.77	5.0757	4.2337	4.6772	4.6724
4634.78	5.0757	4.2317	4.6743	4.6704
4634.78	5.0718	4.2298	4.6676	4.6714
4634.79	5.0699	4.2231	4.6656	4.6589
4634.79	5.068	4.2211	4.6656	4.6637
4634.8	5.0651	4.226	4.6627	4.6647
4634.8	5.0641	4.2221	4.6618	4.6618
4634.81	5.0612	4.2221	4.6569	4.6569
4634.81	5.0612	4.2173	4.656	4.6579
4634.82	5.0593	4.2163	4.6531	4.656
4634.82	5.0564	4.2173	4.6521	4.654
4634.83	5.0554	4.2163	4.6512	4.654
4634.83	5.0545	4.2125	4.6502	4.654
4634.84	5.0535	4.2125	4.6473	4.6531
4634.84	5.0506	4.2134	4.6463	4.6531
4634.85	5.0506	4.2115	4.6454	4.6502
4634.85	5.0496	4.2125	4.6444	4.6502
4634.86	5.0496	4.2077	4.6434	4.6492
4634.86	5.0467	4.2096	4.6434	4.6463
4634.87	5.0467	4.2115	4.6425	4.6492
4634.87	5.0448	4.2096	4.6425	4.6463
4634.88	5.0467	4.2067	4.6415	4.6473
4634.88	5.0448	4.2096	4.6386	4.6463
4634.89	5.0448	4.2096	4.6386	4.6473
4634.89	5.0438	4.2048	4.6405	4.6415
4634.9	5.0448	4.2077	4.6367	4.6454
4634.9	5.0429	4.2028	4.6386	4.6454
4634.91	5.0409	4.2028	4.6386	4.6444
4634.91	5.0429	4.2077	4.6367	4.6454
4634.92	5.0419	4.2048	4.6386	4.6425
4634.93	5.0429	4.2077	4.6357	4.6434
4634.93	5.0429	4.2067	4.6348	4.6415
4634.94	5.0409	4.2048	4.6357	4.6434
4634.94	5.0429	4.2057	4.6386	4.6434
4634.95	5.0429	4.2067	4.6348	4.6444
4634.95	5.0409	4.2067	4.6338	4.6405
4634.96	5.0419	4.2038	4.6338	4.6434
4634.96	5.039	4.2077	4.6338	4.6444
4634.97	5.04	4.2096	4.6328	4.6405
4634.97	5.039	4.2019	4.6338	4.6425
4634.98	5.039	4.2048	4.6319	4.6425
4634.98	5.039	4.2009	4.6348	4.6415
4634.99	5.0381	4.2019	4.6357	4.6396
4634.99	5.0371	4.2028	4.6319	4.6415
4635	5.039	4.2028	4.6338	4.6425
4635	5.0361	4.2057	4.6328	4.6415
4635.01	5.0381	4.2038	4.6328	4.6405
4635.01	5.0371	4.2057	4.6348	4.6386
4635.02	5.039	4.2038	4.6319	4.6425
4635.02	5.0381	4.2019	4.6319	4.6415
4635.03	5.0371	4.1961	4.6357	4.6405
4635.03	5.0361	4.2038	4.6328	4.6376
4635.04	5.0371	4.2038	4.6309	4.6434
4635.04	5.0371	4.2028	4.6328	4.6386
4635.05	5.04	4.2048	4.6338	4.6386
4635.05	5.039	4.2038	4.6309	4.6415
4635.06	5.0361	4.2038	4.6299	4.6405
4635.06	5.039	4.2028	4.6309	4.6386
4635.07	5.039	4.2028	4.6338	4.6338
4635.07	5.039	4.2	4.6348	4.6386
4635.08	5.0352	4.2038	4.6319	4.6386
4635.08	5.0361	4.2057	4.6319	4.6415
4635.09	5.0371	4.2028	4.6348	4.6425
4635.09	5.039	4.2048	4.6328	4.6405
4635.1	5.0381	4.2038	4.6328	4.6405
4635.1	5.0371	4.2028	4.6309	4.6405
4635.11	5.0361	4.2019	4.6299	4.6405
4635.11	5.0381	4.2028	4.6299	4.6367
4635.12	5.039	4.2048	4.6328	4.6405
4635.12	5.0371	4.2028	4.6319	4.6415
4635.13	5.0371	4.199	4.628	4.6405
4635.13	5.0371	4.2019	4.6328	4.6405
4635.14	5.0381	4.2028	4.6309	4.6386
4635.14	5.0381	4.2009	4.6309	4.6415
4635.15	5.04	4.2019	4.6299	4.6386
4635.15	5.0371	4.2048	4.6309	4.6405
4635.16	5.04	4.2057	4.6338	4.6415
4635.16	5.039	4.2038	4.6328	4.6434
4635.17	5.039	4.2028	4.6357	4.6396
4635.17	5.039	4.2057	4.6348	4.6415
4635.18	5.04	4.2028	4.6348	4.6425
4635.18	5.0342	4.2048	4.6348	4.6405
4635.19	5.0429	4.2048	4.6338	4.6425
4635.19	5.04	4.2048	4.6338	4.6415
4635.2	5.0409	4.2019	4.6357	4.6405
4635.21	5.039	4.2048	4.6357	4.6425
4635.21	5.039	4.2048	4.6348	4.6415
4635.22	5.04	4.2028	4.6338	4.6434
4635.22	5.0429	4.2048	4.6367	4.6444
4635.23	5.04	4.2048	4.6386	4.6463
4635.23	5.0419	4.2048	4.6376	4.6415
4635.24	5.0438	4.2057	4.6386	4.6434
4635.24	5.0419	4.2019	4.6376	4.6444
4635.25	5.0429	4.2048	4.6405	4.6463
4635.25	5.0448	4.2048	4.6396	4.6425
4635.26	5.0458	4.2048	4.6396	4.6463
4635.26	5.0448	4.2048	4.6425	4.6463
4635.27	5.0487	4.2096	4.6425	4.6483
4635.27	5.0477	4.2096	4.6434	4.6492
4635.28	5.0487	4.2144	4.6463	4.6473
4635.28	5.0516	4.2096	4.6454	4.6502
4635.29	5.0516	4.2086	4.6473	4.6521
4635.29	5.0545	4.2086	4.6492	4.6531
4635.3	5.0573	4.2134	4.6473	4.654
4635.3	5.0583	4.2134	4.654	4.656
4635.31	5.0573	4.2134	4.6579	4.6531
4635.31	5.0593	4.2125	4.6579	4.6569
4635.32	5.0593	4.2163	4.6589	4.6579
4635.32	5.0641	4.2192	4.6598	4.6579
4635.33	5.0689	4.2202	4.6627	4.6618
4635.33	5.0699	4.2211	4.6656	4.6627
4635.34	5.0709	4.2231	4.6685	4.6676
4635.34	5.0737	4.226	4.6724	4.6695
4635.35	5.0728	4.2289	4.6724	4.6724
4635.35	5.0786	4.2317	4.6753	4.6753
4635.36	5.0805	4.2317	4.6791	4.6762
4635.36	5.0844	4.2395	4.682	4.6791
4635.37	5.0873	4.2385	4.6859	4.6801
4635.37	5.0911	4.2414	4.6888	4.6849
4635.38	5.0969	4.2491	4.6917	4.6878
4635.38	5.1017	4.2539	4.6975	4.6897
4635.39	5.1027	4.2578	4.7061	4.6936
4635.39	5.1065	4.2587	4.7139	4.7013
4635.4	5.1104	4.2664	4.7148	4.7042
4635.4	5.1133	4.2712	4.7216	4.7071
4635.41	5.1172	4.2722	4.7235	4.71
4635.41	5.121	4.277	4.7312	4.7148
4635.42	5.1249	4.2828	4.7351	4.7177
4635.42	5.1287	4.2867	4.7418	4.7225
4635.43	5.1307	4.2905	4.7476	4.7264
4635.43	5.1422	4.2992	4.7554	4.7312
4635.44	5.148	4.3079	4.7631	4.737
4635.44	5.1519	4.3127	4.7775	4.7418
4635.45	5.1577	4.3214	4.7814	4.7515
4635.45	5.1625	4.3281	4.791	4.7563
4635.46	5.1654	4.3358	4.7968	4.764
4635.46	5.1702	4.3368	4.8046	4.7679
4635.47	5.176	4.3406	4.8142	4.7756
4635.47	5.1828	4.3522	4.8229	4.7814
4635.48	5.1876	4.3589	4.8325	4.7843
4635.48	5.1924	4.3676	4.8393	4.7939
4635.49	5.2059	4.3734	4.8489	4.8007
4635.5	5.2117	4.3908	4.8567	4.8084
4635.5	5.2155	4.3994	4.875	4.8171
4635.51	5.2252	4.4062	4.8846	4.8325
4635.51	5.231	4.4139	4.8924	4.8393
4635.52	5.2387	4.4284	4.9039	4.848
4635.52	5.2464	4.4341	4.9126	4.8557
4635.53	5.2503	4.4399	4.9232	4.8625
4635.53	5.2599	4.4476	4.9339	4.8711
4635.54	5.2676	4.4573	4.9435	4.8769
4635.54	5.2734	4.464	4.9541	4.8866
4635.55	5.2888	4.4727	4.9628	4.8943
4635.55	5.2956	4.4862	4.9724	4.901
4635.56	5.3014	4.492	4.9917	4.9184
4635.56	5.3062	4.4978	4.9956	4.9261
4635.57	5.3168	4.5036	5.0033	4.9319
4635.57	5.3274	4.5151	5.0159	4.9425
4635.58	5.3264	4.5161	5.0188	4.9435
4635.58	5.3264	4.5142	5.0188	4.9454
4635.59	5.3274	4.5161	5.0188	4.9425
4635.59	5.3274	4.5171	5.0197	4.9435
4635.6	5.3255	4.5171	5.0178	4.9425
4635.6	5.3274	4.5171	5.0178	4.9454
4635.61	5.3274	4.5151	5.0168	4.9445
4635.61	5.3245	4.5171	5.0197	4.9425
4635.62	5.3255	4.5171	5.0168	4.9445
4635.62	5.3274	4.5142	5.0178	4.9454
4635.63	5.3264	4.5142	5.0159	4.9406
4635.63	5.3293	4.5171	5.0178	4.9454
4635.64	5.3264	4.5123	5.0178	4.9454
4635.64	5.3226	4.5113	5.013	4.9387
4635.65	5.3216	4.5084	5.0101	4.9367
4635.65	5.312	4.5016	5.0072	4.9319
4635.66	5.3062	4.4978	4.9956	4.9261
4635.66	5.3004	4.4891	4.985	4.9126
4635.67	5.2937	4.4852	4.9782	4.903
4635.67	5.286	4.4775	4.9705	4.8943
4635.68	5.2792	4.4727	4.9618	4.8914
4635.68	5.2705	4.4563	4.9512	4.8827
4635.69	5.2667	4.4544	4.9396	4.8721
4635.69	5.258	4.4467	4.93	4.8644
4635.7	5.2483	4.437	4.9174	4.8547
4635.7	5.2435	4.4274	4.9088	4.848
4635.71	5.2281	4.412	4.902	4.8393
4635.71	5.2213	4.4043	4.8789	4.8287
4635.72	5.2146	4.3936	4.8682	4.8142
4635.72	5.2078	4.3869	4.8596	4.8046
4635.73	5.202	4.3792	4.846	4.7988
4635.73	5.1934	4.3715	4.8393	4.793
4635.74	5.1866	4.3676	4.8316	4.7872
4635.74	5.1837	4.3551	4.8239	4.7814
4635.75	5.176	4.3541	4.8152	4.7746
4635.75	5.1731	4.3445	4.8055	4.7669
4635.76	5.1596	4.3368	4.7968	4.7621
4635.76	5.1577	4.3194	4.7901	4.7554
4635.77	5.1529	4.3156	4.7737	4.7515
4635.78	5.148	4.3098	4.764	4.7409
4635.78	5.1432	4.304	4.7592	4.737
4635.79	5.1365	4.2982	4.7505	4.7293
4635.79	5.1374	4.2896	4.7467	4.7283
4635.8	5.1287	4.2867	4.7418	4.7216
4635.8	5.1249	4.279	4.7341	4.7187
4635.81	5.122	4.2761	4.7274	4.7148
4635.81	5.121	4.2751	4.7245	4.71
4635.82	5.1123	4.2703	4.7168	4.7081
4635.82	5.1075	4.2587	4.7119	4.7013
4635.83	5.1056	4.2558	4.7023	4.7004
4635.83	5.0998	4.2529	4.6994	4.6955
4635.84	5.0969	4.2462	4.6946	4.6917
4635.84	5.094	4.2462	4.6917	4.6868
4635.85	5.0911	4.2433	4.6868	4.684
4635.85	5.0853	4.2395	4.683	4.683
4635.86	5.0853	4.2327	4.6849	4.6782
4635.86	5.0805	4.2327	4.6772	4.6753
4635.87	5.0776	4.2337	4.6743	4.6753
4635.87	5.0728	4.2289	4.6724	4.6704
4635.88	5.0709	4.225	4.6714	4.6724
4635.88	5.068	4.226	4.6666	4.6656
4635.89	5.067	4.2221	4.6656	4.6647
4635.89	5.0641	4.2211	4.6598	4.6637
4635.9	5.0651	4.2183	4.6598	4.6598
4635.9	5.0583	4.2183	4.654	4.6598
4635.91	5.0593	4.2134	4.654	4.6598
4635.91	5.0573	4.2154	4.6531	4.6618
4635.92	5.0573	4.2134	4.6512	4.655
4635.92	5.0545	4.2154	4.6492	4.656
4635.93	5.0545	4.2144	4.6521	4.6521
4635.93	5.0545	4.2096	4.6483	4.6512
4635.94	5.0516	4.2115	4.6463	4.654
4635.94	5.0506	4.2144	4.6463	4.6502
4635.95	5.0487	4.2125	4.6444	4.6521
4635.95	5.0477	4.2067	4.6386	4.6502
4635.96	5.0506	4.2106	4.6434	4.6502
4635.96	5.0477	4.2009	4.6405	4.6483
4635.97	5.0477	4.2106	4.6415	4.6492
4635.97	5.0467	4.2077	4.6434	4.6473
4635.98	5.0467	4.2086	4.6396	4.6463
4635.98	5.0458	4.2077	4.6396	4.6473
4635.99	5.0458	4.2077	4.6415	4.6473
4635.99	5.0419	4.2067	4.6376	4.6463
4636	5.0438	4.2048	4.6386	4.6463
4636	5.0448	4.2077	4.6376	4.6454
4636.01	5.0419	4.2086	4.6405	4.6434
4636.01	5.0429	4.2067	4.6357	4.6444
4636.02	5.0409	4.2067	4.6367	4.6444
4636.02	5.0419	4.2057	4.6357	4.6434
4636.03	5.0448	4.2067	4.6348	4.6434
4636.03	5.0429	4.2048	4.6376	4.6434
4636.04	5.0409	4.2048	4.6338	4.6415
4636.04	5.04	4.2048	4.6357	4.6444
4636.05	5.0409	4.2038	4.6338	4.6444
4636.06	5.0409	4.2038	4.6357	4.6405
4636.06	5.04	4.2067	4.6328	4.6425
4636.07	5.039	4.2019	4.6319	4.6434
4636.07	5.0409	4.2048	4.6348	4.6415
4636.08	5.039	4.2038	4.6367	4.6425
4636.08	5.039	4.2028	4.6367	4.6434
4636.09	5.039	4.2038	4.6338	4.6415
4636.09	5.0409	4.2028	4.6338	4.6434
4636.1	5.0371	4.2028	4.6338	4.6415
4636.1	5.04	4.2019	4.6348	4.6405
4636.11	5.039	4.2038	4.6328	4.6405
4636.11	5.0381	4.2038	4.6338	4.6415
4636.12	5.039	4.2028	4.6328	4.6425
4636.12	5.039	4.2	4.6328	4.6434
4636.13	5.0381	4.2048	4.6348	4.6425
4636.13	5.039	4.2009	4.6319	4.6396
4636.14	5.0361	4.2009	4.6319	4.6405
4636.14	5.0371	4.2048	4.6328	4.6434
4636.15	5.0371	4.2048	4.6319	4.6396
4636.15	5.039	4.2019	4.6319	4.6415
4636.16	5.0371	4.2009	4.6319	4.6415
4636.16	5.0361	4.2048	4.6309	4.6425
4636.17	5.0371	4.2038	4.6328	4.6396
4636.17	5.0371	4.2048	4.6328	4.6415
4636.18	5.0371	4.2019	4.6348	4.6415
4636.18	5.04	4.2009	4.6328	4.6415
4636.19	5.0371	4.2067	4.6319	4.6396
4636.19	5.0371	4.199	4.629	4.6405
4636.2	5.039	4.2048	4.6386	4.6386
4636.2	5.0381	4.2019	4.6309	4.6386
4636.21	5.0361	4.2038	4.6328	4.6425
4636.21	5.0381	4.2048	4.6299	4.6405
4636.22	5.039	4.2067	4.6338	4.6405
4636.22	5.0381	4.2048	4.6357	4.6357
4636.23	5.0381	4.2028	4.6328	4.6396
4636.23	5.0381	4.2038	4.6338	4.6415
4636.24	5.0361	4.2028	4.6328	4.6415
4636.24	5.04	4.2019	4.6348	4.6415
4636.25	5.04	4.2019	4.6328	4.6434
4636.25	5.0371	4.2009	4.6338	4.6434
4636.26	5.04	4.2038	4.6357	4.6415
4636.26	5.039	4.2038	4.6328	4.6396
4636.27	5.04	4.2048	4.6376	4.6396
4636.27	5.039	4.2019	4.6348	4.6415
4636.28	5.0429	4.2067	4.6357	4.6434
4636.28	5.0409	4.2096	4.6348	4.6425
4636.29	5.0371	4.2	4.6376	4.6454
4636.29	5.0429	4.2086	4.6338	4.6415
4636.3	5.0419	4.2019	4.6367	4.6444
4636.3	5.0419	4.2057	4.6357	4.6425
4636.31	5.0429	4.2038	4.6376	4.6434
4636.31	5.0429	4.2048	4.6386	4.6415
4636.32	5.0419	4.2067	4.6376	4.6444
4636.32	5.0458	4.2019	4.6367	4.6434
4636.33	5.0429	4.2028	4.6376	4.6454
4636.33	5.0419	4.2057	4.6405	4.6473
4636.34	5.0458	4.2048	4.6405	4.6473
4636.35	5.0429	4.2057	4.6415	4.6473
4636.35	5.0458	4.2077	4.6386	4.6483
4636.36	5.0477	4.2106	4.6454	4.6502
4636.36	5.0477	4.2106	4.6454	4.6483
4636.37	5.0496	4.2096	4.6454	4.6492
4636.37	5.0506	4.2115	4.6463	4.6502
4636.38	5.0525	4.2096	4.6492	4.6512
4636.38	5.0506	4.2115	4.6492	4.6521
4636.39	5.0535	4.2096	4.655	4.654
4636.39	5.0535	4.2115	4.6531	4.655
4636.4	5.0593	4.2192	4.655	4.654
4636.4	5.0583	4.2221	4.6579	4.6589
4636.41	5.0612	4.2173	4.6589	4.6598
4636.41	5.0631	4.2192	4.6598	4.6598
4636.42	5.066	4.2192	4.6627	4.6618
4636.42	5.0689	4.2231	4.6647	4.6647
4636.43	5.0709	4.2269	4.6685	4.6647
4636.43	5.0718	4.2289	4.6704	4.6676
4636.44	5.0737	4.2308	4.6724	4.6733
4636.44	5.0766	4.2279	4.6743	4.6724
4636.45	5.0805	4.2327	4.6782	4.6753
4636.45	5.0834	4.2375	4.6811	4.6801
4636.46	5.0873	4.2433	4.6811	4.6801
4636.46	5.0882	4.2423	4.6859	4.682
4636.47	5.093	4.2443	4.6936	4.6878
4636.47	5.0988	4.2443	4.6965	4.6897
4636.48	5.1037	4.2558	4.6994	4.6907
4636.48	5.1056	4.2606	4.711	4.6975
4636.49	5.1114	4.2626	4.7148	4.7042
4636.49	5.1143	4.2674	4.7177	4.7042
4636.5	5.1162	4.2722	4.7245	4.709
4636.5	5.122	4.2761	4.7293	4.7139
4636.51	5.1239	4.2847	4.7351	4.7187
4636.51	5.1278	4.2896	4.7399	4.7206
4636.52	5.1307	4.2915	4.7467	4.7225
4636.52	5.1345	4.2953	4.7525	4.7303
4636.53	5.1451	4.303	4.7611	4.7361
4636.53	5.15	4.3127	4.7679	4.7418
4636.54	5.1529	4.3194	4.7814	4.7457
4636.54	5.1606	4.3271	4.7901	4.7563
4636.55	5.1654	4.332	4.7959	4.7621
4636.55	5.1683	4.3348	4.8017	4.7669
4636.56	5.1731	4.3445	4.8123	4.7737
4636.56	5.1837	4.3609	4.8335	4.7872
4636.57	5.1924	4.3657	4.8374	4.792
4636.57	5.1972	4.3715	4.848	4.7988
4636.58	5.2098	4.3811	4.8567	4.8055
4636.58	5.2184	4.3946	4.8663	4.8142
4636.59	5.2233	4.4062	4.8837	4.8248
4636.59	5.231	4.411	4.8914	4.8393
4636.6	5.2387	4.4226	4.9049	4.846
4636.6	5.2435	4.4293	4.9126	4.8557
4636.61	5.2551	4.439	4.9223	4.8625
4636.61	5.2589	4.4438	4.93	4.8702
4636.62	5.2667	4.4563	4.9454	4.8769
4636.63	5.2744	4.4534	4.9531	4.8866
4636.63	5.2802	4.4708	4.9628	4.8943
4636.64	5.2927	4.4775	4.9705	4.9001
4636.64	5.3014	4.492	4.9792	4.9078
4636.65	5.3091	4.5016	4.9966	4.9184
4636.65	5.313	4.5036	5.0033	4.93
4636.66	5.3197	4.5113	5.0101	4.9377
4636.66	5.3236	4.5142	5.0149	4.9406
4636.67	5.3245	4.5123	5.0149	4.9416
4636.67	5.3274	4.5094	5.0168	4.9425
4636.68	5.3255	4.5161	5.0159	4.9396
4636.68	5.3245	4.5161	5.0149	4.9416
4636.69	5.3264	4.5113	5.0159	4.9396
4636.69	5.3245	4.5132	5.0168	4.9377
4636.7	5.3245	4.5161	5.0168	4.9387
4636.7	5.3255	4.5132	5.0149	4.9425
4636.71	5.3245	4.5132	5.0178	4.9416
4636.71	5.3255	4.5142	5.0159	4.9416
4636.72	5.3255	4.5142	5.0159	4.9425
4636.72	5.3245	4.5142	5.0178	4.9435
4636.73	5.3236	4.5103	5.013	4.9406
4636.73	5.3197	4.5142	5.0091	4.9358
4636.74	5.3187	4.5055	5.0052	4.9319
4636.74	5.312	4.4997	5.0024	4.9281
4636.75	5.2995	4.4968	4.9975	4.9213
4636.75	5.2946	4.4881	4.9908	4.9165
4636.76	5.2879	4.4785	4.9734	4.9088
4636.76	5.285	4.4698	4.9638	4.8914
4636.77	5.2763	4.465	4.956	4.8817
4636.77	5.2676	4.4592	4.9464	4.876
4636.78	5.2628	4.4496	4.9348	4.8692
4636.78	5.2541	4.4419	4.9261	4.8586
4636.79	5.2454	4.4313	4.9146	4.8489
4636.79	5.2397	4.4255	4.9049	4.8422
4636.8	5.2319	4.4168	4.8962	4.8335
4636.8	5.2184	4.41	4.8856	4.8267
4636.81	5.2107	4.3936	4.876	4.8171
4636.81	5.2049	4.3811	4.8538	4.8094
4636.82	5.1972	4.3782	4.847	4.7968
4636.82	5.1934	4.3705	4.8364	4.7901
4636.83	5.1876	4.3628	4.8296	4.7833
4636.83	5.1799	4.3551	4.819	4.7746
4636.84	5.1731	4.3464	4.8113	4.7698
4636.84	5.1702	4.3406	4.8007	4.765
4636.85	5.1635	4.331	4.7939	4.7573
4636.85	5.1586	4.3252	4.7862	4.7515
4636.86	5.15	4.3194	4.7756	4.7486
4636.86	5.1422	4.3059	4.7698	4.7457
4636.87	5.1413	4.3011	4.7563	4.738
4636.87	5.1345	4.2924	4.7496	4.7283
4636.88	5.1297	4.2905	4.7399	4.7245
4636.88	5.1278	4.2867	4.7351	4.7216
4636.89	5.121	4.2818	4.7312	4.7168
4636.89	5.1191	4.2761	4.7245	4.7119
4636.9	5.1162	4.2741	4.7197	4.71
4636.91	5.1123	4.2674	4.7148	4.7061
4636.91	5.1104	4.2606	4.7119	4.7013
4636.92	5.1027	4.2578	4.7032	4.6984
4636.92	5.0979	4.2491	4.7004	4.6946
4636.93	5.094	4.2462	4.6926	4.6878
4636.93	5.0873	4.2443	4.6907	4.6849
4636.94	5.0901	4.2404	4.683	4.682
4636.94	5.0844	4.2404	4.6811	4.6811
4636.95	5.0805	4.2356	4.6801	4.6801
4636.95	5.0786	4.2279	4.6782	4.6743
4636.96	5.0776	4.2279	4.6753	4.6724
4636.96	5.0737	4.2289	4.6724	4.6733
4636.97	5.0728	4.2279	4.6695	4.6676
4636.97	5.0689	4.224	4.6676	4.6656
4636.98	5.0641	4.2211	4.6647	4.6647
4636.98	5.0631	4.2211	4.6618	4.6627
4636.99	5.0622	4.2221	4.6579	4.6598
4636.99	5.0612	4.2125	4.6569	4.6589
4637	5.0602	4.2173	4.6569	4.6589
4637	5.0554	4.2154	4.654	4.654
4637.01	5.0583	4.2134	4.6512	4.656
4637.01	5.0545	4.2125	4.6463	4.656
4637.02	5.0554	4.2134	4.6483	4.654
4637.02	5.0535	4.2115	4.6463	4.6512
4637.03	5.0516	4.2106	4.6483	4.654
4637.03	5.0487	4.2125	4.6473	4.6492
4637.04	5.0496	4.2067	4.6425	4.6483
4637.04	5.0477	4.2067	4.6444	4.6483
4637.05	5.0487	4.2096	4.6444	4.6483
4637.05	5.0487	4.2057	4.6415	4.6483
4637.06	5.0458	4.2077	4.6434	4.6473
4637.06	5.0448	4.2067	4.6405	4.6473
4637.07	5.0477	4.2106	4.6386	4.6483
4637.07	5.0458	4.2057	4.6405	4.6473
4637.08	5.0438	4.2057	4.6405	4.6454
4637.08	5.0429	4.2067	4.6396	4.6434
4637.09	5.0429	4.2048	4.6338	4.6444
4637.09	5.0448	4.2077	4.6386	4.6463
4637.1	5.0429	4.2067	4.6376	4.6434
4637.1	5.0419	4.2106	4.6367	4.6444
4637.11	5.0409	4.2038	4.6357	4.6444
4637.11	5.0409	4.2038	4.6376	4.6444
4637.12	5.04	4.2048	4.6338	4.6434
4637.12	5.04	4.2096	4.6338	4.6444
4637.13	5.04	4.2067	4.6357	4.6463
4637.13	5.0409	4.2038	4.6348	4.6434
4637.14	5.04	4.2057	4.6357	4.6425
4637.14	5.04	4.2057	4.6348	4.6425
4637.15	5.039	4.2048	4.6348	4.6425
4637.15	5.04	4.2019	4.6328	4.6415
4637.16	5.039	4.2019	4.6357	4.6434
4637.16	5.0371	4.2038	4.6338	4.6415
4637.17	5.039	4.2038	4.6348	4.6415
4637.17	5.0409	4.2038	4.6348	4.6386
4637.18	5.039	4.2048	4.6319	4.6415
4637.18	5.04	4.2019	4.6357	4.6415
4637.19	5.0361	4.2048	4.6319	4.6405
4637.2	5.0381	4.2009	4.6348	4.6415
4637.2	5.0381	4.2048	4.6338	4.6405
4637.21	5.0361	4.2019	4.6319	4.6405
4637.21	5.039	4.2057	4.6338	4.6396
4637.22	5.0361	4.2048	4.6338	4.6396
4637.22	5.0361	4.2019	4.6338	4.6415
4637.23	5.039	4.2038	4.6328	4.6405
4637.23	5.0381	4.2019	4.6348	4.6396
4637.24	5.0381	4.2057	4.6309	4.6386
4637.24	5.0371	4.2067	4.6328	4.6396
4637.25	5.039	4.2009	4.6328	4.6415
4637.25	5.0361	4.2038	4.6338	4.6396
4637.26	5.039	4.2048	4.6319	4.6415
4637.26	5.0381	4.2038	4.6328	4.6415
4637.27	5.0371	4.2048	4.6328	4.6415
4637.27	5.0361	4.2038	4.6328	4.6396
4637.28	5.0361	4.2009	4.6338	4.6367
4637.28	5.0381	4.2028	4.6348	4.6415
4637.29	5.0323	4.2	4.6328	4.6396
4637.29	5.0361	4.2048	4.6319	4.6386
4637.3	5.039	4.2028	4.6338	4.6405
4637.3	5.0381	4.2038	4.6338	4.6386
4637.31	5.0352	4.2019	4.6319	4.6405
4637.31	5.0361	4.2048	4.6357	4.6405
4637.32	5.0371	4.2028	4.6328	4.6396
4637.32	5.0381	4.2028	4.6338	4.6396
4637.33	5.0381	4.2019	4.6328	4.6396
4637.33	5.0381	4.2038	4.6348	4.6396
4637.34	5.039	4.2038	4.6348	4.6367
4637.34	5.0371	4.2028	4.6319	4.6396
4637.35	5.039	4.2019	4.6338	4.6396
4637.35	5.0371	4.2067	4.6309	4.6386
4637.36	5.04	4.2048	4.6328	4.6415
4637.36	5.0381	4.2048	4.6309	4.6357
4637.37	5.0371	4.2009	4.6299	4.6415
4637.37	5.04	4.2048	4.6357	4.6425
4637.38	5.0419	4.2048	4.6348	4.6415
4637.38	5.0419	4.2028	4.6376	4.6425
4637.39	5.04	4.2048	4.6367	4.6415
4637.39	5.0409	4.2077	4.6328	4.6415
4637.4	5.0409	4.2067	4.6376	4.6434
4637.4	5.04	4.2	4.6348	4.6434
4637.41	5.0419	4.2009	4.6376	4.6434
4637.41	5.0419	4.2096	4.6376	4.6415
4637.42	5.0409	4.2048	4.6386	4.6454
4637.42	5.0438	4.2019	4.6376	4.6434
4637.43	5.0438	4.2009	4.6405	4.6405
4637.43	5.0409	4.2067	4.6396	4.6415
4637.44	5.0458	4.2096	4.6405	4.6454
4637.44	5.0438	4.2067	4.6405	4.6463
4637.45	5.0429	4.2057	4.6425	4.6483
4637.45	5.0467	4.2086	4.6415	4.6473
4637.46	5.0477	4.2163	4.6434	4.6483
4637.46	5.0506	4.2096	4.6444	4.6473
4637.47	5.0506	4.2096	4.6473	4.6512
4637.48	5.0506	4.2134	4.6483	4.6502
4637.48	5.0516	4.2106	4.6502	4.6483
4637.49	5.0535	4.2115	4.6521	4.6531
4637.49	5.0545	4.2115	4.654	4.654
4637.5	5.0583	4.2163	4.655	4.654
4637.5	5.0583	4.2154	4.6569	4.6579
4637.51	5.0583	4.2144	4.6569	4.6589
4637.51	5.0612	4.2144	4.6608	4.6598
4637.52	5.0641	4.2211	4.6618	4.6608
4637.52	5.0651	4.2202	4.6647	4.6608
4637.53	5.0689	4.2163	4.6647	4.6627
4637.53	5.0718	4.2269	4.6685	4.6666
4637.54	5.0757	4.2279	4.6724	4.6656
4637.54	5.0757	4.2308	4.6743	4.6743
4637.55	5.0805	4.2346	4.6762	4.6753
4637.55	5.0815	4.2337	4.6811	4.6743
4637.56	5.0844	4.2404	4.6859	4.6791
4637.56	5.0882	4.2423	4.6878	4.6811
4637.57	5.0911	4.2462	4.6917	4.6849
4637.57	5.095	4.2491	4.6965	4.6878
4637.58	5.0998	4.2491	4.7004	4.6907
4637.58	5.1056	4.2529	4.7032	4.6936
4637.59	5.1075	4.2655	4.709	4.6975
4637.59	5.1123	4.2645	4.7177	4.7042
4637.6	5.1152	4.2674	4.7235	4.709
4637.6	5.1181	4.2732	4.7264	4.711
4637.61	5.122	4.277	4.7341	4.7168
4637.61	5.1249	4.2838	4.7418	4.7197
4637.62	5.1278	4.2876	4.7467	4.7235
4637.62	5.1336	4.2944	4.7525	4.7283
4637.63	5.1384	4.2915	4.7582	4.7332
4637.63	5.1422	4.3002	4.766	4.7389
4637.64	5.1519	4.3146	4.7727	4.7447
4637.64	5.1567	4.3252	4.7843	4.7476
4637.65	5.1586	4.3281	4.793	4.7592
4637.65	5.1664	4.3358	4.8026	4.766
4637.66	5.1721	4.3435	4.8132	4.7718
4637.66	5.1779	4.3522	4.82	4.7756
4637.67	5.1837	4.3589	4.8296	4.7833
4637.67	5.1914	4.3618	4.8383	4.791
4637.68	5.1963	4.3744	4.848	4.7988
4637.68	5.203	4.3802	4.8567	4.8055
4637.69	5.2098	4.3879	4.8644	4.8113
4637.69	5.2213	4.4023	4.8702	4.82
4637.7	5.2291	4.411	4.8924	4.8277
4637.7	5.2377	4.4216	4.9001	4.8451
4637.71	5.2435	4.4245	4.9078	4.8518
4637.71	5.2512	4.4399	4.9203	4.8615
4637.72	5.2541	4.4447	4.93	4.8673
4637.72	5.2638	4.4573	4.9367	4.874
4637.73	5.2715	4.4631	4.9483	4.8837
4637.73	5.2792	4.466	4.9609	4.8914
4637.74	5.2869	4.4766	4.9705	4.8982
4637.74	5.2975	4.4843	4.9802	4.9078
4637.75	5.3043	4.4949	4.9831	4.9117
4637.75	5.312	4.5036	5.0004	4.9194
4637.76	5.3149	4.5103	5.0101	4.9367
4637.77	5.3216	4.5113	5.012	4.9367
4637.77	5.3207	4.5132	5.011	4.9367
4637.78	5.3197	4.5103	5.012	4.9358
4637.78	5.3197	4.5103	5.011	4.9367
4637.79	5.3197	4.5113	5.012	4.9358
4637.79	5.3216	4.5103	5.0091	4.9358
4637.8	5.3187	4.5123	5.011	4.9367
4637.8	5.3207	4.5045	5.0101	4.9367
4637.81	5.3216	4.5123	5.013	4.9348
4637.81	5.3216	4.5074	5.012	4.9377
4637.82	5.3216	4.5094	5.012	4.9358
4637.82	5.3197	4.5132	5.011	4.9358
4637.83	5.3216	4.5113	5.012	4.9377
4637.83	5.3216	4.5103	5.0091	4.9348
4637.84	5.3178	4.5055	5.0081	4.93
4637.84	5.3139	4.5036	5.0033	4.9271
4637.85	5.3081	4.4978	4.9975	4.9203
4637.85	5.3014	4.492	4.9927	4.9146
4637.86	5.2927	4.4891	4.985	4.9097
4637.86	5.2773	4.4689	4.958	4.8953
4637.87	5.2715	4.4573	4.9503	4.8808
4637.87	5.2638	4.4525	4.9396	4.8711
4637.88	5.258	4.4467	4.93	4.8625
4637.88	5.2503	4.4361	4.9184	4.8538
4637.89	5.2426	4.4274	4.9107	4.8432
4637.89	5.2281	4.411	4.8875	4.8258
4637.9	5.2184	4.3898	4.8808	4.819
4637.9	5.2069	4.3956	4.8682	4.8123
4637.91	5.1982	4.3792	4.8596	4.8055
4637.91	5.1963	4.3734	4.8393	4.7978
4637.92	5.1866	4.3628	4.8306	4.7843
4637.92	5.1818	4.3561	4.8229	4.7766
4637.93	5.177	4.3532	4.8161	4.7689
4637.93	5.1693	4.3464	4.8075	4.766
4637.94	5.1654	4.3368	4.7968	4.7602
4637.94	5.1586	4.3291	4.7891	4.7563
4637.95	5.1557	4.3233	4.7814	4.7496
4637.95	5.1519	4.3136	4.7737	4.7438
4637.96	5.1413	4.3088	4.7669	4.7389
4637.96	5.1365	4.2992	4.7573	4.7361
4637.97	5.1316	4.2896	4.7457	4.7303
4637.97	5.1287	4.2886	4.7389	4.7206
4637.98	5.1258	4.2828	4.7322	4.7197
4637.98	5.1201	4.278	4.7283	4.7148
4637.99	5.1191	4.2741	4.7225	4.709
4637.99	5.1143	4.2684	4.7187	4.7081
4638	5.1114	4.2645	4.7119	4.7032
4638	5.1056	4.2626	4.7071	4.6984
4638.01	5.1037	4.2539	4.7052	4.6955
4638.01	5.0979	4.2529	4.6994	4.6926
4638.02	5.093	4.2433	4.6926	4.6888
4638.02	5.0882	4.2423	4.6878	4.6859
4638.03	5.0863	4.2404	4.683	4.6801
4638.03	5.0834	4.2366	4.6811	4.6772
4638.04	5.0776	4.2327	4.6772	4.6733
4638.05	5.0786	4.2317	4.6753	4.6733
4638.05	5.0747	4.2298	4.6733	4.6704
4638.06	5.0728	4.2279	4.6704	4.6656
4638.06	5.068	4.225	4.6685	4.6666
4638.07	5.067	4.225	4.6676	4.6647
4638.07	5.0612	4.2192	4.6618	4.6627
4638.08	5.0622	4.2202	4.6627	4.6608
4638.08	5.0612	4.2183	4.6579	4.6608
4638.09	5.0583	4.2163	4.655	4.6569
4638.09	5.0554	4.2154	4.6531	4.656
4638.1	5.0564	4.2163	4.654	4.654
4638.1	5.0535	4.2163	4.6521	4.6521
4638.11	5.0545	4.2106	4.6444	4.6521
4638.11	5.0525	4.2134	4.6512	4.6531
4638.12	5.0506	4.2125	4.6502	4.6512
4638.12	5.0496	4.2125	4.6473	4.6483
4638.13	5.0487	4.2192	4.6444	4.6521
4638.13	5.0487	4.2106	4.6463	4.6483
4638.14	5.0487	4.2106	4.6444	4.6473
4638.14	5.0458	4.2106	4.6434	4.6473
4638.15	5.0467	4.2106	4.6434	4.6463
4638.15	5.0448	4.2077	4.6425	4.6444
4638.16	5.0438	4.2134	4.6415	4.6473
4638.16	5.0467	4.2086	4.6386	4.6444
4638.17	5.0458	4.2067	4.6415	4.6434
4638.17	5.0448	4.2077	4.6396	4.6425
4638.18	5.0438	4.2077	4.6396	4.6444
4638.18	5.0419	4.2096	4.6367	4.6444
4638.19	5.0409	4.2077	4.6357	4.6434
4638.19	5.0419	4.2048	4.6396	4.6434
4638.2	5.0419	4.2038	4.6386	4.6434
4638.2	5.0419	4.2048	4.6357	4.6425
4638.21	5.0409	4.2048	4.6386	4.6425
4638.21	5.0429	4.2067	4.6396	4.6415
4638.22	5.04	4.2057	4.6367	4.6444
4638.22	5.04	4.2038	4.6348	4.6434
4638.23	5.04	4.2067	4.6348	4.6425
4638.23	5.039	4.2019	4.6367	4.6415
4638.24	5.039	4.2057	4.6367	4.6405
4638.24	5.039	4.2019	4.6357	4.6425
4638.25	5.0381	4.2057	4.6357	4.6367
4638.25	5.0371	4.2057	4.6338	4.6415
4638.26	5.04	4.2028	4.6319	4.6415
4638.26	5.0381	4.2057	4.6348	4.6405
4638.27	5.0371	4.2048	4.6357	4.6396
4638.27	5.0371	4.2057	4.6348	4.6415
4638.28	5.0371	4.2028	4.6348	4.6415
4638.28	5.0381	4.2	4.6338	4.6405
4638.29	5.0371	4.2048	4.6319	4.6405
4638.29	5.039	4.2028	4.6328	4.6396
4638.3	5.0371	4.2038	4.6328	4.6367
4638.3	5.0371	4.2038	4.6348	4.6386
4638.31	5.0381	4.2048	4.6338	4.6396
4638.31	5.0371	4.2048	4.6328	4.6396
4638.32	5.0381	4.2038	4.6348	4.6376
4638.33	5.0352	4.2038	4.6328	4.6405
4638.33	5.0381	4.2028	4.6328	4.6376
4638.34	5.0361	4.2038	4.6338	4.6386
4638.34	5.0381	4.2028	4.6319	4.6396
4638.35	5.0381	4.2028	4.6328	4.6405
4638.35	5.0371	4.2028	4.6319	4.6405
4638.36	5.0371	4.2028	4.6309	4.6367
4638.36	5.0371	4.2048	4.6328	4.6396
4638.37	5.0371	4.2028	4.6338	4.6386
4638.37	5.039	4.2028	4.6328	4.6386
4638.38	5.0371	4.199	4.6328	4.6405
4638.38	5.0352	4.2019	4.6348	4.6396
4638.39	5.0361	4.2019	4.6328	4.6396
4638.39	5.039	4.2028	4.6348	4.6396
4638.4	5.0361	4.2048	4.6338	4.6405
4638.4	5.0371	4.2057	4.6348	4.6386
4638.41	5.0361	4.2048	4.6328	4.6376
4638.41	5.0371	4.2038	4.6348	4.6386
4638.42	5.039	4.2048	4.6319	4.6405
4638.42	5.0381	4.2038	4.6319	4.6396
4638.43	5.039	4.2028	4.6328	4.6415
4638.43	5.0371	4.2	4.6357	4.6376
4638.44	5.039	4.2048	4.6338	4.6415
4638.44	5.039	4.2019	4.6376	4.6396
4638.45	5.0371	4.2019	4.6338	4.6425
4638.45	5.0409	4.2067	4.6299	4.6386
4638.46	5.0381	4.2048	4.6348	4.6405
4638.46	5.04	4.2038	4.6357	4.6386
4638.47	5.0419	4.2057	4.6348	4.6396
4638.47	5.039	4.2019	4.6348	4.6405
4638.48	5.04	4.2048	4.6367	4.6396
4638.48	5.039	4.2019	4.6338	4.6405
4638.49	5.039	4.2038	4.6357	4.6415
4638.49	5.0419	4.2038	4.6348	4.6434
4638.5	5.0409	4.2067	4.6386	4.6434
4638.5	5.04	4.2009	4.6386	4.6434
4638.51	5.04	4.2048	4.6376	4.6425
4638.51	5.0429	4.2057	4.6376	4.6425
4638.52	5.0409	4.2067	4.6386	4.6425
4638.52	5.0429	4.2048	4.6396	4.6434
4638.53	5.0448	4.2009	4.6415	4.6463
4638.53	5.0448	4.2067	4.6386	4.6434
4638.54	5.0429	4.2077	4.6434	4.6434
4638.54	5.0448	4.2086	4.6434	4.6444
4638.55	5.0467	4.2067	4.6434	4.6463
4638.55	5.0467	4.2067	4.6434	4.6444
4638.56	5.0506	4.2077	4.6454	4.6473
4638.56	5.0487	4.2048	4.6463	4.6473
4638.57	5.0516	4.2077	4.6454	4.6492
4638.57	5.0516	4.2096	4.6492	4.6502
4638.58	5.0525	4.2106	4.6502	4.6434
4638.58	5.0545	4.2125	4.6521	4.6502
4638.59	5.0564	4.2134	4.656	4.654
4638.59	5.0583	4.2134	4.656	4.656
4638.6	5.0583	4.2173	4.6598	4.656
4638.6	5.0593	4.2192	4.6608	4.656
4638.61	5.0631	4.2173	4.6618	4.6598
4638.62	5.0622	4.2163	4.6618	4.6618
4638.62	5.066	4.2192	4.6647	4.6618
4638.63	5.0689	4.2221	4.6666	4.6647
4638.63	5.0728	4.2279	4.6685	4.6685
4638.64	5.0766	4.226	4.6733	4.6647
4638.64	5.0795	4.2308	4.6772	4.6695
4638.65	5.0786	4.2317	4.6782	4.6743
4638.65	5.0805	4.2375	4.6849	4.6791
4638.66	5.0882	4.2395	4.6878	4.6782
4638.66	5.0911	4.2366	4.6888	4.683
4638.67	5.094	4.2443	4.6926	4.6868
4638.67	5.0969	4.2491	4.7004	4.6897
4638.68	5.1008	4.2529	4.7032	4.6917
4638.68	5.1065	4.2606	4.709	4.6955
4638.69	5.1114	4.2616	4.7119	4.6946
4638.69	5.1133	4.2703	4.7225	4.6984
4638.7	5.1181	4.2732	4.7264	4.709
4638.7	5.1191	4.278	4.7312	4.7119
4638.71	5.1239	4.277	4.738	4.7148
4638.71	5.1297	4.2867	4.7428	4.7225
4638.72	5.1326	4.2944	4.7505	4.7264
4638.72	5.1374	4.303	4.7544	4.7293
4638.73	5.1403	4.3069	4.7631	4.7361
4638.73	5.148	4.3069	4.7708	4.7399
4638.74	5.1586	4.3088	4.7785	4.7467
4638.74	5.1615	4.3291	4.7853	4.7525
4638.75	5.1673	4.3348	4.7968	4.7544
4638.75	5.1721	4.3406	4.8084	4.7698
4638.76	5.176	4.3493	4.819	4.7756
4638.76	5.1837	4.3561	4.8258	4.7804
4638.77	5.1905	4.3589	4.8345	4.7882
4638.77	5.1963	4.3705	4.8451	4.793
4638.78	5.202	4.3773	4.8509	4.7988
4638.78	5.2059	4.383	4.8605	4.8075
4638.79	5.2155	4.3917	4.8692	4.8142
4638.79	5.2252	4.4014	4.8769	4.8229
4638.8	5.2348	4.4158	4.8885	4.8316
4638.8	5.2397	4.4245	4.9049	4.8432
4638.81	5.2483	4.4332	4.9136	4.8518
4638.81	5.2532	4.4399	4.9252	4.8644
4638.82	5.2618	4.4486	4.9367	4.8711
4638.82	5.2696	4.4582	4.9474	4.8789
4638.83	5.2773	4.466	4.957	4.8856
4638.83	5.2811	4.4756	4.9657	4.8924
4638.84	5.2888	4.4795	4.9753	4.902
4638.84	5.2975	4.4872	4.9831	4.9107
4638.85	5.3072	4.493	4.9898	4.9165
4638.85	5.3149	4.5074	4.9975	4.9232
4638.86	5.3197	4.5094	5.013	4.9329
4638.86	5.3236	4.5161	5.0207	4.9416
4638.87	5.3264	4.5142	5.0159	4.9406
4638.87	5.3245	4.5151	5.0168	4.9425
4638.88	5.3255	4.5132	5.0178	4.9416
4638.88	5.3245	4.5171	5.0178	4.9406
4638.89	5.3255	4.5113	5.0178	4.9416
4638.9	5.3226	4.5171	5.0178	4.9425
4638.9	5.3255	4.5132	5.0159	4.9416
4638.91	5.3245	4.5161	5.0178	4.9416
4638.91	5.3255	4.5161	5.0188	4.9425
4638.92	5.3264	4.5151	5.0178	4.9425
4638.92	5.3245	4.5161	5.0188	4.9435
4638.93	5.3274	4.5161	5.0188	4.9396
4638.93	5.3245	4.5142	5.0149	4.9367
4638.94	5.3197	4.5113	5.012	4.9358
4638.94	5.3168	4.5016	5.0091	4.9319
4638.95	5.3149	4.5036	5.0043	4.929
4638.95	5.3081	4.4988	4.9956	4.9184
4638.96	5.3014	4.4901	4.9898	4.9155
4638.96	5.2888	4.4862	4.985	4.9078
4638.97	5.284	4.4737	4.9686	4.8991
4638.97	5.2763	4.465	4.958	4.8866
4638.98	5.2705	4.4592	4.9454	4.876
4638.98	5.2618	4.4496	4.9387	4.8692
4638.99	5.2541	4.4438	4.9261	4.8586
4638.99	5.2435	4.4332	4.9155	4.8489
4639	5.2368	4.4293	4.9049	4.8412
4639	5.2339	4.4168	4.8953	4.8306
4639.01	5.2223	4.4081	4.8866	4.8239
4639.01	5.2155	4.3985	4.8769	4.8171
4639.02	5.204	4.3888	4.8663	4.8094
4639.02	5.1982	4.3792	4.848	4.7997
4639.03	5.1914	4.3695	4.8374	4.7891
4639.03	5.1876	4.3609	4.8316	4.7814
4639.04	5.1808	4.3541	4.8219	4.7756
4639.04	5.1741	4.3464	4.8132	4.7698
4639.05	5.1712	4.3397	4.8036	4.7631
4639.05	5.1635	4.3348	4.7959	4.7563
4639.06	5.1615	4.3291	4.7872	4.7534
4639.06	5.1548	4.3214	4.7785	4.7438
4639.07	5.1509	4.3117	4.7718	4.7409
4639.07	5.1384	4.3011	4.7631	4.7361
4639.08	5.1365	4.2963	4.7496	4.7341
4639.08	5.1307	4.2886	4.7418	4.7225
4639.09	5.1287	4.2857	4.7361	4.7187
4639.09	5.1239	4.2828	4.7332	4.7148
4639.1	5.121	4.277	4.7283	4.711
4639.1	5.1162	4.2703	4.7206	4.7061
4639.11	5.1143	4.2684	4.7148	4.7042
4639.11	5.1094	4.2626	4.711	4.7013
4639.12	5.1085	4.2597	4.7042	4.6965
4639.12	5.0969	4.2549	4.7013	4.6926
4639.13	5.0921	4.252	4.6994	4.6917
4639.13	5.093	4.2452	4.6878	4.6878
4639.14	5.0873	4.2443	4.6878	4.6811
4639.14	5.0853	4.2395	4.684	4.6791
4639.15	5.0805	4.2366	4.6801	4.6772
4639.15	5.0786	4.2346	4.6762	4.6724
4639.16	5.0747	4.2298	4.6743	4.6714
4639.16	5.0737	4.2298	4.6724	4.6695
4639.17	5.0728	4.226	4.6685	4.6656
4639.18	5.0689	4.2269	4.6666	4.6676
4639.18	5.067	4.2211	4.6656	4.6637
4639.19	5.0631	4.2289	4.6647	4.6618
4639.19	5.0612	4.2154	4.6598	4.6598
4639.2	5.0622	4.2173	4.6569	4.6569
4639.2	5.0583	4.2173	4.655	4.6579
4639.21	5.0573	4.2144	4.654	4.655
4639.21	5.0573	4.2163	4.6521	4.6521
4639.22	5.0554	4.2096	4.6502	4.654
4639.22	5.0516	4.2154	4.6502	4.6492
4639.23	5.0535	4.2106	4.6454	4.6502
4639.23	5.0477	4.2125	4.6492	4.6492
4639.24	5.0477	4.2125	4.6463	4.6502
4639.24	5.0477	4.2077	4.6473	4.6483
4639.25	5.0477	4.2096	4.6444	4.6483
4639.25	5.0477	4.2106	4.6415	4.6463
4639.26	5.0467	4.2048	4.6434	4.6444
4639.26	5.0448	4.2096	4.6425	4.6473
4639.27	5.0477	4.2086	4.6415	4.6463
4639.27	5.0429	4.2057	4.6415	4.6444
4639.28	5.0448	4.2106	4.6396	4.6463
4639.28	5.0438	4.2096	4.6415	4.6434
4639.29	5.0419	4.2077	4.6386	4.6434
4639.29	5.0458	4.2067	4.6376	4.6415
4639.3	5.04	4.2106	4.6386	4.6396
4639.3	5.0429	4.2067	4.6396	4.6425
4639.31	5.0419	4.2048	4.6396	4.6367
4639.31	5.0429	4.2048	4.6386	4.6434
4639.32	5.0409	4.2067	4.6357	4.6425
4639.32	5.0419	4.2048	4.6376	4.6405
4639.33	5.04	4.2038	4.6376	4.6425
4639.33	5.0419	4.2028	4.6376	4.6396
4639.34	5.04	4.2057	4.6357	4.6405
4639.34	5.039	4.2038	4.6367	4.6434
4639.35	5.0361	4.2038	4.6338	4.6396
4639.35	5.039	4.2019	4.6357	4.6415
4639.36	5.04	4.2028	4.6309	4.6405
4639.36	5.0419	4.2038	4.6357	4.6405
4639.37	5.039	4.2009	4.6348	4.6396
4639.37	5.0381	4.2028	4.6367	4.6386
4639.38	5.039	4.2048	4.6338	4.6396
4639.38	5.0371	4.2038	4.6367	4.6357
4639.39	5.04	4.2048	4.6328	4.6386
4639.39	5.0381	4.2038	4.6319	4.6376
4639.4	5.039	4.2067	4.6357	4.6405
4639.4	5.0371	4.2038	4.6338	4.6396
4639.41	5.0371	4.2048	4.6348	4.6367
4639.41	5.0371	4.2028	4.6357	4.6386
4639.42	5.039	4.2009	4.6348	4.6386
4639.42	5.0371	4.2038	4.6357	4.6386
4639.43	5.0371	4.2019	4.6367	4.6357
4639.43	5.0361	4.2019	4.6348	4.6405
4639.44	5.0361	4.2028	4.6338	4.6396
4639.44	5.0371	4.2096	4.6328	4.6367
4639.45	5.0381	4.2019	4.6328	4.6396
4639.45	5.0352	4.2019	4.6348	4.6376
4639.46	5.0381	4.2019	4.6328	4.6376
4639.47	5.0381	4.2009	4.6309	4.6376
4639.47	5.039	4.2057	4.6328	4.6386
4639.48	5.0371	4.2028	4.6338	4.6405
4639.48	5.0371	4.2009	4.6328	4.6376
4639.49	5.0361	4.2028	4.6338	4.6405
4639.49	5.0361	4.2038	4.6338	4.6376
4639.5	5.039	4.2	4.6348	4.6396
4639.5	5.0381	4.2038	4.6328	4.6386
4639.51	5.0361	4.2009	4.6328	4.6396
4639.51	5.0371	4.2038	4.6328	4.6357
4639.52	5.0361	4.199	4.6338	4.6386
4639.52	5.0371	4.199	4.6357	4.6376
4639.53	5.0361	4.2019	4.6319	4.6396
4639.53	5.0381	4.2	4.6328	4.6396
4639.54	5.039	4.2038	4.6338	4.6376
4639.54	5.0371	4.2048	4.6376	4.6396
4639.55	5.0371	4.2019	4.6328	4.6386
4639.55	5.039	4.2028	4.6357	4.6376
4639.56	5.04	4.2009	4.6319	4.6386
4639.56	5.039	4.2038	4.6357	4.6376
4639.57	5.04	4.2048	4.6357	4.6405
4639.57	5.039	4.2019	4.6348	4.6405
4639.58	5.039	4.2009	4.6357	4.6396
4639.58	5.04	4.2038	4.6357	4.6357
4639.59	5.04	4.2048	4.6386	4.6376
4639.59	5.04	4.2028	4.6376	4.6376
4639.6	5.04	4.2048	4.6367	4.6396
4639.6	5.0419	4.2038	4.6405	4.6396
4639.61	5.04	4.2038	4.6386	4.6415
4639.61	5.039	4.2067	4.6367	4.6396
4639.62	5.0429	4.2038	4.6367	4.6405
4639.62	5.0419	4.2048	4.6386	4.6425
4639.63	5.0438	4.2067	4.6386	4.6415
4639.63	5.0429	4.2038	4.6376	4.6434
4639.64	5.0458	4.2038	4.6396	4.6415
4639.64	5.0448	4.2057	4.6405	4.6415
4639.65	5.0458	4.2048	4.6434	4.6434
4639.65	5.0429	4.2067	4.6434	4.6444
4639.66	5.0477	4.2067	4.6454	4.6444
4639.66	5.0477	4.2077	4.6454	4.6463
4639.67	5.0496	4.2028	4.6454	4.6473
4639.67	5.0516	4.2096	4.6463	4.6415
4639.68	5.0506	4.2077	4.6483	4.6473
4639.68	5.0525	4.2106	4.6483	4.6512
4639.69	5.0545	4.2057	4.6512	4.6502
4639.69	5.0564	4.2134	4.6589	4.6512
4639.7	5.0573	4.2144	4.656	4.6531
4639.7	5.0612	4.2173	4.6579	4.656
4639.71	5.0622	4.2192	4.6618	4.6512
4639.71	5.0602	4.2192	4.6627	4.6589
4639.72	5.0622	4.2183	4.6618	4.6618
4639.72	5.067	4.2192	4.6666	4.6618
4639.73	5.067	4.2202	4.6685	4.6647
4639.73	5.0689	4.2279	4.6695	4.6627
4639.74	5.0728	4.2211	4.6724	4.6647
4639.75	5.0766	4.2289	4.6762	4.6714
4639.75	5.0815	4.2346	4.6772	4.6743
4639.76	5.0834	4.2337	4.683	4.6772
4639.76	5.0863	4.2385	4.684	4.6782
4639.77	5.0873	4.2404	4.6878	4.684
4639.77	5.094	4.2452	4.6917	4.6859
4639.78	5.0979	4.2452	4.6984	4.6868
4639.78	5.1008	4.2462	4.7042	4.6926
4639.79	5.1046	4.2558	4.7061	4.6955
4639.79	5.1085	4.2587	4.7129	4.6965
4639.8	5.1133	4.2732	4.7148	4.6984
4639.8	5.1172	4.2712	4.7274	4.7032
4639.81	5.1201	4.277	4.7303	4.7139
4639.81	5.1239	4.2799	4.7341	4.7168
4639.82	5.1268	4.2847	4.7428	4.7197
4639.82	5.1307	4.2915	4.7486	4.7245
4639.83	5.1345	4.2973	4.7554	4.7293
4639.83	5.1413	4.303	4.764	4.7332
4639.84	5.1461	4.3127	4.7698	4.738
4639.84	5.1509	4.3127	4.7785	4.7418
4639.85	5.1557	4.3185	4.7843	4.7505
4639.85	5.1654	4.3329	4.792	4.7544
4639.86	5.1721	4.3348	4.8055	4.7602
4639.86	5.177	4.3493	4.8181	4.7737
4639.87	5.1818	4.3561	4.8258	4.7804
4639.87	5.1885	4.3618	4.8354	4.7843
4639.88	5.1934	4.3676	4.8393	4.793
4639.88	5.2001	4.3744	4.8518	4.7959
4639.89	5.2069	4.3802	4.8596	4.8055
4639.89	5.2136	4.3908	4.8682	4.8142
4639.9	5.2184	4.4004	4.8779	4.821
4639.9	5.231	4.4071	4.8856	4.8287
4639.91	5.2377	4.4226	4.8962	4.8374
4639.91	5.2464	4.4293	4.9146	4.847
4639.92	5.2541	4.437	4.9223	4.8615
4639.92	5.2609	4.4447	4.9348	4.8682
4639.93	5.2667	4.4544	4.9435	4.8779
4639.93	5.2744	4.465	4.9522	4.8837
4639.94	5.2802	4.4708	4.9638	4.8943
4639.94	5.2879	4.4775	4.9724	4.9001
4639.95	5.2927	4.4862	4.9811	4.9078
4639.95	5.3004	4.492	4.9898	4.9146
4639.96	5.313	4.4978	4.9975	4.9203
4639.96	5.3187	4.5094	5.0033	4.929
4639.97	5.3226	4.5103	5.0159	4.9367
4639.97	5.3226	4.5132	5.0139	4.9387
4639.98	5.3226	4.5132	5.0149	4.9396
4639.98	5.3226	4.5132	5.0159	4.9406
4639.99	5.3236	4.5142	5.0149	4.9387
4639.99	5.3216	4.5142	5.0149	4.9396
4640	5.3226	4.5123	5.0159	4.9367
4640	5.3236	4.5132	5.0159	4.9396
4640.01	5.3255	4.5132	5.0149	4.9377
4640.01	5.3236	4.5142	5.0149	4.9396
4640.02	5.3255	4.5151	5.0139	4.9387
4640.03	5.3255	4.5142	5.0139	4.9396
4640.03	5.3236	4.5113	5.013	4.9396
4640.04	5.3187	4.5094	5.0091	4.9329
4640.04	5.3178	4.5036	5.0091	4.9319
4640.05	5.3158	4.5045	5.0052	4.9261
4640.05	5.3101	4.5016	5.0004	4.9232
4640.06	5.3072	4.4968	4.9946	4.9155
4640.06	5.2995	4.491	4.9869	4.9126
4640.07	5.2946	4.4852	4.9792	4.901
4640.07	5.2821	4.4746	4.9715	4.8943
4640.08	5.2724	4.4573	4.9628	4.8875
4640.08	5.2676	4.4631	4.9445	4.8808
4640.09	5.2599	4.4447	4.9339	4.8615
4640.09	5.2512	4.438	4.9203	4.8538
4640.1	5.2426	4.4284	4.9107	4.846
4640.1	5.2358	4.4187	4.901	4.8364
4640.11	5.2291	4.4149	4.8943	4.8296
4640.11	5.2233	4.4014	4.8808	4.82
4640.12	5.2078	4.3859	4.8615	4.8055
4640.12	5.1963	4.383	4.8528	4.7988
4640.13	5.1914	4.3715	4.8451	4.792
4640.13	5.1818	4.357	4.8258	4.7853
4640.14	5.177	4.3522	4.8181	4.7737
4640.14	5.1741	4.3445	4.8123	4.7679
4640.15	5.1693	4.3358	4.8017	4.7611
4640.15	5.1625	4.3291	4.793	4.7554
4640.16	5.1557	4.3233	4.7843	4.7515
4640.16	5.1529	4.3165	4.7766	4.7418
4640.17	5.148	4.3098	4.7689	4.7409
4640.17	5.1442	4.3069	4.7621	4.7341
4640.18	5.1355	4.2992	4.7544	4.7332
4640.18	5.1326	4.2857	4.7467	4.7254
4640.19	5.1268	4.2799	4.7361	4.7225
4640.19	5.121	4.2741	4.7293	4.7148
4640.2	5.1181	4.2741	4.7254	4.7081
4640.2	5.1152	4.2684	4.7206	4.7061
4640.21	5.1133	4.2674	4.7139	4.7023
4640.21	5.1085	4.2606	4.709	4.6946
4640.22	5.1056	4.2558	4.7042	4.6926
4640.22	5.0988	4.25	4.7013	4.6936
4640.23	5.0969	4.2472	4.6984	4.6897
4640.23	5.0901	4.2481	4.6917	4.6849
4640.24	5.0863	4.2404	4.6859	4.683
4640.24	5.0834	4.2308	4.683	4.6811
4640.25	5.0795	4.2337	4.6772	4.6753
4640.25	5.0766	4.2327	4.6753	4.6733
4640.26	5.0737	4.2317	4.6743	4.6695
4640.26	5.0737	4.224	4.6714	4.6676
4640.27	5.0728	4.2231	4.6685	4.6666
4640.27	5.0709	4.224	4.6656	4.6627
4640.28	5.068	4.225	4.6647	4.6618
4640.28	5.067	4.2221	4.6647	4.6598
4640.29	5.0622	4.2163	4.6579	4.6618
4640.29	5.0602	4.2202	4.6569	4.6589
4640.3	5.0583	4.2163	4.656	4.655
4640.3	5.0573	4.2125	4.6531	4.655
4640.31	5.0554	4.2125	4.6521	4.6531
4640.32	5.0545	4.2154	4.6502	4.6521
4640.32	5.0535	4.2134	4.6492	4.6512
4640.33	5.0506	4.2144	4.6483	4.6531
4640.33	5.0525	4.2086	4.6483	4.6492
4640.34	5.0516	4.2115	4.6492	4.6434
4640.34	5.0496	4.2096	4.6454	4.6473
4640.35	5.0487	4.2057	4.6444	4.6463
4640.35	5.0458	4.2115	4.6444	4.6483
4640.36	5.0477	4.2077	4.6434	4.6444
4640.36	5.0477	4.2067	4.6405	4.6454
4640.37	5.0467	4.2048	4.6396	4.6463
4640.37	5.0448	4.2067	4.6405	4.6434
4640.38	5.0448	4.2048	4.6415	4.6425
4640.38	5.0419	4.2086	4.6386	4.6444
4640.39	5.0409	4.2086	4.6376	4.6454
4640.39	5.0419	4.2067	4.6386	4.6425
4640.4	5.04	4.2086	4.6376	4.6415
4640.4	5.0429	4.2038	4.6376	4.6405
4640.41	5.0419	4.2	4.6348	4.6434
4640.41	5.04	4.2028	4.6376	4.6434
4640.42	5.0419	4.2019	4.6357	4.6405
4640.42	5.0409	4.2048	4.6348	4.6415
4640.43	5.039	4.2057	4.6367	4.6415
4640.43	5.04	4.2067	4.6357	4.6386
4640.44	5.04	4.2057	4.6357	4.6415
4640.44	5.04	4.2009	4.6367	4.6405
4640.45	5.0409	4.2009	4.6309	4.6396
4640.45	5.039	4.2038	4.6348	4.6396
4640.46	5.0381	4.2067	4.6348	4.6396
4640.46	5.0371	4.2009	4.6348	4.6415
4640.47	5.0381	4.2048	4.6348	4.6396
4640.47	5.039	4.2048	4.6348	4.6376
4640.48	5.039	4.2028	4.6348	4.6367
4640.48	5.039	4.2038	4.6338	4.6396
4640.49	5.0371	4.2019	4.6348	4.6386
4640.49	5.039	4.2038	4.6328	4.6376
4640.5	5.0381	4.2038	4.6328	4.6405
4640.5	5.0371	4.2019	4.6367	4.6405
4640.51	5.039	4.2038	4.6309	4.6386
4640.51	5.0371	4.2009	4.6328	4.6386
4640.52	5.039	4.2028	4.6299	4.6386
4640.52	5.0361	4.2038	4.6299	4.6367
4640.53	5.0381	4.2048	4.6328	4.6376
4640.53	5.0361	4.2038	4.6328	4.6357
4640.54	5.0361	4.2048	4.6357	4.6386
4640.54	5.039	4.2038	4.6338	4.6376
4640.55	5.0371	4.2028	4.6348	4.6396
4640.55	5.039	4.2019	4.6328	4.6386
4640.56	5.0342	4.2048	4.6348	4.6376
4640.56	5.0342	4.2028	4.629	4.6357
4640.57	5.04	4.2038	4.6328	4.6376
4640.57	5.039	4.2009	4.6348	4.6376
4640.58	5.0371	4.2086	4.6328	4.6376
4640.58	5.0371	4.2	4.6319	4.6357
4640.59	5.0352	4.2009	4.6299	4.6386
4640.6	5.0361	4.2028	4.6328	4.6386
4640.6	5.0381	4.2009	4.6338	4.6376
4640.61	5.039	4.2019	4.6348	4.6348
4640.61	5.0371	4.2	4.6328	4.6357
4640.62	5.0361	4.2009	4.6328	4.6386
4640.62	5.039	4.2019	4.6348	4.6396
4640.63	5.0371	4.2019	4.6328	4.6396
4640.63	5.0381	4.2038	4.6328	4.6405
4640.64	5.039	4.1961	4.6328	4.6357
4640.64	5.0371	4.2048	4.6328	4.6357
4640.65	5.039	4.2038	4.6338	4.6386
4640.65	5.039	4.2019	4.6328	4.6386
4640.66	5.04	4.2038	4.6357	4.6386
4640.66	5.0371	4.2019	4.6338	4.6376
4640.67	5.0371	4.2038	4.6348	4.6396
4640.67	5.04	4.2028	4.6386	4.6348
4640.68	5.039	4.2028	4.6328	4.6396
4640.68	5.0409	4.2038	4.6357	4.6376
4640.69	5.0371	4.2038	4.6348	4.6405
4640.69	5.039	4.2028	4.6376	4.6386
4640.7	5.0429	4.2028	4.6357	4.6415
4640.7	5.04	4.2019	4.6376	4.6386
4640.71	5.0419	4.2038	4.6367	4.6415
4640.71	5.0419	4.2009	4.6367	4.6386
4640.72	5.0419	4.2048	4.6376	4.6434
4640.72	5.0419	4.2038	4.6357	4.6405
4640.73	5.0438	4.2048	4.6386	4.6415
4640.73	5.0467	4.2028	4.6386	4.6425
4640.74	5.0438	4.2038	4.6396	4.6425
4640.74	5.0448	4.2048	4.6386	4.6415
4640.75	5.0448	4.2048	4.6415	4.6405
4640.75	5.0458	4.2077	4.6415	4.6425
4640.76	5.0448	4.2028	4.6434	4.6454
4640.76	5.0487	4.2077	4.6434	4.6463
4640.77	5.0496	4.2106	4.6444	4.6415
4640.77	5.0496	4.2096	4.6463	4.6492
4640.78	5.0496	4.2086	4.6463	4.6483
4640.78	5.0564	4.2115	4.6521	4.6502
4640.79	5.0545	4.2134	4.6473	4.6473
4640.79	5.0554	4.2096	4.656	4.6531
4640.8	5.0583	4.2134	4.6531	4.656
4640.8	5.0612	4.2154	4.6569	4.656
4640.81	5.0612	4.2192	4.6598	4.6589
4640.81	5.0631	4.2192	4.6608	4.6589
4640.82	5.0641	4.2211	4.6627	4.6598
4640.82	5.0651	4.2183	4.6647	4.6618
4640.83	5.0689	4.2211	4.6676	4.6637
4640.83	5.0709	4.2289	4.6704	4.6666
4640.84	5.0757	4.2298	4.6733	4.6695
4640.84	5.0815	4.2308	4.6753	4.6704
4640.85	5.0844	4.2298	4.6791	4.6704
4640.85	5.0853	4.2414	4.684	4.6762
4640.86	5.0873	4.2433	4.6859	4.6811
4640.86	5.0911	4.2443	4.6936	4.684
4640.87	5.0959	4.2472	4.6975	4.6868
4640.88	5.0988	4.252	4.7013	4.6907
4640.88	5.1027	4.2549	4.7032	4.6936
4640.89	5.1056	4.2597	4.71	4.6994
4640.89	5.1104	4.2626	4.7129	4.7013
4640.9	5.1143	4.2655	4.7168	4.7023
4640.9	5.1181	4.278	4.7235	4.7061
4640.91	5.122	4.2809	4.7351	4.709
4640.91	5.1239	4.2828	4.7409	4.7177
4640.92	5.1307	4.2886	4.7467	4.7245
4640.92	5.1355	4.2944	4.7544	4.7293
4640.93	5.1393	4.3021	4.7611	4.7341
4640.93	5.1461	4.3079	4.7679	4.7361
4640.94	5.15	4.3098	4.7737	4.7409
4640.94	5.1538	4.3175	4.7785	4.7476
4640.95	5.1596	4.3252	4.7872	4.7515
4640.95	5.1702	4.332	4.7978	4.7582
4640.96	5.177	4.3426	4.8026	4.764
4640.96	5.1789	4.3512	4.821	4.7708
4640.97	5.1856	4.3647	4.8316	4.7843
4640.97	5.1924	4.3647	4.8412	4.7901
4640.98	5.1972	4.3705	4.847	4.7978
4640.98	5.2059	4.3773	4.8567	4.8036
4640.99	5.2098	4.3859	4.8653	4.8123
4640.99	5.2175	4.3965	4.8731	4.821
4641	5.2233	4.4043	4.8827	4.8287
4641	5.23	4.4129	4.8895	4.8354
4641.01	5.2445	4.4197	4.903	4.8451
4641.01	5.2493	4.438	4.9107	4.8509
4641.02	5.2599	4.4476	4.9319	4.8576
4641.02	5.2647	4.4525	4.9396	4.875
4641.03	5.2753	4.4592	4.9512	4.8846
4641.03	5.2802	4.4679	4.9609	4.8904
4641.04	5.286	4.4766	4.9686	4.8943
4641.04	5.2937	4.4833	4.9782	4.9049
4641.05	5.2985	4.492	4.9869	4.9136
4641.05	5.3062	4.4959	4.9937	4.9203
4641.06	5.313	4.5036	5.0004	4.9281
4641.06	5.3207	4.5123	5.011	4.9358
4641.07	5.3216	4.5103	5.0101	4.9358
4641.07	5.3245	4.5123	5.011	4.9367
4641.08	5.3207	4.5113	5.012	4.9358
4641.08	5.3216	4.5103	5.012	4.9377
4641.09	5.3187	4.5113	5.011	4.9358
4641.09	5.3216	4.5103	5.011	4.9358
4641.1	5.3197	4.5123	5.012	4.9358
4641.1	5.3216	4.5103	5.011	4.9367
4641.11	5.3187	4.5113	5.0101	4.9348
4641.11	5.3197	4.5055	5.0091	4.9348
4641.12	5.3216	4.5113	5.0101	4.9339
4641.12	5.3207	4.5123	5.0101	4.9367
4641.13	5.3187	4.5074	5.0081	4.9319
4641.13	5.3158	4.5084	5.0081	4.929
4641.14	5.3149	4.4978	5.0014	4.9242
4641.14	5.3072	4.4968	4.9946	4.9165
4641.15	5.2995	4.4901	4.9879	4.9117
4641.15	5.2956	4.4872	4.9821	4.9049
4641.16	5.2879	4.4756	4.9734	4.8962
4641.17	5.2821	4.4737	4.9657	4.8914
4641.17	5.2744	4.466	4.958	4.8817
4641.18	5.2589	4.4496	4.9464	4.876
4641.18	5.2551	4.4428	4.9242	4.8673
4641.19	5.2503	4.4332	4.9126	4.8499
4641.19	5.2416	4.4226	4.903	4.8403
4641.2	5.2319	4.4168	4.8953	4.8306
4641.2	5.2252	4.4081	4.8837	4.8248
4641.21	5.2175	4.3994	4.874	4.8152
4641.21	5.2078	4.3908	4.8682	4.8075
4641.22	5.2049	4.384	4.8538	4.7997
4641.22	5.1992	4.3744	4.8451	4.7959
4641.23	5.1866	4.3715	4.8374	4.7872
4641.23	5.1808	4.3561	4.8287	4.7804
4641.24	5.175	4.3483	4.8103	4.7737
4641.24	5.1693	4.3416	4.7997	4.7631
4641.25	5.1673	4.3416	4.7949	4.7582
4641.25	5.1606	4.3271	4.7882	4.7525
4641.26	5.1548	4.3194	4.7785	4.7438
4641.26	5.148	4.3136	4.7708	4.7409
[truncated: 1,041,958+ more rows]
