# Supplementary material for: Imperceptible, designable, and scalable braided electronic cord
Source: Nat Commun. 2022 Nov 19;13:7097. doi: 10.1038/s41467-022-34918-x (PMC9675780; doi:10.1038/s41467-022-34918-x)
Supplement: Supplementary file 6 — Source Data [file 41467_2022_34918_MOESM6_ESM.zip › Supplementary Source Data/figure 2d.repeated compress release over 10,000 cycles/cycle3.xlsx]

## Sheet: Sheet1
TimeStep	Ch1	Ch2	Ch3	Ch4
	C (pF)	C (pF)	C (pF)	C (pF)
9944.61	5.0419	4.2038	4.6376	4.6483
9944.61	5.0438	4.2067	4.6376	4.6492
9944.62	5.0458	4.2096	4.6405	4.6502
9944.62	5.0448	4.2086	4.6434	4.6531
9944.63	5.0516	4.2115	4.6473	4.654
9944.63	5.0525	4.2134	4.6483	4.6579
9944.64	5.0554	4.2163	4.6531	4.6656
9944.64	5.0602	4.2202	4.655	4.6647
9944.65	5.0631	4.2231	4.6579	4.6676
9944.65	5.0651	4.226	4.6618	4.6685
9944.66	5.068	4.2279	4.6666	4.6724
9944.66	5.0737	4.2337	4.6714	4.6733
9944.67	5.0747	4.2356	4.6762	4.6791
9944.67	5.0795	4.2423	4.6782	4.683
9944.68	5.0815	4.2433	4.684	4.6868
9944.68	5.0873	4.2462	4.6897	4.6878
9944.69	5.095	4.2606	4.7042	4.6994
9944.69	5.0988	4.2616	4.71	4.7042
9944.7	5.1037	4.2703	4.7168	4.7061
9944.7	5.1085	4.2741	4.7206	4.7119
9944.71	5.1143	4.2751	4.7283	4.7148
9944.71	5.1143	4.2876	4.7351	4.7245
9944.72	5.122	4.2896	4.7447	4.7274
9944.72	5.1268	4.2982	4.7496	4.7322
9944.73	5.1316	4.303	4.7563	4.7361
9944.74	5.1422	4.3136	4.7631	4.7438
9944.74	5.1461	4.3223	4.7708	4.7457
9944.75	5.1519	4.331	4.7882	4.7582
9944.75	5.1596	4.3339	4.7988	4.7679
9944.76	5.1635	4.3435	4.8084	4.7737
9944.76	5.1702	4.3503	4.8171	4.7814
9944.77	5.176	4.3589	4.8229	4.7872
9944.77	5.1828	4.3647	4.8325	4.791
9944.78	5.1876	4.3763	4.8422	4.8007
9944.78	5.1934	4.3811	4.8499	4.8094
9944.79	5.2001	4.3917	4.8596	4.8152
9944.79	5.2155	4.3985	4.8682	4.8239
9944.8	5.2194	4.411	4.8856	4.8316
9944.8	5.23	4.4245	4.8953	4.848
9944.81	5.2387	4.4322	4.9078	4.8557
9944.81	5.2435	4.4399	4.9184	4.8653
9944.82	5.2474	4.4457	4.9271	4.8721
9944.82	5.257	4.4525	4.9377	4.8779
9944.83	5.2638	4.464	4.9474	4.8885
9944.83	5.2696	4.4708	4.9541	4.8953
9944.84	5.2753	4.4746	4.9618	4.901
9944.84	5.2792	4.4814	4.9696	4.9088
9944.85	5.2956	4.4891	4.9763	4.9155
9944.85	5.2985	4.493	4.9888	4.9203
9944.86	5.2995	4.4978	4.9879	4.9252
9944.86	5.2995	4.4978	4.986	4.9261
9944.87	5.2995	4.4997	4.9879	4.9252
9944.87	5.2975	4.4968	4.9888	4.9261
9944.88	5.2995	4.4949	4.985	4.9242
9944.88	5.2995	4.4988	4.9879	4.9271
9944.89	5.2975	4.5007	4.9879	4.9252
9944.89	5.2995	4.4959	4.9888	4.9261
9944.9	5.2985	4.4978	4.9869	4.9261
9944.9	5.2995	4.5007	4.9879	4.9261
9944.91	5.2985	4.5007	4.9869	4.9271
9944.91	5.3004	4.4959	4.9898	4.9281
9944.92	5.3004	4.5007	4.9898	4.9271
9944.92	5.2985	4.4939	4.9821	4.9232
9944.93	5.2956	4.4949	4.9831	4.9194
9944.93	5.2763	4.4756	4.9609	4.8962
9944.94	5.2512	4.4505	4.9281	4.876
9944.94	5.23	4.4255	4.8972	4.8451
9944.95	5.2049	4.3985	4.8653	4.8161
9944.95	5.1712	4.3551	4.8267	4.7853
9944.96	5.1548	4.3377	4.791	4.7582
9944.96	5.1384	4.3127	4.7679	4.7438
9944.97	5.1249	4.2924	4.7418	4.7274
9944.97	5.1056	4.2732	4.7168	4.7139
9944.98	5.095	4.2558	4.6955	4.6975
9944.98	5.0844	4.2452	4.6849	4.6859
9944.99	5.0699	4.2317	4.6695	4.6772
9944.99	5.0602	4.2231	4.655	4.6647
9945	5.0506	4.2144	4.6454	4.656
9945	5.0419	4.2067	4.6386	4.6512
9945.01	5.0361	4.2048	4.6319	4.6425
9945.02	5.0352	4.198	4.627	4.6415
9945.02	5.0284	4.1971	4.6222	4.6396
9945.03	5.0236	4.1951	4.6203	4.6367
9945.03	5.0217	4.1923	4.6193	4.6367
9945.04	5.0217	4.1932	4.6145	4.6328
9945.04	5.0197	4.1903	4.6155	4.6299
9945.05	5.0178	4.1913	4.6145	4.6299
9945.05	5.0159	4.1923	4.6126	4.6319
9945.06	5.0178	4.1913	4.6106	4.6309
9945.06	5.0188	4.1884	4.6116	4.6309
9945.07	5.0149	4.1903	4.6106	4.6261
9945.07	5.0139	4.1884	4.6077	4.627
9945.08	5.0149	4.1884	4.6097	4.6261
9945.08	5.013	4.1894	4.6087	4.6261
9945.09	5.013	4.1894	4.6087	4.629
9945.09	5.0139	4.1903	4.6097	4.628
9945.1	5.0139	4.1913	4.6097	4.627
9945.1	5.0139	4.1913	4.6097	4.6251
9945.11	5.0139	4.1903	4.6126	4.6241
9945.11	5.013	4.1855	4.6087	4.6241
9945.12	5.0139	4.1894	4.6106	4.629
9945.12	5.0149	4.1836	4.6087	4.629
9945.13	5.0139	4.1865	4.6087	4.627
9945.13	5.0139	4.1855	4.6116	4.6261
9945.14	5.012	4.1884	4.6087	4.627
9945.14	5.012	4.1884	4.6116	4.629
9945.15	5.0139	4.1826	4.6087	4.629
9945.15	5.0139	4.1903	4.6068	4.6261
9945.16	5.011	4.1865	4.6087	4.6261
9945.16	5.0139	4.1865	4.6087	4.627
9945.17	5.012	4.1894	4.6087	4.6241
9945.17	5.0159	4.1865	4.6097	4.6251
9945.18	5.0149	4.1884	4.6077	4.6232
9945.18	5.0139	4.1874	4.6058	4.6241
9945.19	5.0139	4.1903	4.6077	4.6261
9945.19	5.0149	4.1884	4.6077	4.6251
9945.2	5.0149	4.1855	4.6077	4.6261
9945.2	5.013	4.1865	4.6048	4.6261
9945.21	5.0139	4.1913	4.6106	4.627
9945.21	5.0159	4.1874	4.6116	4.6251
9945.22	5.0149	4.1894	4.6106	4.6261
9945.22	5.0178	4.1894	4.6116	4.627
9945.23	5.0159	4.1874	4.6106	4.6261
9945.23	5.0159	4.1884	4.6087	4.628
9945.24	5.0149	4.1874	4.6087	4.628
9945.24	5.0159	4.1865	4.6068	4.6251
9945.25	5.0149	4.1884	4.6116	4.629
9945.25	5.0149	4.1884	4.6087	4.629
9945.26	5.0178	4.1913	4.6106	4.627
9945.26	5.0149	4.1913	4.6135	4.629
9945.27	5.0159	4.1913	4.6126	4.629
9945.27	5.0178	4.1923	4.6145	4.6309
9945.28	5.0188	4.1932	4.6126	4.6299
9945.28	5.0188	4.1894	4.6097	4.629
9945.29	5.0159	4.1894	4.6155	4.629
9945.3	5.0178	4.1884	4.6145	4.6309
9945.3	5.0226	4.1903	4.6145	4.6309
9945.31	5.0207	4.1932	4.6174	4.6309
9945.31	5.0207	4.1903	4.6164	4.6328
9945.32	5.0217	4.1913	4.6145	4.6348
9945.32	5.0236	4.1942	4.6203	4.6338
9945.33	5.0236	4.1874	4.6164	4.6348
9945.33	5.0236	4.1932	4.6193	4.6348
9945.34	5.0265	4.1913	4.6232	4.6367
9945.34	5.0255	4.1942	4.6212	4.6367
9945.35	5.0274	4.1951	4.6232	4.6348
9945.35	5.0284	4.1961	4.6241	4.6367
9945.36	5.0323	4.199	4.6261	4.6386
9945.36	5.0352	4.1942	4.6251	4.6405
9945.37	5.0361	4.199	4.6328	4.6415
9945.37	5.0371	4.2028	4.6338	4.6463
9945.38	5.04	4.2028	4.6376	4.6473
9945.38	5.0429	4.2009	4.6367	4.6492
9945.39	5.0448	4.2067	4.6434	4.6521
9945.39	5.0438	4.2086	4.6415	4.6531
9945.4	5.0448	4.2115	4.6444	4.654
9945.4	5.0506	4.2115	4.6473	4.6569
9945.41	5.0545	4.2144	4.6512	4.6589
9945.41	5.0564	4.2211	4.6521	4.6618
9945.42	5.0612	4.225	4.656	4.6637
9945.42	5.0641	4.2221	4.6618	4.6685
9945.43	5.0689	4.2279	4.6656	4.6685
9945.43	5.0728	4.2317	4.6695	4.6724
9945.44	5.0737	4.2337	4.6753	4.6791
9945.44	5.0795	4.2414	4.6801	4.682
9945.45	5.0815	4.2433	4.684	4.684
9945.45	5.0863	4.2443	4.6859	4.6888
9945.46	5.0863	4.25	4.6907	4.6897
9945.46	5.095	4.2539	4.6965	4.6926
9945.47	5.0969	4.2645	4.7032	4.6955
9945.47	5.1027	4.2674	4.7158	4.6994
9945.48	5.1065	4.2722	4.7197	4.709
9945.48	5.1094	4.279	4.7264	4.7158
9945.49	5.1172	4.2847	4.7332	4.7187
9945.49	5.121	4.2934	4.7409	4.7235
9945.5	5.1229	4.2973	4.7476	4.7293
9945.5	5.1297	4.3011	4.7563	4.737
9945.51	5.1345	4.305	4.7621	4.7418
9945.51	5.1393	4.3156	4.7679	4.7438
9945.52	5.15	4.3214	4.7775	4.7505
9945.52	5.1567	4.3368	4.7872	4.7573
9945.53	5.1615	4.3416	4.8046	4.764
9945.53	5.1693	4.3483	4.8123	4.7785
9945.54	5.1731	4.3599	4.82	4.7833
9945.54	5.1799	4.3628	4.8325	4.792
9945.55	5.1856	4.3686	4.8383	4.7988
9945.55	5.1924	4.3782	4.8509	4.8084
9945.56	5.1972	4.3888	4.8557	4.8132
9945.56	5.2059	4.3927	4.8663	4.8239
9945.57	5.2127	4.4052	4.875	4.8287
9945.57	5.2271	4.411	4.8837	4.8383
9945.58	5.2348	4.4264	4.8914	4.848
9945.59	5.2397	4.439	4.9146	4.8567
9945.59	5.2474	4.4419	4.9261	4.8702
9945.6	5.2532	4.4515	4.9339	4.8779
9945.6	5.258	4.4602	4.9416	4.8856
9945.61	5.2667	4.465	4.9493	4.8914
9945.61	5.2763	4.4698	4.958	4.901
9945.62	5.2773	4.4775	4.9676	4.9059
9945.62	5.285	4.4872	4.9753	4.9126
9945.63	5.2917	4.4901	4.9802	4.9223
9945.63	5.2946	4.4949	4.985	4.9242
9945.64	5.2937	4.4949	4.985	4.9213
9945.64	5.2946	4.4978	4.984	4.9213
9945.65	5.2946	4.4978	4.985	4.9223
9945.65	5.2937	4.4949	4.984	4.9232
9945.66	5.2966	4.4978	4.984	4.9232
9945.66	5.2956	4.4988	4.985	4.9232
9945.67	5.2995	4.4949	4.9869	4.9213
9945.67	5.2937	4.4959	4.985	4.9232
9945.68	5.2966	4.4978	4.986	4.9242
9945.68	5.2975	4.4968	4.986	4.9223
9945.69	5.2966	4.4959	4.9869	4.9223
9945.69	5.2927	4.4891	4.9821	4.9232
9945.7	5.2908	4.4901	4.9782	4.9155
9945.7	5.286	4.4862	4.9734	4.9088
9945.71	5.285	4.4785	4.9686	4.9049
9945.71	5.2753	4.4737	4.9609	4.8991
9945.72	5.2705	4.4746	4.9541	4.8914
9945.72	5.2638	4.4621	4.9483	4.8856
9945.73	5.258	4.4573	4.9387	4.8769
9945.73	5.2512	4.4505	4.931	4.8702
9945.74	5.2348	4.4428	4.9203	4.8625
9945.74	5.23	4.4284	4.9097	4.8518
9945.75	5.2213	4.4178	4.8875	4.8441
9945.75	5.2127	4.411	4.8798	4.8258
9945.76	5.2078	4.4043	4.8702	4.819
9945.76	5.2011	4.3917	4.8576	4.8113
9945.77	5.1934	4.385	4.8499	4.8026
9945.77	5.1866	4.3763	4.8393	4.7949
9945.78	5.1799	4.3667	4.8306	4.7872
9945.78	5.175	4.358	4.821	4.7814
9945.79	5.1664	4.3503	4.8132	4.7746
9945.79	5.1548	4.3435	4.8036	4.7669
9945.8	5.149	4.3281	4.7959	4.7602
9945.8	5.1432	4.3204	4.7766	4.7554
9945.81	5.1393	4.3127	4.7698	4.7447
9945.81	5.1316	4.3069	4.7631	4.7389
9945.82	5.1297	4.2924	4.7544	4.7332
9945.82	5.1239	4.2973	4.7467	4.7283
9945.83	5.1191	4.2915	4.7361	4.7225
9945.83	5.1152	4.2857	4.7303	4.7168
9945.84	5.1094	4.2799	4.7235	4.7148
9945.84	5.1065	4.2732	4.7187	4.709
9945.85	5.0998	4.2674	4.711	4.7052
9945.85	5.0149	4.1923	4.6087	4.6299
9945.86	5.0159	4.1865	4.6106	4.6261
9945.87	5.0149	4.1836	4.6087	4.6251
9945.87	5.0139	4.1845	4.6097	4.628
9945.88	5.013	4.1913	4.6116	4.6299
9945.88	5.0139	4.1836	4.6106	4.6309
9945.89	5.0139	4.1865	4.6106	4.629
9945.89	5.0139	4.1903	4.6097	4.628
9945.9	5.0149	4.1855	4.6097	4.629
9945.9	5.0159	4.1913	4.6097	4.627
9945.91	5.0168	4.1894	4.6126	4.6299
9945.91	5.0159	4.1865	4.6116	4.6261
9945.92	5.0159	4.1874	4.6116	4.628
9945.92	5.0168	4.1874	4.6126	4.629
9945.93	5.0188	4.1884	4.6116	4.627
9945.93	5.0168	4.1874	4.6155	4.629
9945.94	5.0168	4.1874	4.6145	4.6261
9945.94	5.0188	4.1894	4.6145	4.6319
9945.95	5.0197	4.1865	4.6135	4.6309
9945.95	5.0188	4.1884	4.6155	4.629
9945.96	5.0188	4.1894	4.6174	4.6299
9945.96	5.0197	4.1942	4.6135	4.6299
9945.97	5.0217	4.1903	4.6174	4.6328
9945.97	5.0226	4.1913	4.6164	4.6328
9945.98	5.0226	4.1923	4.6203	4.6328
9945.98	5.0245	4.1913	4.6174	4.6357
9945.99	5.0245	4.1913	4.6193	4.6348
9945.99	5.0255	4.1951	4.6222	4.6338
9946	5.0245	4.1923	4.6261	4.6367
9946	5.0265	4.1961	4.6232	4.6357
9946.01	5.0294	4.1942	4.6251	4.6357
9946.01	5.0381	4.2019	4.6357	4.6444
9946.02	5.04	4.2048	4.6367	4.6483
9946.02	5.0409	4.2019	4.6367	4.6473
9946.03	5.0419	4.2067	4.6415	4.6492
9946.03	5.0448	4.2048	4.6434	4.6521
9946.04	5.0467	4.2077	4.6454	4.6531
9946.04	5.0477	4.2106	4.6444	4.6569
9946.05	5.0516	4.2115	4.6492	4.6579
9946.05	5.0564	4.2173	4.6521	4.6589
9946.06	5.0583	4.2173	4.656	4.6627
9946.06	5.0631	4.2231	4.6598	4.6656
9946.07	5.067	4.226	4.6656	4.6676
9946.07	5.0699	4.2279	4.6685	4.6743
9946.08	5.0728	4.2298	4.6753	4.6772
9946.08	5.0786	4.2375	4.6782	4.6811
9946.09	5.0824	4.2423	4.684	4.6849
9946.09	5.0834	4.2462	4.6878	4.6897
9946.1	5.0882	4.2539	4.6926	4.6907
9946.1	5.0911	4.2529	4.6965	4.6955
9946.11	5.1008	4.2606	4.7081	4.7004
9946.11	5.1085	4.2761	4.7225	4.7081
9946.12	5.1123	4.2809	4.7303	4.7197
9946.12	5.1181	4.2867	4.7389	4.7235
9946.13	5.1229	4.2924	4.7447	4.7283
9946.13	5.1268	4.2963	4.7515	4.7322
9946.14	5.1326	4.3059	4.7592	4.7409
9946.14	5.1374	4.3117	4.7679	4.7447
9946.15	5.1432	4.3185	4.7766	4.7486
9946.16	5.15	4.3252	4.7843	4.7544
9946.16	5.1606	4.3281	4.792	4.7621
9946.17	5.1644	4.3445	4.8017	4.7708
9946.17	5.1712	4.3541	4.82	4.7756
9946.18	5.1779	4.3609	4.8258	4.7891
9946.18	5.1828	4.3628	4.8354	4.7959
9946.19	5.1876	4.3744	4.8441	4.8036
9946.19	5.1963	4.384	4.8547	4.8142
9946.2	5.203	4.3917	4.8625	4.819
9946.2	5.2088	4.3994	4.8731	4.8267
9946.21	5.2165	4.4081	4.8808	4.8354
9946.21	5.2242	4.4178	4.8895	4.8451
9946.22	5.2368	4.4216	4.8991	4.8528
9946.22	5.2445	4.4428	4.9117	4.8605
9946.23	5.2532	4.4505	4.9319	4.8682
9946.23	5.258	4.4534	4.9425	4.8808
9946.24	5.2686	4.466	4.9493	4.8895
9946.24	5.2715	4.4708	4.958	4.8972
9946.25	5.2773	4.4756	4.9638	4.9059
9946.25	5.2831	4.4766	4.9734	4.9117
9946.26	5.2917	4.491	4.9802	4.9194
9946.26	5.2956	4.493	4.9831	4.9194
9946.27	5.2937	4.4901	4.9821	4.9184
9946.27	5.2937	4.491	4.984	4.9213
9946.28	5.2946	4.493	4.9821	4.9223
9946.28	5.2946	4.4949	4.9831	4.9203
9946.29	5.2946	4.492	4.984	4.9223
9946.29	5.2946	4.4939	4.984	4.9213
9946.3	5.2946	4.492	4.9821	4.9223
9946.3	5.2946	4.4939	4.985	4.9203
9946.31	5.2956	4.4939	4.9831	4.9203
9946.31	5.2927	4.492	4.985	4.9232
9946.32	5.2946	4.4949	4.9821	4.9184
9946.32	5.2937	4.4939	4.986	4.9223
9946.33	5.2917	4.491	4.9821	4.9203
9946.33	5.2879	4.4852	4.9792	4.9155
9946.34	5.286	4.4824	4.9715	4.9117
9946.34	5.2821	4.4775	4.9667	4.901
9946.35	5.2715	4.4727	4.958	4.8962
9946.35	5.2676	4.466	4.9512	4.8885
9946.36	5.2628	4.4582	4.9416	4.8789
9946.36	5.2541	4.4505	4.9339	4.8721
9946.37	5.2474	4.4428	4.9242	4.8653
9946.37	5.2387	4.438	4.9126	4.8596
9946.38	5.2329	4.4303	4.903	4.848
9946.38	5.2165	4.4206	4.8943	4.8403
9946.39	5.2098	4.4004	4.8827	4.8335
9946.39	5.204	4.3956	4.8634	4.8229
9946.4	5.1963	4.3859	4.8538	4.8055
9946.4	5.1914	4.3763	4.8432	4.8007
9946.41	5.1828	4.3715	4.8345	4.791
9946.41	5.176	4.3628	4.8239	4.7843
9946.42	5.1702	4.3541	4.8152	4.7766
9946.42	5.1673	4.3474	4.8084	4.7718
9946.43	5.1596	4.3358	4.7988	4.765
9946.44	5.1529	4.3339	4.7901	4.7592
9946.44	5.1432	4.3252	4.7804	4.7534
9946.45	5.1268	4.3002	4.7476	4.7293
9946.45	5.122	4.2915	4.7428	4.7245
9946.46	5.1037	4.2606	4.709	4.7042
9946.46	5.0747	4.2346	4.6743	4.6782
9946.47	5.0564	4.2163	4.6531	4.6627
9946.47	5.0429	4.2009	4.6357	4.6502
9946.48	5.0342	4.198	4.629	4.6386
9946.48	5.0245	4.1942	4.6193	4.6348
9946.49	5.0226	4.1913	4.6212	4.6367
9946.49	5.0226	4.1932	4.6193	4.6309
9946.5	5.0188	4.1903	4.6145	4.6348
9946.5	5.0188	4.1913	4.6145	4.6338
9946.51	5.0178	4.1942	4.6116	4.6328
9946.51	5.0159	4.1884	4.6135	4.629
9946.52	5.0139	4.1865	4.6116	4.627
9946.52	5.0149	4.1865	4.6116	4.629
9946.53	5.0149	4.1865	4.6116	4.629
9946.53	5.0159	4.1855	4.6106	4.6261
9946.54	5.013	4.1865	4.6106	4.627
9946.54	5.0139	4.1836	4.6135	4.628
9946.55	5.0168	4.1865	4.6106	4.628
9946.55	5.0149	4.1865	4.6087	4.627
9946.56	5.013	4.1788	4.6116	4.627
9946.56	5.0149	4.1874	4.6106	4.6261
9946.57	5.0139	4.1845	4.6106	4.6251
9946.57	5.0159	4.1855	4.6106	4.6251
9946.58	5.012	4.1855	4.6106	4.627
9946.58	5.013	4.1874	4.6087	4.629
9946.59	5.012	4.1865	4.6087	4.6261
9946.59	5.013	4.1855	4.6116	4.629
9946.6	5.0139	4.1855	4.6116	4.627
9946.6	5.0139	4.1836	4.6087	4.628
9946.61	5.0139	4.1855	4.6106	4.6251
9946.61	5.0149	4.1865	4.6087	4.627
9946.62	5.0149	4.1855	4.6106	4.627
9946.62	5.0149	4.1865	4.6097	4.6261
9946.63	5.0168	4.1865	4.6106	4.627
9946.63	5.0159	4.1817	4.6126	4.627
9946.64	5.0149	4.1874	4.6106	4.6299
9946.64	5.0159	4.1855	4.6126	4.629
9946.65	5.0168	4.1768	4.6087	4.629
9946.65	5.0159	4.1884	4.6135	4.6299
9946.66	5.0178	4.1894	4.6135	4.629
9946.66	5.0178	4.1845	4.6126	4.628
9946.67	5.0159	4.1865	4.6116	4.628
9946.67	5.0188	4.1826	4.6145	4.6299
9946.68	5.0159	4.1865	4.6135	4.6319
9946.68	5.0178	4.1874	4.6126	4.6309
9946.69	5.0188	4.1874	4.6116	4.628
9946.69	5.0188	4.1865	4.6164	4.627
9946.7	5.0188	4.1884	4.6155	4.6309
9946.7	5.0188	4.1884	4.6174	4.6299
9946.71	5.0207	4.1884	4.6164	4.628
9946.72	5.0207	4.1884	4.6155	4.627
9946.72	5.0226	4.1903	4.6174	4.6319
9946.73	5.0245	4.1874	4.6164	4.6319
9946.73	5.0236	4.1884	4.6203	4.6328
9946.74	5.0207	4.1894	4.6193	4.6328
9946.74	5.0265	4.1903	4.6203	4.6357
9946.75	5.0245	4.1932	4.6222	4.6357
9946.75	5.0255	4.1923	4.6222	4.6376
9946.76	5.0294	4.1913	4.627	4.6396
9946.76	5.0294	4.1932	4.6251	4.6357
9946.77	5.0313	4.1932	4.628	4.6376
9946.77	5.0303	4.1951	4.628	4.6415
9946.78	5.0332	4.1961	4.6319	4.6405
9946.78	5.0323	4.1942	4.6338	4.6434
9946.79	5.0361	4.1961	4.6328	4.6434
9946.79	5.039	4.2009	4.6357	4.6463
9946.8	5.0409	4.2	4.6405	4.6473
9946.8	5.0419	4.2	4.6415	4.6521
9946.81	5.0458	4.2019	4.6376	4.6512
9946.81	5.0458	4.2077	4.6444	4.6512
9946.82	5.0477	4.2096	4.6463	4.6531
9946.82	5.0525	4.2096	4.6492	4.6598
9946.83	5.0535	4.2134	4.654	4.6608
9946.83	5.0573	4.2163	4.656	4.6608
9946.84	5.0631	4.2211	4.6608	4.6685
9946.84	5.0699	4.226	4.6627	4.6695
9946.85	5.0728	4.2289	4.6724	4.6714
9946.85	5.0747	4.2298	4.6772	4.6801
9946.86	5.0766	4.2375	4.682	4.6811
9946.86	5.0834	4.2385	4.6849	4.6859
9946.87	5.0863	4.2433	4.6907	4.6888
9946.87	5.0901	4.2462	4.6936	4.6907
9946.88	5.093	4.252	4.7013	4.6965
9946.88	5.095	4.2558	4.7052	4.6994
9946.89	5.0979	4.2606	4.71	4.7013
9946.89	5.1056	4.2655	4.7158	4.7071
9946.9	5.1114	4.2722	4.7235	4.711
9946.9	5.1152	4.2809	4.7341	4.7168
9946.91	5.121	4.2886	4.7409	4.7254
9946.91	5.1229	4.2915	4.7486	4.7303
9946.92	5.1297	4.3011	4.7573	4.737
9946.92	5.1365	4.2992	4.7621	4.7409
9946.93	5.1393	4.3136	4.7698	4.7447
9946.93	5.1519	4.3242	4.7872	4.7573
9946.94	5.1557	4.332	4.7968	4.7679
9946.94	5.1693	4.3387	4.8046	4.7718
9946.95	5.1731	4.3541	4.8152	4.7775
9946.95	5.1799	4.3599	4.8306	4.7843
9946.96	5.1847	4.3705	4.8422	4.7997
9946.96	5.1924	4.3724	4.8489	4.8055
9946.97	5.1972	4.3802	4.8576	4.8142
9946.97	5.2136	4.3994	4.875	4.8325
9946.98	5.2204	4.4091	4.8827	4.8374
9946.98	5.23	4.4168	4.8924	4.846
9946.99	5.2329	4.4235	4.9059	4.8547
9946.99	5.2483	4.4322	4.9174	4.8615
9947	5.2541	4.4476	4.9261	4.8692
9947.01	5.2609	4.4563	4.9445	4.8769
9947.01	5.2667	4.466	4.9512	4.8933
9947.02	5.2744	4.4717	4.9609	4.8991
9947.02	5.2792	4.4766	4.9686	4.9059
9947.03	5.285	4.4833	4.9715	4.9126
9947.03	5.2908	4.4891	4.984	4.9213
9947.04	5.2975	4.493	4.9869	4.9261
9947.04	5.2975	4.493	4.9888	4.9242
9947.05	5.2975	4.4949	4.9869	4.9261
9947.05	5.2975	4.492	4.9869	4.9242
9947.06	5.2966	4.4901	4.9888	4.9261
9947.06	5.2975	4.4949	4.9879	4.9252
9947.07	5.3004	4.4939	4.9869	4.9242
9947.07	5.2975	4.492	4.9869	4.9261
9947.08	5.2966	4.4959	4.9879	4.9271
9947.08	5.2966	4.493	4.9869	4.9252
9947.09	5.2966	4.4891	4.9869	4.9242
9947.09	5.3004	4.4968	4.9888	4.9242
9947.1	5.2975	4.4939	4.9879	4.9261
9947.1	5.2985	4.4939	4.9879	4.9213
9947.11	5.2927	4.4891	4.984	4.9194
9947.11	5.2879	4.4843	4.9802	4.9174
9947.12	5.2821	4.4775	4.9705	4.9117
9947.12	5.2744	4.4717	4.9628	4.8991
9947.13	5.2676	4.4679	4.9551	4.8924
9947.13	5.2647	4.4621	4.9483	4.8866
9947.14	5.2561	4.4554	4.9387	4.8769
9947.14	5.2454	4.4419	4.9213	4.8605
9947.15	5.2387	4.4284	4.9126	4.8557
9947.15	5.23	4.4245	4.9001	4.847
9947.16	5.2146	4.4149	4.8895	4.8374
9947.16	5.2069	4.3956	4.8779	4.8287
9947.17	5.2001	4.3888	4.8605	4.8171
9947.17	5.1914	4.3782	4.8518	4.8046
9947.18	5.1866	4.3724	4.8422	4.7968
9947.18	5.1818	4.3618	4.8306	4.7882
9947.19	5.1731	4.358	4.819	4.7824
9947.19	5.1693	4.3455	4.8123	4.7766
9947.2	5.1625	4.3397	4.8046	4.7718
9947.2	5.1577	4.3339	4.7949	4.764
9947.21	5.1538	4.3271	4.7872	4.7573
9947.21	5.1393	4.3194	4.7775	4.7505
9947.22	5.1345	4.3059	4.7718	4.7457
9947.22	5.1307	4.3002	4.7544	4.7389
9947.23	5.1258	4.2905	4.7438	4.7293
9947.23	5.121	4.2876	4.738	4.7225
9947.24	5.1162	4.2818	4.7312	4.7206
9947.24	5.1133	4.2741	4.7254	4.7168
9947.25	5.1085	4.2655	4.7187	4.7119
9947.25	5.1065	4.2635	4.7148	4.7071
9947.26	5.0998	4.2578	4.7061	4.7042
9947.26	5.0969	4.2578	4.7004	4.6994
9947.27	5.0882	4.2529	4.6975	4.6955
9947.27	5.0853	4.2462	4.6888	4.6946
9947.28	5.0805	4.2395	4.682	4.6907
9947.29	5.0786	4.2356	4.6753	4.6801
9947.29	5.0728	4.2289	4.6724	4.6791
9947.3	5.0699	4.2298	4.6695	4.6753
9947.3	5.067	4.2269	4.6666	4.6743
9947.31	5.0641	4.224	4.6608	4.6714
9947.31	5.0593	4.2192	4.6589	4.6647
9947.32	5.0448	4.2057	4.6434	4.654
9947.32	5.0361	4.2009	4.6328	4.6483
9947.33	5.0294	4.1942	4.6241	4.6376
9947.33	5.0245	4.1894	4.6174	4.6357
9947.34	5.0217	4.1903	4.6174	4.6338
9947.34	5.0188	4.1884	4.6145	4.6319
9947.35	5.0178	4.1865	4.6126	4.6299
9947.35	5.0188	4.1865	4.6145	4.6299
9947.36	5.0159	4.1855	4.6145	4.6299
9947.36	5.0159	4.1865	4.6106	4.627
9947.37	5.013	4.1874	4.6116	4.629
9947.37	5.0159	4.1826	4.6106	4.6299
9947.38	5.0159	4.1855	4.6087	4.627
9947.38	5.0159	4.1865	4.6116	4.6299
9947.39	5.0178	4.1845	4.6106	4.628
9947.39	5.0149	4.1865	4.6106	4.6299
9947.4	5.0159	4.1894	4.6106	4.629
9947.4	5.0159	4.1894	4.6135	4.6299
9947.41	5.0168	4.1845	4.6116	4.6299
9947.41	5.0178	4.1855	4.6126	4.629
9947.42	5.0188	4.1874	4.6155	4.629
9947.42	5.0168	4.1855	4.6135	4.6328
9947.43	5.0178	4.1865	4.6145	4.6309
9947.43	5.0188	4.1865	4.6135	4.6319
9947.44	5.0159	4.1884	4.6135	4.629
9947.44	5.0168	4.1855	4.6126	4.627
9947.45	5.0207	4.1865	4.6116	4.6319
9947.45	5.0178	4.1884	4.6155	4.6299
9947.46	5.0178	4.1865	4.6164	4.6299
9947.46	5.0188	4.1874	4.6145	4.629
9947.47	5.0226	4.1874	4.6155	4.629
9947.47	5.0178	4.1865	4.6174	4.6309
9947.48	5.0197	4.1884	4.6193	4.6348
9947.48	5.0207	4.1884	4.6174	4.6309
9947.49	5.0207	4.1855	4.6164	4.6357
9947.49	5.0217	4.1894	4.6174	4.6338
9947.5	5.0236	4.1865	4.6184	4.6348
9947.5	5.0226	4.1855	4.6193	4.6328
9947.51	5.0245	4.1894	4.6212	4.6376
9947.51	5.0255	4.1894	4.6212	4.6376
9947.52	5.0255	4.1894	4.6212	4.6348
9947.52	5.0265	4.1923	4.6241	4.6386
9947.53	5.0274	4.1923	4.6232	4.6367
9947.53	5.0303	4.1913	4.627	4.6386
9947.54	5.0313	4.1913	4.629	4.6405
9947.54	5.0323	4.1971	4.6299	4.6396
9947.55	5.0323	4.1951	4.6357	4.6434
9947.55	5.0371	4.1951	4.6348	4.6405
9947.56	5.0381	4.198	4.6348	4.6444
9947.57	5.039	4.199	4.6367	4.6473
9947.57	5.0409	4.2028	4.6396	4.6492
9947.58	5.0429	4.2009	4.6425	4.6492
9947.58	5.0448	4.2048	4.6405	4.6512
9947.59	5.0477	4.2067	4.6473	4.655
9947.59	5.0477	4.2096	4.6483	4.6579
9947.6	5.0525	4.2115	4.6512	4.6598
9947.6	5.0535	4.2134	4.655	4.6618
9947.61	5.0573	4.2163	4.6589	4.6637
9947.61	5.0583	4.2192	4.6589	4.6685
9947.62	5.0651	4.2211	4.6647	4.6695
9947.62	5.067	4.2231	4.6656	4.6704
9947.63	5.0728	4.226	4.6704	4.6724
9947.63	5.0776	4.2327	4.6743	4.6772
9947.64	5.0815	4.2385	4.683	4.6801
9947.64	5.0844	4.2395	4.6878	4.6859
9947.65	5.0882	4.2472	4.6926	4.6897
9947.65	5.0882	4.2481	4.6955	4.6926
9947.66	5.093	4.2529	4.7023	4.6965
9947.66	5.0979	4.2558	4.7052	4.6994
9947.67	5.1008	4.2635	4.711	4.7052
9947.67	5.1027	4.2674	4.7177	4.709
9947.68	5.1065	4.2732	4.7245	4.7129
9947.68	5.1162	4.279	4.7283	4.7177
9947.69	5.1201	4.2847	4.737	4.7225
9947.69	5.1258	4.2953	4.7496	4.7274
9947.7	5.1297	4.2982	4.7563	4.738
9947.7	5.1374	4.303	4.7611	4.7438
9947.71	5.1413	4.3098	4.7718	4.7467
9947.71	5.149	4.3175	4.7795	4.7544
9947.72	5.1519	4.3281	4.7882	4.7621
9947.72	5.1577	4.3348	4.7978	4.7679
9947.73	5.1635	4.3406	4.8075	4.7718
9947.73	5.1683	4.3464	4.8161	4.7804
9947.74	5.1799	4.3512	4.8267	4.7872
9947.74	5.1876	4.3628	4.8335	4.7949
9947.75	5.1905	4.3734	4.8509	4.8036
9947.75	5.1992	4.385	4.8605	4.82
9947.76	5.2088	4.3936	4.8692	4.8258
9947.76	5.2146	4.4004	4.8789	4.8345
9947.77	5.2213	4.4081	4.8866	4.8422
9947.77	5.2281	4.4139	4.8991	4.8499
9947.78	5.2339	4.4293	4.9078	4.8567
9947.78	5.2406	4.4351	4.9194	4.8682
9947.79	5.2493	4.4467	4.93	4.8731
9947.79	5.2638	4.4505	4.9396	4.8817
9947.8	5.2696	4.4717	4.9474	4.8866
9947.8	5.2763	4.4717	4.9628	4.8972
9947.81	5.2821	4.4775	4.9724	4.9088
9947.81	5.2879	4.4833	4.9792	4.9155
9947.82	5.2946	4.4862	4.986	4.9242
9947.82	5.2966	4.493	4.9879	4.9271
9947.83	5.2975	4.493	4.9898	4.9252
9947.83	5.2975	4.491	4.9869	4.9261
9947.84	5.2995	4.492	4.9879	4.9252
9947.84	5.3004	4.492	4.9898	4.9261
9947.85	5.2975	4.4949	4.9879	4.9252
9947.86	5.2975	4.4949	4.9888	4.9271
9947.86	5.2995	4.492	4.9898	4.9261
9947.87	5.2985	4.493	4.9908	4.9252
9947.87	5.2985	4.493	4.9888	4.9252
9947.88	5.2985	4.493	4.9879	4.9261
9947.88	5.2985	4.493	4.9888	4.9261
9947.89	5.2975	4.4901	4.9888	4.9271
9947.89	5.2975	4.4852	4.9869	4.9242
9947.9	5.2956	4.4901	4.9831	4.9203
9947.9	5.2908	4.4881	4.9811	4.9146
9947.91	5.2831	4.4814	4.9763	4.9126
9947.91	5.2773	4.4708	4.9705	4.9078
9947.92	5.2715	4.4669	4.9551	4.9001
9947.92	5.2638	4.4611	4.9483	4.8895
9947.93	5.258	4.4525	4.9387	4.8769
9947.93	5.2503	4.4447	4.931	4.8702
9947.94	5.2435	4.439	4.9184	4.8634
9947.94	5.2377	4.4293	4.9117	4.8538
9947.95	5.2271	4.4197	4.901	4.847
9947.95	5.2213	4.4091	4.8895	4.8364
9947.96	5.2136	4.4004	4.8779	4.8306
9947.96	5.1992	4.3956	4.8711	4.82
9947.97	5.1953	4.3802	4.8625	4.8142
9947.97	5.1856	4.3686	4.8393	4.8046
9947.98	5.1779	4.3618	4.8287	4.7891
9947.98	5.1721	4.3503	4.82	4.7833
9947.99	5.1673	4.3464	4.8113	4.7766
9947.99	5.1615	4.3387	4.8026	4.765
9948	5.1548	4.3291	4.792	4.764
9948	5.1519	4.3262	4.7862	4.7573
9948.01	5.1461	4.3204	4.7785	4.7505
9948.01	5.1393	4.3127	4.7679	4.7457
9948.02	5.1297	4.3069	4.7592	4.7418
9948.02	5.1239	4.2924	4.7505	4.7351
9948.03	5.1172	4.279	4.7303	4.7206
9948.03	5.1114	4.2741	4.7235	4.7148
9948.04	5.1075	4.2684	4.7168	4.7129
9948.04	5.1037	4.2664	4.7139	4.7081
9948.05	5.1008	4.2606	4.7052	4.7023
9948.05	5.094	4.2578	4.6994	4.7013
9948.06	5.095	4.252	4.6955	4.6955
9948.06	5.0901	4.2472	4.6907	4.6955
9948.07	5.0834	4.2414	4.6878	4.6868
9948.07	5.0766	4.2356	4.683	4.6868
9948.08	5.0747	4.2289	4.6733	4.683
9948.08	5.0699	4.2289	4.6685	4.6762
9948.09	5.0689	4.226	4.6656	4.6753
9948.09	5.0631	4.2231	4.6598	4.6704
9948.1	5.0612	4.2211	4.6608	4.6704
9948.1	5.0583	4.2154	4.656	4.6656
9948.11	5.0583	4.2144	4.654	4.6647
9948.11	5.0506	4.2096	4.6502	4.6608
9948.12	5.0419	4.2028	4.6396	4.6512
9948.12	5.0352	4.199	4.6328	4.6454
9948.13	5.0323	4.199	4.627	4.6425
9948.14	5.0294	4.1951	4.6251	4.6415
9948.14	5.0265	4.1923	4.6232	4.6376
9948.15	5.0217	4.1884	4.6193	4.6376
9948.15	5.0217	4.1884	4.6164	4.6357
9948.16	5.0207	4.1894	4.6164	4.6338
9948.16	5.0178	4.1894	4.6164	4.6328
9948.17	5.0188	4.1913	4.6135	4.6319
9948.17	5.0188	4.1884	4.6145	4.6319
9948.18	5.0168	4.1884	4.6155	4.6319
9948.18	5.0178	4.1845	4.6145	4.6299
9948.19	5.0168	4.1884	4.6135	4.6309
9948.19	5.0149	4.1865	4.6135	4.6319
9948.2	5.0168	4.1884	4.6126	4.6319
9948.2	5.0159	4.1874	4.6126	4.6319
9948.21	5.0159	4.1865	4.6126	4.6299
9948.21	5.0168	4.1855	4.6126	4.6319
9948.22	5.0159	4.1874	4.6126	4.6319
9948.22	5.0139	4.1855	4.6097	4.6328
9948.23	5.0168	4.1865	4.6097	4.629
9948.23	5.0149	4.1855	4.6126	4.6299
9948.24	5.0178	4.1865	4.6116	4.6309
9948.24	5.0149	4.1855	4.6116	4.629
9948.25	5.0139	4.1817	4.6106	4.6309
9948.25	5.0168	4.1874	4.6145	4.6299
9948.26	5.0149	4.1855	4.6135	4.6299
9948.26	5.0168	4.1855	4.6116	4.6299
9948.27	5.0149	4.1903	4.6116	4.6309
9948.27	5.0168	4.1884	4.6135	4.6299
9948.28	5.0159	4.1855	4.6155	4.6309
9948.28	5.0178	4.1855	4.6145	4.6309
9948.29	5.0178	4.1874	4.6116	4.6299
9948.29	5.0168	4.1836	4.6106	4.6309
9948.3	5.0168	4.1845	4.6145	4.6299
9948.3	5.0188	4.1865	4.6145	4.627
9948.31	5.0178	4.1865	4.6145	4.629
9948.31	5.0159	4.1874	4.6135	4.6299
9948.32	5.0188	4.1865	4.6174	4.628
9948.32	5.0178	4.1865	4.6145	4.6319
9948.33	5.0188	4.1845	4.6155	4.6319
9948.33	5.0168	4.1884	4.6174	4.6309
9948.34	5.0188	4.1874	4.6164	4.628
9948.34	5.0207	4.1855	4.6145	4.629
9948.35	5.0207	4.1884	4.6164	4.6328
9948.35	5.0207	4.1874	4.6193	4.6319
9948.36	5.0197	4.1923	4.6164	4.6328
9948.36	5.0217	4.1865	4.6174	4.6328
9948.37	5.0217	4.1865	4.6174	4.6299
9948.37	5.0217	4.1903	4.6174	4.6299
9948.38	5.0207	4.1894	4.6193	4.6338
9948.38	5.0217	4.1894	4.6184	4.6319
9948.39	5.0226	4.1923	4.6174	4.6376
9948.39	5.0236	4.1894	4.6212	4.6348
9948.4	5.0236	4.1913	4.6212	4.6357
9948.4	5.0274	4.1923	4.6203	4.6386
9948.41	5.0255	4.1903	4.6232	4.6386
9948.42	5.0294	4.1903	4.6222	4.6396
9948.42	5.0274	4.1855	4.629	4.6396
9948.43	5.0303	4.1923	4.6251	4.6434
9948.43	5.0332	4.1942	4.6261	4.6415
9948.44	5.0332	4.1961	4.629	4.6425
9948.44	5.0332	4.1971	4.6328	4.6444
9948.45	5.0361	4.1971	4.6357	4.6444
9948.45	5.0381	4.198	4.6357	4.6454
9948.46	5.04	4.2009	4.6386	4.6473
9948.46	5.0429	4.198	4.6357	4.6502
9948.47	5.0477	4.2009	4.6434	4.6521
9948.47	5.0477	4.2067	4.6434	4.655
9948.48	5.0487	4.2115	4.6512	4.6579
9948.48	5.0525	4.2106	4.654	4.6598
9948.49	5.0554	4.2144	4.655	4.6637
9948.49	5.0564	4.2144	4.6579	4.6647
9948.5	5.067	4.2221	4.6647	4.6724
9948.5	5.0689	4.2221	4.6685	4.6714
9948.51	5.0689	4.2279	4.6704	4.6772
9948.51	5.0718	4.2279	4.6743	4.6811
9948.52	5.0805	4.2375	4.6782	4.683
9948.52	5.0844	4.2395	4.6849	4.6859
9948.53	5.0873	4.2462	4.6936	4.6888
9948.53	5.0921	4.2491	4.6984	4.6946
9948.54	5.095	4.2549	4.6994	4.6994
9948.54	5.0969	4.2587	4.71	4.7023
9948.55	5.0988	4.2597	4.7129	4.7052
9948.55	5.1037	4.2674	4.7197	4.709
9948.56	5.1085	4.2712	4.7245	4.7148
9948.56	5.1143	4.2761	4.7312	4.7168
9948.57	5.1162	4.2828	4.737	4.7254
9948.57	5.1278	4.2896	4.7457	4.7274
9948.58	5.1374	4.304	4.765	4.7399
9948.58	5.1422	4.3108	4.7756	4.7505
9948.59	5.148	4.3214	4.7814	4.7563
9948.59	5.1538	4.3233	4.791	4.7602
9948.6	5.1586	4.332	4.7997	4.7679
9948.6	5.1625	4.3416	4.8113	4.7746
9948.61	5.1693	4.3474	4.8181	4.7824
9948.61	5.176	4.358	4.8267	4.7891
9948.62	5.1828	4.3647	4.8345	4.7968
9948.62	5.1934	4.3686	4.8451	4.8026
9948.63	5.203	4.3869	4.8538	4.8084
9948.63	5.2088	4.3985	4.8731	4.8229
9948.64	5.2175	4.4043	4.8808	4.8374
9948.64	5.2242	4.4129	4.8914	4.8422
9948.65	5.2281	4.4197	4.901	4.8538
9948.65	5.2377	4.4293	4.9107	4.8605
9948.66	5.2426	4.4361	4.9213	4.8682
9948.66	5.2493	4.4438	4.929	4.876
9948.67	5.257	4.4525	4.9406	4.8817
9948.67	5.2638	4.4602	4.9464	4.8895
9948.68	5.2773	4.464	4.9599	4.8991
9948.68	5.2811	4.4785	4.9638	4.9049
9948.69	5.2888	4.4824	4.9821	4.9107
9948.69	5.2966	4.492	4.986	4.9271
9948.7	5.2985	4.4968	4.9946	4.931
9948.71	5.3033	4.4968	4.9946	4.93
9948.71	5.3033	4.4968	4.9927	4.9319
9948.72	5.3023	4.4959	4.9937	4.93
9948.72	5.3004	4.4968	4.9956	4.9319
9948.73	5.3014	4.4988	4.9937	4.9319
9948.73	5.3033	4.4959	4.9937	4.9319
9948.74	5.3033	4.4978	4.9917	4.931
9948.74	5.3033	4.4997	4.9937	4.9319
9948.75	5.3023	4.4988	4.9946	4.9339
9948.75	5.3023	4.4988	4.9946	4.929
9948.76	5.3033	4.4997	4.9966	4.9319
9948.76	5.2908	4.4843	4.9802	4.9165
9948.77	5.2483	4.4428	4.9271	4.8663
9948.77	5.2127	4.3985	4.8769	4.8239
9948.78	5.1644	4.3445	4.8075	4.7737
9948.78	5.1278	4.3021	4.7544	4.737
9948.79	5.1056	4.2664	4.7148	4.709
9948.79	5.0795	4.2414	4.6849	4.6868
9948.8	5.0622	4.2192	4.6608	4.6685
9948.8	5.0496	4.2106	4.6483	4.6608
9948.81	5.0371	4.199	4.6376	4.6483
9948.81	5.0274	4.1961	4.6261	4.6425
9948.82	5.0245	4.1923	4.6222	4.6367
9948.82	5.0226	4.1923	4.6174	4.6357
9948.83	5.0197	4.1903	4.6164	4.6328
9948.83	5.0188	4.1845	4.6164	4.6328
9948.84	5.0178	4.1894	4.6145	4.6319
9948.84	5.0159	4.1865	4.6116	4.6309
9948.85	5.0159	4.1865	4.6135	4.6328
9948.85	5.0159	4.1865	4.6145	4.629
9948.86	5.0178	4.1845	4.6087	4.6299
9948.86	5.0159	4.1865	4.6106	4.6299
9948.87	5.0178	4.1865	4.6164	4.6319
9948.87	5.0178	4.1874	4.6145	4.6309
9948.88	5.0159	4.1855	4.6116	4.6338
9948.88	5.0139	4.1894	4.6135	4.6319
9948.89	5.0159	4.1884	4.6135	4.6299
9948.89	5.0168	4.1884	4.6135	4.6319
9948.9	5.0197	4.1845	4.6164	4.6309
9948.9	5.0178	4.1836	4.6116	4.6328
9948.91	5.0159	4.1874	4.6164	4.6328
9948.91	5.0188	4.1874	4.6155	4.6319
9948.92	5.0168	4.1913	4.6155	4.6328
9948.92	5.0159	4.1874	4.6155	4.6328
9948.93	5.0188	4.1894	4.6184	4.6319
9948.93	5.0188	4.1865	4.6174	4.6328
9948.94	5.0197	4.1884	4.6174	4.6338
9948.94	5.0197	4.1874	4.6164	4.6348
9948.95	5.0188	4.1865	4.6174	4.6309
9948.95	5.0207	4.1903	4.6174	4.6348
9948.96	5.0207	4.1894	4.6174	4.6348
9948.96	5.0217	4.1894	4.6203	4.6348
9948.97	5.0236	4.1913	4.6222	4.6328
9948.97	5.0217	4.1894	4.6174	4.6357
9948.98	5.0236	4.1913	4.6222	4.6357
9948.99	5.0226	4.1894	4.6212	4.6376
9948.99	5.0226	4.1903	4.6193	4.6376
9949	5.0255	4.1913	4.6222	4.6357
9949	5.0265	4.1913	4.6232	4.6386
9949.01	5.0265	4.1865	4.6251	4.6357
9949.01	5.0294	4.1923	4.6261	4.6396
9949.02	5.0294	4.1942	4.6261	4.6415
9949.02	5.0303	4.1961	4.6328	4.6425
9949.03	5.0352	4.1961	4.6309	4.6444
9949.03	5.0361	4.1951	4.6338	4.6454
9949.04	5.039	4.1971	4.6386	4.6483
9949.04	5.0409	4.2	4.6357	4.6473
9949.05	5.039	4.2019	4.6415	4.6502
9949.05	5.0419	4.2019	4.6425	4.6512
9949.06	5.0419	4.2038	4.6454	4.655
9949.06	5.0458	4.2086	4.6454	4.654
9949.07	5.0496	4.2077	4.6502	4.656
9949.07	5.0516	4.2038	4.6502	4.6569
9949.08	5.0554	4.2154	4.655	4.6618
9949.08	5.0573	4.2183	4.6579	4.6647
9949.09	5.0583	4.2173	4.6608	4.6695
9949.09	5.0631	4.2192	4.6647	4.6714
9949.1	5.067	4.226	4.6676	4.6733
9949.1	5.0699	4.225	4.6685	4.6753
9949.11	5.0689	4.2317	4.6743	4.6762
9949.11	5.0757	4.2346	4.6782	4.6811
9949.12	5.0786	4.2375	4.684	4.684
9949.12	5.0815	4.2414	4.6868	4.6897
9949.13	5.0911	4.2462	4.6926	4.6917
9949.13	5.093	4.2539	4.7042	4.6926
9949.14	5.0959	4.2549	4.7071	4.7023
9949.14	5.0979	4.2597	4.7119	4.7052
9949.15	5.1046	4.2616	4.7177	4.7071
9949.15	5.1065	4.2712	4.7235	4.7129
9949.16	5.1123	4.2761	4.7293	4.7168
9949.16	5.1162	4.2732	4.7361	4.7235
9949.17	5.122	4.2876	4.7428	4.7283
9949.17	5.1239	4.2934	4.7496	4.7332
9949.18	5.1345	4.2973	4.7573	4.7361
9949.18	5.1422	4.3127	4.766	4.7438
9949.19	5.1461	4.3165	4.7804	4.7496
9949.19	5.1509	4.3281	4.791	4.764
9949.2	5.1577	4.331	4.7978	4.7689
9949.2	5.1635	4.3397	4.8084	4.7746
9949.21	5.1693	4.3455	4.819	4.7804
9949.21	5.1731	4.3532	4.8258	4.7872
9949.22	5.1799	4.3609	4.8335	4.7949
9949.22	5.1856	4.3715	4.8422	4.8026
9949.23	5.1934	4.3792	4.8538	4.8103
9949.23	5.2078	4.3859	4.8605	4.8171
9949.24	5.2117	4.4052	4.8692	4.8239
9949.24	5.2213	4.4091	4.8866	4.8345
9949.25	5.2252	4.412	4.8972	4.848
9949.25	5.2358	4.4216	4.9059	4.8586
9949.26	5.2416	4.4322	4.9203	4.8682
9949.27	5.2454	4.4409	4.929	4.8731
9949.27	5.257	4.4486	4.9377	4.8798
9949.28	5.2638	4.4582	4.9474	4.8895
9949.28	5.2696	4.465	4.957	4.8972
9949.29	5.2744	4.4708	4.9657	4.902
9949.29	5.2879	4.4814	4.9686	4.9088
9949.3	5.2966	4.4872	4.9782	4.9155
9949.3	5.2995	4.4959	4.9937	4.9203
9949.31	5.3004	4.5007	4.9966	4.9329
9949.31	5.3014	4.4988	4.9946	4.9319
9949.32	5.2995	4.4988	4.9966	4.9319
9949.32	5.3023	4.4988	4.9946	4.93
9949.33	5.3043	4.4968	4.9956	4.9319
9949.33	5.3023	4.4997	4.9956	4.9329
9949.34	5.3043	4.4988	4.9956	4.9319
9949.34	5.3014	4.4997	4.9975	4.9339
9949.35	5.3033	4.4988	4.9956	4.93
9949.35	5.3052	4.5007	4.9946	4.931
9949.36	5.3033	4.4997	4.9966	4.9339
9949.36	5.3033	4.4978	4.9966	4.9329
9949.37	5.3033	4.4988	4.9937	4.9319
9949.37	5.3014	4.4997	4.9927	4.93
9949.38	5.2985	4.492	4.9908	4.9281
9949.38	5.2946	4.493	4.9869	4.9232
9949.39	5.2908	4.4881	4.9821	4.9194
9949.39	5.286	4.4852	4.9782	4.9117
9949.4	5.2763	4.4766	4.9705	4.9049
9949.4	5.2696	4.4621	4.9628	4.8982
9949.41	5.2628	4.4554	4.9483	4.8904
9949.41	5.2541	4.4496	4.9358	4.8769
9949.42	5.2474	4.4467	4.9271	4.8702
9949.42	5.2377	4.4351	4.9174	4.8596
9949.43	5.2319	4.4264	4.9078	4.8499
9949.43	5.2271	4.4187	4.8962	4.8422
9949.44	5.2165	4.4129	4.8875	4.8354
9949.44	5.2098	4.4033	4.876	4.8267
9949.45	5.2059	4.3956	4.8653	4.8181
9949.45	5.1895	4.385	4.8567	4.8094
9949.46	5.1847	4.3686	4.847	4.8017
9949.46	5.176	4.3609	4.8287	4.792
9949.47	5.1683	4.3561	4.8171	4.7785
9949.47	5.1664	4.3464	4.8075	4.7737
9949.48	5.1606	4.3406	4.8036	4.7679
9949.48	5.1557	4.331	4.7939	4.7602
9949.49	5.149	4.3252	4.7824	4.7573
9949.49	5.1422	4.3146	4.7746	4.7505
9949.5	5.1393	4.3098	4.7679	4.7457
9949.5	5.1336	4.303	4.7592	4.7409
9949.51	5.1229	4.2982	4.7505	4.7361
9949.51	5.1181	4.2857	4.7428	4.7293
9949.52	5.1143	4.2799	4.7274	4.7235
9949.52	5.1065	4.2684	4.7168	4.711
9949.53	5.0873	4.2481	4.6917	4.6917
9949.53	5.0641	4.2231	4.6618	4.6704
9949.54	5.0477	4.2086	4.6463	4.6569
9949.54	5.0361	4.2	4.6348	4.6473
9949.55	5.0323	4.1971	4.6309	4.6434
9949.56	5.0284	4.1942	4.627	4.6415
9949.56	5.0245	4.1932	4.6232	4.6386
9949.57	5.0207	4.1971	4.6203	4.6367
9949.57	5.0207	4.1894	4.6155	4.6357
9949.58	5.0178	4.1894	4.6155	4.6338
9949.58	5.0178	4.1894	4.6145	4.6319
9949.59	5.0168	4.1903	4.6145	4.6309
9949.59	5.0168	4.1845	4.6135	4.6319
9949.6	5.0159	4.1874	4.6145	4.6319
9949.6	5.0149	4.1865	4.6126	4.628
9949.61	5.0149	4.1855	4.6135	4.6309
9949.61	5.0188	4.1855	4.6164	4.6328
9949.62	5.0168	4.1865	4.6145	4.6319
9949.62	5.0159	4.1894	4.6135	4.6328
9949.63	5.0178	4.1884	4.6155	4.6319
9949.63	5.0178	4.1865	4.6164	4.6319
9949.64	5.0188	4.1874	4.6145	4.6338
9949.64	5.0188	4.1903	4.6174	4.6319
9949.65	5.0197	4.1884	4.6193	4.6319
9949.65	5.0217	4.1913	4.6212	4.6348
9949.66	5.0236	4.1903	4.6222	4.6348
9949.66	5.0245	4.1923	4.6261	4.6376
9949.67	5.0274	4.1903	4.6251	4.6376
9949.67	5.0265	4.1923	4.6232	4.6338
9949.68	5.0274	4.1942	4.6261	4.6386
9949.68	5.0255	4.1942	4.629	4.6415
9949.69	5.0332	4.1951	4.629	4.6415
9949.69	5.0342	4.2	4.6309	4.6434
9949.7	5.0352	4.1923	4.6328	4.6473
9949.7	5.0361	4.198	4.6348	4.6483
9949.71	5.0381	4.2	4.6376	4.6492
9949.71	5.04	4.1971	4.6386	4.6512
9949.72	5.0419	4.2019	4.6405	4.6512
9949.72	5.0419	4.2048	4.6444	4.654
9949.73	5.0458	4.2057	4.6463	4.654
9949.73	5.0467	4.2048	4.6473	4.654
9949.74	5.0458	4.2106	4.6502	4.6569
9949.74	5.0506	4.2154	4.6531	4.6598
9949.75	5.0564	4.2144	4.654	4.6647
9949.75	5.0593	4.2183	4.6608	4.6647
9949.76	5.0593	4.2231	4.6647	4.6695
9949.76	5.0631	4.225	4.6656	4.6695
9949.77	5.0651	4.225	4.6695	4.6733
9949.77	5.0728	4.2317	4.6743	4.6791
9949.78	5.0757	4.2327	4.6782	4.6811
9949.78	5.0776	4.2375	4.684	4.683
9949.79	5.0815	4.2404	4.6878	4.683
9949.79	5.0844	4.2452	4.6917	4.6917
9949.8	5.0921	4.2491	4.6955	4.6936
9949.8	5.0959	4.2549	4.7004	4.6965
9949.81	5.0979	4.2616	4.7129	4.7042
9949.81	5.1037	4.2626	4.7168	4.7061
9949.82	5.1075	4.2712	4.7206	4.7081
9949.82	5.1085	4.2741	4.7293	4.7177
9949.83	5.1133	4.279	4.7351	4.7225
9949.84	5.1191	4.2847	4.7428	4.7245
9949.84	5.1239	4.2924	4.7505	4.7312
9949.85	5.1297	4.3011	4.7554	4.7351
9949.85	5.1326	4.3069	4.7621	4.7409
9949.86	5.1432	4.3127	4.7727	4.7476
9949.86	5.149	4.3252	4.7872	4.7534
9949.87	5.1529	4.3271	4.7968	4.766
9949.87	5.1644	4.3474	4.8161	4.7785
9949.88	5.1789	4.3599	4.8325	4.7891
9949.88	5.1847	4.3686	4.8393	4.7997
9949.89	5.1905	4.3773	4.8499	4.8075
9949.89	5.1972	4.3811	4.8605	4.8152
9949.9	5.2049	4.3927	4.8673	4.8239
9949.9	5.2146	4.4014	4.8769	4.8306
9949.91	5.2242	4.4158	4.8972	4.8412
9949.91	5.2319	4.4264	4.9078	4.8547
9949.92	5.2397	4.437	4.9165	4.8615
9949.92	5.2435	4.4428	4.9271	4.8692
9949.93	5.2541	4.4419	4.9339	4.8769
9949.93	5.258	4.4582	4.9435	4.8817
9949.94	5.2676	4.466	4.9551	4.8914
9949.94	5.2705	4.4717	4.958	4.8991
9949.95	5.2763	4.4766	4.9696	4.9068
9949.95	5.284	4.4843	4.9744	4.9126
9949.96	5.2946	4.4959	4.985	4.9213
9949.96	5.3014	4.4978	4.9975	4.9281
9949.97	5.3014	4.5045	4.9995	4.931
9949.97	5.3033	4.5026	4.9966	4.9319
9949.98	5.3033	4.4997	4.9966	4.931
9949.98	5.3023	4.5026	4.9995	4.9329
9949.99	5.3014	4.5007	4.9946	4.9319
9949.99	5.3033	4.5026	4.9975	4.9319
9950	5.3033	4.5036	4.9966	4.9329
9950	5.3023	4.5016	4.9975	4.9329
9950.01	5.3043	4.5036	4.9985	4.93
9950.01	5.3043	4.4997	4.9975	4.931
9950.02	5.3033	4.5055	4.9966	4.9329
9950.02	5.3023	4.5016	4.9995	4.9329
9950.03	5.3014	4.4959	4.9966	4.929
9950.03	5.3014	4.4988	4.9946	4.9271
9950.04	5.2985	4.4978	4.9917	4.9252
9950.04	5.2937	4.493	4.9869	4.9213
9950.05	5.2917	4.4901	4.9821	4.9174
9950.05	5.285	4.4833	4.9773	4.9117
9950.06	5.2792	4.4795	4.9705	4.903
9950.06	5.2676	4.4717	4.9628	4.8972
9950.07	5.2609	4.4582	4.9551	4.8904
9950.07	5.2541	4.4525	4.9358	4.8827
9950.08	5.2483	4.4447	4.929	4.8692
9950.08	5.2406	4.4399	4.9174	4.8596
9950.09	5.2319	4.4264	4.9078	4.8499
9950.09	5.2262	4.4206	4.8962	4.8412
9950.1	5.2155	4.411	4.8885	4.8325
9950.1	5.2107	4.4043	4.8769	4.8248
9950.11	5.203	4.3946	4.8653	4.8152
9950.12	5.1972	4.384	4.8567	4.8075
9950.12	5.1799	4.3763	4.8451	4.7988
9950.13	5.175	4.3628	4.8374	4.793
9950.13	5.1721	4.3551	4.8181	4.7843
9950.14	5.1644	4.3455	4.8094	4.7698
9950.14	5.1586	4.3358	4.8017	4.765
9950.15	5.1519	4.331	4.793	4.7592
9950.15	5.1461	4.3252	4.7833	4.7573
9950.16	5.1422	4.3136	4.7756	4.7457
9950.16	5.1374	4.3108	4.766	4.7428
9950.17	5.1326	4.305	4.7563	4.737
9950.17	5.1278	4.2973	4.7534	4.7332
9950.18	5.1172	4.2886	4.7428	4.7274
9950.18	5.1133	4.279	4.7361	4.7225
9950.19	5.1075	4.2741	4.7197	4.7168
9950.19	5.1008	4.2655	4.71	4.7032
9950.2	5.0979	4.2606	4.7032	4.7013
9950.2	5.094	4.2578	4.7013	4.6994
9950.21	5.0911	4.2529	4.6936	4.6936
9950.21	5.0863	4.2462	4.6907	4.6917
9950.22	5.0815	4.2443	4.6859	4.684
9950.22	5.0795	4.2395	4.6811	4.684
9950.23	5.0709	4.2337	4.6772	4.683
9950.23	5.068	4.2289	4.6724	4.6753
9950.24	5.0641	4.2279	4.6647	4.6714
9950.24	5.0631	4.224	4.6608	4.6695
9950.25	5.0593	4.2231	4.6598	4.6666
9950.25	5.0573	4.2183	4.6531	4.6627
9950.26	5.0535	4.2173	4.654	4.6637
9950.26	5.0496	4.2163	4.6512	4.6569
9950.27	5.0506	4.2134	4.6483	4.6569
9950.27	5.0458	4.2125	4.6473	4.6569
9950.28	5.0429	4.2086	4.6454	4.6531
9950.28	5.039	4.2096	4.6425	4.6521
9950.29	5.04	4.2019	4.6405	4.6521
9950.29	5.0371	4.2028	4.6376	4.6502
9950.3	5.0352	4.199	4.6319	4.6463
9950.3	5.0332	4.198	4.6328	4.6405
9950.31	5.0332	4.1971	4.627	4.6444
9950.31	5.0332	4.2	4.629	4.6415
9950.32	5.0313	4.2	4.628	4.6434
9950.32	5.0294	4.198	4.627	4.6415
9950.33	5.0274	4.198	4.629	4.6415
9950.33	5.0294	4.198	4.6251	4.6386
9950.34	5.0265	4.1942	4.6232	4.6396
9950.34	5.0255	4.1923	4.6251	4.6386
9950.35	5.0245	4.1961	4.6222	4.6357
9950.35	5.0236	4.1932	4.6222	4.6338
9950.36	5.0236	4.1942	4.6203	4.6376
9950.36	5.0226	4.1951	4.6193	4.6357
9950.37	5.0226	4.1923	4.6193	4.6328
9950.37	5.0217	4.1894	4.6222	4.6348
9950.38	5.0207	4.1942	4.6164	4.6338
9950.38	5.0217	4.1913	4.6184	4.6328
9950.39	5.0197	4.1903	4.6164	4.6328
9950.39	5.0207	4.1874	4.6164	4.6319
9950.4	5.0207	4.1903	4.6135	4.6328
9950.41	5.0178	4.1884	4.6135	4.6309
9950.41	5.0178	4.1884	4.6145	4.629
9950.42	5.0159	4.1855	4.6087	4.6309
9950.42	5.0149	4.1845	4.6126	4.629
9950.43	5.013	4.1884	4.6126	4.629
9950.43	5.0159	4.1845	4.6106	4.6299
9950.44	5.0139	4.1903	4.6106	4.628
9950.44	5.0149	4.1884	4.6106	4.627
9950.45	5.0159	4.1865	4.6106	4.627
9950.45	5.0149	4.1855	4.6087	4.629
9950.46	5.013	4.1884	4.6145	4.627
9950.46	5.0159	4.1884	4.6116	4.6261
9950.47	5.0139	4.1884	4.6145	4.627
9950.47	5.0159	4.1894	4.6087	4.6309
9950.48	5.0188	4.1894	4.6126	4.6299
9950.48	5.0159	4.1826	4.6116	4.6299
9950.49	5.0178	4.1894	4.6135	4.6299
9950.49	5.0178	4.1894	4.6164	4.6299
9950.5	5.0178	4.1894	4.6174	4.6299
9950.5	5.0188	4.1894	4.6155	4.6309
9950.51	5.0197	4.1884	4.6174	4.6328
9950.51	5.0188	4.1894	4.6174	4.6319
9950.52	5.0207	4.1894	4.6203	4.6309
9950.52	5.0207	4.1903	4.6164	4.629
9950.53	5.0226	4.1923	4.6184	4.6328
9950.53	5.0236	4.1865	4.6212	4.6328
9950.54	5.0245	4.1923	4.6184	4.6319
9950.54	5.0245	4.1884	4.6203	4.6357
9950.55	5.0245	4.1942	4.6232	4.6338
9950.55	5.0265	4.1951	4.6212	4.6348
9950.56	5.0255	4.1923	4.6232	4.6376
9950.56	5.0265	4.1951	4.6251	4.6376
9950.57	5.0284	4.1961	4.628	4.6376
9950.57	5.0294	4.1951	4.629	4.6396
9950.58	5.0323	4.198	4.6299	4.6415
9950.58	5.0342	4.198	4.6299	4.6434
9950.59	5.0332	4.199	4.6396	4.6425
9950.59	5.039	4.2019	4.6376	4.6444
9950.6	5.04	4.199	4.6405	4.6463
9950.6	5.04	4.2048	4.6405	4.6492
9950.61	5.0409	4.2067	4.6376	4.6512
9950.61	5.0429	4.2077	4.6463	4.6521
9950.62	5.0467	4.2086	4.6473	4.6531
9950.62	5.0496	4.2096	4.6492	4.655
9950.63	5.0496	4.2134	4.6531	4.656
9950.63	5.0602	4.2183	4.6579	4.6627
9950.64	5.0631	4.2269	4.6647	4.6695
9950.64	5.0689	4.2289	4.6714	4.6733
9950.65	5.0737	4.2317	4.6753	4.6782
9950.65	5.0776	4.2366	4.6791	4.6782
9950.66	5.0795	4.2423	4.684	4.682
9950.66	5.0844	4.2423	4.6859	4.6849
9950.67	5.0873	4.2472	4.6946	4.6917
9950.67	5.0892	4.252	4.6965	4.6936
9950.68	5.094	4.2568	4.7013	4.6946
9950.69	5.0969	4.2645	4.7061	4.7013
9950.69	5.1037	4.2712	4.7177	4.7032
9950.7	5.1075	4.2751	4.7245	4.7119
9950.7	5.1123	4.2809	4.7303	4.7177
9950.71	5.1162	4.2847	4.7399	4.7216
9950.71	5.1229	4.2905	4.7447	4.7274
9950.72	5.1239	4.3011	4.7505	4.7283
9950.72	5.1307	4.3011	4.7582	4.7361
9950.73	5.1355	4.3098	4.7689	4.7447
9950.73	5.1393	4.3185	4.7775	4.7496
9950.74	5.1509	4.3252	4.7843	4.7534
9950.74	5.1644	4.3397	4.8084	4.7746
9950.75	5.1693	4.3512	4.8219	4.7795
9950.75	5.1779	4.3541	4.8287	4.7843
9950.76	5.1808	4.3657	4.8364	4.7939
9950.76	5.1885	4.3734	4.846	4.8036
9950.77	5.1943	4.3821	4.8567	4.8113
9950.77	5.202	4.3888	4.8644	4.82
9950.78	5.2088	4.3994	4.8711	4.8258
9950.78	5.2155	4.4043	4.8808	4.8335
9950.79	5.2262	4.4139	4.8924	4.8422
9950.79	5.2358	4.4322	4.903	4.8499
9950.8	5.2435	4.4419	4.9223	4.8634
9950.8	5.2483	4.4476	4.9319	4.8731
9950.81	5.257	4.4582	4.9425	4.8817
9950.81	5.2618	4.4621	4.9512	4.8885
9950.82	5.2696	4.4698	4.9589	4.8962
9950.82	5.2744	4.4775	4.9647	4.901
9950.83	5.2821	4.4775	4.9744	4.9088
9950.83	5.2879	4.4872	4.9811	4.9155
9950.84	5.2946	4.491	4.9879	4.9232
9950.84	5.2975	4.4988	4.9927	4.9242
9950.85	5.2985	4.5007	4.9937	4.9271
9950.85	5.2985	4.4978	4.9917	4.9261
9950.86	5.2985	4.4988	4.9927	4.9261
9950.86	5.2985	4.4988	4.9927	4.9271
9950.87	5.3004	4.4978	4.9917	4.9271
9950.87	5.2985	4.4949	4.9927	4.9261
9950.88	5.2995	4.4978	4.9927	4.9271
9950.88	5.2985	4.4988	4.9937	4.9281
9950.89	5.3004	4.4988	4.9937	4.9242
9950.89	5.2995	4.5007	4.9946	4.9271
9950.9	5.2985	4.5007	4.9927	4.9271
9950.9	5.2995	4.4959	4.9927	4.9271
9950.91	5.2975	4.4959	4.9879	4.9223
9950.91	5.2937	4.4959	4.986	4.9203
9950.92	5.2879	4.4901	4.9811	4.9146
9950.92	5.2879	4.4862	4.9744	4.9097
9950.93	5.2802	4.4795	4.9696	4.9049
9950.93	5.2667	4.4708	4.9551	4.8904
9950.94	5.2618	4.4621	4.9483	4.8827
9950.94	5.2551	4.4563	4.9367	4.874
9950.95	5.2406	4.4409	4.9281	4.8663
9950.95	5.231	4.4293	4.9088	4.8596
9950.96	5.2223	4.4255	4.8991	4.8412
9950.97	5.2184	4.4139	4.8866	4.8325
9950.97	5.2098	4.4091	4.8769	4.8248
9950.98	5.204	4.3946	4.8663	4.8181
9950.98	5.1972	4.385	4.8605	4.8075
9950.99	5.1914	4.3821	4.848	4.8007
9950.99	5.1828	4.3715	4.8374	4.793
9951	5.1779	4.3647	4.8296	4.7862
9951	5.1693	4.357	4.82	4.7785
9951.01	5.1586	4.3435	4.8103	4.7718
9951.01	5.1529	4.3329	4.793	4.766
9951.02	5.149	4.3281	4.7853	4.7534
9951.02	5.1413	4.3146	4.7746	4.7486
9951.03	5.1403	4.3127	4.7689	4.7389
9951.03	5.1336	4.305	4.7592	4.737
9951.04	5.1278	4.2992	4.7534	4.7293
9951.04	5.1239	4.2963	4.7447	4.7254
9951.05	5.1191	4.2857	4.737	4.7216
9951.05	5.1123	4.2809	4.7303	4.7177
9951.06	5.1056	4.2751	4.7235	4.7129
9951.06	5.0998	4.2616	4.7177	4.7071
9951.07	5.0959	4.2606	4.7061	4.7032
9951.07	5.0969	4.2529	4.7004	4.6975
9951.08	5.0901	4.2558	4.6946	4.6936
9951.08	5.0853	4.2491	4.6907	4.6888
9951.09	5.0824	4.2462	4.6859	4.6859
9951.09	5.0795	4.2433	4.6791	4.682
9951.1	5.0766	4.2356	4.6762	4.6772
9951.1	5.0709	4.2337	4.6704	4.6762
9951.11	5.0689	4.2279	4.6695	4.6733
9951.11	5.0612	4.226	4.6627	4.6695
9951.12	5.0583	4.2211	4.6598	4.6676
9951.12	5.0554	4.2192	4.6531	4.6656
9951.13	5.0516	4.2144	4.6512	4.6598
9951.13	5.0487	4.2144	4.6512	4.6569
9951.14	5.0477	4.2134	4.6492	4.655
9951.14	5.0458	4.2096	4.6454	4.654
9951.15	5.0448	4.2077	4.6454	4.6512
9951.15	5.0419	4.2019	4.6434	4.6483
9951.16	5.04	4.2077	4.6386	4.6483
9951.16	5.0371	4.2067	4.6357	4.6483
9951.17	5.0352	4.2028	4.6348	4.6454
9951.17	5.0342	4.198	4.6319	4.6444
9951.18	5.0323	4.1961	4.629	4.6434
9951.18	5.0323	4.1971	4.629	4.6405
9951.19	5.0303	4.1971	4.627	4.6386
9951.19	5.0294	4.198	4.629	4.6357
9951.2	5.0274	4.199	4.6241	4.6376
9951.2	5.0255	4.1971	4.6232	4.6348
9951.21	5.0245	4.1942	4.6212	4.6328
9951.21	5.0197	4.1913	4.6184	4.6348
9951.22	5.0188	4.1884	4.6145	4.629
9951.22	5.0178	4.1894	4.6164	4.6309
9951.23	5.0159	4.1932	4.6116	4.628
9951.23	5.0168	4.1874	4.6135	4.627
9951.24	5.0159	4.1903	4.6106	4.629
9951.24	5.013	4.1874	4.6106	4.6261
9951.25	5.0139	4.1884	4.6126	4.628
9951.26	5.013	4.1855	4.6077	4.627
9951.26	5.0149	4.1874	4.6106	4.6241
9951.27	5.012	4.1894	4.6106	4.6261
9951.27	5.012	4.1865	4.6068	4.6261
9951.28	5.0149	4.1884	4.6068	4.6261
9951.28	5.012	4.1884	4.6116	4.6261
9951.29	5.0168	4.1884	4.6106	4.6212
9951.29	5.0159	4.1884	4.6087	4.628
9951.3	5.0159	4.1894	4.6135	4.628
9951.3	5.0139	4.1826	4.6126	4.6251
9951.31	5.0149	4.1894	4.6106	4.6261
9951.31	5.0159	4.1884	4.6087	4.6261
9951.32	5.0178	4.1865	4.6126	4.629
9951.32	5.0159	4.1865	4.6145	4.6251
9951.33	5.0168	4.1894	4.6145	4.629
9951.33	5.0159	4.1884	4.6135	4.629
9951.34	5.0178	4.1865	4.6145	4.628
9951.34	5.0168	4.1884	4.6135	4.6299
9951.35	5.0188	4.1865	4.6126	4.627
9951.35	5.0188	4.1894	4.6135	4.628
9951.36	5.0149	4.1894	4.6164	4.6309
9951.36	5.0188	4.1923	4.6184	4.6299
9951.37	5.0207	4.1903	4.6174	4.6299
9951.37	5.0217	4.1894	4.6164	4.6319
9951.38	5.0217	4.1923	4.6174	4.6299
9951.38	5.0226	4.1903	4.6184	4.629
9951.39	5.0226	4.1913	4.6184	4.6309
9951.39	5.0226	4.1913	4.6203	4.6348
9951.4	5.0245	4.1923	4.6241	4.6338
9951.4	5.0265	4.1951	4.6212	4.6338
9951.41	5.0265	4.1932	4.6251	4.6348
9951.41	5.0284	4.1971	4.627	4.6376
9951.42	5.0294	4.1971	4.627	4.6376
9951.42	5.0313	4.1971	4.629	4.6396
9951.43	5.0361	4.199	4.6319	4.6405
9951.43	5.0371	4.198	4.6328	4.6415
9951.44	5.0371	4.198	4.6357	4.6454
9951.44	5.0371	4.2028	4.6386	4.6463
9951.45	5.0409	4.2028	4.6376	4.6473
9951.45	5.0409	4.2067	4.6425	4.6492
9951.46	5.0438	4.2077	4.6434	4.6512
9951.46	5.0458	4.2086	4.6473	4.6531
9951.47	5.0516	4.2115	4.6473	4.655
9951.47	5.0506	4.2154	4.6492	4.6569
9951.48	5.0554	4.2154	4.654	4.6589
9951.48	5.0583	4.2173	4.656	4.6627
9951.49	5.0651	4.224	4.6598	4.6656
9951.49	5.066	4.2279	4.6666	4.6666
9951.5	5.0699	4.2308	4.6695	4.6733
9951.5	5.0728	4.2385	4.6753	4.6762
9951.51	5.0786	4.2385	4.6801	4.6791
9951.51	5.0824	4.2423	4.6859	4.683
9951.52	5.0844	4.2443	4.6878	4.6859
9951.52	5.0892	4.252	4.6936	4.6897
9951.53	5.093	4.252	4.6994	4.6888
9951.54	5.0921	4.2606	4.7032	4.6975
9951.54	5.1008	4.2616	4.7071	4.7013
9951.55	5.1056	4.2703	4.7148	4.7042
9951.55	5.1085	4.2799	4.7264	4.709
9951.56	5.1143	4.2818	4.7361	4.7177
9951.56	5.1201	4.2876	4.7418	4.7254
9951.57	5.121	4.2944	4.7496	4.7283
9951.57	5.1268	4.3002	4.7563	4.7351
9951.58	5.1345	4.305	4.7631	4.7389
9951.58	5.1403	4.3146	4.7698	4.7467
9951.59	5.1432	4.3223	4.7795	4.7515
9951.59	5.149	4.3262	4.7891	4.7573
9951.6	5.1615	4.3358	4.7959	4.7631
9951.6	5.1683	4.3474	4.8046	4.7698
9951.61	5.1712	4.3532	4.8229	4.7727
9951.61	5.1789	4.3628	4.8316	4.7901
9951.62	5.1856	4.3724	4.8383	4.7988
9951.62	5.1914	4.3792	4.8499	4.8055
9951.63	5.2011	4.3888	4.8596	4.8123
9951.63	5.2069	4.3965	4.8702	4.8229
9951.64	5.2155	4.4043	4.8779	4.8267
9951.64	5.2213	4.41	4.8856	4.8364
9951.65	5.2271	4.4216	4.8943	4.8451
9951.65	5.2416	4.4293	4.9088	4.8547
9951.66	5.2474	4.4438	4.9165	4.8625
9951.66	5.2609	4.4602	4.9474	4.8837
9951.67	5.2676	4.4669	4.9541	4.8904
9951.67	5.2763	4.4756	4.9628	4.8991
9951.68	5.2773	4.4795	4.9705	4.9059
9951.68	5.284	4.4872	4.9773	4.9117
9951.69	5.2956	4.4939	4.984	4.9213
9951.69	5.2966	4.4978	4.9879	4.9223
9951.7	5.2966	4.4959	4.986	4.9232
9951.7	5.2956	4.4939	4.9888	4.9213
9951.71	5.2985	4.4978	4.9879	4.9213
9951.71	5.2966	4.493	4.9879	4.9232
9951.72	5.2937	4.4959	4.9869	4.9223
9951.72	5.2946	4.4959	4.9898	4.9242
9951.73	5.2966	4.4978	4.985	4.9213
9951.73	5.2966	4.4959	4.9888	4.9232
9951.74	5.2966	4.491	4.9879	4.9223
9951.74	5.2966	4.493	4.9869	4.9223
9951.75	5.2975	4.4978	4.9898	4.9223
9951.75	5.2946	4.4959	4.986	4.9242
9951.76	5.2946	4.4978	4.9888	4.9213
9951.76	5.2888	4.4891	4.984	4.9203
9951.77	5.2869	4.4862	4.9773	4.9126
9951.77	5.2802	4.4775	4.9696	4.902
9951.78	5.2734	4.4756	4.9638	4.8943
9951.78	5.2705	4.4698	4.9541	4.8875
9951.79	5.2609	4.464	4.9493	4.8817
9951.79	5.2561	4.4554	4.9406	4.8731
9951.8	5.2493	4.4486	4.9281	4.8682
9951.8	5.2435	4.4428	4.9203	4.8576
9951.81	5.2377	4.4332	4.9078	4.8499
9951.82	5.2175	4.4235	4.8982	4.8432
9951.82	5.2127	4.4081	4.8904	4.8335
9951.83	5.2069	4.3975	4.8682	4.819
9951.83	5.1982	4.3927	4.8605	4.8075
9951.84	5.1914	4.3821	4.8489	4.8017
9951.84	5.1856	4.3705	4.8432	4.7949
9951.85	5.1799	4.3686	4.8325	4.7843
9951.85	5.1702	4.358	4.82	4.7775
9951.86	5.1664	4.3483	4.8113	4.7756
9951.86	5.1606	4.3426	4.8036	4.7679
9951.87	5.1557	4.3377	4.7959	4.7602
9951.87	5.1432	4.3271	4.7872	4.7515
9951.88	5.1374	4.3156	4.7804	4.7476
9951.88	5.1336	4.3088	4.7621	4.738
9951.89	5.1287	4.3011	4.7515	4.7312
9951.89	5.1249	4.2953	4.7447	4.7254
9951.9	5.1181	4.2905	4.7389	4.7206
9951.9	5.1133	4.2809	4.7322	4.7158
9951.91	5.1094	4.279	4.7264	4.711
9951.91	5.1056	4.2732	4.7168	4.7081
9951.92	5.0998	4.2674	4.71	4.7032
9951.92	5.0979	4.2606	4.7081	4.6975
9951.93	5.0911	4.2578	4.6994	4.6965
9951.93	5.0882	4.2462	4.6965	4.6926
9951.94	5.0824	4.2443	4.6859	4.683
9951.94	5.0795	4.2404	4.6801	4.683
9951.95	5.0766	4.2346	4.6772	4.6772
9951.95	5.0699	4.2356	4.6704	4.6753
9951.96	5.0689	4.2279	4.6676	4.6724
9951.96	5.0651	4.2221	4.6637	4.6676
9951.97	5.0622	4.2231	4.6618	4.6676
9951.97	5.0602	4.2211	4.6569	4.6627
9951.98	5.0583	4.2173	4.655	4.6598
9951.98	5.0506	4.2154	4.6512	4.6589
9951.99	5.0477	4.2086	4.6454	4.656
9951.99	5.0477	4.2086	4.6444	4.6531
9952	5.0448	4.2086	4.6425	4.6473
9952	5.0419	4.2057	4.6415	4.6512
9952.01	5.0409	4.2057	4.6386	4.6483
9952.01	5.0381	4.2048	4.6348	4.6463
9952.02	5.0371	4.2019	4.6348	4.6434
9952.02	5.0352	4.198	4.6319	4.6405
9952.03	5.0352	4.198	4.629	4.6386
9952.03	5.0313	4.199	4.629	4.6415
9952.04	5.0323	4.1961	4.628	4.6396
9952.04	5.0303	4.1971	4.6251	4.6396
9952.05	5.0178	4.1884	4.6116	4.629
9952.05	5.0159	4.1884	4.6106	4.6251
9952.06	5.0168	4.1855	4.6106	4.627
9952.06	5.0149	4.1855	4.6048	4.6251
9952.07	5.013	4.1855	4.6068	4.6261
9952.07	5.0139	4.1855	4.6077	4.6251
9952.08	5.011	4.1855	4.6087	4.6232
9952.08	5.012	4.1797	4.6087	4.6261
9952.09	5.012	4.1855	4.6077	4.6232
9952.09	5.011	4.1855	4.6077	4.6222
9952.1	5.012	4.1817	4.6077	4.6232
9952.11	5.012	4.1845	4.6077	4.6261
9952.11	5.0139	4.1845	4.6087	4.6241
9952.12	5.0139	4.1855	4.6077	4.6251
9952.12	5.012	4.1826	4.6116	4.6251
9952.13	5.013	4.1845	4.6087	4.6241
9952.13	5.0139	4.1865	4.6087	4.6251
9952.14	5.0149	4.1845	4.6087	4.6251
9952.14	5.012	4.1884	4.6077	4.6251
9952.15	5.0149	4.1817	4.6068	4.6212
9952.15	5.0139	4.1845	4.6077	4.6251
9952.16	5.0149	4.1836	4.6106	4.6251
9952.16	5.0149	4.1836	4.6077	4.6261
9952.17	5.0139	4.1865	4.6097	4.6232
9952.17	5.0159	4.1865	4.6087	4.6232
9952.18	5.0149	4.1855	4.6116	4.6232
9952.18	5.0159	4.1826	4.6116	4.6261
9952.19	5.0168	4.1865	4.6116	4.6261
9952.19	5.0149	4.1826	4.6077	4.6241
9952.2	5.013	4.1855	4.6106	4.627
9952.2	5.0149	4.1855	4.6116	4.6232
9952.21	5.0159	4.1836	4.6116	4.6251
9952.21	5.0168	4.1855	4.6087	4.6203
9952.22	5.0149	4.1845	4.6106	4.6261
9952.22	5.0188	4.1855	4.6126	4.629
9952.23	5.0188	4.1855	4.6164	4.6261
9952.23	5.0207	4.1874	4.6135	4.628
9952.24	5.0188	4.1845	4.6155	4.627
9952.24	5.0207	4.1884	4.6145	4.627
9952.25	5.0207	4.1884	4.6135	4.6299
9952.25	5.0207	4.1874	4.6164	4.6319
9952.26	5.0245	4.1884	4.6184	4.6309
9952.26	5.0245	4.1884	4.6174	4.6299
9952.27	5.0245	4.1884	4.6212	4.6309
9952.27	5.0245	4.1913	4.6203	4.6319
9952.28	5.0245	4.1884	4.6222	4.6348
9952.28	5.0274	4.1932	4.6232	4.6367
9952.29	5.0294	4.1923	4.6251	4.6376
9952.29	5.0303	4.1932	4.627	4.6338
9952.3	5.0323	4.1913	4.627	4.6376
9952.3	5.0342	4.1923	4.6309	4.6386
9952.31	5.0352	4.1971	4.6299	4.6425
9952.31	5.0352	4.1961	4.6309	4.6376
9952.32	5.0409	4.198	4.6338	4.6463
9952.32	5.0429	4.199	4.6386	4.6483
9952.33	5.04	4.2009	4.6405	4.6473
9952.33	5.0448	4.2048	4.6434	4.6502
9952.34	5.0458	4.2057	4.6434	4.6512
9952.34	5.0477	4.2096	4.6483	4.6492
9952.35	5.0535	4.2096	4.6502	4.656
9952.35	5.0535	4.2183	4.6531	4.6589
9952.36	5.0554	4.2154	4.6531	4.6608
9952.36	5.0612	4.2211	4.656	4.6647
9952.37	5.067	4.2202	4.6589	4.6666
9952.37	5.0699	4.226	4.6666	4.6685
9952.38	5.0728	4.2298	4.6743	4.6704
9952.39	5.0766	4.2346	4.6811	4.682
9952.39	5.0805	4.2375	4.683	4.683
9952.4	5.0844	4.2433	4.6868	4.684
9952.4	5.0873	4.2462	4.6926	4.6897
9952.41	5.0921	4.25	4.6965	4.6936
9952.41	5.093	4.2578	4.7032	4.6955
9952.42	5.1008	4.2606	4.711	4.7023
9952.42	5.1094	4.2693	4.7177	4.7071
9952.43	5.1143	4.2809	4.7274	4.71
9952.43	5.1181	4.2857	4.7389	4.7168
9952.44	5.122	4.2886	4.7457	4.7274
9952.44	5.1278	4.2973	4.7525	4.7332
9952.45	5.1336	4.3059	4.7592	4.7399
9952.45	5.1374	4.3117	4.7679	4.7438
9952.46	5.1432	4.3165	4.7756	4.7505
9952.46	5.1519	4.3252	4.7862	4.7544
9952.47	5.1548	4.3329	4.7939	4.7631
9952.47	5.1586	4.3348	4.8046	4.7679
9952.48	5.1702	4.3474	4.8123	4.7737
9952.48	5.1789	4.358	4.821	4.7824
9952.49	5.1856	4.3657	4.8393	4.7872
9952.49	5.1905	4.3763	4.8451	4.8036
9952.5	5.1963	4.3802	4.8557	4.8094
9952.5	5.203	4.3898	4.8673	4.819
9952.51	5.2107	4.4004	4.8731	4.8287
9952.51	5.2184	4.4062	4.8846	4.8335
9952.52	5.2252	4.4139	4.8933	4.8432
9952.52	5.2291	4.4245	4.9039	4.8518
9952.53	5.2406	4.4322	4.9155	4.8605
9952.53	5.2551	4.4438	4.9271	4.8682
9952.54	5.2609	4.4563	4.9339	4.875
9952.54	5.2667	4.4621	4.9541	4.8827
9952.55	5.2753	4.4717	4.9599	4.8972
9952.55	5.2802	4.4795	4.9686	4.903
9952.56	5.2869	4.4804	4.9763	4.9126
9952.56	5.2917	4.491	4.984	4.9184
9952.57	5.2956	4.4939	4.985	4.9223
9952.57	5.2966	4.4949	4.986	4.9194
9952.58	5.2946	4.493	4.986	4.9203
9952.58	5.2966	4.4939	4.986	4.9203
9952.59	5.2966	4.4881	4.9879	4.9242
9952.59	5.2956	4.4968	4.9869	4.9232
9952.6	5.2975	4.4949	4.9898	4.9232
9952.6	5.2946	4.4949	4.985	4.9223
9952.61	5.2966	4.4949	4.9879	4.9213
9952.61	5.2975	4.4949	4.986	4.9213
9952.62	5.2946	4.4949	4.9888	4.9232
9952.62	5.2966	4.492	4.9879	4.9213
9952.63	5.2975	4.4949	4.9888	4.9203
9952.63	5.2956	4.4949	4.986	4.9165
9952.64	5.2937	4.4872	4.984	4.9174
9952.64	5.284	4.4872	4.9792	4.9117
9952.65	5.2792	4.4746	4.9724	4.9078
9952.65	5.2734	4.4737	4.9618	4.9001
9952.66	5.1162	4.2818	4.7332	4.7187
9952.67	5.0641	4.2231	4.6627	4.6685
9952.67	5.0332	4.2009	4.629	4.6386
9952.68	5.0207	4.1855	4.6135	4.6299
9952.68	5.0149	4.1855	4.6106	4.628
9952.69	5.0149	4.1865	4.6068	4.6251
9952.69	5.0139	4.1865	4.6106	4.6251
9952.7	5.0139	4.1826	4.6077	4.6251
9952.7	5.0159	4.1865	4.6116	4.6193
9952.71	5.012	4.1865	4.6068	4.6251
9952.71	5.0149	4.1817	4.6077	4.6232
9952.72	5.0149	4.1855	4.6077	4.6261
9952.72	5.0159	4.1845	4.6087	4.6251
9952.73	5.013	4.1855	4.6097	4.6251
9952.73	5.0149	4.1836	4.6097	4.6251
9952.74	5.012	4.1836	4.6068	4.6251
9952.74	5.0149	4.1874	4.6087	4.6251
9952.75	5.013	4.1855	4.6058	4.6241
9952.75	5.013	4.1797	4.6068	4.6251
9952.76	5.013	4.1826	4.6087	4.6251
9952.76	5.013	4.1855	4.602	4.6203
9952.77	5.012	4.1845	4.6077	4.6261
9952.77	5.012	4.1845	4.6077	4.6251
9952.78	5.013	4.1826	4.6077	4.6222
9952.78	5.012	4.1836	4.6077	4.6261
9952.79	5.0139	4.1826	4.6077	4.6251
9952.79	5.0139	4.1874	4.6087	4.6251
9952.8	5.011	4.1836	4.6058	4.6251
9952.8	5.013	4.1826	4.6048	4.6251
9952.81	5.011	4.1865	4.6068	4.6251
9952.81	5.012	4.1855	4.6077	4.6222
9952.82	5.012	4.1807	4.6087	4.6251
9952.82	5.0139	4.1855	4.6087	4.6232
9952.83	5.011	4.1836	4.6077	4.6241
9952.83	5.012	4.1826	4.6068	4.6251
9952.84	5.013	4.1788	4.6116	4.6232
9952.84	5.013	4.1855	4.6087	4.627
9952.85	5.0139	4.1817	4.6106	4.6251
9952.85	5.0149	4.1845	4.6106	4.6212
9952.86	5.013	4.1855	4.6087	4.6261
9952.86	5.011	4.1817	4.6068	4.6251
9952.87	5.0149	4.1865	4.6106	4.6251
9952.87	5.013	4.1836	4.6087	4.6261
9952.88	5.012	4.1826	4.6087	4.6251
9952.88	5.013	4.1845	4.6116	4.627
9952.89	5.0168	4.1845	4.6116	4.6241
9952.89	5.0178	4.1855	4.6106	4.6261
9952.9	5.0149	4.1845	4.6077	4.6251
9952.9	5.0149	4.1836	4.6097	4.629
9952.91	5.0168	4.1826	4.6097	4.627
9952.91	5.0188	4.1874	4.6106	4.629
9952.92	5.0178	4.1836	4.6116	4.6241
9952.92	5.0159	4.1817	4.6106	4.6222
9952.93	5.0188	4.1884	4.6106	4.6232
9952.93	5.0159	4.1884	4.6126	4.627
9952.94	5.0188	4.1855	4.6126	4.628
9952.94	5.0178	4.1874	4.6126	4.6299
9952.95	5.0188	4.1845	4.6126	4.629
9952.96	5.0178	4.1855	4.6126	4.6309
9952.96	5.0188	4.1913	4.6155	4.628
9952.97	5.0207	4.1855	4.6164	4.6299
9952.97	5.0207	4.1874	4.6145	4.6299
9952.98	5.0217	4.1865	4.6164	4.6309
9952.98	5.0245	4.1874	4.6174	4.6319
9952.99	5.0236	4.1903	4.6193	4.6309
9952.99	5.0265	4.1903	4.6222	4.6299
9953	5.0284	4.1894	4.6241	4.6357
9953	5.0284	4.1923	4.6251	4.6376
9953.01	5.0294	4.1923	4.627	4.6386
9953.01	5.0323	4.1942	4.629	4.6396
9953.02	5.0332	4.1942	4.629	4.6396
9953.02	5.0352	4.1971	4.6348	4.6415
9953.03	5.04	4.1961	4.6348	4.6434
9953.03	5.0361	4.198	4.6357	4.6434
9953.04	5.0429	4.199	4.6396	4.6444
9953.04	5.0419	4.2038	4.6415	4.6483
9953.05	5.0448	4.2067	4.6434	4.6512
9953.05	5.0487	4.2019	4.6425	4.6531
9953.06	5.0516	4.2086	4.6483	4.655
9953.06	5.0516	4.2115	4.6502	4.6579
9953.07	5.0564	4.2125	4.654	4.6598
9953.07	5.0593	4.2154	4.6569	4.6618
9953.08	5.0602	4.2183	4.6608	4.6647
9953.08	5.066	4.224	4.6627	4.6656
9953.09	5.068	4.225	4.6656	4.6695
9953.09	5.0766	4.2298	4.6714	4.6704
9953.1	5.0786	4.2395	4.6811	4.6772
9953.1	5.0815	4.2404	4.6859	4.683
9953.11	5.0853	4.2452	4.6907	4.6849
9953.11	5.0892	4.2472	4.6955	4.6888
9953.12	5.093	4.252	4.6994	4.6955
9953.12	5.0969	4.2568	4.7032	4.6984
9953.13	5.0988	4.2616	4.709	4.7032
9953.13	5.1027	4.2635	4.7158	4.7042
9953.14	5.1056	4.2693	4.7206	4.709
9953.14	5.1123	4.2761	4.7274	4.7148
9953.15	5.121	4.2838	4.7351	4.7177
9953.15	5.1258	4.2963	4.7505	4.7235
9953.16	5.1316	4.2982	4.7563	4.7332
9953.16	5.1355	4.3059	4.764	4.7409
9953.17	5.1393	4.3117	4.7718	4.7447
9953.17	5.1442	4.3165	4.7804	4.7534
9953.18	5.1529	4.3242	4.791	4.7573
9953.18	5.1606	4.3339	4.7939	4.764
9953.19	5.1625	4.3387	4.8055	4.7698
9953.19	5.1664	4.3483	4.8171	4.7766
9953.2	5.175	4.3561	4.8258	4.7853
9953.2	5.1866	4.3695	4.8316	4.7901
9953.21	5.1924	4.3763	4.8518	4.7978
9953.21	5.2011	4.3869	4.8596	4.8152
9953.22	5.2069	4.3936	4.8673	4.821
9953.22	5.2146	4.4033	4.8779	4.8306
9953.23	5.2204	4.4071	4.8856	4.8393
9953.24	5.2281	4.4216	4.8972	4.848
9953.24	5.2358	4.4332	4.9078	4.8557
9953.25	5.2406	4.4351	4.9184	4.8625
9953.25	5.2464	4.4419	4.9281	4.8711
9953.26	5.2561	4.4534	4.9377	4.8789
9953.26	5.2696	4.466	4.9493	4.8866
9953.27	5.2744	4.4727	4.9638	4.8914
9953.27	5.2821	4.4775	4.9705	4.9078
9953.28	5.2879	4.4852	4.9792	4.9146
9953.28	5.2946	4.492	4.985	4.9223
9953.29	5.2985	4.4949	4.9898	4.9242
9953.29	5.3014	4.4978	4.9879	4.9242
9953.3	5.2985	4.4978	4.9898	4.9261
9953.3	5.2985	4.4978	4.9917	4.9242
9953.31	5.2985	4.4959	4.9908	4.9271
9953.31	5.2995	4.4959	4.9927	4.9271
9953.32	5.3014	4.4949	4.9917	4.9252
9953.32	5.2985	4.4978	4.9917	4.9271
9953.33	5.2995	4.4988	4.9927	4.9242
9953.33	5.3014	4.4978	4.9898	4.9261
9953.34	5.2995	4.4959	4.9927	4.9271
9953.34	5.3004	4.4978	4.9917	4.9261
9953.35	5.3014	4.4997	4.9917	4.9261
9953.35	5.2995	4.4949	4.9888	4.9242
9953.36	5.2966	4.4891	4.985	4.9184
9953.36	5.2879	4.4852	4.9831	4.9174
9953.37	5.286	4.4814	4.9782	4.9097
9953.37	5.2792	4.4746	4.9667	4.9039
9953.38	5.2715	4.4708	4.9589	4.8895
9953.38	5.2676	4.4631	4.9503	4.8846
9953.39	5.258	4.4544	4.9396	4.8779
9953.39	5.2512	4.4505	4.931	4.8692
9953.4	5.2426	4.4399	4.9213	4.8605
9953.4	5.2377	4.4313	4.9117	4.8509
9953.41	5.23	4.4197	4.8991	4.8432
9953.41	5.2204	4.4139	4.8895	4.8364
9953.42	5.2078	4.4052	4.8808	4.8258
9953.42	5.2011	4.3888	4.8711	4.8181
9953.43	5.1789	4.3686	4.8316	4.7862
9953.43	5.1615	4.3426	4.8055	4.7679
9953.44	5.1442	4.3165	4.7795	4.7476
9953.44	5.122	4.2944	4.7447	4.7312
9953.45	5.1094	4.279	4.7245	4.7119
9953.45	5.0998	4.2587	4.7052	4.6984
9953.46	5.0853	4.2472	4.6897	4.6897
9953.46	5.0728	4.2317	4.6695	4.6743
9953.47	5.0699	4.2298	4.6685	4.6724
9953.47	5.0622	4.2192	4.6598	4.6676
9953.48	5.0525	4.2106	4.6502	4.6579
9953.48	5.0419	4.2009	4.6357	4.6473
9953.49	5.0332	4.1971	4.6299	4.6444
9953.49	5.0274	4.1942	4.6212	4.6328
9953.5	5.0178	4.1884	4.6126	4.629
9953.5	5.0149	4.1865	4.6106	4.6251
9953.51	5.0139	4.1826	4.6097	4.6261
9953.52	5.0149	4.1865	4.6116	4.628
9953.52	5.0149	4.1788	4.6106	4.6261
9953.53	5.0139	4.1845	4.6077	4.6261
9953.53	5.0168	4.1845	4.6087	4.6251
9953.54	5.0139	4.1826	4.6106	4.6261
9953.54	5.0139	4.1855	4.6097	4.6251
9953.55	5.0149	4.1874	4.6077	4.6251
9953.55	5.0159	4.1817	4.6077	4.627
9953.56	5.0139	4.1836	4.6087	4.6251
9953.56	5.0149	4.1826	4.6097	4.6261
9953.57	5.0139	4.1826	4.6087	4.6261
9953.57	5.011	4.1855	4.6097	4.6222
9953.58	5.012	4.1855	4.6077	4.6251
9953.58	5.013	4.1855	4.6097	4.6222
9953.59	5.0149	4.1826	4.6077	4.628
9953.59	5.013	4.1836	4.6087	4.6232
9953.6	5.0139	4.1817	4.6097	4.6222
9953.6	5.013	4.1836	4.6058	4.6241
9953.61	5.012	4.1826	4.6106	4.6251
9953.61	5.013	4.1874	4.6068	4.627
9953.62	5.0139	4.1826	4.6087	4.6261
9953.62	5.012	4.1855	4.6077	4.627
9953.63	5.013	4.1845	4.6087	4.6241
9953.63	5.0139	4.1836	4.6106	4.6251
9953.64	5.0139	4.1855	4.6087	4.6251
9953.64	5.013	4.1797	4.6077	4.6232
9953.65	5.012	4.1836	4.6087	4.627
9953.65	5.0159	4.1826	4.6077	4.6241
9953.66	5.0159	4.1836	4.6087	4.6251
9953.66	5.012	4.1855	4.6087	4.6251
9953.67	5.013	4.1845	4.6087	4.6251
9953.67	5.0149	4.1807	4.6087	4.6251
9953.68	5.0139	4.1855	4.6077	4.6241
9953.68	5.0149	4.1826	4.6106	4.6261
9953.69	5.0149	4.1845	4.6116	4.6241
9953.69	5.0159	4.1826	4.6077	4.6261
9953.7	5.0149	4.1826	4.6097	4.628
9953.7	5.0159	4.1845	4.6087	4.6261
9953.71	5.0139	4.1855	4.6106	4.6251
9953.71	5.0139	4.1855	4.6097	4.6261
9953.72	5.0159	4.1845	4.6106	4.6251
9953.72	5.0159	4.1826	4.6116	4.627
9953.73	5.0159	4.1826	4.6145	4.627
9953.73	5.0149	4.1855	4.6126	4.627
9953.74	5.0168	4.1865	4.6106	4.629
9953.74	5.0178	4.1855	4.6097	4.629
9953.75	5.0188	4.1855	4.6126	4.627
9953.75	5.0188	4.1836	4.6106	4.6232
9953.76	5.0188	4.1865	4.6135	4.627
9953.76	5.0188	4.1865	4.6116	4.629
9953.77	5.0207	4.1855	4.6155	4.6309
9953.77	5.0207	4.1865	4.6164	4.6309
9953.78	5.0197	4.1884	4.6155	4.6299
9953.78	5.0207	4.1884	4.6164	4.6309
9953.79	5.0207	4.1874	4.6174	4.6319
9953.79	5.0217	4.1884	4.6184	4.6309
9953.8	5.0236	4.1903	4.6203	4.6348
9953.81	5.0217	4.1894	4.6222	4.6299
9953.81	5.0274	4.1913	4.6203	4.6338
9953.82	5.0265	4.1903	4.6232	4.6319
9953.82	5.0265	4.1923	4.6232	4.6319
9953.83	5.0294	4.1884	4.6251	4.6357
9953.83	5.0323	4.1923	4.628	4.6386
9953.84	5.0332	4.1961	4.628	4.6386
9953.84	5.0332	4.1951	4.6309	4.6405
9953.85	5.0371	4.198	4.6319	4.6425
9953.85	5.0371	4.198	4.6348	4.6454
9953.86	5.039	4.2009	4.6376	4.6434
9953.86	5.04	4.2	4.6348	4.6463
9953.87	5.0448	4.2038	4.6396	4.6473
9953.87	5.0458	4.2067	4.6376	4.6502
9953.88	5.0458	4.2057	4.6463	4.6512
9953.88	5.0516	4.2096	4.6483	4.6521
9953.89	5.0545	4.2106	4.6512	4.6598
9953.89	5.0583	4.2134	4.6569	4.6618
9953.9	5.0602	4.2183	4.6569	4.6647
9953.9	5.0631	4.2202	4.6608	4.6647
9953.91	5.067	4.2211	4.6627	4.6685
9953.91	5.068	4.2279	4.6676	4.6695
9953.92	5.0728	4.2317	4.6724	4.6753
9953.92	5.0795	4.2356	4.6772	4.6753
9953.93	5.0815	4.2404	4.6811	4.682
9953.93	5.0844	4.2433	4.6868	4.684
9953.94	5.0892	4.2472	4.6936	4.6917
9953.94	5.094	4.2549	4.6965	4.6936
9953.95	5.093	4.2587	4.7032	4.6955
9953.95	5.1008	4.2635	4.711	4.7032
9953.96	5.1037	4.2684	4.7168	4.7004
9953.96	5.1075	4.2741	4.7206	4.711
9953.97	5.1123	4.279	4.7274	4.7148
9953.97	5.1162	4.2799	4.7312	4.7197
9953.98	5.1258	4.2905	4.7438	4.7254
9953.98	5.1326	4.3011	4.7515	4.7293
9953.99	5.1365	4.3069	4.7669	4.7351
9953.99	5.1422	4.3146	4.7718	4.7467
9954	5.1471	4.3214	4.7824	4.7525
9954	5.1519	4.3262	4.7891	4.7573
9954.01	5.1577	4.3339	4.7959	4.764
9954.01	5.1635	4.3445	4.8075	4.7727
9954.02	5.1693	4.3493	4.8161	4.7775
9954.02	5.1731	4.3541	4.8239	4.7872
9954.03	5.1789	4.3628	4.8335	4.793
9954.03	5.1924	4.3724	4.8403	4.7997
9954.04	5.202	4.3898	4.8509	4.8103
9954.04	5.2078	4.3956	4.8692	4.8171
9954.05	5.2146	4.4023	4.8779	4.8306
9954.05	5.2194	4.4129	4.8885	4.8403
9954.06	5.2271	4.4235	4.8991	4.8489
9954.06	5.2377	4.4322	4.9097	4.8567
9954.07	5.2406	4.437	4.9203	4.8634
9954.07	5.2493	4.4467	4.929	4.8702
9954.08	5.2589	4.4563	4.9416	4.8808
9954.09	5.2647	4.4621	4.9474	4.8866
9954.09	5.2753	4.464	4.9551	4.8943
9954.1	5.284	4.4814	4.9618	4.902
9954.1	5.2908	4.4872	4.9792	4.9088
9954.11	5.2946	4.4939	4.985	4.9213
9954.11	5.2995	4.4988	4.9908	4.9252
9954.12	5.2995	4.4968	4.9917	4.9242
9954.12	5.3004	4.4968	4.9917	4.9252
9954.13	5.2985	4.4997	4.9917	4.929
9954.13	5.2995	4.4988	4.9917	4.9261
9954.14	5.2995	4.4997	4.9908	4.9261
9954.14	5.3004	4.4988	4.9927	4.9271
9954.15	5.3004	4.4978	4.9908	4.9271
9954.15	5.2995	4.4997	4.9917	4.9271
9954.16	5.3004	4.4988	4.9927	4.9271
9954.16	5.2985	4.5007	4.9937	4.929
9954.17	5.3014	4.4997	4.9908	4.9261
9954.17	5.3004	4.493	4.9927	4.9271
9954.18	5.3004	4.4968	4.9917	4.9261
9954.18	5.2985	4.4978	4.9898	4.9242
9954.19	5.2985	4.4968	4.9879	4.9213
9954.19	5.2908	4.4891	4.9831	4.9165
9954.2	5.2879	4.4862	4.9773	4.9117
9954.2	5.2811	4.4785	4.9724	4.9059
9954.21	5.2696	4.4737	4.9657	4.902
9954.21	5.2667	4.465	4.9503	4.8933
9954.22	5.2609	4.4563	4.9416	4.8779
9954.22	5.2512	4.4476	4.9329	4.8702
9954.23	5.2454	4.4399	4.9213	4.8605
9954.23	5.2155	4.4071	4.8808	4.8267
9954.24	5.1856	4.3744	4.8509	4.8036
9954.24	5.1693	4.3512	4.8132	4.7746
9954.25	5.1529	4.3291	4.7872	4.7544
9954.25	5.1345	4.3069	4.7621	4.738
9954.26	5.1123	4.279	4.7245	4.7119
9954.26	5.0911	4.2491	4.6965	4.6926
9954.27	5.0718	4.2279	4.6685	4.6724
9954.27	5.0573	4.2173	4.655	4.6627
9954.28	5.0448	4.2096	4.6425	4.6521
9954.28	5.0342	4.2	4.6299	4.6415
9954.29	5.0274	4.1961	4.6222	4.6367
9954.29	5.0245	4.1884	4.6174	4.6319
9954.3	5.0197	4.1865	4.6164	4.6299
9954.3	5.0188	4.1845	4.6116	4.6299
9954.31	5.0178	4.1865	4.6145	4.6299
9954.31	5.0178	4.1884	4.6126	4.629
9954.32	5.0188	4.1874	4.6116	4.628
9954.32	5.0178	4.1894	4.6135	4.627
9954.33	5.0178	4.1836	4.6106	4.6299
9954.33	5.0159	4.1874	4.6097	4.628
9954.34	5.0178	4.1865	4.6106	4.6261
9954.34	5.0149	4.1884	4.6116	4.627
9954.35	5.0149	4.1884	4.6116	4.628
9954.35	5.0149	4.1884	4.6106	4.629
9954.36	5.0149	4.1865	4.6116	4.627
9954.36	5.0159	4.1865	4.6097	4.6241
9954.37	5.0168	4.1865	4.6077	4.6251
9954.38	5.0159	4.1865	4.6126	4.6251
9954.38	5.0149	4.1865	4.6116	4.629
9954.39	5.013	4.1855	4.6106	4.627
9954.39	5.0159	4.1865	4.6097	4.6261
9954.4	5.0149	4.1807	4.6077	4.628
9954.4	5.012	4.1826	4.6116	4.627
9954.41	5.0159	4.1865	4.6116	4.6232
9954.41	5.012	4.1884	4.6087	4.6232
9954.42	5.0139	4.1836	4.6116	4.627
9954.42	5.013	4.1845	4.6068	4.6251
9954.43	5.013	4.1874	4.6077	4.6251
9954.43	5.013	4.1865	4.6106	4.6251
9954.44	5.0139	4.1865	4.6087	4.6251
9954.44	5.013	4.1817	4.6097	4.6241
9954.45	5.0149	4.1884	4.6077	4.6251
9954.45	5.012	4.1865	4.6087	4.6261
9954.46	5.011	4.1817	4.6106	4.6261
9954.46	5.0139	4.1845	4.6077	4.6261
9954.47	5.0139	4.1845	4.6106	4.6251
9954.47	5.012	4.1836	4.6087	4.628
9954.48	5.013	4.1845	4.6077	4.6241
9954.48	5.012	4.1865	4.6106	4.6222
9954.49	5.013	4.1865	4.6097	4.6241
9954.49	5.0159	4.1855	4.6087	4.6232
9954.5	5.013	4.1855	4.6048	4.6261
9954.5	5.0149	4.1865	4.6068	4.6251
9954.51	5.012	4.1855	4.6087	4.6251
9954.51	5.0139	4.1826	4.6087	4.6232
9954.52	5.013	4.1865	4.6087	4.627
9954.52	5.0149	4.1836	4.6087	4.6251
9954.53	5.0139	4.1807	4.6106	4.6232
9954.53	5.0159	4.1865	4.6087	4.6251
9954.54	5.0149	4.1855	4.6106	4.6232
9954.54	5.011	4.1865	4.6116	4.6261
9954.55	5.0159	4.1788	4.6077	4.6251
9954.55	5.0159	4.1874	4.6116	4.6261
9954.56	5.0159	4.1855	4.6135	4.6251
9954.56	5.013	4.1826	4.6087	4.6241
9954.57	5.013	4.1855	4.6068	4.6251
9954.57	5.0178	4.1826	4.6135	4.6251
9954.58	5.0178	4.1865	4.6116	4.6251
9954.58	5.0168	4.1865	4.6116	4.627
9954.59	5.0178	4.1884	4.6106	4.629
9954.59	5.0159	4.1874	4.6116	4.627
9954.6	5.0178	4.1874	4.6126	4.6261
9954.6	5.0178	4.1865	4.6116	4.627
9954.61	5.0178	4.1865	4.6135	4.6299
9954.61	5.0178	4.1855	4.6164	4.629
9954.62	5.0188	4.1913	4.6126	4.628
9954.62	5.0188	4.1894	4.6145	4.629
9954.63	5.0197	4.1855	4.6135	4.6261
9954.63	5.0188	4.1865	4.6145	4.629
9954.64	5.0217	4.1903	4.6193	4.629
9954.64	5.0226	4.1903	4.6174	4.629
9954.65	5.0207	4.1894	4.6203	4.6299
9954.66	5.0245	4.1923	4.6203	4.6338
9954.66	5.0236	4.1884	4.6184	4.6328
9954.67	5.0236	4.1894	4.6232	4.6299
9954.67	5.0265	4.1894	4.6222	4.6338
9954.68	5.0274	4.1884	4.6251	4.6357
9954.68	5.0294	4.1913	4.6261	4.6357
9954.69	5.0274	4.1903	4.627	4.6357
9954.69	5.0313	4.1951	4.627	4.6396
9954.7	5.0323	4.199	4.629	4.6405
9954.7	5.0361	4.1971	4.6357	4.6425
9954.71	5.0371	4.199	4.6348	4.6434
9954.71	5.0371	4.2009	4.6357	4.6425
9954.72	5.04	4.2028	4.6357	4.6483
9954.72	5.0429	4.2028	4.6396	4.6473
9954.73	5.0448	4.2048	4.6415	4.6473
9954.73	5.0467	4.2038	4.6434	4.6521
9954.74	5.0477	4.2057	4.6463	4.654
9954.74	5.0535	4.2067	4.6512	4.656
9954.75	5.0554	4.2154	4.655	4.6598
9954.75	5.0573	4.2144	4.655	4.6618
9954.76	5.0583	4.2173	4.654	4.6637
9954.76	5.0641	4.2211	4.6618	4.6676
9954.77	5.0699	4.226	4.6656	4.6685
9954.77	5.0718	4.2308	4.6685	4.6714
[truncated: 8,952 more rows]
