# Supplementary material for: Imperceptible, designable, and scalable braided electronic cord
Source: Nat Commun. 2022 Nov 19;13:7097. doi: 10.1038/s41467-022-34918-x (PMC9675780; doi:10.1038/s41467-022-34918-x)
Supplement: Supplementary file 6 — Source Data [file 41467_2022_34918_MOESM6_ESM.zip › Supplementary Source Data/figure 2d.repeated compress release over 10,000 cycles/pressure data.xlsx]

## Sheet: Sheet1
No.	时间( s)	变形( mm)	力( N)	应 力( MPa)	应 变( %)	变形2( mm)
1	0	0	0.005	Inf	0	0
2	0.087	0	0.001	Inf	0	0
3	0.118	0	0	NaN	0	0
4	0.143	0	0	NaN	0	0
5	0.175	0	0	NaN	0	0
6	0.203	0	0	NaN	0	0
7	0.234	0	0	NaN	0	0
8	0.267	0	0	NaN	0	0
9	0.297	0	0	NaN	0	0
10	0.325	0	0	NaN	0	0
11	0.354	0	0	NaN	0	0
12	0.388	0	0.005	Inf	0	0
13	0.426	0	0.054	Inf	0	0
14	0.453	0	0.153	Inf	0	0
15	0.484	0.004	0.446	Inf	0.005	0.004
16	0.517	0.05	0.815	Inf	0.067	0.05
17	0.548	0.108	1.285	Inf	0.144	0.108
18	0.585	0.158	2.016	Inf	0.211	0.158
19	0.615	0.217	2.854	Inf	0.289	0.217
20	0.649	0.267	4.046	Inf	0.356	0.267
21	0.684	0.325	5.669	Inf	0.433	0.325
22	0.714	0.375	7.885	Inf	0.5	0.375
23	0.744	0.433	11.499	Inf	0.578	0.433
24	0.778	0.483	14.622	Inf	0.645	0.483
25	0.83	0.544	24.723	Inf	0.725	0.544
26	0.863	0.544	31.613	Inf	0.725	0.544
27	0.904	0.544	35.599	Inf	0.725	0.544
28	0.941	0.54	34.912	Inf	0.72	0.54
29	0.974	0.52	34.088	Inf	0.694	0.52
30	1.022	0.436	28.097	Inf	0.582	0.436
31	1.057	0.395	20.389	Inf	0.526	0.395
32	1.089	0.336	14.465	Inf	0.448	0.336
33	1.124	0.274	7.684	Inf	0.365	0.274
34	1.159	0.22	4.982	Inf	0.293	0.22
35	1.194	0.153	3.02	Inf	0.204	0.153
36	1.226	0.119	2.178	Inf	0.159	0.119
37	1.261	0.036	1.221	Inf	0.048	0.036
38	1.298	0.014	0.785	Inf	0.019	0.014
39	1.333	0.072	0.491	Inf	0.096	0.072
40	1.364	0.122	0.241	Inf	0.163	0.122
41	1.394	0.18	0.109	Inf	0.241	0.18
42	1.428	0.23	0.029	Inf	0.307	0.23
43	1.463	0.289	0	Inf	0.385	0.289
44	1.494	0.339	0	NaN	0.452	0.339
45	1.525	0.397	0	NaN	0.53	0.397
46	1.559	0.447	0	NaN	0.596	0.447
47	1.611	0.539	0	NaN	0.719	0.539
48	1.643	0.593	0	NaN	0.791	0.593
49	1.679	0.647	0	NaN	0.863	0.647
50	1.715	0.714	0	NaN	0.952	0.714
51	1.749	0.764	0	NaN	1.019	0.764
52	1.791	0.831	0	NaN	1.108	0.831
53	1.825	0.897	0	NaN	1.196	0.897
54	1.858	0.948	0	NaN	1.263	0.948
55	1.884	0.981	0	NaN	1.308	0.981
56	1.914	1.011	0	NaN	1.348	1.011
57	1.95	1.011	0.005	Inf	1.348	1.011
58	1.984	1.011	0.01	Inf	1.348	1.011
59	2.013	1.011	0.001	Inf	1.348	1.011
60	2.044	1.011	0	NaN	1.348	1.011
61	2.079	1.011	0	NaN	1.348	1.011
62	2.114	1.011	0	NaN	1.348	1.011
63	2.145	1.011	0	NaN	1.348	1.011
64	2.174	1.011	0	NaN	1.348	1.011
65	2.208	1.011	0	NaN	1.348	1.011
66	2.238	1.011	0	NaN	1.348	1.011
67	2.266	1.011	0	NaN	1.348	1.011
68	2.294	1.011	0	NaN	1.348	1.011
69	2.328	1.011	0	NaN	1.348	1.011
70	2.364	1.011	0	NaN	1.348	1.011
71	2.395	1.011	0	NaN	1.348	1.011
72	2.423	1.011	0	NaN	1.348	1.011
73	2.459	1.011	0	NaN	1.348	1.011
74	2.495	1.011	0	NaN	1.348	1.011
75	2.524	1.011	0	NaN	1.348	1.011
76	2.555	1.011	0	NaN	1.348	1.011
77	2.588	1.011	0	NaN	1.348	1.011
78	2.618	1.011	0	NaN	1.348	1.011
79	2.65	1.011	0	NaN	1.348	1.011
80	2.685	1.011	0	NaN	1.348	1.011
81	2.717	1.011	0	NaN	1.348	1.011
82	2.747	1.011	0	NaN	1.348	1.011
83	2.778	1.011	0	NaN	1.348	1.011
84	2.814	1.011	0	NaN	1.348	1.011
85	2.847	1.011	0	NaN	1.348	1.011
86	2.878	1.011	0	NaN	1.348	1.011
87	2.915	1.011	0	NaN	1.348	1.011
88	2.944	1.011	0	NaN	1.348	1.011
89	2.978	1.011	0	NaN	1.348	1.011
90	3.008	1.011	0	NaN	1.348	1.011
91	3.04	1.011	0	NaN	1.348	1.011
92	3.074	1.011	0	NaN	1.348	1.011
93	3.107	1.011	0	NaN	1.348	1.011
94	3.137	1.011	0	NaN	1.348	1.011
95	3.168	1.011	0	NaN	1.348	1.011
96	3.203	1.011	0	NaN	1.348	1.011
97	3.237	1.011	0	NaN	1.348	1.011
98	3.269	1.011	0	NaN	1.348	1.011
99	3.304	1.011	0	NaN	1.348	1.011
100	3.334	1.011	0	NaN	1.348	1.011
101	3.368	1.011	0	NaN	1.348	1.011
102	3.398	1.011	0	NaN	1.348	1.011
103	3.43	1.011	0	NaN	1.348	1.011
104	3.463	1.011	0	NaN	1.348	1.011
105	3.498	1.011	0	NaN	1.348	1.011
106	3.527	1.011	0	NaN	1.348	1.011
107	3.561	1.011	0	NaN	1.348	1.011
108	3.595	1.011	0	NaN	1.348	1.011
109	3.627	1.011	0	NaN	1.348	1.011
110	3.659	1.011	0	NaN	1.348	1.011
111	3.694	1.011	0	NaN	1.348	1.011
112	3.723	1.011	0	NaN	1.348	1.011
113	3.757	1.011	0	NaN	1.348	1.011
114	3.787	1.011	0	NaN	1.348	1.011
115	3.819	1.011	0	NaN	1.348	1.011
116	3.855	1.011	0	NaN	1.348	1.011
117	3.889	1.011	0	NaN	1.348	1.011
118	3.923	1.011	0	NaN	1.348	1.011
119	3.956	1.011	0	NaN	1.348	1.011
120	3.984	1.011	0	NaN	1.348	1.011
121	4.017	1.011	0	NaN	1.348	1.011
122	4.047	1.011	0	NaN	1.348	1.011
123	4.08	1.011	0	NaN	1.348	1.011
124	4.116	1.011	0	NaN	1.348	1.011
125	4.148	1.011	0	NaN	1.348	1.011
126	4.178	1.011	0	NaN	1.348	1.011
127	4.214	1.011	0	NaN	1.348	1.011
128	4.243	1.011	0	NaN	1.348	1.011
129	4.277	1.011	0	NaN	1.348	1.011
130	4.308	1.011	0	NaN	1.348	1.011
131	4.343	1.011	0	NaN	1.348	1.011
132	4.374	1.011	0	NaN	1.348	1.011
133	4.407	1.011	0	NaN	1.348	1.011
134	4.438	1.011	0	NaN	1.348	1.011
135	4.468	1.011	0	NaN	1.348	1.011
136	4.504	1.011	0	NaN	1.348	1.011
137	4.537	1.011	0	NaN	1.348	1.011
138	4.567	1.011	0	NaN	1.348	1.011
139	4.601	1.011	0	NaN	1.348	1.011
140	4.634	1.011	0	NaN	1.348	1.011
141	4.668	1.011	0	NaN	1.348	1.011
142	4.698	1.011	0	NaN	1.348	1.011
143	4.73	1.011	0	NaN	1.348	1.011
144	4.763	1.011	0	NaN	1.348	1.011
145	4.797	1.011	0	NaN	1.348	1.011
146	4.827	1.011	0	NaN	1.348	1.011
147	4.858	1.011	0	NaN	1.348	1.011
148	4.894	1.011	0	NaN	1.348	1.011
149	4.927	1.011	0	NaN	1.348	1.011
150	4.957	1.011	0	NaN	1.348	1.011
151	4.989	1.011	0	NaN	1.348	1.011
152	5.023	1.011	0	NaN	1.348	1.011
153	5.057	1.011	0	NaN	1.348	1.011
154	5.087	1.011	0	NaN	1.348	1.011
155	5.119	1.011	0	NaN	1.348	1.011
156	5.153	1.011	0	NaN	1.348	1.011
157	5.189	1.011	0	NaN	1.348	1.011
158	5.224	1.011	0	NaN	1.348	1.011
159	5.254	1.011	0	NaN	1.348	1.011
160	5.284	1.011	0	NaN	1.348	1.011
161	5.318	1.011	0	NaN	1.348	1.011
162	5.347	1.011	0	NaN	1.348	1.011
163	5.378	1.011	0	NaN	1.348	1.011
164	5.414	1.011	0	NaN	1.348	1.011
165	5.449	1.011	0	NaN	1.348	1.011
166	5.485	1.011	0	NaN	1.348	1.011
167	5.514	1.011	0	NaN	1.348	1.011
168	5.545	1.011	0	NaN	1.348	1.011
169	5.58	1.011	0	NaN	1.348	1.011
170	5.613	1.011	0	NaN	1.348	1.011
171	5.644	1.011	0	NaN	1.348	1.011
172	5.674	1.011	0	NaN	1.348	1.011
173	5.708	1.011	0	NaN	1.348	1.011
174	5.739	1.011	0	NaN	1.348	1.011
175	5.773	1.011	0	NaN	1.348	1.011
176	5.804	1.011	0	NaN	1.348	1.011
177	5.838	1.011	0	NaN	1.348	1.011
178	5.873	1.011	0	NaN	1.348	1.011
179	5.904	1.011	0	NaN	1.348	1.011
180	5.935	1.011	0	NaN	1.348	1.011
181	5.969	1.011	0	NaN	1.348	1.011
182	6.004	1.011	0	NaN	1.348	1.011
183	6.035	1.011	0	NaN	1.348	1.011
184	6.063	1.011	0	NaN	1.348	1.011
185	6.099	1.011	0	NaN	1.348	1.011
186	6.134	1.011	0	NaN	1.348	1.011
187	6.177	1.011	0	NaN	1.348	1.011
188	6.205	1.011	0	NaN	1.348	1.011
189	6.239	1.011	0	NaN	1.348	1.011
190	6.274	1.011	0	NaN	1.348	1.011
191	6.305	1.011	0	NaN	1.348	1.011
192	6.334	1.011	0	NaN	1.348	1.011
193	6.368	1.011	0	NaN	1.348	1.011
194	6.404	1.011	0	NaN	1.348	1.011
195	6.434	1.011	0	NaN	1.348	1.011
196	6.463	1.011	0	NaN	1.348	1.011
197	6.498	1.011	0	NaN	1.348	1.011
198	6.535	1.011	0	NaN	1.348	1.011
199	6.565	1.011	0	NaN	1.348	1.011
200	6.595	1.011	0	NaN	1.348	1.011
201	6.629	1.011	0	NaN	1.348	1.011
202	6.666	1.011	0	NaN	1.348	1.011
203	6.695	1.011	0	NaN	1.348	1.011
204	6.724	1.011	0	NaN	1.348	1.011
205	6.759	1.011	0	NaN	1.348	1.011
206	6.796	1.011	0	NaN	1.348	1.011
207	6.823	1.011	0	NaN	1.348	1.011
208	6.854	1.011	0	NaN	1.348	1.011
209	6.889	1.011	0	NaN	1.348	1.011
210	6.923	1.011	0	NaN	1.348	1.011
211	6.954	1.011	0	NaN	1.348	1.011
212	6.983	1.011	0	NaN	1.348	1.011
213	7.019	1.011	0	NaN	1.348	1.011
214	7.054	1.011	0	NaN	1.348	1.011
215	7.084	1.011	0	NaN	1.348	1.011
216	7.114	1.011	0	NaN	1.348	1.011
217	7.148	1.011	0	NaN	1.348	1.011
218	7.184	1.011	0	NaN	1.348	1.011
219	7.213	1.011	0	NaN	1.348	1.011
220	7.244	1.011	0	NaN	1.348	1.011
221	7.279	1.011	0	NaN	1.348	1.011
222	7.313	1.011	0	NaN	1.348	1.011
223	7.346	1.011	0	NaN	1.348	1.011
224	7.374	1.011	0	NaN	1.348	1.011
225	7.408	1.011	0	NaN	1.348	1.011
226	7.439	1.011	0	NaN	1.348	1.011
227	7.475	1.011	0	NaN	1.348	1.011
228	7.505	1.011	0	NaN	1.348	1.011
229	7.537	1.011	0	NaN	1.348	1.011
230	7.568	1.011	0	NaN	1.348	1.011
231	7.603	1.011	0	NaN	1.348	1.011
232	7.634	1.011	0	NaN	1.348	1.011
233	7.667	1.011	0	NaN	1.348	1.011
234	7.698	1.011	0	NaN	1.348	1.011
235	7.725	1.011	0	NaN	1.348	1.011
236	7.753	1.011	0	NaN	1.348	1.011
237	7.788	1.011	0	NaN	1.348	1.011
238	7.818	1.011	0	NaN	1.348	1.011
239	7.849	1.011	0	NaN	1.348	1.011
240	7.884	1.011	0	NaN	1.348	1.011
241	7.918	1.011	0	NaN	1.348	1.011
242	7.954	1.011	0	NaN	1.348	1.011
243	7.984	1.011	0	NaN	1.348	1.011
244	8.014	1.011	0	NaN	1.348	1.011
245	8.049	1.011	0	NaN	1.348	1.011
246	8.085	1.011	0	NaN	1.348	1.011
247	8.116	1.011	0	NaN	1.348	1.011
248	8.144	1.011	0	NaN	1.348	1.011
249	8.179	1.011	0	NaN	1.348	1.011
250	8.214	1.011	0	NaN	1.348	1.011
251	8.245	1.011	0	NaN	1.348	1.011
252	8.274	1.011	0	NaN	1.348	1.011
253	8.308	1.011	0	NaN	1.348	1.011
254	8.338	1.011	0	NaN	1.348	1.011
255	8.371	1.011	0	NaN	1.348	1.011
256	8.403	1.011	0	NaN	1.348	1.011
257	8.437	1.011	0	NaN	1.348	1.011
258	8.468	1.011	0	NaN	1.348	1.011
259	8.503	1.011	0	NaN	1.348	1.011
260	8.535	1.011	0	NaN	1.348	1.011
261	8.569	1.011	0	NaN	1.348	1.011
262	8.603	1.011	0	NaN	1.348	1.011
263	8.633	1.011	0	NaN	1.348	1.011
264	8.665	1.011	0	NaN	1.348	1.011
265	8.698	1.011	0	NaN	1.348	1.011
266	8.73	1.011	0	NaN	1.348	1.011
267	8.764	1.011	0	NaN	1.348	1.011
268	8.793	1.011	0	NaN	1.348	1.011
269	8.828	1.011	0	NaN	1.348	1.011
270	8.864	1.011	0	NaN	1.348	1.011
271	8.894	1.011	0	NaN	1.348	1.011
272	8.925	1.011	0	NaN	1.348	1.011
273	8.959	1.011	0	NaN	1.348	1.011
274	8.994	1.011	0	NaN	1.348	1.011
275	9.024	1.011	0	NaN	1.348	1.011
276	9.054	1.011	0	NaN	1.348	1.011
277	9.088	1.011	0	NaN	1.348	1.011
278	9.118	1.011	0	NaN	1.348	1.011
279	9.154	1.011	0	NaN	1.348	1.011
280	9.185	1.011	0	NaN	1.348	1.011
281	9.22	1.011	0	NaN	1.348	1.011
282	9.253	1.011	0	NaN	1.348	1.011
283	9.285	1.011	0	NaN	1.348	1.011
284	9.313	1.011	0	NaN	1.348	1.011
285	9.347	1.011	0	NaN	1.348	1.011
286	9.379	1.011	0	NaN	1.348	1.011
287	9.415	1.011	0	NaN	1.348	1.011
288	9.445	1.011	0	NaN	1.348	1.011
289	9.477	1.011	0	NaN	1.348	1.011
290	9.509	1.011	0	NaN	1.348	1.011
291	9.545	1.011	0	NaN	1.348	1.011
292	9.575	1.011	0	NaN	1.348	1.011
293	9.607	1.011	0	NaN	1.348	1.011
294	9.637	1.011	0	NaN	1.348	1.011
295	9.67	1.011	0	NaN	1.348	1.011
296	9.704	1.011	0	NaN	1.348	1.011
297	9.738	1.011	0	NaN	1.348	1.011
298	9.774	1.011	0	NaN	1.348	1.011
299	9.805	1.011	0	NaN	1.348	1.011
300	9.835	1.011	0	NaN	1.348	1.011
301	9.869	1.011	0	NaN	1.348	1.011
302	9.904	1.011	0	NaN	1.348	1.011
303	9.934	1.011	0	NaN	1.348	1.011
304	9.965	1.011	0	NaN	1.348	1.011
305	9.999	1.011	0	NaN	1.348	1.011
306	10.033	1.011	0	NaN	1.348	1.011
307	10.067	1.011	0	NaN	1.348	1.011
308	10.094	1.011	0	NaN	1.348	1.011
309	10.127	1.011	0	NaN	1.348	1.011
310	10.158	1.011	0	NaN	1.348	1.011
311	10.194	1.011	0	NaN	1.348	1.011
312	10.224	1.011	0	NaN	1.348	1.011
313	10.257	1.011	0	NaN	1.348	1.011
314	10.288	1.011	0	NaN	1.348	1.011
315	10.324	1.011	0	NaN	1.348	1.011
316	10.355	1.011	0	NaN	1.348	1.011
317	10.389	1.011	0	NaN	1.348	1.011
318	10.424	1.011	0	NaN	1.348	1.011
319	10.455	1.011	0	NaN	1.348	1.011
320	10.485	1.011	0	NaN	1.348	1.011
321	10.518	1.011	0	NaN	1.348	1.011
322	10.554	1.011	0	NaN	1.348	1.011
323	10.584	1.011	0	NaN	1.348	1.011
324	10.614	1.011	0	NaN	1.348	1.011
325	10.65	1.011	0	NaN	1.348	1.011
326	10.685	1.011	0	NaN	1.348	1.011
327	10.713	1.011	0	NaN	1.348	1.011
328	10.745	1.011	0	NaN	1.348	1.011
329	10.779	1.011	0	NaN	1.348	1.011
330	10.814	1.011	0	NaN	1.348	1.011
331	10.844	1.011	0	NaN	1.348	1.011
332	10.874	1.011	0	NaN	1.348	1.011
333	10.909	1.011	0	NaN	1.348	1.011
334	10.945	1.011	0	NaN	1.348	1.011
335	10.974	1.011	0	NaN	1.348	1.011
336	11.003	1.011	0	NaN	1.348	1.011
337	11.039	1.011	0	NaN	1.348	1.011
338	11.073	1.011	0	NaN	1.348	1.011
339	11.105	1.011	0	NaN	1.348	1.011
340	11.134	1.011	0	NaN	1.348	1.011
341	11.168	1.011	0	NaN	1.348	1.011
342	11.204	1.011	0	NaN	1.348	1.011
343	11.234	1.011	0	NaN	1.348	1.011
344	11.265	1.011	0	NaN	1.348	1.011
345	11.299	1.011	0	NaN	1.348	1.011
346	11.335	1.011	0	NaN	1.348	1.011
347	11.364	1.011	0	NaN	1.348	1.011
348	11.394	1.011	0	NaN	1.348	1.011
349	11.428	1.011	0	NaN	1.348	1.011
350	11.459	1.011	0	NaN	1.348	1.011
351	11.494	1.011	0	NaN	1.348	1.011
352	11.523	1.011	0	NaN	1.348	1.011
353	11.557	1.011	0	NaN	1.348	1.011
354	11.587	1.011	0	NaN	1.348	1.011
355	11.62	1.011	0	NaN	1.348	1.011
356	11.656	1.011	0	NaN	1.348	1.011
357	11.687	1.011	0	NaN	1.348	1.011
358	11.717	1.011	0	NaN	1.348	1.011
359	11.748	1.011	0	NaN	1.348	1.011
360	11.784	1.011	0	NaN	1.348	1.011
361	11.819	1.011	0	NaN	1.348	1.011
362	11.854	1.011	0	NaN	1.348	1.011
363	11.885	1.011	0	NaN	1.348	1.011
364	11.913	1	0	NaN	1.334	1
365	11.947	0.967	0.005	Inf	1.289	0.967
366	11.978	0.927	0.011	Inf	1.236	0.927
367	12.009	0.869	0.01	Inf	1.159	0.869
368	12.044	0.806	0.001	Inf	1.075	0.806
369	12.077	0.752	0	NaN	1.002	0.752
370	12.11	0.698	0	NaN	0.93	0.698
371	12.144	0.644	0	NaN	0.858	0.644
372	12.174	0.59	0	NaN	0.786	0.59
373	12.208	0.535	0	NaN	0.713	0.535
374	12.244	0.469	0	NaN	0.625	0.469
375	12.274	0.435	0	NaN	0.581	0.435
376	12.303	0.373	0	NaN	0.497	0.373
377	12.337	0.319	0	NaN	0.425	0.319
378	12.368	0.264	0	NaN	0.352	0.264
379	12.405	0.21	0.005	Inf	0.28	0.21
380	12.439	0.135	0.03	Inf	0.18	0.135
381	12.479	0.085	0.113	Inf	0.114	0.085
382	12.513	0.026	0.368	Inf	0.035	0.026
383	12.544	0.023	0.623	Inf	0.031	0.023
384	12.576	0.081	1.123	Inf	0.109	0.081
385	12.607	0.131	1.545	Inf	0.175	0.131
386	12.639	0.19	2.388	Inf	0.254	0.19
387	12.674	0.24	3.384	Inf	0.32	0.24
388	12.704	0.298	4.747	Inf	0.398	0.298
389	12.737	0.348	7.022	Inf	0.464	0.348
390	12.768	0.399	9.631	Inf	0.531	0.399
391	12.795	0.432	10.886	Inf	0.575	0.432
392	12.825	0.494	16.54	Inf	0.659	0.494
393	12.859	0.543	20.918	Inf	0.724	0.543
394	12.894	0.545	30.46	Inf	0.727	0.545
395	12.925	0.545	32.725	Inf	0.727	0.545
396	12.973	0.544	34.799	Inf	0.726	0.544
397	13.009	0.534	34.353	Inf	0.712	0.534
398	13.044	0.494	32.813	Inf	0.659	0.494
399	13.075	0.445	29.41	Inf	0.594	0.445
400	13.104	0.387	20.692	Inf	0.516	0.387
401	13.137	0.337	13.543	Inf	0.449	0.337
402	13.186	0.262	7.238	Inf	0.349	0.262
403	13.214	0.208	4.345	Inf	0.277	0.208
404	13.249	0.153	3.129	Inf	0.204	0.153
405	13.284	0.087	1.766	Inf	0.116	0.087
406	13.313	0.053	1.265	Inf	0.071	0.053
407	13.344	0.012	0.829	Inf	0.017	0.012
408	13.377	0.063	0.471	Inf	0.084	0.063
409	13.409	0.117	0.295	Inf	0.157	0.117
410	13.444	0.171	0.118	Inf	0.229	0.171
411	13.475	0.226	0.05	Inf	0.301	0.226
412	13.509	0.28	0.01	Inf	0.373	0.28
413	13.544	0.347	0	Inf	0.462	0.347
414	13.574	0.38	0	NaN	0.506	0.38
415	13.604	0.442	0	NaN	0.59	0.442
416	13.637	0.497	0	NaN	0.662	0.497
417	13.669	0.551	0	NaN	0.735	0.551
418	13.705	0.605	0	NaN	0.807	0.605
419	13.735	0.659	0	NaN	0.879	0.659
420	13.768	0.714	0	NaN	0.952	0.714
421	13.798	0.768	0	NaN	1.024	0.768
422	13.833	0.822	0	NaN	1.096	0.822
423	13.864	0.876	0	NaN	1.168	0.876
424	13.898	0.93	0	NaN	1.24	0.93
425	13.933	0.997	0	NaN	1.329	0.997
426	13.963	1.01	0	NaN	1.347	1.01
427	13.993	1.01	0.01	Inf	1.347	1.01
428	14.029	1.01	0.01	Inf	1.347	1.01
429	14.064	1.01	0.001	Inf	1.346	1.01
430	14.094	1.006	0	NaN	1.341	1.006
431	14.142	0.94	0.01	Inf	1.253	0.94
432	14.179	0.89	0.01	Inf	1.187	0.89
433	14.213	0.832	0.005	Inf	1.109	0.832
434	14.243	0.782	0	Inf	1.042	0.782
435	14.276	0.723	0	NaN	0.964	0.723
436	14.307	0.673	0	NaN	0.897	0.673
437	14.339	0.615	0	NaN	0.82	0.615
438	14.374	0.565	0	NaN	0.753	0.565
439	14.404	0.506	0	NaN	0.675	0.506
440	14.438	0.457	0	NaN	0.609	0.457
441	14.474	0.398	0	NaN	0.531	0.398
442	14.504	0.348	0	NaN	0.464	0.348
443	14.533	0.29	0	NaN	0.386	0.29
444	14.568	0.24	0	NaN	0.32	0.24
445	14.603	0.181	0	NaN	0.242	0.181
446	14.634	0.131	0.011	Inf	0.175	0.131
447	14.664	0.073	0.06	Inf	0.098	0.073
448	14.697	0.023	0.28	Inf	0.031	0.023
449	14.727	0.027	0.589	Inf	0.036	0.027
450	14.754	0.06	0.755	Inf	0.08	0.06
451	14.784	0.127	1.452	Inf	0.169	0.127
452	14.819	0.177	1.977	Inf	0.236	0.177
453	14.854	0.235	3.05	Inf	0.314	0.235
454	14.885	0.285	4.325	Inf	0.381	0.285
455	14.914	0.344	6.076	Inf	0.458	0.344
456	14.947	0.394	8.954	Inf	0.525	0.394
457	14.978	0.452	12.19	Inf	0.603	0.452
458	15.014	0.502	16.501	Inf	0.669	0.502
459	15.044	0.549	23.527	Inf	0.732	0.549
460	15.078	0.549	29.244	Inf	0.732	0.549
461	15.114	0.549	35.202	Inf	0.732	0.549
462	15.144	0.549	35.819	Inf	0.732	0.549
463	15.174	0.543	35.03	Inf	0.724	0.543
464	15.208	0.519	34.549	Inf	0.692	0.519
465	15.255	0.449	29.077	Inf	0.599	0.449
466	15.283	0.399	23.066	Inf	0.532	0.399
467	15.314	0.341	14.088	Inf	0.454	0.341
468	15.348	0.291	8.915	Inf	0.388	0.291
469	15.383	0.232	5.772	Inf	0.31	0.232
470	15.415	0.182	3.481	Inf	0.243	0.182
471	15.445	0.124	2.305	Inf	0.165	0.124
472	15.478	0.074	1.531	Inf	0.099	0.074
473	15.507	0.024	1.001	Inf	0.032	0.024
474	15.534	0.009	0.844	Inf	0.012	0.009
475	15.563	0.076	0.432	Inf	0.101	0.076
476	15.598	0.126	0.226	Inf	0.168	0.126
477	15.628	0.185	0.088	Inf	0.246	0.185
478	15.663	0.235	0.02	Inf	0.313	0.235
479	15.693	0.293	0.011	Inf	0.39	0.293
480	15.728	0.343	0	Inf	0.457	0.343
481	15.757	0.393	0	NaN	0.524	0.393
482	15.785	0.426	0	NaN	0.568	0.426
483	15.814	0.489	0	NaN	0.651	0.489
484	15.848	0.543	0	NaN	0.724	0.543
485	15.877	0.585	0	NaN	0.78	0.585
486	15.911	0.643	0	NaN	0.857	0.643
487	15.944	0.705	0	NaN	0.94	0.705
488	15.979	0.76	0	NaN	1.013	0.76
489	16.014	0.826	0	NaN	1.102	0.826
490	16.044	0.859	0	NaN	1.146	0.859
491	16.074	0.922	0	NaN	1.229	0.922
492	16.108	0.976	0	NaN	1.302	0.976
493	16.143	1.006	0.01	Inf	1.342	1.006
494	16.173	1.006	0.01	Inf	1.342	1.006
495	16.212	1.006	0.015	Inf	1.342	1.006
496	16.248	1.005	0.001	Inf	1.341	1.005
497	16.278	0.996	0	NaN	1.328	0.996
498	16.305	0.976	0	NaN	1.302	0.976
499	16.333	0.919	0.011	Inf	1.225	0.919
500	16.369	0.865	0.001	Inf	1.153	0.865
501	16.404	0.798	0	NaN	1.064	0.798
502	16.433	0.765	0	NaN	1.019	0.765
503	16.463	0.702	0	NaN	0.936	0.702
504	16.498	0.648	0	NaN	0.864	0.648
505	16.527	0.606	0	NaN	0.808	0.606
506	16.559	0.548	0	NaN	0.73	0.548
507	16.594	0.485	0	NaN	0.647	0.485
508	16.629	0.431	0	NaN	0.575	0.431
509	16.664	0.364	0	NaN	0.486	0.364
510	16.693	0.331	0	NaN	0.441	0.331
511	16.723	0.269	0	NaN	0.358	0.269
512	16.758	0.215	0	NaN	0.286	0.215
513	16.788	0.16	0.006	Inf	0.213	0.16
514	16.824	0.106	0.025	Inf	0.141	0.106
515	16.854	0.052	0.133	Inf	0.069	0.052
516	16.888	0.008	0.354	Inf	0.011	0.008
517	16.924	0.069	0.874	Inf	0.092	0.069
518	16.955	0.102	1.069	Inf	0.137	0.102
519	16.983	0.165	1.883	Inf	0.22	0.165
520	17.017	0.219	2.707	Inf	0.292	0.219
521	17.048	0.261	3.6	Inf	0.348	0.261
522	17.078	0.319	5.443	Inf	0.426	0.319
523	17.114	0.382	7.591	Inf	0.509	0.382
524	17.147	0.436	11.092	Inf	0.581	0.436
525	17.179	0.49	15.112	Inf	0.654	0.49
526	17.214	0.54	20.315	Inf	0.72	0.54
527	17.243	0.545	28.646	Inf	0.726	0.545
528	17.278	0.545	33.353	Inf	0.726	0.545
529	17.308	0.545	35.398	Inf	0.726	0.545
530	17.344	0.541	34.878	Inf	0.721	0.541
531	17.375	0.517	34.123	Inf	0.69	0.517
532	17.414	0.453	30.597	Inf	0.604	0.453
533	17.448	0.395	22.055	Inf	0.526	0.395
534	17.485	0.345	14.406	Inf	0.46	0.345
535	17.514	0.286	9.087	Inf	0.382	0.286
536	17.547	0.236	5.341	Inf	0.315	0.236
537	17.578	0.187	3.491	Inf	0.249	0.187
538	17.604	0.153	2.962	Inf	0.204	0.153
539	17.635	0.091	1.662	Inf	0.121	0.091
540	17.669	0.037	1.188	Inf	0.049	0.037
541	17.704	0.03	0.638	Inf	0.04	0.03
542	17.734	0.064	0.431	Inf	0.085	0.064
543	17.764	0.126	0.231	Inf	0.168	0.126
544	17.797	0.18	0.079	Inf	0.24	0.18
545	17.827	0.222	0.03	Inf	0.296	0.222
546	17.86	0.28	0.001	Inf	0.374	0.28
547	17.894	0.343	0	NaN	0.457	0.343
548	17.927	0.397	0.006	Inf	0.529	0.397
549	17.958	0.451	0.001	Inf	0.601	0.451
550	17.995	0.505	0	NaN	0.674	0.505
551	18.023	0.56	0	NaN	0.746	0.56
552	18.058	0.614	0	NaN	0.818	0.614
553	18.089	0.668	0	NaN	0.89	0.668
554	18.124	0.722	0	NaN	0.963	0.722
555	18.154	0.776	0	NaN	1.035	0.776
556	18.188	0.831	0	NaN	1.107	0.831
557	18.222	0.897	0	NaN	1.196	0.897
558	18.254	0.931	0	NaN	1.241	0.931
559	18.285	0.993	0	NaN	1.324	0.993
560	18.319	1.011	0	NaN	1.348	1.011
561	18.355	1.011	0.02	Inf	1.348	1.011
562	18.385	1.011	0.02	Inf	1.348	1.011
563	18.415	1.01	0.001	Inf	1.347	1.01
564	18.448	0.999	0	NaN	1.332	0.999
565	18.484	0.952	0.01	Inf	1.269	0.952
566	18.515	0.919	0.01	Inf	1.226	0.919
567	18.544	0.857	0.01	Inf	1.143	0.857
568	18.578	0.802	0	Inf	1.07	0.802
569	18.614	0.736	0	NaN	0.981	0.736
570	18.643	0.703	0	NaN	0.937	0.703
571	18.674	0.64	0	NaN	0.854	0.64
572	18.709	0.586	0	NaN	0.781	0.586
573	18.743	0.519	0	NaN	0.692	0.519
574	18.774	0.486	0	NaN	0.648	0.486
575	18.805	0.423	0	NaN	0.565	0.423
576	18.839	0.369	0	NaN	0.492	0.369
577	18.879	0.294	0	NaN	0.392	0.294
578	18.914	0.244	0	NaN	0.325	0.244
579	18.944	0.186	0	NaN	0.248	0.186
580	18.977	0.136	0.01	Inf	0.181	0.136
581	19.008	0.077	0.044	Inf	0.103	0.077
582	19.043	0.027	0.236	Inf	0.036	0.027
583	19.075	0.022	0.54	Inf	0.03	0.022
584	19.109	0.072	0.853	Inf	0.097	0.072
585	19.143	0.14	1.585	Inf	0.186	0.14
586	19.175	0.19	2.128	Inf	0.253	0.19
587	19.204	0.248	3.281	Inf	0.33	0.248
588	19.238	0.298	4.34	Inf	0.397	0.298
589	19.268	0.356	6.507	Inf	0.475	0.356
590	19.305	0.406	8.983	Inf	0.542	0.406
591	19.333	0.464	12.288	Inf	0.619	0.464
592	19.368	0.514	17.785	Inf	0.686	0.514
593	19.403	0.55	24.007	Inf	0.734	0.55
594	19.437	0.55	32.461	Inf	0.734	0.55
595	19.486	0.55	35.201	Inf	0.734	0.55
596	19.513	0.55	35.599	Inf	0.733	0.55
597	19.545	0.54	34.882	Inf	0.72	0.54
598	19.575	0.499	33.593	Inf	0.665	0.499
599	19.604	0.442	27.655	Inf	0.589	0.442
600	19.638	0.392	21.315	Inf	0.522	0.392
601	19.699	0.3	9.542	Inf	0.4	0.3
602	19.733	0.225	5.095	Inf	0.3	0.225
603	19.77	0.175	3.334	Inf	0.234	0.175
604	19.803	0.116	2.221	Inf	0.155	0.116
605	19.835	0.066	1.348	Inf	0.089	0.066
606	19.865	0.008	0.883	Inf	0.011	0.008
607	19.898	0.041	0.559	Inf	0.055	0.041
608	19.934	0.1	0.285	Inf	0.134	0.1
609	19.966	0.15	0.158	Inf	0.2	0.15
610	19.993	0.208	0.04	Inf	0.278	0.208
611	20.028	0.258	0.015	Inf	0.344	0.258
612	20.059	0.317	0.001	Inf	0.423	0.317
613	20.094	0.367	0	NaN	0.489	0.367
614	20.124	0.425	0	NaN	0.567	0.425
615	20.159	0.475	0	NaN	0.633	0.475
616	20.195	0.533	0	NaN	0.711	0.533
617	20.224	0.584	0	NaN	0.778	0.584
618	20.255	0.642	0	NaN	0.856	0.642
619	20.289	0.692	0	NaN	0.922	0.692
620	20.323	0.75	0	NaN	1	0.75
621	20.354	0.8	0	NaN	1.067	0.8
622	20.387	0.859	0	NaN	1.145	0.859
623	20.417	0.909	0	NaN	1.211	0.909
624	20.448	0.959	0	NaN	1.279	0.959
625	20.474	0.992	0	NaN	1.323	0.992
626	20.505	1.006	0	NaN	1.341	1.006
627	20.538	1.006	0.01	Inf	1.341	1.006
628	20.586	1.006	0.001	Inf	1.341	1.006
629	20.615	1.002	0	NaN	1.336	1.002
630	20.644	0.976	0	NaN	1.301	0.976
631	20.679	0.931	0.01	Inf	1.241	0.931
632	20.713	0.872	0.01	Inf	1.163	0.872
633	20.744	0.822	0.005	Inf	1.096	0.822
634	20.775	0.764	0	Inf	1.019	0.764
635	20.808	0.714	0	NaN	0.952	0.714
636	20.844	0.656	0	NaN	0.874	0.656
637	20.875	0.606	0	NaN	0.807	0.606
638	20.906	0.548	0	NaN	0.73	0.548
639	20.937	0.497	0	NaN	0.663	0.497
640	20.968	0.447	0	NaN	0.596	0.447
641	20.994	0.414	0	NaN	0.552	0.414
642	21.025	0.347	0	NaN	0.463	0.347
643	21.058	0.297	0	NaN	0.396	0.297
644	21.088	0.239	0	NaN	0.319	0.239
645	21.126	0.189	0	NaN	0.252	0.189
646	21.155	0.131	0.005	Inf	0.174	0.131
647	21.187	0.081	0.05	Inf	0.107	0.081
648	21.217	0.031	0.157	Inf	0.041	0.031
649	21.244	0.014	0.343	Inf	0.018	0.014
650	21.274	0.066	0.78	Inf	0.087	0.066
651	21.307	0.12	1.256	Inf	0.159	0.12
652	21.346	0.186	2.148	Inf	0.248	0.186
653	21.375	0.219	2.482	Inf	0.292	0.219
654	21.403	0.282	4.09	Inf	0.376	0.282
655	21.438	0.336	5.727	Inf	0.448	0.336
656	21.475	0.403	8.533	Inf	0.537	0.403
657	21.503	0.436	11.063	Inf	0.581	0.436
658	21.533	0.498	15.127	Inf	0.665	0.498
659	21.569	0.537	21.723	Inf	0.715	0.537
660	21.603	0.537	30.803	Inf	0.715	0.537
661	21.636	0.537	32.412	Inf	0.715	0.537
662	21.664	0.536	33.254	Inf	0.715	0.536
663	21.699	0.53	32.775	Inf	0.707	0.53
664	21.733	0.493	31.568	Inf	0.657	0.493
665	21.787	0.444	26.989	Inf	0.592	0.444
666	21.815	0.378	18.977	Inf	0.504	0.378
667	21.844	0.336	13.425	Inf	0.448	0.336
668	21.873	0.278	8.404	Inf	0.371	0.278
669	21.904	0.22	4.923	Inf	0.293	0.22
670	21.934	0.161	3.197	Inf	0.215	0.161
671	21.967	0.111	1.927	Inf	0.148	0.111
672	22	0.053	1.266	Inf	0.07	0.053
673	22.034	0.008	0.819	Inf	0.011	0.008
674	22.065	0.047	0.511	Inf	0.063	0.047
675	22.098	0.097	0.324	Inf	0.13	0.097
676	22.136	0.164	0.114	Inf	0.219	0.164
677	22.166	0.214	0.044	Inf	0.285	0.214
678	22.194	0.272	0.001	Inf	0.363	0.272
679	22.227	0.322	0	NaN	0.43	0.322
680	22.258	0.381	0	NaN	0.508	0.381
681	22.294	0.431	0.011	Inf	0.574	0.431
682	22.325	0.489	0.005	Inf	0.652	0.489
683	22.357	0.539	0	Inf	0.719	0.539
684	22.389	0.597	0	NaN	0.797	0.597
685	22.424	0.647	0	NaN	0.863	0.647
686	22.454	0.706	0	NaN	0.941	0.706
687	22.487	0.756	0	NaN	1.008	0.756
688	22.518	0.814	0	NaN	1.086	0.814
689	22.554	0.864	0	NaN	1.152	0.864
690	22.583	0.922	0	NaN	1.23	0.922
691	22.618	0.973	0	NaN	1.297	0.973
692	22.653	1.02	0	NaN	1.359	1.02
693	22.684	1.02	0.006	Inf	1.359	1.02
694	22.713	1.02	0.01	Inf	1.359	1.02
695	22.749	1.02	0.006	Inf	1.359	1.02
696	22.785	1.015	0.001	Inf	1.354	1.015
697	22.814	0.995	0	NaN	1.327	0.995
698	22.864	0.911	0.015	Inf	1.215	0.911
699	22.899	0.857	0.011	Inf	1.143	0.857
700	22.935	0.803	0.001	Inf	1.071	0.803
701	22.964	0.749	0	NaN	0.999	0.749
702	22.997	0.695	0	NaN	0.926	0.695
703	23.028	0.653	0	NaN	0.87	0.653
704	23.058	0.595	0	NaN	0.793	0.595
705	23.094	0.532	0	NaN	0.71	0.532
706	23.128	0.478	0	NaN	0.637	0.478
707	23.164	0.411	0	NaN	0.548	0.411
708	23.193	0.378	0	NaN	0.504	0.378
709	23.225	0.315	0	NaN	0.421	0.315
710	23.257	0.261	0	NaN	0.348	0.261
711	23.288	0.219	0	NaN	0.292	0.219
712	23.318	0.161	0.01	Inf	0.215	0.161
713	23.355	0.099	0.021	Inf	0.132	0.099
714	23.388	0.045	0.157	Inf	0.059	0.045
715	23.423	0.022	0.403	Inf	0.03	0.022
716	23.454	0.056	0.687	Inf	0.074	0.056
717	23.484	0.118	1.255	Inf	0.157	0.118
718	23.517	0.172	1.849	Inf	0.229	0.172
719	23.548	0.214	2.648	Inf	0.285	0.214
720	23.579	0.272	3.521	Inf	0.363	0.272
721	23.615	0.335	5.757	Inf	0.446	0.335
722	23.648	0.389	8.071	Inf	0.518	0.389
723	23.684	0.455	11.857	Inf	0.607	0.455
724	23.714	0.489	15.152	Inf	0.652	0.489
725	23.743	0.545	20.516	Inf	0.726	0.545
726	23.777	0.55	28.822	Inf	0.734	0.55
727	23.808	0.55	34.172	Inf	0.734	0.55
728	23.843	0.55	35.863	Inf	0.734	0.55
729	23.874	0.545	35.084	Inf	0.727	0.545
730	23.909	0.52	34.578	Inf	0.694	0.52
731	23.943	0.459	30.186	Inf	0.611	0.459
732	23.974	0.425	27.479	Inf	0.567	0.425
733	24.004	0.363	16.402	Inf	0.484	0.363
734	24.037	0.309	10.346	Inf	0.411	0.309
735	24.067	0.267	7.199	Inf	0.356	0.267
736	24.1	0.209	4.286	Inf	0.278	0.209
737	24.135	0.146	2.82	Inf	0.195	0.146
738	24.167	0.092	1.693	Inf	0.122	0.092
739	24.198	0.05	1.305	Inf	0.067	0.05
740	24.23	0.025	0.775	Inf	0.033	0.025
741	24.265	0.071	0.388	Inf	0.094	0.071
742	24.297	0.125	0.236	Inf	0.167	0.125
743	24.328	0.179	0.079	Inf	0.239	0.179
744	24.364	0.233	0.02	Inf	0.311	0.233
745	24.394	0.287	0	Inf	0.383	0.287
746	24.427	0.341	0	NaN	0.455	0.341
747	24.458	0.396	0	NaN	0.528	0.396
748	24.494	0.45	0	NaN	0.6	0.45
749	24.523	0.504	0	NaN	0.672	0.504
750	24.557	0.558	0	NaN	0.744	0.558
751	24.588	0.6	0	NaN	0.8	0.6
752	24.619	0.658	0	NaN	0.878	0.658
753	24.654	0.721	0	NaN	0.961	0.721
754	24.689	0.775	0	NaN	1.033	0.775
755	24.724	0.841	0	NaN	1.122	0.841
756	24.754	0.875	0	NaN	1.167	0.875
757	24.791	0.959	0	NaN	1.278	0.959
758	24.827	1.003	0	NaN	1.337	1.003
759	24.858	1.005	0.005	Inf	1.34	1.005
760	24.894	1.005	0.02	Inf	1.34	1.005
761	24.933	1.005	0	Inf	1.34	1.005
762	24.967	0.999	0	NaN	1.332	0.999
763	24.998	0.975	0	NaN	1.3	0.975
764	25.025	0.946	0.011	Inf	1.262	0.946
765	25.053	0.88	0.01	Inf	1.174	0.88
766	25.088	0.83	0.001	Inf	1.106	0.83
767	25.118	0.772	0	NaN	1.029	0.772
768	25.154	0.722	0	NaN	0.962	0.722
769	25.184	0.663	0	NaN	0.885	0.663
770	25.219	0.613	0	NaN	0.818	0.613
771	25.254	0.555	0	NaN	0.74	0.555
772	25.286	0.505	0	NaN	0.673	0.505
773	25.314	0.447	0	NaN	0.595	0.447
774	25.349	0.397	0	NaN	0.529	0.397
775	25.384	0.338	0	NaN	0.451	0.338
776	25.413	0.288	0	NaN	0.384	0.288
777	25.444	0.23	0	NaN	0.306	0.23
778	25.478	0.18	0	NaN	0.24	0.18
779	25.513	0.121	0.015	Inf	0.162	0.121
780	25.545	0.071	0.069	Inf	0.095	0.071
781	25.574	0.013	0.241	Inf	0.017	0.013
782	25.608	0.037	0.54	Inf	0.049	0.037
783	25.638	0.095	0.952	Inf	0.127	0.095
784	25.675	0.145	1.584	Inf	0.194	0.145
785	25.705	0.204	2.295	Inf	0.271	0.204
786	25.737	0.254	3.31	Inf	0.338	0.254
787	25.769	0.312	5.095	Inf	0.416	0.312
788	25.803	0.362	6.694	Inf	0.483	0.362
789	25.835	0.42	9.915	Inf	0.561	0.42
790	25.867	0.47	12.739	Inf	0.627	0.47
791	25.899	0.529	18.309	Inf	0.705	0.529
792	25.935	0.549	24.576	Inf	0.732	0.549
793	25.966	0.549	31.573	Inf	0.732	0.549
794	26.008	0.549	35.677	Inf	0.732	0.549
795	26.044	0.546	35.03	Inf	0.728	0.546
796	26.074	0.528	34.324	Inf	0.704	0.528
797	26.105	0.479	32.715	Inf	0.639	0.479
798	26.139	0.429	25.826	Inf	0.572	0.429
799	26.174	0.371	17.78	Inf	0.494	0.371
800	26.204	0.321	11.332	Inf	0.428	0.321
801	26.234	0.263	6.605	Inf	0.35	0.263
802	26.268	0.212	4.668	Inf	0.283	0.212
803	26.304	0.154	2.815	Inf	0.205	0.154
804	26.333	0.104	2.016	Inf	0.139	0.104
805	26.364	0.046	1.211	Inf	0.061	0.046
806	26.399	0.008	0.776	Inf	0.011	0.008
807	26.435	0.062	0.481	Inf	0.083	0.062
808	26.464	0.113	0.231	Inf	0.15	0.113
809	26.495	0.171	0.099	Inf	0.228	0.171
810	26.528	0.221	0.03	Inf	0.294	0.221
811	26.557	0.271	0.001	Inf	0.361	0.271
812	26.584	0.304	0	NaN	0.406	0.304
813	26.615	0.371	0	NaN	0.495	0.371
814	26.648	0.421	0	NaN	0.561	0.421
815	26.683	0.479	0	NaN	0.639	0.479
816	26.713	0.529	0	NaN	0.706	0.529
817	26.743	0.587	0	NaN	0.783	0.587
818	26.778	0.638	0	NaN	0.85	0.638
819	26.808	0.688	0	NaN	0.917	0.688
820	26.833	0.721	0	NaN	0.961	0.721
821	26.865	0.783	0	NaN	1.044	0.783
822	26.897	0.838	0	NaN	1.117	0.838
823	26.928	0.892	0	NaN	1.189	0.892
824	26.964	0.946	0	NaN	1.261	0.946
825	26.994	0.994	0	NaN	1.326	0.994
826	27.028	1.001	0.005	Inf	1.335	1.001
827	27.057	1.001	0.01	Inf	1.335	1.001
828	27.089	1.001	0.01	Inf	1.335	1.001
829	27.125	0.999	0	Inf	1.332	0.999
830	27.157	0.982	0	NaN	1.309	0.982
831	27.208	0.901	0.011	Inf	1.201	0.901
832	27.244	0.851	0.01	Inf	1.135	0.851
833	27.274	0.793	0	Inf	1.057	0.793
834	27.307	0.743	0	NaN	0.99	0.743
835	27.34	0.684	0.011	Inf	0.912	0.684
836	27.375	0.634	0.001	Inf	0.846	0.634
837	27.404	0.576	0	NaN	0.768	0.576
838	27.438	0.526	0	NaN	0.702	0.526
839	27.474	0.468	0	NaN	0.623	0.468
840	27.505	0.418	0	NaN	0.557	0.418
841	27.534	0.359	0	NaN	0.479	0.359
842	27.568	0.309	0	NaN	0.413	0.309
843	27.598	0.259	0	NaN	0.346	0.259
844	27.623	0.226	0	NaN	0.301	0.226
845	27.654	0.159	0.005	Inf	0.212	0.159
846	27.689	0.109	0.015	Inf	0.146	0.109
847	27.723	0.051	0.099	Inf	0.068	0.051
848	27.754	0.008	0.324	Inf	0.011	0.008
849	27.784	0.057	0.667	Inf	0.077	0.057
850	27.819	0.107	1.109	Inf	0.143	0.107
851	27.854	0.166	1.668	Inf	0.221	0.166
852	27.884	0.216	2.628	Inf	0.288	0.216
853	27.915	0.274	3.785	Inf	0.366	0.274
854	27.948	0.324	5.374	Inf	0.432	0.324
855	27.985	0.383	8.032	Inf	0.51	0.383
856	28.016	0.433	10.39	Inf	0.577	0.433
857	28.045	0.491	15.009	Inf	0.655	0.491
858	28.078	0.535	19.123	Inf	0.713	0.535
859	28.114	0.537	27.008	Inf	0.715	0.537
860	28.143	0.537	32.206	Inf	0.715	0.537
861	28.178	0.537	33.26	Inf	0.715	0.537
862	28.208	0.531	32.539	Inf	0.707	0.531
863	28.238	0.5	31.804	Inf	0.667	0.5
864	28.275	0.454	28.459	Inf	0.605	0.454
865	28.305	0.395	21.771	Inf	0.527	0.395
866	28.337	0.345	14.49	Inf	0.46	0.345
867	28.367	0.295	9.062	Inf	0.393	0.295
868	28.393	0.262	7.542	Inf	0.349	0.262
869	28.424	0.199	4.104	Inf	0.266	0.199
870	28.458	0.145	2.678	Inf	0.194	0.145
871	28.488	0.091	1.771	Inf	0.121	0.091
872	28.523	0.037	1.055	Inf	0.049	0.037
873	28.554	0.017	0.736	Inf	0.023	0.017
874	28.589	0.071	0.407	Inf	0.095	0.071
875	28.623	0.138	0.157	Inf	0.184	0.138
876	28.655	0.172	0.108	Inf	0.229	0.172
877	28.684	0.234	0.016	Inf	0.312	0.234
878	28.717	0.288	0.005	Inf	0.384	0.288
879	28.749	0.343	0	Inf	0.457	0.343
880	28.783	0.397	0	NaN	0.529	0.397
881	28.813	0.451	0	NaN	0.601	0.451
882	28.847	0.505	0	NaN	0.673	0.505
883	28.878	0.547	0	NaN	0.729	0.547
884	28.908	0.605	0	NaN	0.807	0.605
885	28.945	0.668	0	NaN	0.89	0.668
886	28.978	0.722	0	NaN	0.962	0.722
887	29.016	0.788	0	NaN	1.051	0.788
888	29.044	0.822	0	NaN	1.096	0.822
889	29.074	0.885	0	NaN	1.179	0.885
890	29.107	0.939	0	NaN	1.251	0.939
891	29.138	0.993	0	NaN	1.323	0.993
892	29.174	1.019	0	NaN	1.358	1.019
893	29.204	1.019	0.01	Inf	1.358	1.019
894	29.238	1.019	0.01	Inf	1.358	1.019
895	29.274	1.018	0.001	Inf	1.358	1.018
896	29.303	1.014	0	NaN	1.353	1.014
897	29.355	0.949	0.01	Inf	1.265	0.949
898	29.387	0.899	0.02	Inf	1.199	0.899
899	29.419	0.841	0.011	Inf	1.121	0.841
900	29.454	0.79	0	Inf	1.054	0.79
901	29.49	0.732	0	NaN	0.977	0.732
902	29.524	0.674	0	NaN	0.899	0.674
903	29.559	0.616	0	NaN	0.821	0.616
904	29.594	0.553	0	NaN	0.737	0.553
905	29.629	0.499	0	NaN	0.665	0.499
906	29.663	0.432	0	NaN	0.576	0.432
907	29.693	0.399	0	NaN	0.532	0.399
908	29.723	0.336	0	NaN	0.448	0.336
909	29.759	0.282	0	NaN	0.376	0.282
910	29.794	0.215	0	NaN	0.287	0.215
911	29.825	0.182	0	NaN	0.243	0.182
912	29.854	0.12	0.006	Inf	0.159	0.12
913	29.888	0.065	0.07	Inf	0.087	0.065
914	29.917	0.024	0.207	Inf	0.032	0.024
915	29.949	0.034	0.569	Inf	0.046	0.034
916	29.984	0.097	0.986	Inf	0.129	0.097
917	30.017	0.151	1.648	Inf	0.202	0.151
918	30.049	0.206	2.237	Inf	0.274	0.206
919	30.085	0.26	3.472	Inf	0.346	0.26
920	30.114	0.314	4.958	Inf	0.418	0.314
921	30.147	0.368	6.905	Inf	0.491	0.368
922	30.186	0.435	10.837	Inf	0.58	0.435
923	30.215	0.468	12.269	Inf	0.624	0.468
924	30.245	0.53	18.825	Inf	0.707	0.53
925	30.278	0.555	25.302	Inf	0.74	0.555
926	30.313	0.555	33.736	Inf	0.74	0.555
927	30.347	0.555	36.163	Inf	0.74	0.555
928	30.374	0.555	36.609	Inf	0.74	0.555
929	30.408	0.545	35.701	Inf	0.726	0.545
930	30.444	0.497	33.216	Inf	0.662	0.497
931	30.473	0.464	31.274	Inf	0.619	0.464
932	30.504	0.402	22.169	Inf	0.535	0.402
933	30.539	0.347	14.529	Inf	0.463	0.347
934	30.574	0.28	7.65	Inf	0.374	0.28
935	30.604	0.247	6.424	Inf	0.33	0.247
936	30.636	0.185	3.54	Inf	0.247	0.185
937	30.668	0.131	2.334	Inf	0.174	0.131
938	30.703	0.064	1.412	Inf	0.085	0.064
939	30.733	0.031	1.001	Inf	0.041	0.031
940	30.765	0.032	0.648	Inf	0.042	0.032
941	30.799	0.086	0.338	Inf	0.115	0.086
942	30.834	0.153	0.119	Inf	0.204	0.153
943	30.866	0.186	0.079	Inf	0.248	0.186
944	30.894	0.249	0.005	Inf	0.332	0.249
945	30.928	0.303	0.001	Inf	0.404	0.303
946	30.963	0.37	0	NaN	0.493	0.37
947	31.008	0.437	0	NaN	0.582	0.437
948	31.044	0.503	0	NaN	0.671	0.503
949	31.078	0.553	0	NaN	0.738	0.553
950	31.108	0.611	0	NaN	0.815	0.611
951	31.144	0.661	0	NaN	0.882	0.661
952	31.184	0.736	0	NaN	0.982	0.736
953	31.218	0.791	0	NaN	1.054	0.791
954	31.254	0.845	0	NaN	1.126	0.845
955	31.284	0.899	0	NaN	1.199	0.899
956	31.319	0.953	0	NaN	1.271	0.953
957	31.355	1.006	0	NaN	1.341	1.006
958	31.384	1.006	0	NaN	1.341	1.006
959	31.414	1.006	0.015	Inf	1.341	1.006
960	31.447	1.006	0.005	Inf	1.341	1.006
961	31.478	1.002	0	Inf	1.336	1.002
962	31.514	0.981	0	NaN	1.308	0.981
963	31.549	0.914	0.01	Inf	1.219	0.914
964	31.588	0.864	0.001	Inf	1.152	0.864
965	31.617	0.814	0	NaN	1.085	0.814
966	31.644	0.781	0	NaN	1.041	0.781
967	31.674	0.718	0	NaN	0.958	0.718
968	31.707	0.664	0	NaN	0.885	0.664
969	31.739	0.61	0	NaN	0.813	0.61
970	31.775	0.556	0	NaN	0.741	0.556
971	31.805	0.502	0	NaN	0.669	0.502
972	31.838	0.447	0	NaN	0.596	0.447
973	31.873	0.38	0	NaN	0.507	0.38
974	31.903	0.347	0	NaN	0.463	0.347
975	31.934	0.284	0	NaN	0.379	0.284
976	31.968	0.23	0	NaN	0.307	0.23
977	32.005	0.164	0.011	Inf	0.218	0.164
978	32.034	0.131	0.01	Inf	0.174	0.131
979	32.064	0.068	0.074	Inf	0.091	0.068
980	32.098	0.014	0.245	Inf	0.018	0.014
981	32.135	0.053	0.628	Inf	0.071	0.053
982	32.165	0.086	0.981	Inf	0.115	0.086
983	32.195	0.149	1.526	Inf	0.198	0.149
984	32.227	0.203	2.404	Inf	0.271	0.203
985	32.258	0.257	3.222	Inf	0.343	0.257
986	32.294	0.311	4.899	Inf	0.415	0.311
987	32.324	0.365	6.91	Inf	0.487	0.365
988	32.359	0.42	9.522	Inf	0.56	0.42
989	32.394	0.487	14.671	Inf	0.649	0.487
990	32.423	0.52	16.564	Inf	0.693	0.52
991	32.455	0.543	25.184	Inf	0.725	0.543
992	32.489	0.543	31.774	Inf	0.725	0.543
993	32.524	0.543	34.687	Inf	0.725	0.543
994	32.554	0.543	34.226	Inf	0.724	0.543
995	32.584	0.526	33.696	Inf	0.702	0.526
996	32.618	0.485	31.681	Inf	0.646	0.485
997	32.654	0.419	23.203	Inf	0.558	0.419
998	32.684	0.385	20.006	Inf	0.514	0.385
999	32.713	0.323	11.931	Inf	0.431	0.323
1000	32.748	0.268	7.449	Inf	0.358	0.268
1001	32.783	0.202	4.031	Inf	0.269	0.202
1002	32.813	0.169	3.393	Inf	0.225	0.169
1003	32.844	0.106	1.893	Inf	0.142	0.106
1004	32.879	0.052	1.237	Inf	0.069	0.052
1005	32.915	0.015	0.736	Inf	0.02	0.015
1006	32.944	0.048	0.501	Inf	0.064	0.048
1007	32.981	0.131	0.217	Inf	0.175	0.131
1008	33.018	0.181	0.074	Inf	0.242	0.181
1009	33.054	0.24	0.01	Inf	0.32	0.24
1010	33.084	0.29	0.001	Inf	0.387	0.29
1011	33.113	0.348	0	NaN	0.464	0.348
1012	33.147	0.398	0	NaN	0.531	0.398
1013	33.178	0.449	0	NaN	0.598	0.449
1014	33.204	0.482	0	NaN	0.642	0.482
1015	33.233	0.544	0	NaN	0.725	0.544
1016	33.268	0.598	0	NaN	0.798	0.598
1017	33.304	0.665	0	NaN	0.887	0.665
1018	33.334	0.698	0	NaN	0.931	0.698
1019	33.364	0.761	0	NaN	1.014	0.761
1020	33.398	0.815	0	NaN	1.087	0.815
1021	33.434	0.882	0	NaN	1.176	0.882
1022	33.464	0.915	0	NaN	1.22	0.915
1023	33.494	0.978	0	NaN	1.303	0.978
1024	33.529	1.012	0	NaN	1.349	1.012
1025	33.564	1.012	0.02	Inf	1.349	1.012
1026	33.595	1.012	0.011	Inf	1.349	1.012
1027	33.623	1.012	0	Inf	1.349	1.012
1028	33.659	1.006	0	NaN	1.341	1.006
1029	33.694	0.969	0	NaN	1.292	0.969
1030	33.738	0.903	0.01	Inf	1.204	0.903
1031	33.773	0.837	0.001	Inf	1.116	0.837
1032	33.808	0.787	0	NaN	1.049	0.787
1033	33.839	0.729	0	NaN	0.972	0.729
1034	33.875	0.679	0	NaN	0.905	0.679
1035	33.905	0.62	0	NaN	0.827	0.62
1036	33.938	0.57	0	NaN	0.76	0.57
1037	33.968	0.512	0	NaN	0.683	0.512
1038	34.005	0.462	0	NaN	0.616	0.462
1039	34.033	0.404	0	NaN	0.538	0.404
1040	34.067	0.354	0	NaN	0.471	0.354
1041	34.099	0.295	0	NaN	0.394	0.295
1042	34.134	0.245	0	NaN	0.327	0.245
1043	34.163	0.187	0	NaN	0.249	0.187
1044	34.197	0.137	0.005	Inf	0.182	0.137
1045	34.229	0.078	0.04	Inf	0.104	0.078
1046	34.265	0.028	0.192	Inf	0.038	0.028
1047	34.295	0.03	0.471	Inf	0.04	0.03
1048	34.328	0.08	0.878	Inf	0.106	0.08
1049	34.364	0.138	1.5	Inf	0.184	0.138
1050	34.395	0.188	2.035	Inf	0.251	0.188
1051	34.423	0.246	3.159	Inf	0.329	0.246
1052	34.459	0.296	4.188	Inf	0.395	0.296
1053	34.494	0.355	6.316	Inf	0.473	0.355
1054	34.524	0.405	8.777	Inf	0.54	0.405
1055	34.554	0.463	12.048	Inf	0.618	0.463
1056	34.588	0.513	17.373	Inf	0.684	0.513
1057	34.622	0.542	23.556	Inf	0.723	0.542
1058	34.655	0.542	30.558	Inf	0.723	0.542
1059	34.695	0.542	34.696	Inf	0.723	0.542
1060	34.729	0.539	34.093	Inf	0.718	0.539
1061	34.764	0.518	33.314	Inf	0.69	0.518
1062	34.819	0.434	27.258	Inf	0.579	0.434
1063	34.853	0.376	19.565	Inf	0.501	0.376
1064	34.89	0.317	11.298	Inf	0.423	0.317
1065	34.924	0.255	6.595	Inf	0.34	0.255
1066	34.958	0.201	4.217	Inf	0.268	0.201
1067	34.988	0.159	2.757	Inf	0.212	0.159
1068	35.019	0.101	1.971	Inf	0.134	0.101
1069	35.054	0.038	1.084	Inf	0.051	0.038
1070	35.088	0.016	0.697	Inf	0.021	0.016
1071	35.118	0.07	0.432	Inf	0.093	0.07
1072	35.156	0.124	0.196	Inf	0.166	0.124
1073	35.185	0.179	0.098	Inf	0.238	0.179
1074	35.218	0.233	0.015	Inf	0.31	0.233
1075	35.255	0.299	0.001	Inf	0.399	0.299
1076	35.283	0.333	0	NaN	0.444	0.333
1077	35.315	0.395	0	NaN	0.527	0.395
1078	35.347	0.449	0	NaN	0.599	0.449
1079	35.378	0.504	0	NaN	0.671	0.504
1080	35.414	0.558	0	NaN	0.744	0.558
1081	35.444	0.612	0	NaN	0.816	0.612
1082	35.478	0.666	0	NaN	0.888	0.666
1083	35.508	0.72	0	NaN	0.96	0.72
1084	35.545	0.775	0	NaN	1.033	0.775
1085	35.574	0.829	0	NaN	1.105	0.829
1086	35.608	0.883	0	NaN	1.177	0.883
1087	35.645	0.95	0	NaN	1.266	0.95
1088	35.676	0.983	0	NaN	1.31	0.983
1089	35.704	1.013	0	NaN	1.351	1.013
1090	35.738	1.013	0.01	Inf	1.351	1.013
1091	35.774	1.013	0.02	Inf	1.351	1.013
1092	35.804	1.013	0.001	Inf	1.351	1.013
1093	35.833	1.004	0	NaN	1.338	1.004
1094	35.868	0.97	0	NaN	1.293	0.97
1095	35.897	0.93	0.01	Inf	1.24	0.93
1096	35.929	0.872	0.01	Inf	1.163	0.872
1097	35.964	0.81	0	Inf	1.079	0.81
1098	35.999	0.755	0	NaN	1.007	0.755
1099	36.034	0.688	0	NaN	0.918	0.688
1100	36.063	0.655	0	NaN	0.874	0.655
1101	36.094	0.593	0	NaN	0.79	0.593
1102	36.127	0.538	0	NaN	0.718	0.538
1103	36.158	0.497	0	NaN	0.662	0.497
1104	36.189	0.439	0	NaN	0.585	0.439
1105	36.224	0.376	0	NaN	0.501	0.376
1106	36.257	0.321	0	NaN	0.428	0.321
1107	36.288	0.267	0	NaN	0.356	0.267
1108	36.323	0.213	0.005	Inf	0.284	0.213
1109	36.354	0.159	0.01	Inf	0.212	0.159
1110	36.389	0.105	0.016	Inf	0.14	0.105
1111	36.424	0.038	0.167	Inf	0.051	0.038
1112	36.454	0.012	0.255	Inf	0.016	0.012
1113	36.485	0.057	0.731	Inf	0.077	0.057
1114	36.517	0.112	1.09	Inf	0.149	0.112
1115	36.547	0.154	1.638	Inf	0.205	0.154
1116	36.58	0.212	2.551	Inf	0.282	0.212
1117	36.614	0.274	3.648	Inf	0.366	0.274
1118	36.648	0.329	5.526	Inf	0.438	0.329
1119	36.685	0.395	7.698	Inf	0.527	0.395
1120	36.714	0.428	9.983	Inf	0.571	0.428
1121	36.744	0.491	14.72	Inf	0.655	0.491
1122	36.777	0.541	19.991	Inf	0.721	0.541
1123	36.807	0.544	26.861	Inf	0.725	0.544
1124	36.84	0.544	32.059	Inf	0.725	0.544
1125	36.874	0.544	34.863	Inf	0.725	0.544
1126	36.907	0.542	34.236	Inf	0.722	0.542
1127	36.939	0.522	33.706	Inf	0.696	0.522
1128	36.975	0.477	30.857	Inf	0.636	0.477
1129	37.003	0.423	26.091	Inf	0.565	0.423
1130	37.037	0.369	16.854	Inf	0.492	0.369
1131	37.069	0.315	11.69	Inf	0.42	0.315
1132	37.105	0.261	6.698	Inf	0.348	0.261
1133	37.134	0.207	4.34	Inf	0.276	0.207
1134	37.168	0.152	2.796	Inf	0.203	0.152
1135	37.204	0.086	1.55	Inf	0.114	0.086
1136	37.233	0.052	1.314	Inf	0.07	0.052
1137	37.263	0.022	0.648	Inf	0.03	0.022
1138	37.297	0.047	0.481	Inf	0.063	0.047
1139	37.326	0.089	0.354	Inf	0.119	0.089
1140	37.357	0.148	0.152	Inf	0.197	0.148
1141	37.386	0.197	0.059	Inf	0.263	0.197
1142	37.42	0.264	0.01	Inf	0.352	0.264
1143	37.454	0.322	0.01	Inf	0.43	0.322
1144	37.488	0.381	0	Inf	0.508	0.381
1145	37.523	0.444	0	NaN	0.591	0.444
1146	37.558	0.498	0	NaN	0.663	0.498
1147	37.588	0.539	0	NaN	0.719	0.539
1148	37.62	0.598	0	NaN	0.797	0.598
1149	37.653	0.66	0	NaN	0.88	0.66
1150	37.688	0.714	0	NaN	0.952	0.714
1151	37.724	0.781	0	NaN	1.041	0.781
1152	37.754	0.815	0	NaN	1.086	0.815
1153	37.783	0.877	0	NaN	1.169	0.877
1154	37.818	0.931	0	NaN	1.241	0.931
1155	37.855	0.998	0	NaN	1.33	0.998
1156	37.885	1.011	0	NaN	1.348	1.011
1157	37.915	1.011	0.01	Inf	1.348	1.011
1158	37.949	1.011	0.015	Inf	1.348	1.011
1159	37.984	1.011	0.01	Inf	1.348	1.011
1160	38.014	1.007	0	Inf	1.343	1.007
1161	38.067	0.941	0.01	Inf	1.255	0.941
1162	38.098	0.892	0.01	Inf	1.189	0.892
1163	38.134	0.833	0.005	Inf	1.111	0.833
1164	38.164	0.783	0.001	Inf	1.044	0.783
1165	38.195	0.725	0	NaN	0.967	0.725
1166	38.228	0.675	0	NaN	0.9	0.675
1167	38.258	0.617	0	NaN	0.822	0.617
1168	38.294	0.566	0	NaN	0.755	0.566
1169	38.323	0.508	0	NaN	0.678	0.508
1170	38.358	0.458	0	NaN	0.611	0.458
1171	38.395	0.4	0	NaN	0.533	0.4
1172	38.425	0.349	0	NaN	0.466	0.349
1173	38.454	0.291	0	NaN	0.388	0.291
1174	38.488	0.241	0	NaN	0.322	0.241
1175	38.526	0.183	0.01	Inf	0.244	0.183
1176	38.554	0.133	0.01	Inf	0.177	0.133
1177	38.585	0.075	0.045	Inf	0.099	0.075
1178	38.618	0.025	0.236	Inf	0.033	0.025
1179	38.648	0.034	0.53	Inf	0.045	0.034
1180	38.684	0.084	0.933	Inf	0.112	0.084
1181	38.714	0.142	1.442	Inf	0.189	0.142
1182	38.748	0.192	2.119	Inf	0.256	0.192
1183	38.784	0.25	3.271	Inf	0.334	0.25
1184	38.814	0.3	4.325	Inf	0.401	0.3
1185	38.844	0.359	6.575	Inf	0.478	0.359
1186	38.877	0.409	8.636	Inf	0.545	0.409
1187	38.909	0.467	12.656	Inf	0.623	0.467
1188	38.943	0.517	17.162	Inf	0.69	0.517
1189	38.975	0.551	23.243	Inf	0.735	0.551
1190	39.008	0.551	31.686	Inf	0.735	0.551
1191	39.04	0.551	35.618	Inf	0.735	0.551
1192	39.074	0.551	35.55	Inf	0.734	0.551
1193	39.103	0.54	34.828	Inf	0.72	0.54
1194	39.138	0.508	34	Inf	0.677	0.508
1195	39.174	0.443	27.626	Inf	0.591	0.443
1196	39.205	0.41	24.458	Inf	0.546	0.41
1197	39.235	0.343	13.734	Inf	0.457	0.343
1198	39.268	0.293	9.478	Inf	0.391	0.293
1199	39.297	0.243	6.032	Inf	0.324	0.243
1200	39.323	0.21	4.266	Inf	0.28	0.21
1201	39.353	0.143	2.56	Inf	0.19	0.143
1202	39.387	0.093	1.662	Inf	0.124	0.093
1203	39.418	0.043	1.079	Inf	0.057	0.043
1204	39.444	0.009	0.913	Inf	0.012	0.009
1205	39.474	0.053	0.471	Inf	0.071	0.053
1206	39.507	0.107	0.266	Inf	0.143	0.107
1207	39.537	0.149	0.148	Inf	0.198	0.149
1208	39.569	0.207	0.04	Inf	0.277	0.207
1209	39.603	0.27	0.005	Inf	0.36	0.27
1210	39.638	0.324	0	Inf	0.432	0.324
1211	39.668	0.365	0	NaN	0.487	0.365
1212	39.698	0.424	0	NaN	0.565	0.424
1213	39.734	0.487	0.006	Inf	0.649	0.487
1214	39.769	0.541	0	Inf	0.721	0.541
1215	39.803	0.607	0	NaN	0.81	0.607
1216	39.834	0.641	0	NaN	0.855	0.641
1217	39.865	0.703	0	NaN	0.938	0.703
1218	39.898	0.757	0	NaN	1.01	0.757
1219	39.929	0.811	0	NaN	1.082	0.811
1220	39.963	0.866	0	NaN	1.154	0.866
1221	39.995	0.92	0	NaN	1.227	0.92
1222	40.027	0.974	0	NaN	1.299	0.974
1223	40.058	1.004	0	NaN	1.339	1.004
1224	40.089	1.004	0.01	Inf	1.339	1.004
1225	40.125	1.004	0.02	Inf	1.339	1.004
1226	40.158	1.004	0.006	Inf	1.339	1.004
1227	40.189	0.997	0.001	Inf	1.33	0.997
1228	40.224	0.968	0.01	Inf	1.291	0.968
1229	40.253	0.917	0.015	Inf	1.223	0.917
1230	40.287	0.863	0.01	Inf	1.151	0.863
1231	40.319	0.809	0	Inf	1.079	0.809
1232	40.355	0.755	0	NaN	1.006	0.755
1233	40.385	0.7	0	NaN	0.934	0.7
1234	40.418	0.646	0	NaN	0.862	0.646
1235	40.454	0.58	0	NaN	0.773	0.58
1236	40.484	0.546	0	NaN	0.728	0.546
1237	40.513	0.484	0	NaN	0.645	0.484
1238	40.548	0.429	0	NaN	0.573	0.429
1239	40.583	0.363	0	NaN	0.484	0.363
1240	40.616	0.329	0	NaN	0.439	0.329
1241	40.645	0.267	0	NaN	0.356	0.267
1242	40.678	0.213	0	NaN	0.284	0.213
1243	40.714	0.146	0	NaN	0.195	0.146
1244	40.743	0.113	0.01	Inf	0.151	0.113
1245	40.775	0.05	0.083	Inf	0.067	0.05
1246	40.809	0.008	0.329	Inf	0.011	0.008
1247	40.843	0.071	0.834	Inf	0.094	0.071
1248	40.874	0.104	1.021	Inf	0.138	0.104
1249	40.903	0.166	1.81	Inf	0.222	0.166
1250	40.937	0.221	2.433	Inf	0.294	0.221
1251	40.97	0.275	3.762	Inf	0.366	0.275
1252	41.003	0.329	5.365	Inf	0.438	0.329
1253	41.035	0.383	7.562	Inf	0.511	0.383
1254	41.067	0.438	11.126	Inf	0.583	0.438
1255	41.098	0.492	14.235	Inf	0.655	0.492
1256	41.134	0.543	20.501	Inf	0.724	0.543
1257	41.164	0.549	27.375	Inf	0.732	0.549
1258	41.197	0.549	33.446	Inf	0.732	0.549
1259	41.227	0.549	35.471	Inf	0.732	0.549
1260	41.258	0.546	34.971	Inf	0.728	0.546
1261	41.295	0.521	34.045	Inf	0.695	0.521
1262	41.327	0.474	31.333	Inf	0.631	0.474
1263	41.358	0.42	24.831	Inf	0.56	0.42
1264	41.394	0.365	16.956	Inf	0.487	0.365
1265	41.425	0.311	10.748	Inf	0.415	0.311
1266	41.458	0.257	6.243	Inf	0.343	0.257
1267	41.5	0.182	3.717	Inf	0.243	0.182
1268	41.534	0.132	2.246	Inf	0.176	0.132
1269	41.564	0.073	1.461	Inf	0.098	0.073
1270	41.597	0.023	0.937	Inf	0.031	0.023
1271	41.629	0.035	0.545	Inf	0.046	0.035
1272	41.665	0.085	0.354	Inf	0.113	0.085
1273	41.695	0.143	0.147	Inf	0.191	0.143
1274	41.728	0.193	0.064	Inf	0.258	0.193
1275	41.758	0.243	0.01	Inf	0.324	0.243
1276	41.785	0.277	0.01	Inf	0.369	0.277
1277	41.816	0.339	0.001	Inf	0.452	0.339
1278	41.849	0.393	0	NaN	0.524	0.393
1279	41.884	0.46	0	NaN	0.613	0.46
1280	41.913	0.493	0	NaN	0.658	0.493
1281	41.945	0.556	0	NaN	0.741	0.556
1282	41.978	0.61	0	NaN	0.813	0.61
1283	42.008	0.664	0	NaN	0.885	0.664
1284	42.046	0.718	0	NaN	0.958	0.718
1285	42.074	0.773	0.005	Inf	1.03	0.773
1286	42.108	0.827	0	Inf	1.102	0.827
1287	42.148	0.893	0	NaN	1.191	0.893
1288	42.173	0.927	0	NaN	1.236	0.927
1289	42.203	0.977	0	NaN	1.303	0.977
1290	42.237	1.007	0	NaN	1.343	1.007
1291	42.269	1.007	0.011	Inf	1.343	1.007
1292	42.33	1.006	0.001	Inf	1.341	1.006
1293	42.367	1.001	0	NaN	1.335	1.001
1294	42.394	0.982	0.005	Inf	1.309	0.982
1295	42.423	0.932	0.011	Inf	1.243	0.932
1296	42.454	0.874	0.01	Inf	1.165	0.874
1297	42.486	0.815	0.01	Inf	1.087	0.815
1298	42.517	0.765	0	Inf	1.02	0.765
1299	42.548	0.715	0	NaN	0.954	0.715
1300	42.574	0.682	0	NaN	0.909	0.682
1301	42.604	0.615	0	NaN	0.82	0.615
1302	42.637	0.565	0	NaN	0.753	0.565
1303	42.667	0.515	0	NaN	0.687	0.515
1304	42.694	0.482	0	NaN	0.642	0.482
1305	42.724	0.419	0	NaN	0.559	0.419
1306	42.756	0.365	0	NaN	0.487	0.365
1307	42.787	0.324	0	NaN	0.431	0.324
1308	42.818	0.265	0	NaN	0.353	0.265
1309	42.854	0.202	0	NaN	0.27	0.202
1310	42.887	0.148	0	NaN	0.198	0.148
1311	42.918	0.094	0.015	Inf	0.126	0.094
1312	42.953	0.04	0.142	Inf	0.053	0.04
1313	42.985	0.014	0.334	Inf	0.019	0.014
1314	43.017	0.068	0.761	Inf	0.091	0.068
1315	43.048	0.11	1.03	Inf	0.147	0.11
1316	43.079	0.169	1.687	Inf	0.225	0.169
1317	43.114	0.231	2.869	Inf	0.308	0.231
1318	43.148	0.285	3.835	Inf	0.38	0.285
1319	43.177	0.327	5.424	Inf	0.436	0.327
1320	43.209	0.385	8.131	Inf	0.514	0.385
1321	43.244	0.448	11.209	Inf	0.597	0.448
1322	43.277	0.502	16.176	Inf	0.669	0.502
1323	43.308	0.549	20.649	Inf	0.732	0.549
1324	43.344	0.555	29.146	Inf	0.74	0.555
1325	43.375	0.555	34.657	Inf	0.74	0.555
1326	43.409	0.555	36.476	Inf	0.74	0.555
1327	43.445	0.55	35.618	Inf	0.733	0.55
1328	43.476	0.537	35.422	Inf	0.715	0.537
1329	43.504	0.484	32.426	Inf	0.646	0.484
1330	43.538	0.431	27.548	Inf	0.574	0.431
1331	43.567	0.389	19.476	Inf	0.519	0.389
1332	43.601	0.33	11.337	Inf	0.441	0.33
1333	43.633	0.268	7.209	Inf	0.357	0.268
1334	43.668	0.214	4.296	Inf	0.285	0.214
1335	43.704	0.147	2.815	Inf	0.197	0.147
1336	43.735	0.114	2.011	Inf	0.151	0.114
1337	43.765	0.051	1.227	Inf	0.068	0.051
1338	43.796	0.008	0.781	Inf	0.011	0.008
1339	43.829	0.057	0.427	Inf	0.076	0.057
1340	43.865	0.111	0.26	Inf	0.148	0.111
1341	43.894	0.166	0.098	Inf	0.221	0.166
1342	43.928	0.22	0.03	Inf	0.293	0.22
1343	43.964	0.286	0.001	Inf	0.381	0.286
1344	43.999	0.336	0	NaN	0.448	0.336
1345	44.033	0.403	0	NaN	0.537	0.403
1346	44.068	0.453	0	NaN	0.604	0.453
1347	44.097	0.503	0	NaN	0.67	0.503
1348	44.124	0.537	0	NaN	0.715	0.537
1349	44.154	0.599	0	NaN	0.799	0.599
1350	44.188	0.653	0	NaN	0.871	0.653
1351	44.223	0.72	0	NaN	0.959	0.72
1352	44.256	0.753	0	NaN	1.004	0.753
1353	44.283	0.816	0	NaN	1.088	0.816
1354	44.319	0.87	0	NaN	1.16	0.87
1355	44.354	0.936	0	NaN	1.249	0.936
1356	44.386	0.969	0	NaN	1.293	0.969
1357	44.414	1	0	NaN	1.333	1
1358	44.449	1	0.015	Inf	1.333	1
1359	44.484	1	0.01	Inf	1.333	1
1360	44.514	1	0.001	Inf	1.333	1
1361	44.545	0.99	0	NaN	1.32	0.99
1362	44.578	0.957	0	NaN	1.276	0.957
1363	44.608	0.917	0.01	Inf	1.223	0.917
1364	44.638	0.858	0.01	Inf	1.144	0.858
1365	44.674	0.796	0.001	Inf	1.061	0.796
1366	44.707	0.742	0	NaN	0.989	0.742
1367	44.737	0.7	0	NaN	0.934	0.7
1368	44.769	0.641	0	NaN	0.855	0.641
1369	44.804	0.579	0	NaN	0.772	0.579
1370	44.837	0.525	0	NaN	0.7	0.525
1371	44.869	0.471	0	NaN	0.628	0.471
1372	44.904	0.417	0	NaN	0.555	0.417
1373	44.934	0.362	0	NaN	0.483	0.362
1374	44.968	0.308	0	NaN	0.411	0.308
1375	45.004	0.242	0	NaN	0.322	0.242
1376	45.037	0.208	0	NaN	0.278	0.208
1377	45.077	0.154	0	NaN	0.205	0.154
1378	45.105	0.1	0.03	Inf	0.133	0.1
1379	45.133	0.046	0.103	Inf	0.061	0.046
1380	45.164	0.009	0.364	Inf	0.012	0.009
1381	45.194	0.071	0.711	Inf	0.095	0.071
1382	45.228	0.125	1.265	Inf	0.167	0.125
1383	45.264	0.192	2.207	Inf	0.256	0.192
1384	45.293	0.226	2.56	Inf	0.301	0.226
1385	45.326	0.288	4.242	Inf	0.384	0.288
1386	45.358	0.342	5.615	Inf	0.456	0.342
1387	45.387	0.384	7.845	Inf	0.511	0.384
1388	45.42	0.442	11.513	Inf	0.59	0.442
1389	45.456	0.505	15.691	Inf	0.673	0.505
1390	45.488	0.546	22.565	Inf	0.728	0.546
1391	45.517	0.546	26.773	Inf	0.728	0.546
1392	45.556	0.546	33.5	Inf	0.728	0.546
1393	45.584	0.546	34.471	Inf	0.728	0.546
1394	45.618	0.54	33.902	Inf	0.72	0.54
1395	45.648	0.522	33.617	Inf	0.696	0.522
1396	45.686	0.472	31.235	Inf	0.629	0.472
1397	45.714	0.409	22.272	Inf	0.545	0.409
1398	45.748	0.355	16.235	Inf	0.473	0.355
1399	45.777	0.313	10.258	Inf	0.417	0.313
1400	45.809	0.255	5.953	Inf	0.34	0.255
1401	45.844	0.192	3.879	Inf	0.257	0.192
1402	45.877	0.138	2.345	Inf	0.184	0.138
1403	45.908	0.096	1.815	Inf	0.128	0.096
1404	45.94	0.038	1.089	Inf	0.051	0.038
1405	45.974	0.025	0.643	Inf	0.033	0.025
1406	46.009	0.079	0.373	Inf	0.105	0.079
1407	46.043	0.146	0.138	Inf	0.194	0.146
1408	46.075	0.179	0.088	Inf	0.238	0.179
1409	46.106	0.241	0.015	Inf	0.321	0.241
1410	46.138	0.295	0.011	Inf	0.394	0.295
1411	46.167	0.337	0.001	Inf	0.45	0.337
1412	46.199	0.395	0	NaN	0.527	0.395
1413	46.235	0.458	0	NaN	0.61	0.458
1414	46.268	0.512	0	NaN	0.683	0.512
1415	46.3	0.567	0	NaN	0.755	0.567
1416	46.333	0.621	0	NaN	0.827	0.621
1417	46.364	0.675	0	NaN	0.899	0.675
1418	46.397	0.729	0	NaN	0.972	0.729
1419	46.428	0.783	0	NaN	1.044	0.783
1420	46.465	0.837	0	NaN	1.116	0.837
1421	46.493	0.891	0	NaN	1.189	0.891
1422	46.528	0.946	0	NaN	1.261	0.946
1423	46.564	1.01	0	NaN	1.346	1.01
1424	46.593	1.01	0	NaN	1.346	1.01
1425	46.623	1.01	0.01	Inf	1.346	1.01
1426	46.659	1.01	0.005	Inf	1.346	1.01
1427	46.694	1.007	0.001	Inf	1.343	1.007
1428	46.724	0.999	0	NaN	1.333	0.999
1429	46.773	0.918	0.011	Inf	1.224	0.918
1430	46.807	0.868	0.001	Inf	1.158	0.868
1431	46.837	0.818	0	NaN	1.091	0.818
1432	46.863	0.785	0	NaN	1.046	0.785
1433	46.895	0.718	0	NaN	0.957	0.718
1434	46.927	0.668	0	NaN	0.891	0.668
1435	46.959	0.61	0	NaN	0.813	0.61
1436	46.994	0.56	0	NaN	0.747	0.56
1437	47.025	0.502	0	NaN	0.669	0.502
1438	47.059	0.451	0	NaN	0.602	0.451
1439	47.094	0.393	0	NaN	0.524	0.393
1440	47.125	0.343	0	NaN	0.458	0.343
1441	47.154	0.284	0	NaN	0.379	0.284
1442	47.188	0.235	0	NaN	0.313	0.235
1443	47.224	0.176	0.01	Inf	0.235	0.176
1444	47.254	0.126	0.01	Inf	0.169	0.126
1445	47.284	0.068	0.06	Inf	0.091	0.068
1446	47.317	0.018	0.172	Inf	0.024	0.018
1447	47.348	0.032	0.441	Inf	0.042	0.032
1448	47.374	0.066	0.736	Inf	0.087	0.066
1449	47.403	0.128	1.217	Inf	0.171	0.128
1450	47.437	0.182	1.967	Inf	0.243	0.182
1451	47.469	0.236	2.874	Inf	0.315	0.236
1452	47.504	0.29	4.085	Inf	0.387	0.29
1453	47.533	0.345	6.178	Inf	0.46	0.345
1454	47.567	0.399	8.072	Inf	0.532	0.399
1455	47.597	0.44	11.111	Inf	0.587	0.44
1456	47.629	0.499	16.054	Inf	0.665	0.499
1457	47.664	0.541	21.786	Inf	0.721	0.541
1458	47.698	0.541	29.959	Inf	0.721	0.541
1459	47.748	0.541	34.128	Inf	0.721	0.541
1460	47.774	0.54	33.667	Inf	0.72	0.54
1461	47.803	0.522	33.137	Inf	0.696	0.522
1462	47.837	0.483	31.254	Inf	0.643	0.483
1463	47.868	0.433	25.968	Inf	0.577	0.433
1464	47.894	0.4	22.889	Inf	0.533	0.4
1465	47.923	0.337	12.641	Inf	0.45	0.337
1466	47.958	0.283	8.694	Inf	0.377	0.283
1467	47.995	0.216	4.649	Inf	0.288	0.216
1468	48.025	0.183	3.296	Inf	0.244	0.183
1469	48.054	0.121	2.163	Inf	0.161	0.121
1470	48.087	0.066	1.305	Inf	0.089	0.066
1471	48.119	0.012	0.922	Inf	0.017	0.012
1472	48.155	0.042	0.525	Inf	0.056	0.042
1473	48.184	0.096	0.305	Inf	0.128	0.096
1474	48.218	0.15	0.143	Inf	0.2	0.15
1475	48.253	0.217	0.02	Inf	0.289	0.217
1476	48.284	0.251	0.011	Inf	0.334	0.251
1477	48.313	0.313	0	Inf	0.417	0.313
1478	48.348	0.367	0	NaN	0.49	0.367
1479	48.379	0.421	0	NaN	0.561	0.421
1480	48.414	0.476	0	NaN	0.634	0.476
1481	48.444	0.53	0	NaN	0.706	0.53
1482	48.479	0.584	0	NaN	0.778	0.584
1483	48.513	0.65	0	NaN	0.867	0.65
1484	48.545	0.684	0	NaN	0.912	0.684
1485	48.573	0.746	0	NaN	0.995	0.746
1486	48.607	0.8	0	NaN	1.067	0.8
1487	48.648	0.875	0	NaN	1.167	0.875
1488	48.683	0.925	0	NaN	1.234	0.925
1489	48.714	0.984	0	NaN	1.312	0.984
1490	48.749	1.014	0	NaN	1.353	1.014
1491	48.783	1.014	0.011	Inf	1.353	1.014
1492	48.819	1.014	0.01	Inf	1.353	1.014
1493	48.853	1.014	0	Inf	1.352	1.014
1494	48.887	1.004	0	NaN	1.338	1.004
1495	48.934	0.948	0.006	Inf	1.264	0.948
1496	48.964	0.894	0.011	Inf	1.192	0.894
1497	48.997	0.84	0.001	Inf	1.12	0.84
1498	49.027	0.798	0	NaN	1.064	0.798
1499	49.058	0.74	0	NaN	0.987	0.74
1500	49.094	0.677	0	NaN	0.903	0.677
1501	49.127	0.623	0	NaN	0.831	0.623
1502	49.158	0.581	0	NaN	0.775	0.581
1503	49.189	0.523	0	NaN	0.698	0.523
1504	49.225	0.461	0	NaN	0.614	0.461
1505	49.258	0.406	0	NaN	0.542	0.406
1506	49.287	0.365	0	NaN	0.486	0.365
1507	49.32	0.307	0	NaN	0.409	0.307
1508	49.354	0.244	0	NaN	0.325	0.244
1509	49.388	0.19	0	NaN	0.253	0.19
1510	49.419	0.136	0.01	Inf	0.181	0.136
1511	49.455	0.081	0.03	Inf	0.109	0.081
1512	49.485	0.027	0.177	Inf	0.037	0.027
1513	49.517	0.027	0.442	Inf	0.036	0.027
1514	49.55	0.081	0.834	Inf	0.108	0.081
1515	49.585	0.135	1.437	Inf	0.18	0.135
1516	49.614	0.189	1.957	Inf	0.252	0.189
1517	49.647	0.244	3.036	Inf	0.325	0.244
1518	49.678	0.285	3.756	Inf	0.381	0.285
1519	49.709	0.344	5.728	Inf	0.458	0.344
1520	49.743	0.406	9.145	Inf	0.542	0.406
1521	49.779	0.46	11.763	Inf	0.614	0.46
1522	49.813	0.527	18.104	Inf	0.703	0.527
1523	49.843	0.539	23.174	Inf	0.719	0.539
1524	49.874	0.539	29.994	Inf	0.719	0.539
1525	49.907	0.539	33.711	Inf	0.719	0.539
1526	49.939	0.538	33.456	Inf	0.717	0.538
1527	49.974	0.524	32.765	Inf	0.699	0.524
1528	50.005	0.484	31.774	Inf	0.646	0.484
1529	50.039	0.431	26.522	Inf	0.575	0.431
1530	50.074	0.364	16.015	Inf	0.486	0.364
1531	50.103	0.331	13.299	Inf	0.441	0.331
1532	50.135	0.269	6.86	Inf	0.358	0.269
1533	50.167	0.214	4.811	Inf	0.286	0.214
1534	50.197	0.172	3.129	Inf	0.23	0.172
1535	50.229	0.114	1.883	Inf	0.152	0.114
1536	50.266	0.052	1.236	Inf	0.069	0.052
1537	50.298	0.008	0.727	Inf	0.011	0.008
1538	50.333	0.069	0.452	Inf	0.092	0.069
1539	50.363	0.102	0.285	Inf	0.137	0.102
1540	50.395	0.165	0.108	Inf	0.22	0.165
1541	50.429	0.219	0.03	Inf	0.292	0.219
1542	50.463	0.286	0.011	Inf	0.381	0.286
1543	50.494	0.319	0.001	Inf	0.426	0.319
1544	50.525	0.382	0	NaN	0.509	0.382
1545	50.559	0.436	0	NaN	0.581	0.436
1546	50.594	0.503	0.011	Inf	0.67	0.503
1547	50.628	0.553	0	Inf	0.737	0.553
1548	50.665	0.619	0	NaN	0.826	0.619
1549	50.697	0.669	0	NaN	0.892	0.669
1550	50.728	0.728	0	NaN	0.97	0.728
1551	50.763	0.778	0	NaN	1.037	0.778
1552	50.794	0.836	0	NaN	1.115	0.836
1553	50.828	0.886	0	NaN	1.181	0.886
1554	50.858	0.945	0	NaN	1.259	0.945
1555	50.895	0.994	0	NaN	1.326	0.994
1556	50.924	1.016	0	NaN	1.355	1.016
1557	50.958	1.016	0.016	Inf	1.355	1.016
1558	50.994	1.016	0.015	Inf	1.355	1.016
1559	51.024	1.016	0.001	Inf	1.355	1.016
1560	51.055	1.005	0	NaN	1.34	1.005
1561	51.088	0.973	0.01	Inf	1.297	0.973
1562	51.123	0.916	0.015	Inf	1.222	0.916
1563	51.153	0.866	0.011	Inf	1.155	0.866
1564	51.184	0.808	0.001	Inf	1.077	0.808
1565	51.217	0.758	0	NaN	1.011	0.758
1566	51.248	0.7	0	NaN	0.933	0.7
1567	51.284	0.65	0	NaN	0.866	0.65
1568	51.314	0.591	0	NaN	0.788	0.591
1569	51.348	0.541	0	NaN	0.722	0.541
1570	51.384	0.483	0	NaN	0.644	0.483
1571	51.414	0.433	0	NaN	0.577	0.433
1572	51.444	0.374	0	NaN	0.499	0.374
1573	51.477	0.324	0	NaN	0.433	0.324
1574	51.507	0.274	0	NaN	0.366	0.274
1575	51.536	0.241	0	NaN	0.321	0.241
1576	51.563	0.179	0	NaN	0.238	0.179
1577	51.597	0.125	0.005	Inf	0.166	0.125
1578	51.627	0.083	0.039	Inf	0.111	0.083
1579	51.659	0.024	0.148	Inf	0.032	0.024
1580	51.695	0.038	0.535	Inf	0.051	0.038
1581	51.728	0.092	0.952	Inf	0.123	0.092
1582	51.765	0.159	1.579	Inf	0.211	0.159
1583	51.795	0.192	2.128	Inf	0.257	0.192
1584	51.824	0.255	3.065	Inf	0.34	0.255
1585	51.858	0.309	4.678	Inf	0.412	0.309
1586	51.894	0.376	7.513	Inf	0.501	0.376
1587	51.927	0.409	8.645	Inf	0.545	0.409
1588	51.954	0.459	12.651	Inf	0.612	0.459
1589	51.988	0.526	17.358	Inf	0.701	0.526
1590	52.018	0.543	23.536	Inf	0.724	0.543
1591	52.049	0.543	31.617	Inf	0.724	0.543
1592	52.088	0.543	34.447	Inf	0.724	0.543
1593	52.128	0.54	33.961	Inf	0.72	0.54
1594	52.158	0.519	33.309	Inf	0.692	0.519
1595	52.194	0.476	31.343	Inf	0.635	0.476
1596	52.225	0.418	25.723	Inf	0.558	0.418
1597	52.26	0.368	16.564	Inf	0.491	0.368
1598	52.294	0.309	10.385	Inf	0.413	0.309
1599	52.324	0.26	6.561	Inf	0.346	0.26
1600	52.353	0.201	3.83	Inf	0.269	0.201
1601	52.387	0.151	2.712	Inf	0.202	0.151
1602	52.417	0.101	1.776	Inf	0.135	0.101
1603	52.443	0.068	1.256	Inf	0.091	0.068
1604	52.474	0.012	0.824	Inf	0.017	0.012
1605	52.507	0.049	0.471	Inf	0.065	0.049
1606	52.537	0.09	0.334	Inf	0.121	0.09
1607	52.569	0.149	0.138	Inf	0.198	0.149
1608	52.604	0.211	0.04	Inf	0.281	0.211
1609	52.639	0.265	0.01	Inf	0.354	0.265
1610	52.673	0.332	0	Inf	0.443	0.332
1611	52.703	0.365	0	NaN	0.487	0.365
1612	52.734	0.428	0	NaN	0.571	0.428
1613	52.768	0.482	0	NaN	0.643	0.482
1614	52.804	0.549	0	NaN	0.732	0.549
1615	52.834	0.582	0	NaN	0.776	0.582
1616	52.867	0.657	0	NaN	0.876	0.657
1617	52.899	0.691	0	NaN	0.921	0.691
1618	52.934	0.766	0	NaN	1.021	0.766
1619	52.964	0.799	0	NaN	1.065	0.799
1620	52.995	0.861	0	NaN	1.149	0.861
1621	53.029	0.915	0	NaN	1.221	0.915
1622	53.064	0.983	0	NaN	1.31	0.983
1623	53.094	1.013	0	NaN	1.35	1.013
1624	53.126	1.013	0.015	Inf	1.35	1.013
1625	53.165	1.013	0.015	Inf	1.35	1.013
1626	53.199	1.012	0	Inf	1.35	1.012
1627	53.233	1.004	0	NaN	1.339	1.004
1628	53.266	0.969	0.01	Inf	1.292	0.969
1629	53.298	0.921	0.01	Inf	1.228	0.921
1630	53.328	0.871	0.01	Inf	1.162	0.871
1631	53.353	0.838	0.001	Inf	1.117	0.838
1632	53.383	0.775	0	NaN	1.034	0.775
1633	53.417	0.721	0	NaN	0.962	0.721
1634	53.447	0.68	0	NaN	0.906	0.68
1635	53.48	0.621	0	NaN	0.828	0.621
1636	53.514	0.558	0	NaN	0.745	0.558
1637	53.548	0.504	0	NaN	0.673	0.504
1638	53.577	0.463	0	NaN	0.617	0.463
1639	53.61	0.404	0	NaN	0.539	0.404
1640	53.644	0.342	0	NaN	0.456	0.342
1641	53.677	0.288	0	NaN	0.384	0.288
1642	53.708	0.246	0	NaN	0.328	0.246
1643	53.74	0.187	0	NaN	0.25	0.187
1644	53.773	0.125	0.016	Inf	0.167	0.125
1645	53.808	0.071	0.049	Inf	0.094	0.071
1646	53.837	0.029	0.196	Inf	0.039	0.029
1647	53.87	0.029	0.402	Inf	0.039	0.029
1648	53.904	0.092	0.956	Inf	0.122	0.092
1649	53.937	0.146	1.471	Inf	0.194	0.146
1650	53.968	0.2	2.158	Inf	0.266	0.2
1651	54.005	0.254	3.32	Inf	0.339	0.254
1652	54.034	0.309	4.404	Inf	0.411	0.309
1653	54.068	0.363	6.689	Inf	0.483	0.363
1654	54.104	0.429	10.67	Inf	0.572	0.429
1655	54.134	0.462	12.112	Inf	0.616	0.462
1656	54.164	0.525	18.707	Inf	0.7	0.525
1657	54.197	0.555	23.811	Inf	0.74	0.555
1658	54.228	0.555	32.411	Inf	0.74	0.555
1659	54.264	0.555	35.883	Inf	0.74	0.555
1660	54.294	0.554	36.315	Inf	0.739	0.554
1661	54.329	0.544	35.687	Inf	0.725	0.544
1662	54.364	0.496	34.187	Inf	0.661	0.496
1663	54.395	0.464	30.646	Inf	0.618	0.464
1664	54.424	0.401	23.012	Inf	0.535	0.401
1665	54.458	0.347	13.892	Inf	0.462	0.347
1666	54.493	0.28	7.257	Inf	0.373	0.28
1667	54.524	0.247	6.07	Inf	0.329	0.247
1668	54.553	0.184	3.325	Inf	0.246	0.184
1669	54.587	0.13	2.364	Inf	0.173	0.13
1670	54.618	0.075	1.407	Inf	0.101	0.075
1671	54.653	0.022	0.912	Inf	0.029	0.022
1672	54.685	0.032	0.584	Inf	0.043	0.032
1673	54.718	0.087	0.304	Inf	0.116	0.087
1674	54.753	0.154	0.148	Inf	0.205	0.154
1675	54.784	0.187	0.06	Inf	0.249	0.187
1676	54.814	0.249	0.016	Inf	0.332	0.249
1677	54.847	0.304	0.01	Inf	0.405	0.304
1678	54.878	0.358	0.006	Inf	0.477	0.358
1679	54.914	0.412	0.001	Inf	0.549	0.412
1680	54.947	0.479	0	NaN	0.638	0.479
1681	54.978	0.504	0	NaN	0.672	0.504
1682	55.007	0.545	0	NaN	0.727	0.545
1683	55.034	0.603	0	NaN	0.805	0.603
1684	55.064	0.662	0	NaN	0.882	0.662
1685	55.095	0.72	0	NaN	0.96	0.72
1686	55.128	0.771	0	NaN	1.027	0.771
1687	55.176	0.845	0	NaN	1.127	0.845
1688	55.203	0.899	0	NaN	1.199	0.899
1689	55.237	0.954	0	NaN	1.271	0.954
1690	55.268	0.996	0	NaN	1.328	0.996
1691	55.298	1.006	0	NaN	1.342	1.006
1692	55.334	1.006	0.011	Inf	1.342	1.006
1693	55.378	1.006	0.005	Inf	1.341	1.006
1694	55.413	0.998	0	Inf	1.33	0.998
1695	55.444	0.97	0.005	Inf	1.293	0.97
1696	55.475	0.914	0.01	Inf	1.219	0.914
1697	55.508	0.864	0.01	Inf	1.152	0.864
1698	55.544	0.806	0.006	Inf	1.075	0.806
1699	55.575	0.756	0	Inf	1.008	0.756
1700	55.604	0.697	0	NaN	0.93	0.697
1701	55.638	0.647	0	NaN	0.863	0.647
1702	55.677	0.581	0	NaN	0.775	0.581
1703	55.703	0.548	0	NaN	0.73	0.548
1704	55.733	0.481	0	NaN	0.641	0.481
1705	55.768	0.431	0	NaN	0.574	0.431
1706	55.798	0.373	0	NaN	0.497	0.373
1707	55.833	0.322	0	NaN	0.43	0.322
1708	55.865	0.264	0	NaN	0.352	0.264
1709	55.898	0.214	0	NaN	0.286	0.214
1710	55.928	0.164	0	NaN	0.219	0.164
1711	55.953	0.131	0.01	Inf	0.174	0.131
1712	55.984	0.068	0.064	Inf	0.091	0.068
1713	56.017	0.014	0.211	Inf	0.019	0.014
1714	56.048	0.04	0.575	Inf	0.053	0.04
1715	56.084	0.094	0.903	Inf	0.126	0.094
1716	56.113	0.149	1.521	Inf	0.198	0.149
1717	56.148	0.203	2.197	Inf	0.27	0.203
1718	56.178	0.257	3.183	Inf	0.342	0.257
1719	56.214	0.311	4.933	Inf	0.415	0.311
1720	56.245	0.365	6.512	Inf	0.487	0.365
1721	56.278	0.419	9.684	Inf	0.559	0.419
1722	56.313	0.486	14.936	Inf	0.648	0.486
1723	56.345	0.52	16.878	Inf	0.693	0.52
1724	56.374	0.55	25.689	Inf	0.733	0.55
1725	56.407	0.55	31.171	Inf	0.733	0.55
1726	56.439	0.55	35.089	Inf	0.733	0.55
1727	56.474	0.549	34.873	Inf	0.732	0.549
1728	56.504	0.54	34.197	Inf	0.72	0.54
1729	56.538	0.506	33.323	Inf	0.675	0.506
1730	56.568	0.467	30.705	Inf	0.622	0.467
1731	56.6	0.409	22.408	Inf	0.545	0.409
1732	56.634	0.346	14.808	Inf	0.461	0.346
1733	56.668	0.292	8.494	Inf	0.389	0.292
1734	56.699	0.237	5.507	Inf	0.316	0.237
1735	56.735	0.183	3.546	Inf	0.244	0.183
1736	56.764	0.129	2.143	Inf	0.172	0.129
1737	56.797	0.075	1.516	Inf	0.1	0.075
1738	56.828	0.033	0.971	Inf	0.044	0.033
1739	56.859	0.025	0.559	Inf	0.033	0.025
1740	56.893	0.087	0.329	Inf	0.117	0.087
1741	56.928	0.142	0.167	Inf	0.189	0.142
1742	56.958	0.184	0.069	Inf	0.245	0.184
1743	56.989	0.242	0.01	Inf	0.322	0.242
1744	57.024	0.304	0	Inf	0.406	0.304
1745	57.058	0.359	0	NaN	0.478	0.359
1746	57.093	0.425	0	NaN	0.567	0.425
1747	57.125	0.459	0	NaN	0.611	0.459
1748	57.155	0.521	0.01	Inf	0.695	0.521
1749	57.187	0.575	0	Inf	0.767	0.575
1750	57.217	0.617	0	NaN	0.823	0.617
1751	57.248	0.675	0	NaN	0.9	0.675
1752	57.284	0.738	0	NaN	0.984	0.738
1753	57.318	0.792	0	NaN	1.056	0.792
1754	57.349	0.846	0	NaN	1.129	0.846
1755	57.384	0.9	0	NaN	1.201	0.9
1756	57.414	0.955	0	NaN	1.273	0.955
1757	57.448	1.003	0	NaN	1.338	1.003
1758	57.478	1.006	0	NaN	1.341	1.006
1759	57.508	1.006	0.01	Inf	1.341	1.006
1760	57.545	1.006	0.005	Inf	1.341	1.006
1761	57.578	1.003	0	Inf	1.338	1.003
1762	57.614	0.976	0.01	Inf	1.302	0.976
1763	57.656	0.931	0.01	Inf	1.241	0.931
1764	57.684	0.864	0.01	Inf	1.152	0.864
1765	57.718	0.814	0	Inf	1.086	0.814
1766	57.754	0.756	0	NaN	1.008	0.756
1767	57.795	0.689	0	NaN	0.919	0.689
1768	57.824	0.631	0	NaN	0.841	0.631
1769	57.857	0.581	0	NaN	0.774	0.581
1770	57.888	0.522	0	NaN	0.697	0.522
1771	57.926	0.473	0	NaN	0.63	0.473
1772	57.954	0.414	0	NaN	0.552	0.414
1773	57.988	0.364	0	NaN	0.486	0.364
1774	58.025	0.306	0	NaN	0.408	0.306
1775	58.055	0.256	0	NaN	0.341	0.256
1776	58.084	0.197	0	NaN	0.263	0.197
1777	58.118	0.147	0	NaN	0.197	0.147
1778	58.155	0.089	0.02	Inf	0.119	0.089
1779	58.184	0.039	0.118	Inf	0.052	0.039
1780	58.213	0.019	0.358	Inf	0.026	0.019
1781	58.248	0.069	0.794	Inf	0.092	0.069
1782	58.278	0.119	1.266	Inf	0.159	0.119
1783	58.304	0.153	1.491	Inf	0.204	0.153
1784	58.335	0.22	2.545	Inf	0.293	0.22
1785	58.368	0.27	3.428	Inf	0.359	0.27
1786	58.404	0.328	5.252	Inf	0.437	0.328
1787	58.435	0.378	7.365	Inf	0.504	0.378
1788	58.463	0.436	10.199	Inf	0.582	0.436
1789	58.498	0.486	14.794	Inf	0.648	0.486
1790	58.527	0.536	17.75	Inf	0.715	0.536
1791	58.554	0.538	22.625	Inf	0.718	0.538
1792	58.584	0.538	30.067	Inf	0.718	0.538
1793	58.619	0.538	33.034	Inf	0.718	0.538
1794	58.654	0.536	32.431	Inf	0.715	0.536
1795	58.683	0.528	32.235	Inf	0.704	0.528
1796	58.714	0.483	30.592	Inf	0.644	0.483
1797	58.748	0.43	25.979	Inf	0.573	0.43
1798	58.778	0.376	18.643	Inf	0.501	0.376
1799	58.816	0.322	10.93	Inf	0.429	0.322
1800	58.845	0.267	7.532	Inf	0.356	0.267
1801	58.878	0.213	4.424	Inf	0.284	0.213
1802	58.913	0.146	2.432	Inf	0.195	0.146
1803	58.944	0.113	2.06	Inf	0.151	0.113
1804	58.974	0.051	1.128	Inf	0.067	0.051
1805	59.009	0.008	0.795	Inf	0.011	0.008
1806	59.044	0.07	0.392	Inf	0.093	0.07
1807	59.074	0.104	0.305	Inf	0.138	0.104
1808	59.103	0.166	0.099	Inf	0.221	0.166
1809	59.138	0.22	0.03	Inf	0.294	0.22
1810	59.173	0.287	0.001	Inf	0.382	0.287
1811	59.204	0.32	0	NaN	0.427	0.32
1812	59.233	0.383	0	NaN	0.511	0.383
1813	59.268	0.437	0	NaN	0.583	0.437
1814	59.305	0.503	0	NaN	0.671	0.503
1815	59.333	0.537	0	NaN	0.716	0.537
1816	59.363	0.6	0	NaN	0.8	0.6
1817	59.398	0.654	0	NaN	0.872	0.654
1818	59.429	0.708	0	NaN	0.944	0.708
1819	59.463	0.762	0	NaN	1.016	0.762
1820	59.497	0.829	0	NaN	1.105	0.829
1821	59.529	0.862	0	NaN	1.149	0.862
1822	59.564	0.937	0	NaN	1.249	0.937
1823	59.593	0.97	0	NaN	1.293	0.97
1824	59.625	1.017	0	NaN	1.356	1.017
1825	59.657	1.017	0.015	Inf	1.356	1.017
1826	59.688	1.017	0.02	Inf	1.356	1.017
1827	59.719	1.017	0.01	Inf	1.356	1.017
1828	59.755	1.011	0	Inf	1.348	1.011
1829	59.788	0.986	0	NaN	1.315	0.986
1830	59.838	0.9	0.01	Inf	1.2	0.9
1831	59.875	0.85	0.005	Inf	1.133	0.85
1832	59.905	0.791	0.001	Inf	1.055	0.791
1833	59.938	0.741	0	NaN	0.989	0.741
1834	59.968	0.683	0	NaN	0.911	0.683
1835	60.004	0.633	0	NaN	0.844	0.633
1836	60.035	0.575	0	NaN	0.767	0.575
1837	60.084	0.492	0	NaN	0.655	0.492
1838	60.115	0.458	0	NaN	0.611	0.458
1839	60.144	0.395	0	NaN	0.527	0.395
1840	60.177	0.341	0	NaN	0.455	0.341
1841	60.209	0.287	0	NaN	0.383	0.287
1842	60.245	0.233	0	NaN	0.311	0.233
1843	60.273	0.179	0	NaN	0.238	0.179
1844	60.307	0.125	0.011	Inf	0.166	0.125
1845	60.339	0.071	0.045	Inf	0.094	0.071
1846	60.374	0.016	0.216	Inf	0.022	0.016
1847	60.404	0.038	0.515	Inf	0.051	0.038
1848	60.437	0.092	0.907	Inf	0.123	0.092
1849	60.467	0.134	1.423	Inf	0.178	0.134
1850	60.499	0.192	1.952	Inf	0.257	0.192
1851	60.535	0.255	3.291	Inf	0.34	0.255
1852	60.567	0.309	4.688	Inf	0.412	0.309
1853	60.598	0.363	6.625	Inf	0.484	0.363
1854	60.635	0.417	9.817	Inf	0.556	0.417
1855	60.664	0.472	12.632	Inf	0.629	0.472
1856	60.697	0.526	18.28	Inf	0.701	0.526
1857	60.728	0.553	21.879	Inf	0.737	0.553
1858	60.76	0.553	30.45	Inf	0.737	0.553
1859	60.801	0.553	35.785	Inf	0.737	0.553
1860	60.838	0.55	35.147	Inf	0.734	0.55
1861	60.868	0.529	34.403	Inf	0.705	0.529
1862	60.904	0.486	32.657	Inf	0.648	0.486
1863	60.934	0.428	25.542	Inf	0.571	0.428
1864	60.969	0.378	19.119	Inf	0.504	0.378
1865	61.004	0.32	11.194	Inf	0.426	0.32
1866	61.034	0.27	7.062	Inf	0.359	0.27
1867	61.064	0.211	4.575	Inf	0.282	0.211
1868	61.097	0.161	2.747	Inf	0.215	0.161
1869	61.129	0.103	1.796	Inf	0.137	0.103
1870	61.164	0.053	1.177	Inf	0.07	0.053
1871	61.195	0.008	0.755	Inf	0.011	0.008
1872	61.227	0.055	0.471	Inf	0.074	0.055
1873	61.257	0.106	0.255	Inf	0.141	0.106
1874	61.284	0.139	0.197	Inf	0.185	0.139
1875	61.314	0.201	0.045	Inf	0.268	0.201
1876	61.347	0.255	0.01	Inf	0.341	0.255
1877	61.377	0.297	0.01	Inf	0.396	0.297
1878	61.41	0.355	0.001	Inf	0.474	0.355
1879	61.443	0.418	0	NaN	0.557	0.418
1880	61.479	0.472	0	NaN	0.63	0.472
1881	61.514	0.539	0	NaN	0.719	0.539
1882	61.545	0.572	0	NaN	0.763	0.572
1883	61.575	0.635	0	NaN	0.846	0.635
1884	61.608	0.689	0	NaN	0.919	0.689
1885	61.645	0.756	0	NaN	1.008	0.756
1886	61.675	0.789	0	NaN	1.052	0.789
1887	61.704	0.851	0	NaN	1.135	0.851
1888	61.738	0.905	0	NaN	1.207	0.905
1889	61.773	0.973	0	NaN	1.297	0.973
1890	61.805	1.003	0	NaN	1.337	1.003
1891	61.833	1.003	0.006	Inf	1.337	1.003
1892	61.868	1.003	0.016	Inf	1.337	1.003
1893	61.897	1.003	0.01	Inf	1.337	1.003
1894	61.929	1	0.001	Inf	1.333	1
1895	61.964	0.975	0.005	Inf	1.3	0.975
1896	62.009	0.911	0.011	Inf	1.214	0.911
1897	62.045	0.852	0.01	Inf	1.136	0.852
1898	62.073	0.802	0.001	Inf	1.07	0.802
1899	62.104	0.744	0	NaN	0.992	0.744
1900	62.138	0.694	0	NaN	0.925	0.694
1901	62.168	0.636	0	NaN	0.847	0.636
1902	62.205	0.586	0	NaN	0.781	0.586
1903	62.234	0.527	0	NaN	0.703	0.527
1904	62.267	0.477	0	NaN	0.636	0.477
1905	62.301	0.419	0	NaN	0.558	0.419
1906	62.334	0.369	0	NaN	0.492	0.369
1907	62.364	0.31	0	NaN	0.414	0.31
1908	62.397	0.26	0	NaN	0.347	0.26
1909	62.428	0.202	0	NaN	0.269	0.202
1910	62.465	0.152	0.006	Inf	0.203	0.152
1911	62.495	0.094	0.02	Inf	0.125	0.094
1912	62.529	0.044	0.109	Inf	0.058	0.044
1913	62.564	0.015	0.325	Inf	0.02	0.015
1914	62.594	0.065	0.756	Inf	0.086	0.065
1915	62.624	0.123	1.226	Inf	0.164	0.123
1916	62.657	0.173	1.834	Inf	0.231	0.173
1917	62.688	0.223	2.659	Inf	0.297	0.223
1918	62.713	0.256	3.08	Inf	0.341	0.256
1919	62.743	0.319	5.081	Inf	0.425	0.319
1920	62.78	0.373	7.13	Inf	0.497	0.373
1921	62.814	0.44	10.552	Inf	0.586	0.44
1922	62.844	0.473	13.544	Inf	0.63	0.473
1923	62.874	0.535	18.446	Inf	0.714	0.535
1924	62.907	0.553	26.449	Inf	0.738	0.553
1925	62.939	0.553	32.2	Inf	0.738	0.553
1926	62.976	0.553	36.388	Inf	0.738	0.553
1927	63.004	0.553	36.04	Inf	0.737	0.553
1928	63.038	0.543	35.467	Inf	0.724	0.543
1929	63.068	0.506	34.054	Inf	0.675	0.506
1930	63.104	0.454	30.597	Inf	0.605	0.454
1931	63.135	0.4	21.271	Inf	0.533	0.4
1932	63.179	0.329	12.464	Inf	0.438	0.329
1933	63.214	0.27	7.169	Inf	0.36	0.27
1934	63.245	0.22	4.61	Inf	0.294	0.22
1935	63.274	0.162	3.021	Inf	0.216	0.162
1936	63.308	0.112	1.824	Inf	0.149	0.112
1937	63.34	0.053	1.295	Inf	0.071	0.053
1938	63.374	0.008	0.765	Inf	0.011	0.008
1939	63.403	0.055	0.472	Inf	0.073	0.055
1940	63.438	0.105	0.261	Inf	0.139	0.105
1941	63.467	0.155	0.118	Inf	0.207	0.155
1942	63.494	0.188	0.07	Inf	0.251	0.188
1943	63.523	0.25	0.01	Inf	0.334	0.25
1944	63.558	0.305	0.001	Inf	0.406	0.305
1945	63.595	0.372	0	NaN	0.495	0.372
1946	63.624	0.405	0	NaN	0.54	0.405
1947	63.655	0.467	0	NaN	0.623	0.467
1948	63.689	0.522	0	NaN	0.695	0.522
1949	63.725	0.588	0	NaN	0.785	0.588
1950	63.758	0.622	0	NaN	0.829	0.622
1951	63.784	0.671	0	NaN	0.895	0.671
1952	63.818	0.738	0	NaN	0.984	0.738
1953	63.847	0.78	0	NaN	1.04	0.78
1954	63.879	0.838	0	NaN	1.118	0.838
1955	63.915	0.901	0	NaN	1.201	0.901
1956	63.948	0.955	0	NaN	1.273	0.955
1957	63.983	1.008	0	NaN	1.343	1.008
1958	64.014	1.008	0	NaN	1.343	1.008
1959	64.044	1.008	0.02	Inf	1.343	1.008
1960	64.078	1.008	0.005	Inf	1.343	1.008
1961	64.108	1.006	0	Inf	1.342	1.006
1962	64.138	0.989	0	NaN	1.319	0.989
1963	64.186	0.916	0.01	Inf	1.221	0.916
1964	64.218	0.866	0.01	Inf	1.154	0.866
1965	64.248	0.816	0.001	Inf	1.088	0.816
1966	64.274	0.782	0	NaN	1.043	0.782
1967	64.305	0.72	0	NaN	0.96	0.72
1968	64.338	0.666	0	NaN	0.887	0.666
1969	64.367	0.624	0	NaN	0.832	0.624
1970	64.398	0.566	0	NaN	0.755	0.566
1971	64.434	0.504	0	NaN	0.671	0.504
1972	64.469	0.449	0	NaN	0.599	0.449
1973	64.505	0.382	0	NaN	0.51	0.382
1974	64.536	0.349	0	NaN	0.466	0.349
1975	64.563	0.287	0	NaN	0.382	0.287
1976	64.598	0.232	0	NaN	0.31	0.232
1977	64.628	0.178	0	NaN	0.237	0.178
1978	64.664	0.124	0.01	Inf	0.165	0.124
1979	64.693	0.07	0.049	Inf	0.093	0.07
1980	64.728	0.015	0.246	Inf	0.02	0.015
1981	64.758	0.026	0.412	Inf	0.035	0.026
1982	64.79	0.084	0.883	Inf	0.112	0.084
1983	64.824	0.147	1.501	Inf	0.196	0.147
1984	64.859	0.201	2.172	Inf	0.268	0.201
1985	64.893	0.268	3.609	Inf	0.357	0.268
1986	64.923	0.301	4.159	Inf	0.401	0.301
1987	64.955	0.364	6.758	Inf	0.485	0.364
1988	64.988	0.418	8.797	Inf	0.557	0.418
1989	65.017	0.46	12.073	Inf	0.613	0.46
1990	65.048	0.518	17.604	Inf	0.69	0.518
1991	65.084	0.558	23.983	Inf	0.745	0.558
1992	65.118	0.558	32.735	Inf	0.745	0.558
1993	65.148	0.558	36.364	Inf	0.745	0.558
1994	65.184	0.558	36.947	Inf	0.744	0.558
1995	65.214	0.549	36.349	Inf	0.732	0.549
1996	65.248	0.515	35.309	Inf	0.687	0.515
1997	65.279	0.463	30.038	Inf	0.617	0.463
1998	65.314	0.409	23.753	Inf	0.545	0.409
1999	65.344	0.355	14.421	Inf	0.473	0.355
[truncated: 585,711+ more rows]
[truncated: 1 more columns]
