# Supplementary material for: Imperceptible, designable, and scalable braided electronic cord
Source: Nat Commun. 2022 Nov 19;13:7097. doi: 10.1038/s41467-022-34918-x (PMC9675780; doi:10.1038/s41467-022-34918-x)
Supplement: Supplementary file 6 — Source Data [file 41467_2022_34918_MOESM6_ESM.zip › Supplementary Source Data/figure 3e/figure 3e.xlsx]

## Sheet: Sheet1
Time(s)	Ch1(pF)	Ch2(pF)	Ch3(pF)	Ch4(pF)
0	14.58	15.24	14.84	15.02
0.07752	14.58	15.24	14.85	15.02
0.15504	14.58	15.25	14.86	15.03
0.23256	14.58	15.24	14.85	15.03
0.31008	14.58	15.24	14.85	15.02
0.3876	14.59	15.24	14.86	15.03
0.46512	14.58	15.24	14.86	15.02
0.54264	14.59	15.25	14.85	15.03
0.62016	14.58	15.24	14.85	15.03
0.69767	14.58	15.24	14.86	15.02
0.77519	14.59	15.23	14.88	15.01
0.85271	14.59	15.23	14.87	15.02
0.93023	14.59	15.24	14.88	15.02
1.00775	14.59	15.24	14.87	15.02
1.08527	14.59	15.24	14.87	15.02
1.16279	14.59	15.24	14.87	15.02
1.24031	14.6	15.24	14.87	15.03
1.31783	14.61	15.24	14.89	15.02
1.39535	14.61	15.24	14.88	15.03
1.47287	14.62	15.25	14.89	15.04
1.55039	14.58	15.24	14.84	15.02
1.62791	14.58	15.24	14.85	15.02
1.70543	14.58	15.25	14.86	15.03
1.78295	14.58	15.24	14.85	15.03
1.86047	14.58	15.24	14.85	15.02
1.93798	14.59	15.24	14.86	15.03
2.0155	14.58	15.24	14.86	15.02
2.09302	14.59	15.25	14.85	15.03
2.17054	14.58	15.24	14.85	15.03
2.24806	14.58	15.24	14.86	15.02
2.32558	14.59	15.23	14.88	15.01
2.4031	14.59	15.23	14.87	15.02
2.48062	14.59	15.24	14.88	15.02
2.55814	14.59	15.24	14.87	15.02
2.63566	14.59	15.24	14.87	15.02
2.71318	14.59	15.24	14.87	15.02
2.7907	14.6	15.24	14.87	15.03
2.86822	14.61	15.24	14.89	15.02
2.94574	14.61	15.24	14.88	15.03
3.02326	14.62	15.25	14.89	15.04
3.10078	14.62	15.25	14.9	15.04
3.17829	14.65	15.25	14.89	15.05
3.25581	14.65	15.25	14.9	15.06
3.33333	14.65	15.25	14.92	15.06
3.41085	14.66	15.25	14.91	15.07
3.48837	14.67	15.25	14.92	15.08
3.56589	14.68	15.26	14.93	15.09
3.64341	14.68	15.25	14.94	15.1
3.72093	14.68	15.27	14.95	15.11
3.79845	14.69	15.27	14.95	15.12
3.87597	14.7	15.27	14.95	15.13
3.95349	14.72	15.27	14.96	15.12
4.03101	14.7	15.28	14.95	15.13
4.10853	14.71	15.28	14.97	15.14
4.18605	14.71	15.29	14.97	15.14
4.26357	14.72	15.28	14.97	15.14
4.34109	14.72	15.29	14.97	15.14
4.4186	14.73	15.29	14.97	15.14
4.49612	14.72	15.3	14.98	15.14
4.57364	14.72	15.3	14.98	15.14
4.65116	14.72	15.29	14.97	15.14
4.72868	14.72	15.28	14.97	15.14
4.8062	14.72	15.29	14.98	15.14
4.88372	14.72	15.29	14.97	15.15
4.96124	14.73	15.27	14.97	15.14
5.03876	14.72	15.28	14.97	15.13
5.11628	14.71	15.28	14.96	15.13
5.1938	14.71	15.27	14.96	15.13
5.27132	14.67	15.27	14.95	15.13
5.34884	14.66	15.26	14.94	15.12
5.42636	14.66	15.25	14.92	15.09
5.50388	14.64	15.25	14.92	15.09
5.5814	14.64	15.25	14.91	15.09
5.65891	14.63	15.24	14.89	15.06
5.73643	14.64	15.23	14.89	15.06
5.81395	14.62	15.25	14.87	15.05
5.89147	14.61	15.24	14.87	15.04
5.96899	14.61	15.24	14.86	15.04
6.04651	14.6	15.25	14.86	15.04
6.12403	14.61	15.25	14.86	15.04
6.20155	14.6	15.25	14.85	15.03
6.27907	14.59	15.24	14.83	15.03
6.35659	14.59	15.24	14.83	15.03
6.43411	14.58	15.25	14.84	15.03
6.51163	14.6	15.25	14.84	15.03
6.58915	14.59	15.25	14.84	15.04
6.66667	14.59	15.25	14.84	15.04
6.74419	14.58	15.25	14.84	15.03
6.82171	14.58	15.25	14.84	15.03
6.89922	14.59	15.25	14.84	15.04
6.97674	14.59	15.25	14.84	15.03
7.05426	14.59	15.25	14.84	15.03
7.13178	14.58	15.24	14.84	15.04
7.2093	14.58	15.24	14.83	15.04
7.28682	14.58	15.24	14.84	15.03
7.36434	14.58	15.24	14.83	15.04
7.44186	14.58	15.25	14.83	15.04
7.51938	14.59	15.24	14.84	15.03
7.5969	14.59	15.25	14.85	15.04
7.67442	14.58	15.24	14.84	15.03
7.75194	14.59	15.25	14.84	15.03
7.82946	14.59	15.25	14.84	15.04
7.90698	14.58	15.25	14.83	15.04
7.9845	14.59	15.25	14.84	15.03
8.06202	14.59	15.25	14.84	15.03
8.13953	14.58	15.25	14.83	15.03
8.21705	14.58	15.25	14.84	15.04
8.29457	14.6	15.25	14.84	15.03
8.37209	14.58	15.25	14.85	15.03
8.44961	14.58	15.25	14.84	15.03
8.52713	14.6	15.24	14.84	15.03
8.60465	14.58	15.25	14.85	15.03
8.68217	14.59	15.26	14.84	15.03
8.75969	14.59	15.24	14.84	15.04
8.83721	14.59	15.25	14.84	15.04
8.91473	14.59	15.24	14.84	15.03
8.99225	14.59	15.24	14.84	15.04
9.06977	14.59	15.25	14.84	15.04
9.14729	14.59	15.25	14.83	15.03
9.22481	14.58	15.25	14.84	15.02
9.30233	14.59	15.24	14.83	15.03
9.37984	14.58	15.25	14.84	15.03
9.45736	14.58	15.25	14.85	15.03
9.53488	14.59	15.25	14.84	15.03
9.6124	14.59	15.24	14.84	15.03
9.68992	14.59	15.25	14.84	15.03
9.76744	14.59	15.25	14.84	15.04
9.84496	14.58	15.25	14.84	15.04
9.92248	14.58	15.24	14.83	15.02
10	14.59	15.24	14.84	15.03
10.0775	14.59	15.24	14.84	15.04
10.155	14.59	15.24	14.84	15.03
10.2326	14.59	15.25	14.84	15.04
10.3101	14.58	15.24	14.83	15.03
10.3876	14.58	15.25	14.84	15.04
10.4651	14.58	15.25	14.84	15.03
10.5426	14.59	15.25	14.83	15.03
10.6202	14.59	15.25	14.84	15.03
10.6977	14.59	15.25	14.83	15.04
10.7752	14.59	15.25	14.83	15.03
10.8527	14.6	15.24	14.83	15.03
10.9302	14.59	15.25	14.83	15.02
11.0077	14.58	15.24	14.84	15.03
11.0853	14.59	15.25	14.83	15.02
11.1628	14.6	15.24	14.83	15.03
11.2403	14.58	15.24	14.83	15.03
11.3178	14.58	15.24	14.84	15.02
11.3954	14.59	15.24	14.83	15.03
11.4729	14.59	15.24	14.83	15.02
11.5504	14.6	15.24	14.83	15.03
11.6279	14.59	15.24	14.84	15.03
11.7054	14.59	15.24	14.84	15.04
11.7829	14.59	15.24	14.84	15.03
11.8605	14.59	15.25	14.84	15.04
11.938	14.58	15.24	14.83	15.03
12.0155	14.58	15.25	14.84	15.04
12.093	14.58	15.25	14.84	15.03
12.1705	14.59	15.25	14.83	15.03
12.2481	14.59	15.25	14.84	15.03
12.3256	14.59	15.25	14.83	15.04
12.4031	14.59	15.25	14.83	15.03
12.4806	14.6	15.24	14.83	15.03
12.5581	14.59	15.25	14.83	15.02
12.6357	14.58	15.24	14.84	15.03
12.7132	14.59	15.25	14.83	15.02
12.7907	14.6	15.24	14.83	15.03
12.8682	14.58	15.24	14.83	15.03
12.9457	14.58	15.24	14.84	15.02
13.0233	14.59	15.24	14.83	15.03
13.1008	14.59	15.24	14.83	15.02
13.1783	14.6	15.24	14.83	15.03
13.2558	14.6	15.24	14.83	15.029
13.3333	14.6	15.24	14.83	15.029
13.4108	14.61	15.23	14.82	15.039
13.4884	14.6	15.23	14.83	15.029
13.5659	14.59	15.23	14.82	15.039
13.6434	14.6	15.24	14.83	15.029
13.7209	14.6	15.23	14.82	15.029
13.7985	14.6	15.24	14.83	15.039
13.876	14.6	15.24	14.83	15.039
13.9535	14.62	15.24	14.83	15.029
14.031	14.6	15.24	14.82	15.029
14.1085	14.61	15.24	14.81	15.029
14.186	14.59	15.23	14.83	15.029
14.2636	14.6	15.23	14.82	15.039
14.3411	14.61	15.24	14.81	15.029
14.4186	14.62	15.24	14.83	15.039
14.4961	14.62	15.23	14.82	15.029
14.5736	14.62	15.23	14.82	15.029
14.6512	14.62	15.24	14.82	15.039
14.7287	14.64	15.23	14.81	15.039
14.8062	14.6	15.24	14.83	15.029
14.8837	14.6	15.24	14.83	15.029
14.9612	14.61	15.23	14.82	15.039
15.0388	14.6	15.23	14.83	15.029
15.1163	14.59	15.23	14.82	15.039
15.1938	14.6	15.24	14.83	15.029
15.2713	14.6	15.23	14.82	15.029
15.3488	14.6	15.24	14.83	15.039
15.4264	14.6	15.24	14.83	15.039
15.5039	14.62	15.24	14.83	15.029
15.5814	14.6	15.24	14.82	15.029
15.6589	14.61	15.24	14.81	15.029
15.7364	14.59	15.23	14.83	15.029
15.814	14.6	15.23	14.82	15.039
15.8915	14.61	15.24	14.81	15.029
15.969	14.62	15.24	14.83	15.039
16.0465	14.62	15.23	14.82	15.029
16.124	14.62	15.23	14.82	15.029
16.2016	14.62	15.24	14.82	15.039
16.2791	14.64	15.23	14.81	15.039
16.3566	14.64	15.23	14.82	15.049
16.4341	14.64	15.22	14.81	15.059
16.5116	14.64	15.23	14.82	15.069
16.5892	14.64	15.25	14.83	15.089
16.6667	14.65	15.26	14.83	15.089
16.7442	14.65	15.25	14.83	15.089
16.8217	14.64	15.26	14.84	15.099
16.8992	14.66	15.27	14.83	15.129
16.9767	14.65	15.28	14.83	15.149
17.0543	14.66	15.28	14.82	15.179
17.1318	14.66	15.29	14.84	15.199
17.2093	14.68	15.3	14.85	15.219
17.2868	14.68	15.31	14.84	15.229
17.3643	14.67	15.32	14.85	15.239
17.4419	14.69	15.33	14.85	15.249
17.5194	14.69	15.35	14.85	15.249
17.5969	14.7	15.35	14.85	15.249
17.6744	14.69	15.37	14.84	15.249
17.7519	14.69	15.39	14.85	15.249
17.8295	14.7	15.4	14.85	15.249
17.907	14.7	15.42	14.84	15.259
17.9845	14.71	15.42	14.84	15.259
18.062	14.7	15.42	14.84	15.259
18.1395	14.7	15.42	14.84	15.259
18.2171	14.71	15.43	14.85	15.249
18.2946	14.69	15.42	14.85	15.249
18.3721	14.69	15.42	14.84	15.249
18.4496	14.69	15.42	14.84	15.249
18.5271	14.69	15.4	14.84	15.239
18.6046	14.69	15.37	14.84	15.239
18.6822	14.67	15.34	14.84	15.249
18.7597	14.66	15.3	14.84	15.229
18.8372	14.66	15.28	14.84	15.199
18.9147	14.65	15.26	14.84	15.149
18.9922	14.65	15.27	14.84	15.129
19.0698	14.63	15.26	14.84	15.119
19.1473	14.63	15.26	14.84	15.109
19.2248	14.61	15.25	14.83	15.079
19.3023	14.6	15.24	14.83	15.059
19.3798	14.61	15.26	14.83	15.049
19.4574	14.61	15.25	14.82	15.049
19.5349	14.61	15.25	14.83	15.029
19.6124	14.61	15.24	14.83	15.039
19.6899	14.61	15.23	14.82	15.029
19.7674	14.6	15.23	14.83	15.039
19.845	14.6	15.25	14.84	15.039
19.9225	14.6	15.25	14.83	15.039
20	14.59	15.24	14.81	15.029
20.0775	14.6	15.24	14.83	15.029
20.155	14.6	15.23	14.83	15.039
20.2326	14.59	15.24	14.83	15.029
20.3101	14.59	15.23	14.83	15.039
20.3876	14.6	15.24	14.82	15.049
20.4651	14.6	15.23	14.83	15.049
20.5426	14.6	15.24	14.82	15.049
20.6202	14.6	15.24	14.83	15.039
20.6977	14.6	15.24	14.83	15.039
20.7752	14.6	15.24	14.82	15.049
20.8527	14.6	15.24	14.82	15.039
20.9302	14.59	15.24	14.82	15.049
21.0078	14.59	15.24	14.82	15.039
21.0853	14.6	15.24	14.83	15.049
21.1628	14.59	15.24	14.82	15.039
21.2403	14.6	15.24	14.83	15.039
21.3178	14.61	15.24	14.83	15.029
21.3954	14.6	15.25	14.83	15.029
21.4729	14.6	15.24	14.83	15.039
21.5504	14.6	15.24	14.82	15.039
21.6279	14.61	15.25	14.83	15.039
21.7054	14.59	15.24	14.82	15.039
21.7829	14.61	15.24	14.83	15.029
21.8605	14.6	15.24	14.82	15.039
21.938	14.6	15.24	14.82	15.029
22.0155	14.62	15.24	14.83	15.029
22.093	14.6	15.24	14.83	15.029
22.1705	14.62	15.24	14.83	15.029
22.2481	14.61	15.23	14.82	15.039
22.3256	14.61	15.24	14.83	15.029
22.4031	14.59	15.24	14.83	15.039
22.4806	14.6	15.24	14.83	15.039
22.5581	14.6	15.23	14.83	15.029
22.6357	14.6	15.24	14.83	15.039
22.7132	14.61	15.25	14.84	15.029
22.7907	14.6	15.25	14.83	15.039
22.8682	14.6	15.24	14.83	15.029
22.9457	14.59	15.25	14.83	15.029
23.0233	14.61	15.25	14.83	15.029
23.1008	14.61	15.24	14.83	15.029
23.1783	14.61	15.25	14.83	15.029
23.2558	14.61	15.24	14.83	15.039
23.3333	14.6	15.24	14.83	15.029
23.4108	14.6	15.24	14.83	15.029
23.4884	14.6	15.24	14.83	15.029
23.5659	14.61	15.24	14.83	15.039
23.6434	14.6	15.24	14.83	15.039
23.7209	14.6	15.24	14.83	15.039
23.7984	14.6	15.25	14.83	15.039
23.876	14.6	15.25	14.82	15.029
23.9535	14.61	15.23	14.82	15.039
24.031	14.6	15.23	14.83	15.039
24.1085	14.61	15.24	14.83	15.039
24.1861	14.6	15.24	14.83	15.039
24.2636	14.6	15.23	14.83	15.029
24.3411	14.6	15.23	14.82	15.029
24.4186	14.6	15.24	14.83	15.039
24.4961	14.6	15.23	14.83	15.039
24.5736	14.6	15.24	14.81	15.029
24.6512	14.6	15.24	14.82	15.029
24.7287	14.61	15.23	14.83	15.039
24.8062	14.61	15.25	14.83	15.029
24.8837	14.61	15.24	14.83	15.039
24.9612	14.6	15.24	14.83	15.029
25.0388	14.6	15.24	14.83	15.029
25.1163	14.6	15.24	14.83	15.029
25.1938	14.61	15.24	14.83	15.039
25.2713	14.6	15.24	14.83	15.039
25.3488	14.6	15.24	14.83	15.039
25.4264	14.6	15.25	14.83	15.039
25.5039	14.6	15.25	14.82	15.029
25.5814	14.61	15.23	14.82	15.039
25.6589	14.6	15.23	14.83	15.039
25.7364	14.61	15.24	14.83	15.039
25.8139	14.6	15.24	14.83	15.039
25.8915	14.6	15.23	14.83	15.029
25.969	14.6	15.23	14.82	15.029
26.0465	14.6	15.24	14.83	15.039
26.124	14.6	15.23	14.83	15.039
26.2016	14.6	15.24	14.81	15.029
26.2791	14.6	15.24	14.82	15.029
26.3566	14.61	15.23	14.83	15.039
26.4341	14.61	15.24	14.82	15.029
26.5116	14.61	15.24	14.82	15.029
26.5892	14.6	15.23	14.83	15.029
26.6667	14.61	15.24	14.83	15.029
26.7442	14.61	15.24	14.82	15.029
26.8217	14.62	15.23	14.83	15.029
26.8992	14.6	15.24	14.83	15.029
26.9767	14.61	15.24	14.83	15.029
27.0543	14.61	15.24	14.82	15.039
27.1318	14.61	15.24	14.83	15.029
27.2093	14.6	15.24	14.83	15.039
27.2868	14.61	15.24	14.83	15.029
27.3643	14.61	15.24	14.82	15.039
27.4419	14.6	15.24	14.83	15.029
27.5194	14.6	15.24	14.82	15.039
27.5969	14.61	15.24	14.82	15.019
27.6744	14.61	15.24	14.82	15.029
27.7519	14.6	15.24	14.83	15.029
27.8295	14.61	15.24	14.82	15.029
27.907	14.6	15.24	14.83	15.029
27.9845	14.61	15.24	14.82	15.029
28.062	14.61	15.24	14.82	15.029
28.1395	14.6	15.23	14.83	15.029
28.2171	14.61	15.24	14.83	15.029
28.2946	14.61	15.24	14.82	15.029
28.3721	14.62	15.23	14.83	15.029
28.4496	14.6	15.24	14.83	15.029
28.5271	14.61	15.24	14.83	15.029
28.6046	14.61	15.24	14.82	15.039
28.6822	14.61	15.24	14.83	15.029
28.7597	14.6	15.24	14.83	15.039
28.8372	14.61	15.24	14.83	15.029
28.9147	14.61	15.24	14.82	15.039
28.9922	14.6	15.24	14.83	15.029
29.0698	14.6	15.24	14.82	15.039
29.1473	14.61	15.24	14.82	15.019
29.2248	14.61	15.24	14.82	15.029
29.3023	14.6	15.24	14.83	15.029
29.3798	14.61	15.24	14.82	15.029
29.4574	14.6	15.24	14.83	15.029
29.5349	14.61	15.24	14.83	15.029
29.6124	14.6	15.24	14.82	15.029
29.6899	14.6	15.24	14.83	15.039
29.7674	14.62	15.25	14.83	15.049
29.845	14.6	15.26	14.84	15.049
29.9225	14.59	15.28	14.84	15.069
30	14.59	15.28	14.85	15.099
30.0775	14.61	15.33	14.84	15.099
30.155	14.6	15.33	14.86	15.129
30.2326	14.61	15.35	14.87	15.129
30.3101	14.61	15.38	14.88	15.129
30.3876	14.61	15.39	14.89	15.149
30.4651	14.62	15.41	14.9	15.159
30.5426	14.64	15.4	14.91	15.169
30.6202	14.62	15.4	14.91	15.169
30.6977	14.62	15.4	14.91	15.199
30.7752	14.63	15.41	14.92	15.199
30.8527	14.62	15.42	14.92	15.199
30.9302	14.61	15.42	14.91	15.199
31.0078	14.62	15.42	14.92	15.189
31.0853	14.63	15.41	14.92	15.189
31.1628	14.62	15.4	14.91	15.189
31.2403	14.62	15.41	14.9	15.169
31.3178	14.63	15.41	14.91	15.149
31.3954	14.61	15.4	14.9	15.149
31.4729	14.61	15.39	14.9	15.139
31.5504	14.61	15.37	14.88	15.139
31.6279	14.61	15.33	14.88	15.149
31.7054	14.6	15.31	14.88	15.109
31.7829	14.6	15.26	14.87	15.069
31.8605	14.61	15.26	14.85	15.049
31.938	14.6	15.25	14.85	15.039
32.0155	14.6	15.25	14.83	15.039
32.093	14.63	15.24	14.83	15.029
32.1705	14.6	15.24	14.83	15.039
32.2481	14.61	15.25	14.84	15.039
32.3256	14.6	15.24	14.83	15.029
32.4031	14.6	15.24	14.83	15.029
32.4806	14.6	15.25	14.83	15.029
32.5581	14.61	15.24	14.83	15.029
32.6357	14.61	15.24	14.83	15.029
32.7132	14.61	15.25	14.82	15.039
32.7907	14.61	15.24	14.83	15.039
32.8682	14.61	15.23	14.83	15.039
32.9457	14.6	15.25	14.83	15.039
33.0233	14.61	15.25	14.83	15.029
33.1008	14.61	15.23	14.83	15.029
33.1783	14.61	15.24	14.83	15.039
33.2558	14.63	15.25	14.83	15.039
33.3333	14.62	15.23	14.83	15.029
33.4109	14.6	15.24	14.83	15.029
33.4884	14.61	15.23	14.83	15.029
33.5659	14.61	15.24	14.83	15.039
33.6434	14.6	15.24	14.82	15.039
33.7209	14.61	15.24	14.83	15.029
33.7985	14.61	15.24	14.83	15.029
33.876	14.6	15.24	14.83	15.039
33.9535	14.61	15.23	14.83	15.039
34.031	14.6	15.25	14.83	15.029
34.1085	14.61	15.24	14.84	15.029
34.1861	14.61	15.24	14.82	15.029
34.2636	14.61	15.24	14.83	15.039
34.3411	14.61	15.24	14.83	15.039
34.4186	14.61	15.24	14.83	15.029
34.4961	14.61	15.25	14.83	15.039
34.5736	14.61	15.24	14.83	15.029
34.6512	14.61	15.24	14.84	15.029
34.7287	14.61	15.24	14.83	15.039
34.8062	14.61	15.25	14.84	15.029
34.8837	14.61	15.22	14.83	15.029
34.9612	14.61	15.24	14.83	15.029
35.0388	14.6	15.24	14.82	15.029
35.1163	14.63	15.24	14.83	15.039
35.1938	14.61	15.25	14.83	15.029
35.2713	14.62	15.25	14.83	15.039
35.3488	14.61	15.24	14.82	15.029
35.4264	14.6	15.25	14.83	15.019
35.5039	14.62	15.24	14.82	15.029
35.5814	14.6	15.25	14.83	15.029
35.6589	14.6	15.25	14.83	15.039
35.7364	14.61	15.25	14.83	15.039
35.8139	14.61	15.24	14.82	15.029
35.8915	14.61	15.24	14.83	15.029
35.969	14.61	15.23	14.82	15.029
36.0465	14.61	15.24	14.82	15.029
36.124	14.62	15.24	14.83	15.029
36.2015	14.61	15.24	14.82	15.029
36.2791	14.61	15.24	14.83	15.039
36.3566	14.61	15.24	14.83	15.039
36.4341	14.62	15.24	14.83	15.029
36.5116	14.61	15.24	14.83	15.029
36.5891	14.62	15.24	14.83	15.029
36.6667	14.6	15.23	14.82	15.029
36.7442	14.61	15.24	14.83	15.029
36.8217	14.61	15.24	14.84	15.029
36.8992	14.61	15.25	14.83	15.029
36.9767	14.62	15.24	14.83	15.039
37.0543	14.6	15.22	14.83	15.039
37.1318	14.6	15.25	14.82	15.029
37.2093	14.62	15.24	14.83	15.029
37.2868	14.6	15.24	14.83	15.029
37.3643	14.61	15.24	14.83	15.029
37.4419	14.63	15.24	14.82	15.029
37.5194	14.6	15.24	14.83	15.039
37.5969	14.61	15.24	14.83	15.039
37.6744	14.61	15.24	14.83	15.039
37.7519	14.61	15.22	14.82	15.039
37.8295	14.61	15.23	14.83	15.039
37.907	14.61	15.25	14.83	15.029
37.9845	14.61	15.24	14.83	15.039
38.062	14.62	15.24	14.83	15.029
38.1395	14.61	15.24	14.83	15.029
38.2171	14.62	15.24	14.83	15.029
38.2946	14.6	15.23	14.82	15.029
38.3721	14.61	15.24	14.83	15.029
38.4496	14.61	15.24	14.84	15.029
38.5271	14.61	15.25	14.83	15.029
38.6046	14.62	15.24	14.83	15.039
38.6822	14.6	15.22	14.83	15.039
38.7597	14.6	15.25	14.82	15.029
38.8372	14.62	15.24	14.83	15.029
38.9147	14.6	15.24	14.83	15.029
38.9922	14.61	15.24	14.83	15.029
39.0698	14.63	15.24	14.82	15.029
39.1473	14.6	15.24	14.83	15.039
39.2248	14.61	15.24	14.83	15.039
39.3023	14.61	15.24	14.83	15.039
39.3798	14.61	15.22	14.82	15.039
39.4574	14.61	15.23	14.83	15.039
39.5349	14.61	15.25	14.83	15.029
39.6124	14.61	15.24	14.83	15.029
39.6899	14.61	15.23	14.83	15.039
39.7674	14.61	15.24	14.82	15.03
39.845	14.61	15.24	14.82	15.04
39.9225	14.6	15.24	14.82	15.03
40	14.6	15.22	14.82	15.04
40.0775	14.61	15.23	14.82	15.04
40.155	14.61	15.23	14.82	15.04
40.2326	14.6	15.24	14.82	15.04
40.3101	14.61	15.24	14.82	15.03
40.3876	14.6	15.23	14.82	15.04
40.4651	14.6	15.23	14.82	15.04
40.5426	14.6	15.24	14.81	15.03
40.6202	14.6	15.24	14.81	15.03
40.6977	14.61	15.24	14.81	15.04
40.7752	14.6	15.24	14.81	15.04
40.8527	14.6	15.24	14.82	15.04
40.9302	14.59	15.24	14.82	15.03
41.0078	14.6	15.24	14.81	15.03
41.0853	14.6	15.24	14.82	15.02
41.1628	14.61	15.24	14.83	15.029
41.2403	14.61	15.23	14.83	15.039
41.3178	14.61	15.24	14.82	15.03
41.3954	14.61	15.24	14.82	15.04
41.4729	14.6	15.24	14.82	15.03
41.5504	14.6	15.22	14.82	15.04
41.6279	14.61	15.23	14.82	15.04
41.7054	14.61	15.23	14.82	15.04
41.7829	14.6	15.24	14.82	15.04
41.8605	14.61	15.24	14.82	15.03
41.938	14.6	15.23	14.82	15.04
42.0155	14.6	15.23	14.82	15.04
42.093	14.6	15.24	14.81	15.03
42.1705	14.6	15.24	14.81	15.03
42.2481	14.61	15.24	14.81	15.04
42.3256	14.6	15.24	14.81	15.04
42.4031	14.6	15.24	14.82	15.04
42.4806	14.59	15.24	14.82	15.03
42.5581	14.6	15.24	14.81	15.03
42.6357	14.6	15.24	14.82	15.02
42.7132	14.59	15.24	14.81	15.02
42.7907	14.6	15.24	14.82	15.03
42.8682	14.6	15.23	14.81	15.04
42.9457	14.6	15.24	14.82	15.04
43.0233	14.6	15.23	14.82	15.03
43.1008	14.6	15.24	14.81	15.04
43.1783	14.62	15.25	14.82	15.05
43.2558	14.62	15.26	14.82	15.05
43.3333	14.61	15.28	14.81	15.06
43.4109	14.59	15.44	14.82	15.07
43.4884	14.58	15.46	14.85	15.09
43.5659	14.57	15.51	14.92	15.24
43.6434	14.56	15.55	14.95	15.27
43.7209	14.56	15.57	14.96	15.34
43.7985	14.56	15.62	14.98	15.39
43.876	14.56	15.65	15.01	15.41
43.9535	14.57	15.68	15.03	15.43
44.031	14.57	15.72	15.05	15.47
44.1085	14.58	15.75	15.08	15.5
44.1861	14.62	15.77	15.11	15.54
44.2636	14.64	15.83	15.14	15.57
44.3411	14.67	15.86	15.19	15.61
44.4186	14.7	15.91	15.21	15.7
44.4961	14.72	15.94	15.22	15.72
44.5736	14.75	15.95	15.24	15.76
44.6512	14.78	15.97	15.26	15.79
44.7287	14.79	16	15.27	15.8
44.8062	14.8	16.02	15.29	15.84
44.8837	14.81	16.05	15.31	15.86
44.9612	14.83	16.06	15.32	15.86
45.0388	14.84	16.07	15.34	15.87
45.1163	14.87	16.11	15.35	15.89
45.1938	14.86	16.11	15.38	15.92
45.2713	14.89	16.12	15.38	15.94
45.3488	14.88	16.13	15.39	15.95
45.4264	14.88	16.14	15.41	15.93
45.5039	14.88	16.13	15.39	15.94
45.5814	14.88	16.13	15.4	15.95
45.6589	14.88	16.14	15.4	15.94
45.7364	14.88	16.13	15.39	15.94
45.8139	14.88	16.13	15.38	15.92
45.8915	14.85	16.12	15.38	15.91
45.969	14.82	16.08	15.37	15.88
46.0465	14.81	16.05	15.3	15.86
46.124	14.76	15.98	15.26	15.77
46.2015	14.72	15.9	15.21	15.73
46.2791	14.68	15.85	15.16	15.65
46.3566	14.62	15.8	15.12	15.54
46.4341	14.6	15.73	15.07	15.4
46.5116	14.59	15.58	15.04	15.31
46.5891	14.6	15.44	15.02	15.16
46.6667	14.6	15.34	14.91	15.08
46.7442	14.59	15.31	14.85	15.05
46.8217	14.6	15.28	14.84	15.07
46.8992	14.61	15.29	14.85	15.06
46.9767	14.61	15.29	14.84	15.05
47.0543	14.62	15.29	14.83	15.05
47.1318	14.61	15.3	14.83	15.06
47.2093	14.62	15.28	14.84	15.07
47.2868	14.61	15.29	14.84	15.06
47.3643	14.62	15.29	14.85	15.07
47.4419	14.62	15.29	14.84	15.06
47.5194	14.61	15.29	14.84	15.06
47.5969	14.61	15.29	14.83	15.06
47.6744	14.62	15.28	14.83	15.07
47.7519	14.62	15.29	14.83	15.07
47.8295	14.6	15.28	14.83	15.07
47.907	14.61	15.29	14.83	15.07
47.9845	14.62	15.28	14.84	15.07
48.062	14.61	15.29	14.84	15.06
48.1395	14.62	15.28	14.83	15.07
48.2171	14.61	15.28	14.84	15.07
48.2946	14.61	15.29	14.84	15.07
48.3721	14.61	15.29	14.84	15.06
48.4496	14.62	15.29	14.84	15.07
48.5271	14.61	15.29	14.84	15.06
48.6046	14.61	15.29	14.84	15.08
48.6822	14.61	15.29	14.84	15.07
48.7597	14.62	15.28	14.84	15.07
48.8372	14.62	15.28	14.83	15.07
48.9147	14.62	15.27	14.84	15.07
48.9922	14.62	15.28	14.84	15.06
49.0698	14.62	15.28	14.83	15.07
49.1473	14.62	15.29	14.84	15.08
49.2248	14.62	15.28	14.84	15.07
49.3023	14.62	15.28	14.84	15.07
49.3798	14.61	15.3	14.84	15.07
49.4574	14.6	15.28	14.84	15.07
49.5349	14.62	15.28	14.83	15.07
49.6124	14.61	15.29	14.84	15.07
49.6899	14.61	15.29	14.84	15.07
49.7674	14.62	15.28	14.83	15.07
49.845	14.6	15.27	14.84	15.06
49.9225	14.61	15.28	14.83	15.06
50	14.62	15.28	14.84	15.08
50.0775	14.61	15.28	14.83	15.07
50.155	14.61	15.28	14.83	15.07
50.2326	14.6	15.28	14.84	15.07
50.3101	14.61	15.28	14.84	15.08
50.3876	14.61	15.28	14.84	15.07
50.4651	14.61	15.29	14.84	15.07
50.5426	14.61	15.28	14.84	15.07
50.6202	14.61	15.28	14.84	15.06
50.6977	14.61	15.28	14.84	15.07
50.7752	14.61	15.28	14.84	15.07
50.8527	14.6	15.28	14.83	15.07
50.9302	14.61	15.28	14.84	15.08
51.0078	14.62	15.28	14.84	15.07
51.0853	14.61	15.28	14.83	15.07
51.1628	14.62	15.27	14.83	15.06
51.2403	14.61	15.27	14.84	15.08
51.3178	14.6	15.27	14.84	15.06
51.3954	14.62	15.28	14.83	15.07
51.4729	14.6	15.27	14.84	15.06
51.5504	14.61	15.28	14.83	15.06
51.6279	14.62	15.28	14.84	15.08
51.7054	14.61	15.28	14.83	15.07
51.7829	14.61	15.28	14.83	15.07
51.8605	14.6	15.28	14.84	15.07
51.938	14.61	15.28	14.84	15.08
52.0155	14.61	15.28	14.84	15.07
52.093	14.61	15.29	14.84	15.07
52.1705	14.61	15.28	14.84	15.07
52.2481	14.61	15.28	14.84	15.06
52.3256	14.61	15.28	14.84	15.07
52.4031	14.61	15.28	14.84	15.07
52.4806	14.6	15.28	14.83	15.07
52.5581	14.61	15.28	14.84	15.08
52.6357	14.62	15.28	14.84	15.07
52.7132	14.61	15.28	14.83	15.07
52.7907	14.62	15.27	14.83	15.06
52.8682	14.61	15.27	14.84	15.08
52.9457	14.6	15.27	14.84	15.06
