# Supplementary material for: Imperceptible, designable, and scalable braided electronic cord
Source: Nat Commun. 2022 Nov 19;13:7097. doi: 10.1038/s41467-022-34918-x (PMC9675780; doi:10.1038/s41467-022-34918-x)
Supplement: Supplementary file 6 — Source Data [file 41467_2022_34918_MOESM6_ESM.zip › Supplementary Source Data/SI/figure S4/figureS4a.xlsx]

## Sheet: Sheet1
	C			C			C			C			C			C			C			C			C			C			C
	pF			pF			pF			pF			pF			pF			pF			pF			pF			pF			pF
-10℃	-10℃		-5℃	-5℃		0℃	0℃		5℃	5℃		10℃	10℃		15℃	15℃		20℃	20℃		25℃	25℃		30℃	30℃		35℃	35℃		40℃	40℃
4.02156e-11	40.2156	39.3585	3.83072e-11	38.3072	39.2943	3.98336e-11	39.8336	39.0958	4.01398e-11	40.1399	39.004	4.01065e-11	40.1065	38.8487	3.73044e-11	37.3044	38.6325	3.75817e-11	37.5817	38.3714	3.71951e-11	37.1951	38.2018	3.79379e-11	37.9379	37.8574	3.73365e-11	37.3365	37.877	3.71668e-11	37.1668	37.5965
3.82158e-11	38.2159	0.784641	3.94792e-11	39.4792	0.796459	3.83222e-11	38.3222	0.817349	3.78866e-11	37.8866	0.810592	3.81288e-11	38.1288	0.83217	4.00487e-11	40.0487	0.819716	3.94295e-11	39.4295	0.823879	3.9386e-11	39.386	0.805494	3.74723e-11	37.4723	0.814056	3.86305e-11	38.6305	0.823006	3.84872e-11	38.4872	0.833149
4.01802e-11	40.1802		3.91049e-11	39.1049		3.88974e-11	38.8974		3.992e-11	39.92		3.8749e-11	38.749		3.79642e-11	37.9642		3.78232e-11	37.8232		3.74777e-11	37.4777		3.87095e-11	38.7095		3.69692e-11	36.9692		3.63839e-11	36.3839
3.83868e-11	38.3868		3.91029e-11	39.1029		3.95696e-11	39.5696		3.83396e-11	38.3396		3.93793e-11	39.3793		3.88311e-11	38.8311		3.84107e-11	38.4107		3.85974e-11	38.5974		3.67398e-11	36.7398		3.89756e-11	38.9756		3.86453e-11	38.6453
4.04186e-11	40.4186		3.99046e-11	39.9046		3.80898e-11	38.0898		3.91709e-11	39.1709		3.81485e-11	38.1485		3.90411e-11	39.0411		3.85545e-11	38.5545		3.83361e-11	38.3361		3.94654e-11	39.4654		3.69596e-11	36.9596		3.66263e-11	36.6263
3.91769e-11	39.1769		3.84423e-11	38.4423		4.05393e-11	40.5393		3.93293e-11	39.3293		3.98368e-11	39.8368		3.82054e-11	38.2054		3.76084e-11	37.6084		3.75315e-11	37.5315		3.69829e-11	36.9829		3.82437e-11	38.2437		3.80156e-11	38.0156
3.95555e-11	39.5555		4.03974e-11	40.3974		3.79631e-11	37.9631		3.85104e-11	38.5104		3.75157e-11	37.5157		3.96583e-11	39.6583		3.95996e-11	39.5996		3.91171e-11	39.1171		3.84506e-11	38.4507		3.81567e-11	38.1567		3.77099e-11	37.7099
3.97651e-11	39.7651		3.84835e-11	38.4836		3.96924e-11	39.6924		4.00168e-11	40.0168		3.99687e-11	39.9688		3.77126e-11	37.7126		3.74432e-11	37.4432		3.71524e-11	37.1524		3.78546e-11	37.8546		3.73078e-11	37.3078		3.68495e-11	36.8495
3.84058e-11	38.4058		4.01601e-11	40.1601		3.84984e-11	38.4984		3.76506e-11	37.6506		3.82641e-11	38.2641		3.98483e-11	39.8483		3.96545e-11	39.6545		3.93775e-11	39.3775		3.76513e-11	37.6513		3.84533e-11	38.4533		3.82385e-11	38.2385
4.04058e-11	40.4058		3.90287e-11	39.0286		3.8967e-11	38.967		4.01893e-11	40.1893		3.8886e-11	38.886		3.76358e-11	37.6358		3.75886e-11	37.5886		3.74642e-11	37.4642		3.86461e-11	38.6461		3.69481e-11	36.9481		3.68373e-11	36.8373
3.84075e-11	38.4075		3.91373e-11	39.1373		3.96223e-11	39.6223		3.85301e-11	38.5301		3.89516e-11	38.9516		3.93929e-11	39.3929		3.87539e-11	38.7539		3.85565e-11	38.5565		3.66128e-11	36.6128		3.93811e-11	39.3811		3.89234e-11	38.9234
3.99039e-11	39.9039		3.99081e-11	39.9081		3.80665e-11	38.0665		3.92005e-11	39.2005		3.82015e-11	38.2015		3.86963e-11	38.6963		3.87302e-11	38.7302		3.84502e-11	38.4502		3.8814e-11	38.814		3.69126e-11	36.9126		3.66529e-11	36.6529
3.88525e-11	38.8525		3.85033e-11	38.5033		4.01487e-11	40.1487		3.92842e-11	39.2842		3.99878e-11	39.9878		3.81564e-11	38.1564		3.77885e-11	37.7885		3.76419e-11	37.6419		3.67911e-11	36.7911		3.84767e-11	38.4767		3.84013e-11	38.4013
3.90336e-11	39.0336		4.04812e-11	40.4812		3.82152e-11	38.2152		3.82021e-11	38.2021		3.75033e-11	37.5033		3.93279e-11	39.3279		3.95071e-11	39.507		3.9122e-11	39.122		3.87638e-11	38.7638		3.75417e-11	37.5417		3.74439e-11	37.4439
3.96513e-11	39.6513		3.82915e-11	38.2915		3.97484e-11	39.7484		4.0081e-11	40.081		3.98486e-11	39.8486		3.73667e-11	37.3666		3.72832e-11	37.2832		3.68779e-11	36.8779		3.75229e-11	37.5229		3.75331e-11	37.5331		3.75436e-11	37.5436
3.86924e-11	38.6924		4.04327e-11	40.4327		3.87666e-11	38.7666		3.81126e-11	38.1126		3.81035e-11	38.1035		3.95388e-11	39.5388		3.96682e-11	39.6682		3.93243e-11	39.3243		3.79046e-11	37.9046		3.85883e-11	38.5883		3.81631e-11	38.1631
4.03899e-11	40.3899		3.88145e-11	38.8145		3.90682e-11	39.0682		3.98785e-11	39.8785		3.90007e-11	39.0007		3.75833e-11	37.5833		3.75408e-11	37.5408		3.7448e-11	37.448		3.85089e-11	38.5089		3.68939e-11	36.8939		3.64659e-11	36.4659
3.83769e-11	38.3769		3.91235e-11	39.1235		3.95123e-11	39.5123		3.84069e-11	38.4069		3.88039e-11	38.8039		3.91154e-11	39.1154		3.86765e-11	38.6765		3.89701e-11	38.9701		3.72793e-11	37.2793		3.89399e-11	38.9399		3.88797e-11	38.8797
4.05558e-11	40.5558		3.99153e-11	39.9153		3.83232e-11	38.3232		3.92049e-11	39.2049		3.82837e-11	38.2837		3.88376e-11	38.8376		3.84409e-11	38.4409		3.81025e-11	38.1025		3.89093e-11	38.9093		3.65379e-11	36.5379		3.62728e-11	36.2728
3.88336e-11	38.8336		3.82752e-11	38.2752		4.04678e-11	40.4678		3.9074e-11	39.074		3.97471e-11	39.7471		3.82976e-11	38.2976		3.7685e-11	37.685		3.76339e-11	37.6339		3.69917e-11	36.9917		3.91588e-11	39.1588		3.86262e-11	38.6262
3.92634e-11	39.2634		4.04283e-11	40.4284		3.80236e-11	38.0236		3.82744e-11	38.2744		3.75353e-11	37.5353		3.92128e-11	39.2128		3.92999e-11	39.2999		3.93287e-11	39.3287		3.90694e-11	39.0694		3.78005e-11	37.8004		3.68976e-11	36.8976
4.00814e-11	40.0814		3.84442e-11	38.4442		3.98416e-11	39.8416		4.00714e-11	40.0714		4.00255e-11	40.0255		3.74359e-11	37.4359		3.73123e-11	37.3123		3.70736e-11	37.0736		3.74812e-11	37.4812		3.78907e-11	37.8907		3.76499e-11	37.6499
3.87322e-11	38.7322		4.02408e-11	40.2408		3.84897e-11	38.4897		3.76325e-11	37.6325		3.78624e-11	37.8624		4.01262e-11	40.1262		3.98411e-11	39.8411		3.93384e-11	39.3384		3.82348e-11	38.2348		3.85785e-11	38.5785		3.77317e-11	37.7317
4.04865e-11	40.4865		3.87811e-11	38.7811		3.9032e-11	39.032		4.01718e-11	40.1718		3.93082e-11	39.3083		3.75825e-11	37.5825		3.75429e-11	37.5429		3.71624e-11	37.1624		3.82241e-11	38.2241		3.69396e-11	36.9396		3.64807e-11	36.4807
3.83685e-11	38.3685		3.90901e-11	39.0901		3.97079e-11	39.7079		3.8458e-11	38.458		3.88354e-11	38.8354		3.93427e-11	39.3427		3.89233e-11	38.9233		3.89249e-11	38.9248		3.73896e-11	37.3896		3.9168e-11	39.168		3.87254e-11	38.7254
4.01895e-11	40.1895		3.98025e-11	39.8025		3.8115e-11	38.115		3.93881e-11	39.3881		3.81838e-11	38.1838		3.84995e-11	38.4995		3.81371e-11	38.1371		3.80174e-11	38.0174		3.86376e-11	38.6376		3.69822e-11	36.9822		3.65062e-11	36.5062
3.89658e-11	38.9658		3.85132e-11	38.5132		4.01278e-11	40.1278		3.94444e-11	39.4444		3.9597e-11	39.597		3.82221e-11	38.2221		3.80047e-11	38.0047		3.77947e-11	37.7947		3.6493e-11	36.493		3.90406e-11	39.0406		3.83973e-11	38.3973
3.93756e-11	39.3756		4.03474e-11	40.3474		3.8095e-11	38.095		3.86595e-11	38.6595		3.75839e-11	37.5839		3.95237e-11	39.5237		3.9092e-11	39.092		3.88755e-11	38.8755		3.8998e-11	38.998		3.72132e-11	37.2132		3.69409e-11	36.9409
3.98394e-11	39.8394		3.82734e-11	38.2734		3.99381e-11	39.9381		3.99892e-11	39.9892		4.00901e-11	40.0901		3.75032e-11	37.5032		3.71867e-11	37.1867		3.67074e-11	36.7074		3.74151e-11	37.4151		3.79554e-11	37.9554		3.78457e-11	37.8457
3.85469e-11	38.5469		3.97375e-11	39.7375		3.84552e-11	38.4552		3.79087e-11	37.9087		3.81356e-11	38.1356		3.95881e-11	39.5881		3.95624e-11	39.5624		3.9396e-11	39.396		3.80676e-11	38.0676		3.82324e-11	38.2324		3.78517e-11	37.8517
4.03107e-11	40.3107		3.88249e-11	38.825		3.91437e-11	39.1437		3.9937e-11	39.937		3.93193e-11	39.3193		3.77181e-11	37.7181		3.76002e-11	37.6002		3.72775e-11	37.2775		3.83041e-11	38.304		3.71191e-11	37.1191		3.71331e-11	37.1331
3.83336e-11	38.3336		3.91777e-11	39.1777		3.9594e-11	39.594		3.83057e-11	38.3057		3.87845e-11	38.7846		3.92911e-11	39.2911		3.86881e-11	38.6881		3.89885e-11	38.9885		3.71739e-11	37.1739		3.88033e-11	38.8033		3.8718e-11	38.718
4.02152e-11	40.2152		3.95529e-11	39.5529		3.84979e-11	38.4979		3.9242e-11	39.242		3.83972e-11	38.3972		3.80857e-11	38.0857		3.79818e-11	37.9818		3.78856e-11	37.8856		3.86227e-11	38.6227		3.68012e-11	36.8012		3.65644e-11	36.5644
3.9575e-11	39.575		3.8181e-11	38.181		4.00368e-11	40.0369		3.91316e-11	39.1316		3.96825e-11	39.6825		3.84532e-11	38.4532		3.82401e-11	38.2401		3.78643e-11	37.8643		3.66193e-11	36.6193		3.90233e-11	39.0233		3.85975e-11	38.5975
3.96e-11	39.6		4.03188e-11	40.3188		3.80674e-11	38.0674		3.86039e-11	38.6039		3.79368e-11	37.9368		3.92179e-11	39.2179		3.93169e-11	39.3169		3.88536e-11	38.8536		3.90192e-11	39.0192		3.73629e-11	37.3629		3.64374e-11	36.4374
3.98486e-11	39.8486		3.8104e-11	38.104		4.00965e-11	40.0965		3.98225e-11	39.8225		3.9995e-11	39.995		3.77784e-11	37.7784		3.74735e-11	37.4735		3.73282e-11	37.3282		3.7024e-11	37.024		3.80664e-11	38.0664		3.81503e-11	38.1503
3.82459e-11	38.2459		4.02776e-11	40.2776		3.85249e-11	38.5249		3.76898e-11	37.6898		3.802e-11	38.02		3.96419e-11	39.6419		3.94713e-11	39.4713		3.92358e-11	39.2358		3.81948e-11	38.1948		3.7806e-11	37.806		3.74732e-11	37.4732
4.03221e-11	40.322		3.86616e-11	38.6616		3.91472e-11	39.1472		4.01331e-11	40.1331		3.91679e-11	39.1679		3.76931e-11	37.6931		3.71926e-11	37.1926		3.73455e-11	37.3455		3.77902e-11	37.7902		3.6861e-11	36.861		3.72749e-11	37.2749
3.8594e-11	38.594		3.91948e-11	39.1948		3.93775e-11	39.3775		3.81215e-11	38.1215		3.86106e-11	38.6106		3.9614e-11	39.614		3.94002e-11	39.4002		3.90256e-11	39.0256		3.75983e-11	37.5983		3.88215e-11	38.8215		3.83206e-11	38.3206
4.02749e-11	40.2749		3.96941e-11	39.6941		3.84313e-11	38.4313		3.90715e-11	39.0715		3.84204e-11	38.4205		3.82893e-11	38.2893		3.78246e-11	37.8246		3.75781e-11	37.5781		3.86315e-11	38.6315		3.62097e-11	36.2097		3.65611e-11	36.5611
3.87862e-11	38.7862		3.84407e-11	38.4408		4.00215e-11	40.0215		3.89147e-11	38.9147		3.96928e-11	39.6928		3.87787e-11	38.7787		3.85345e-11	38.5345		3.79931e-11	37.9931		3.67929e-11	36.7929		3.90609e-11	39.0609		3.83408e-11	38.3408
3.92905e-11	39.2905		4.0443e-11	40.443		3.77827e-11	37.7827		3.84968e-11	38.4968		3.76341e-11	37.6341		3.92567e-11	39.2567		3.91058e-11	39.1058		3.86644e-11	38.6644		3.87848e-11	38.7848		3.68081e-11	36.8081		3.62379e-11	36.2379
3.97254e-11	39.7254		3.81395e-11	38.1395		4.01036e-11	40.1036		4.01306e-11	40.1306		4.01159e-11	40.1159		3.77324e-11	37.7323		3.71581e-11	37.1581		3.72131e-11	37.2131		3.68183e-11	36.8183		3.83822e-11	38.3822		3.82756e-11	38.2756
3.84468e-11	38.4468		4.0352e-11	40.352		3.85807e-11	38.5807		3.77684e-11	37.7684		3.82134e-11	38.2134		3.93959e-11	39.3959		3.93343e-11	39.3344		3.89136e-11	38.9136		3.84875e-11	38.4875		3.799e-11	37.99		3.72419e-11	37.2419
4.03514e-11	40.3513		3.87313e-11	38.7313		3.92697e-11	39.2697		4.00117e-11	40.0117		3.95583e-11	39.5583		3.7604e-11	37.604		3.7124e-11	37.124		3.70359e-11	37.0359		3.76692e-11	37.6692		3.74414e-11	37.4414		3.75114e-11	37.5114
3.83875e-11	38.3875		3.92885e-11	39.2885		3.92678e-11	39.2678		3.84088e-11	38.4088		3.86368e-11	38.6367		3.94709e-11	39.4709		3.97314e-11	39.7313		3.92226e-11	39.2226		3.75635e-11	37.5635		3.85906e-11	38.5906		3.81781e-11	38.1781
4.02557e-11	40.2557		3.94257e-11	39.4257		3.87543e-11	38.7543		3.94625e-11	39.4625		3.84656e-11	38.4656		3.81689e-11	38.1689		3.74544e-11	37.4545		3.76045e-11	37.6045		3.87149e-11	38.7149		3.69951e-11	36.9951		3.65721e-11	36.5721
3.87962e-11	38.7962		3.85116e-11	38.5116		4.01293e-11	40.1293		3.91322e-11	39.1322		3.94174e-11	39.4174		3.8497e-11	38.497		3.85852e-11	38.5852		3.83974e-11	38.3974		3.71079e-11	37.1079		3.87896e-11	38.7896		3.83926e-11	38.3926
3.94167e-11	39.4167		4.0017e-11	40.017		3.78891e-11	37.8891		3.82672e-11	38.2672		3.76199e-11	37.6199		3.91502e-11	39.1502		3.84469e-11	38.4469		3.87871e-11	38.7871		3.92229e-11	39.2229		3.66295e-11	36.6295		3.62863e-11	36.2863
3.96903e-11	39.6903		3.81554e-11	38.1554		3.9736e-11	39.736		4.00754e-11	40.0754		4.01956e-11	40.1956		3.77219e-11	37.7219		3.76387e-11	37.6387		3.73758e-11	37.3757		3.68565e-11	36.8565		3.83151e-11	38.3151		3.87487e-11	38.7487
3.84239e-11	38.4239		4.03502e-11	40.3502		3.84044e-11	38.4044		3.77491e-11	37.7491		3.76779e-11	37.6779		3.99974e-11	39.9974		3.93542e-11	39.3542		3.92151e-11	39.2151		3.84193e-11	38.4193		3.76896e-11	37.6895		3.7174e-11	37.174
4.02451e-11	40.2451		3.87626e-11	38.7626		3.93553e-11	39.3553		4.03714e-11	40.3714		3.94394e-11	39.4394		3.76228e-11	37.6228		3.74564e-11	37.4564		3.68541e-11	36.8541		3.7373e-11	37.373		3.7579e-11	37.579		3.75548e-11	37.5548
3.79952e-11	37.9952		3.94159e-11	39.4159		3.94485e-11	39.4485		3.78993e-11	37.8993		3.84235e-11	38.4235		3.96006e-11	39.6005		3.96647e-11	39.6647		3.91149e-11	39.1149		3.74488e-11	37.4488		3.86096e-11	38.6096		3.75839e-11	37.584
4.03908e-11	40.3908		3.96308e-11	39.6308		3.86139e-11	38.6139		3.95393e-11	39.5393		3.86891e-11	38.6891		3.8105e-11	38.105		3.76035e-11	37.6035		3.76499e-11	37.6499		3.84996e-11	38.4996		3.67729e-11	36.7729		3.67315e-11	36.7315
3.89525e-11	38.9524		3.83711e-11	38.3711		4.0079e-11	40.079		3.90363e-11	39.0363		3.93635e-11	39.3635		3.87832e-11	38.7832		3.85999e-11	38.5999		3.83832e-11	38.3832		3.7038e-11	37.038		3.90849e-11	39.0849		3.87152e-11	38.7152
3.93377e-11	39.3377		4.0359e-11	40.359		3.80334e-11	38.0334		3.85803e-11	38.5802		3.76272e-11	37.6272		3.89412e-11	38.9412		3.83726e-11	38.3726		3.83382e-11	38.3382		3.90224e-11	39.0224		3.71437e-11	37.1437		3.65276e-11	36.5276
3.95378e-11	39.5378		3.79463e-11	37.9463		4.01772e-11	40.1773		3.97669e-11	39.7669		3.98419e-11	39.8419		3.77727e-11	37.7727		3.77691e-11	37.7691		3.77603e-11	37.7603		3.6504e-11	36.504		3.84686e-11	38.4686		3.89069e-11	38.9069
3.84719e-11	38.4719		4.01581e-11	40.1581		3.86422e-11	38.6422		3.797e-11	37.9701		3.77669e-11	37.7669		3.94848e-11	39.4849		3.93722e-11	39.3722		3.91052e-11	39.1052		3.88671e-11	38.8671		3.74948e-11	37.4948		3.67843e-11	36.7843
4.03474e-11	40.3474		3.87464e-11	38.7464		3.90935e-11	39.0935		3.98648e-11	39.8648		4.00625e-11	40.0625		3.75089e-11	37.5089		3.72812e-11	37.2812		3.71187e-11	37.1187		3.75302e-11	37.5302		3.75249e-11	37.5249		3.78938e-11	37.8938
3.84053e-11	38.4053		3.91974e-11	39.1974		3.92922e-11	39.2922		3.80291e-11	38.0291		3.84724e-11	38.4724		3.98268e-11	39.8268		3.97301e-11	39.7301		3.91885e-11	39.1885		3.78988e-11	37.8988		3.84694e-11	38.4694		3.76202e-11	37.6202
4.05265e-11	40.5265		3.95159e-11	39.5159		3.84637e-11	38.4637		3.92972e-11	39.2972		3.85161e-11	38.516		3.77298e-11	37.7298		3.75535e-11	37.5534		3.73898e-11	37.3898		3.84881e-11	38.4881		3.70091e-11	37.0091		3.68415e-11	36.8415
3.88222e-11	38.8222		3.88213e-11	38.8213		4.01759e-11	40.1759		3.88882e-11	38.8882		3.95974e-11	39.5974		3.90934e-11	39.0934		3.89125e-11	38.9125		3.8651e-11	38.651		3.69308e-11	36.9308		3.89996e-11	38.9997		3.83031e-11	38.3032
3.95394e-11	39.5394		4.03428e-11	40.3428		3.79273e-11	37.9273		3.85567e-11	38.5567		3.79334e-11	37.9334		3.86538e-11	38.6538		3.78533e-11	37.8533		3.78613e-11	37.8612		3.90846e-11	39.0846		3.69508e-11	36.9508		3.64459e-11	36.4459
3.98871e-11	39.8871		3.83021e-11	38.3021		4.03861e-11	40.3861		3.99543e-11	39.9543		3.98446e-11	39.8446		3.81449e-11	38.1449		3.81131e-11	38.1131		3.76777e-11	37.6777		3.68763e-11	36.8763		3.88158e-11	38.8158		3.85729e-11	38.5729
3.86822e-11	38.6822		4.03974e-11	40.3974		3.86206e-11	38.6206		3.77425e-11	37.7425		3.79475e-11	37.9475		3.98058e-11	39.8058		3.96069e-11	39.6069		3.89557e-11	38.9557		3.88069e-11	38.8069		3.76717e-11	37.6717		3.69475e-11	36.9475
4.02344e-11	40.2344		3.88129e-11	38.8129		3.94813e-11	39.4813		4.03379e-11	40.3379		3.9455e-11	39.455		3.75442e-11	37.5442		3.72792e-11	37.2792		3.71219e-11	37.1219		3.72016e-11	37.2016		3.79294e-11	37.9294		3.82909e-11	38.2909
3.84123e-11	38.4123		3.94432e-11	39.4432		3.90462e-11	39.0462		3.79164e-11	37.9164		3.82788e-11	38.2788		3.96676e-11	39.6675		3.98472e-11	39.8472		3.89745e-11	38.9745		3.7742e-11	37.742		3.83377e-11	38.3377		3.75061e-11	37.5061
4.01686e-11	40.1686		3.98503e-11	39.8503		3.80262e-11	38.0262		3.92007e-11	39.2007		3.87435e-11	38.7435		3.80109e-11	38.0109		3.7377e-11	37.377		3.75327e-11	37.5327		3.82152e-11	38.2152		3.69886e-11	36.9886		3.7229e-11	37.229
3.87716e-11	38.7716		3.89228e-11	38.9228		3.97647e-11	39.7647		3.87776e-11	38.7776		3.92228e-11	39.2228		3.91599e-11	39.1599		3.90769e-11	39.0769		3.87851e-11	38.7851		3.69781e-11	36.9781		3.87625e-11	38.7625		3.82283e-11	38.2283
3.94017e-11	39.4017		3.99144e-11	39.9144		3.78116e-11	37.8116		3.81645e-11	38.1645		3.78389e-11	37.8389		3.85922e-11	38.5922		3.83885e-11	38.3885		3.8189e-11	38.189		3.90269e-11	39.0269		3.65334e-11	36.5334		3.64324e-11	36.4324
3.97457e-11	39.7457		3.83056e-11	38.3056		4.04953e-11	40.4953		3.98083e-11	39.8083		3.98933e-11	39.8933		3.81136e-11	38.1136		3.80079e-11	38.0079		3.8146e-11	38.146		3.70569e-11	37.0569		3.89705e-11	38.9705		3.86979e-11	38.6979
3.86986e-11	38.6986		4.02441e-11	40.2441		3.83678e-11	38.3678		3.77762e-11	37.7762		3.748e-11	37.48		3.95525e-11	39.5525		3.92103e-11	39.2103		3.91006e-11	39.1006		3.8885e-11	38.885		3.71079e-11	37.1078		3.65138e-11	36.5138
4.04156e-11	40.4156		3.8969e-11	38.9691		3.95908e-11	39.5908		4.00394e-11	40.0395		3.98382e-11	39.8382		3.73158e-11	37.3158		3.72229e-11	37.2229		3.69691e-11	36.9691		3.70282e-11	37.0282		3.79545e-11	37.9545		3.84239e-11	38.4239
3.81116e-11	38.1116		3.98314e-11	39.8314		3.91018e-11	39.1018		3.83324e-11	38.3324		3.85188e-11	38.5188		3.98996e-11	39.8996		3.97692e-11	39.7692		3.91352e-11	39.1352		3.80673e-11	38.0673		3.83195e-11	38.3195		3.74775e-11	37.4775
4.01021e-11	40.1021		3.97067e-11	39.7067		3.85371e-11	38.5371		3.95811e-11	39.5811		3.88797e-11	38.8797		3.7715e-11	37.715		3.74195e-11	37.4195		3.73117e-11	37.3117		3.78393e-11	37.8393		3.68227e-11	36.8227		3.73881e-11	37.3882
3.8909e-11	38.9089		3.89522e-11	38.9522		3.98815e-11	39.8815		3.89045e-11	38.9045		3.96586e-11	39.6586		3.9378e-11	39.378		3.90099e-11	39.0099		3.87883e-11	38.7883		3.73863e-11	37.3862		3.87671e-11	38.7671		3.78901e-11	37.8901
3.92815e-11	39.2815		4.02961e-11	40.2961		3.7857e-11	37.857		3.86946e-11	38.6946		3.7918e-11	37.918		3.8561e-11	38.561		3.81008e-11	38.1008		3.77995e-11	37.7995		3.86031e-11	38.6031		3.63084e-11	36.3084		3.67602e-11	36.7602
3.9756e-11	39.756		3.84112e-11	38.4112		3.99532e-11	39.9532		3.9728e-11	39.728		3.98398e-11	39.8398		3.81222e-11	38.1222		3.80984e-11	38.0984		3.79284e-11	37.9284		3.67544e-11	36.7544		3.93771e-11	39.3771		3.89826e-11	38.9826
3.83648e-11	38.3648		4.03372e-11	40.3372		3.81331e-11	38.1331		3.8012e-11	38.012		3.77491e-11	37.7491		3.94933e-11	39.4933		3.8856e-11	38.8561		3.88582e-11	38.8582		3.91889e-11	39.1889		3.71618e-11	37.1618		3.66348e-11	36.6348
4.04792e-11	40.4792		3.85597e-11	38.5597		3.93224e-11	39.3225		4.02461e-11	40.2461		3.97732e-11	39.7732		3.75222e-11	37.5222		3.69812e-11	36.9812		3.72358e-11	37.2358		3.6962e-11	36.962		3.8317e-11	38.317		3.86729e-11	38.6729
3.81331e-11	38.133		3.96012e-11	39.6012		3.92621e-11	39.2621		3.8172e-11	38.172		3.79994e-11	37.9994		3.98888e-11	39.8888		3.98243e-11	39.8243		3.91191e-11	39.1191		3.83412e-11	38.3413		3.77637e-11	37.7637		3.70992e-11	37.0992
4.03514e-11	40.3514		3.97783e-11	39.7783		3.84806e-11	38.4806		3.97578e-11	39.7578		3.89869e-11	38.9869		3.79411e-11	37.9411		3.74092e-11	37.4092		3.71394e-11	37.1394		3.78337e-11	37.8337		3.71875e-11	37.1875		3.77126e-11	37.7126
3.87405e-11	38.7405		3.8542e-11	38.542		3.99723e-11	39.9723		3.88664e-11	38.8664		3.9317e-11	39.317		3.92013e-11	39.2013		3.92413e-11	39.2413		3.90722e-11	39.0722		3.73994e-11	37.3994		3.89429e-11	38.9429		3.82647e-11	38.2647
3.92402e-11	39.2402		4.02736e-11	40.2736		3.80504e-11	38.0504		3.87233e-11	38.7233		3.79907e-11	37.9907		3.82509e-11	38.2509		3.81518e-11	38.1518		3.80127e-11	38.0127		3.88286e-11	38.8286		3.67639e-11	36.7639		3.67112e-11	36.7112
3.94978e-11	39.4978		3.80702e-11	38.0702		4.03756e-11	40.3756		3.99168e-11	39.9168		4.00228e-11	40.0228		3.84757e-11	38.4757		3.81389e-11	38.1389		3.80713e-11	38.0713		3.6707e-11	36.707		3.8908e-11	38.908		3.88957e-11	38.8957
3.83734e-11	38.3734		4.01059e-11	40.1059		3.83898e-11	38.3898		3.79948e-11	37.9948		3.80424e-11	38.0424		3.93931e-11	39.3931		3.8838e-11	38.838		3.87223e-11	38.7223		3.92312e-11	39.2312		3.70285e-11	37.0285		3.63063e-11	36.3064
4.02959e-11	40.2959		3.90719e-11	39.0719		3.9376e-11	39.376		4.03691e-11	40.3691		3.99281e-11	39.9281		3.7509e-11	37.509		3.75655e-11	37.5655		3.73018e-11	37.3017		3.68492e-11	36.8492		3.84266e-11	38.4266		3.8909e-11	38.909
3.83079e-11	38.3079		3.95221e-11	39.5221		3.91265e-11	39.1265		3.80968e-11	38.0968		3.82835e-11	38.2835		3.9733e-11	39.733		3.92949e-11	39.2949		3.94561e-11	39.4561		3.86381e-11	38.6381		3.77409e-11	37.7409		3.69068e-11	36.9068
4.03825e-11	40.3825		3.97124e-11	39.7124		3.85489e-11	38.5489		3.94643e-11	39.4643		3.89571e-11	38.9571		3.77154e-11	37.7154		3.7407e-11	37.407		3.7605e-11	37.605		3.74832e-11	37.4832		3.74611e-11	37.4611		3.78334e-11	37.8334
3.87007e-11	38.7007		3.87215e-11	38.7215		3.97887e-11	39.7887		3.88242e-11	38.8242		3.91307e-11	39.1307		3.93558e-11	39.3558		3.94987e-11	39.4987		3.9213e-11	39.213		3.77288e-11	37.7288		3.87501e-11	38.7501		3.78476e-11	37.8476
3.93628e-11	39.3628		4.00088e-11	40.0088		3.80673e-11	38.0673		3.86569e-11	38.6569		3.78947e-11	37.8947		3.81775e-11	38.1775		3.78521e-11	37.8521		3.76185e-11	37.6185		3.85692e-11	38.5692		3.68862e-11	36.8862		3.6761e-11	36.761
3.94235e-11	39.4235		3.80112e-11	38.0112		4.04453e-11	40.4453		3.97164e-11	39.7164		3.98625e-11	39.8625		3.85212e-11	38.5212		3.85448e-11	38.5448		3.80339e-11	38.0339		3.68173e-11	36.8173		3.91681e-11	39.1681		3.83157e-11	38.3157
3.88106e-11	38.8106		4.02203e-11	40.2204		3.79964e-11	37.9964		3.77976e-11	37.7976		3.74379e-11	37.4379		3.92084e-11	39.2084		3.86537e-11	38.6537		3.89271e-11	38.9271		3.92482e-11	39.2482		3.67507e-11	36.7507		3.66144e-11	36.6144
4.01949e-11	40.1949		3.8581e-11	38.581		3.9613e-11	39.613		4.01606e-11	40.1606		3.97429e-11	39.7428		3.77614e-11	37.7614		3.77252e-11	37.7252		3.7212e-11	37.212		3.68758e-11	36.8758		3.87715e-11	38.7715		3.87097e-11	38.7097
3.81289e-11	38.1289		3.95779e-11	39.5779		3.91521e-11	39.1521		3.79238e-11	37.9238		3.81839e-11	38.1839		3.94585e-11	39.4585		3.92923e-11	39.2923		3.98604e-11	39.8604		3.86789e-11	38.6789		3.75684e-11	37.5684		3.67028e-11	36.7028
4.05182e-11	40.5182		3.95381e-11	39.538		3.84126e-11	38.4126		3.97832e-11	39.7832		3.92022e-11	39.2022		3.74768e-11	37.4768		3.7063e-11	37.063		3.70461e-11	37.0461		3.73022e-11	37.3022		3.77921e-11	37.7921		3.82079e-11	38.2079
3.89164e-11	38.9164		3.84788e-11	38.4789		3.99087e-11	39.9087		3.87856e-11	38.7856		3.91146e-11	39.1146		3.97994e-11	39.7994		3.93795e-11	39.3795		3.88959e-11	38.8959		3.78162e-11	37.8162		3.87534e-11	38.7534		3.7461e-11	37.461
3.94025e-11	39.4025		4.04286e-11	40.4286		3.81959e-11	38.1959		3.85732e-11	38.5732		3.84341e-11	38.4341		3.81628e-11	38.1628		3.75509e-11	37.5509		3.75121e-11	37.5121		3.85822e-11	38.5822		3.69022e-11	36.9022		3.71341e-11	37.1341
3.96235e-11	39.6235		3.81216e-11	38.1216		4.04965e-11	40.4965		3.97082e-11	39.7082		3.97893e-11	39.7893		3.85563e-11	38.5563		3.85956e-11	38.5956		3.79643e-11	37.9642		3.68979e-11	36.8979		3.88678e-11	38.8678		3.83602e-11	38.3602
3.89982e-11	38.9982		4.03364e-11	40.3364		3.8262e-11	38.262		3.78088e-11	37.8088		3.76805e-11	37.6805		3.90594e-11	39.0594		3.84966e-11	38.4966		3.84858e-11	38.4858		3.91201e-11	39.1201		3.71518e-11	37.1518		3.64608e-11	36.4608
4.00278e-11	40.0278		3.85663e-11	38.5663		3.95988e-11	39.5988		4.01557e-11	40.1557		3.9845e-11	39.845		3.79069e-11	37.9069		3.74842e-11	37.4842		3.73438e-11	37.3438		3.69661e-11	36.9661		3.89954e-11	38.9954		3.83821e-11	38.3821
3.82426e-11	38.2426		3.95035e-11	39.5035		3.87758e-11	38.7758		3.78191e-11	37.8191		3.82301e-11	38.2301		3.97434e-11	39.7434		3.90948e-11	39.0947		3.92352e-11	39.2352		3.87294e-11	38.7294		3.70968e-11	37.0968		3.64318e-11	36.4318
4.01325e-11	40.1325		3.95201e-11	39.52		3.87379e-11	38.7379		3.9575e-11	39.575		3.89913e-11	38.9913		3.74939e-11	37.4939		3.70165e-11	37.0165		3.69492e-11	36.9492		3.73225e-11	37.3225		3.75841e-11	37.5841		3.83206e-11	38.3207
3.87572e-11	38.7572		3.86086e-11	38.6086		3.98458e-11	39.8458		3.83934e-11	38.3934		3.90302e-11	39.0301		3.9785e-11	39.785		3.91209e-11	39.1209		3.94773e-11	39.4773		3.77853e-11	37.7853		3.84284e-11	38.4284		3.75317e-11	37.5317
3.94676e-11	39.4676		4.02804e-11	40.2804		3.80205e-11	38.0205		3.88226e-11	38.8226		3.80034e-11	38.0034		3.83132e-11	38.3132		3.78665e-11	37.8665		3.73633e-11	37.3633		3.83693e-11	38.3693		3.70242e-11	37.0241		3.7763e-11	37.763
3.94989e-11	39.4989		3.81946e-11	38.1946		4.03203e-11	40.3203		3.95995e-11	39.5995		3.97624e-11	39.7624		3.88941e-11	38.8942		3.86499e-11	38.6499		3.84143e-11	38.4143		3.73961e-11	37.3961		3.87243e-11	38.7243		3.80731e-11	38.0731
3.84622e-11	38.4622		4.07295e-11	40.7295		3.82444e-11	38.2444		3.7935e-11	37.935		3.74505e-11	37.4505		3.8988e-11	38.988		3.85224e-11	38.5224		3.8376e-11	38.376		3.87916e-11	38.7916		3.71948e-11	37.1948		3.66809e-11	36.6809
4.04881e-11	40.4881		3.84279e-11	38.4279		4.0106e-11	40.106		4.0098e-11	40.098		4.01449e-11	40.1449		3.78799e-11	37.8799		3.7845e-11	37.845		3.79287e-11	37.9287		3.67003e-11	36.7003		3.9121e-11	39.121		3.86276e-11	38.6275
3.81607e-11	38.1607		3.95476e-11	39.5476		3.88807e-11	38.8807		3.79682e-11	37.9682		3.80325e-11	38.0325		3.95524e-11	39.5524		3.89681e-11	38.9681		3.9278e-11	39.278		3.91697e-11	39.1697		3.75384e-11	37.5384		3.62575e-11	36.2575
4.05566e-11	40.5566		3.91945e-11	39.1945		3.9114e-11	39.114		3.96785e-11	39.6785		3.92786e-11	39.2786		3.72151e-11	37.2151		3.73296e-11	37.3296		3.7058e-11	37.058		3.71492e-11	37.1493		3.76482e-11	37.6482		3.83802e-11	38.3802
3.85645e-11	38.5645		3.86297e-11	38.6297		3.99712e-11	39.9712		3.84594e-11	38.4594		3.87892e-11	38.7892		3.96518e-11	39.6518		3.9647e-11	39.647		3.93642e-11	39.3642		3.82673e-11	38.2673		3.82274e-11	38.2274		3.70713e-11	37.0713
3.97394e-11	39.7394		4.02796e-11	40.2796		3.77132e-11	37.7132		3.86726e-11	38.6726		3.79546e-11	37.9546		3.79462e-11	37.9462		3.75421e-11	37.5421		3.73761e-11	37.3761		3.79813e-11	37.9813		3.72873e-11	37.2873		3.77673e-11	37.7673
3.95843e-11	39.5844		3.7925e-11	37.925		4.00587e-11	40.0587		3.93483e-11	39.3483		3.99384e-11	39.9384		3.85914e-11	38.5914		3.87182e-11	38.7182		3.87107e-11	38.7107		3.72306e-11	37.2306		3.89688e-11	38.9688		3.77617e-11	37.7617
3.87016e-11	38.7016		4.05712e-11	40.5712		3.81072e-11	38.1072		3.81987e-11	38.1987		3.78474e-11	37.8475		3.90118e-11	39.0118		3.84326e-11	38.4326		3.83555e-11	38.3555		3.88331e-11	38.8331		3.67695e-11	36.7695		3.66765e-11	36.6765
4.01639e-11	40.1639		3.8485e-11	38.485		3.97031e-11	39.7031		4.0176e-11	40.176		3.97149e-11	39.7149		3.81464e-11	38.1464		3.79637e-11	37.9637		3.77836e-11	37.7836		3.68335e-11	36.8335		3.85752e-11	38.5752		3.85839e-11	38.5839
3.80861e-11	38.0861		3.96953e-11	39.6953		3.85881e-11	38.5881		3.78293e-11	37.8293		3.81982e-11	38.1982		3.96279e-11	39.6279		3.90477e-11	39.0477		3.92602e-11	39.2602		3.88377e-11	38.8377		3.72751e-11	37.2751		3.6378e-11	36.378
4.00721e-11	40.0721		3.94662e-11	39.4662		3.85579e-11	38.5579		4.01138e-11	40.1138		3.93422e-11	39.3422		3.71534e-11	37.1534		3.71573e-11	37.1573		3.69185e-11	36.9185		3.69983e-11	36.9983		3.82611e-11	38.2611		3.8562e-11	38.562
3.84624e-11	38.4624		3.90266e-11	39.0266		3.97342e-11	39.7342		3.87152e-11	38.7152		3.86693e-11	38.6693		3.97792e-11	39.7792		3.96216e-11	39.6216		3.96995e-11	39.6995		3.79738e-11	37.9738		3.7889e-11	37.889		3.69189e-11	36.9189
3.96767e-11	39.6767		4.01182e-11	40.1182		3.79703e-11	37.9703		3.90131e-11	39.0131		3.83093e-11	38.3092		3.80174e-11	38.0174		3.73193e-11	37.3194		3.73314e-11	37.3314		3.78118e-11	37.8118		3.74161e-11	37.4161		3.79457e-11	37.9457
3.95116e-11	39.5116		3.7827e-11	37.827		4.03486e-11	40.3486		3.95701e-11	39.5701		3.95726e-11	39.5726		3.88587e-11	38.8587		3.91621e-11	39.1621		3.88243e-11	38.8243		3.69528e-11	36.9528		3.90497e-11	39.0497		3.74266e-11	37.4266
3.86861e-11	38.6861		4.05035e-11	40.5035		3.77784e-11	37.7784		3.8314e-11	38.314		3.75244e-11	37.5244		3.87831e-11	38.7831		3.82679e-11	38.2679		3.81002e-11	38.1002		3.88084e-11	38.8084		3.70084e-11	37.0084		3.75166e-11	37.5166
4.00807e-11	40.0807		3.85341e-11	38.5341		3.98913e-11	39.8913		4.01093e-11	40.1093		3.99999e-11	39.9999		3.82475e-11	38.2475		3.79606e-11	37.9606		3.77853e-11	37.7853		3.66444e-11	36.6444		3.91537e-11	39.1538		3.83536e-11	38.3536
3.83103e-11	38.3103		3.96841e-11	39.6841		3.86751e-11	38.6751		3.802e-11	38.02		3.79856e-11	37.9856		3.95242e-11	39.5242		3.90462e-11	39.0462		3.9099e-11	39.099		3.89606e-11	38.9606		3.70576e-11	37.0576		3.68802e-11	36.8802
4.02397e-11	40.2397		3.94451e-11	39.4451		3.86377e-11	38.6377		3.98512e-11	39.8512		3.91638e-11	39.1638		3.726e-11	37.26		3.71875e-11	37.1876		3.71533e-11	37.1533		3.71346e-11	37.1346		3.83971e-11	38.3971		3.89078e-11	38.9078
3.86318e-11	38.6318		3.89816e-11	38.9815		3.94074e-11	39.4074		3.84588e-11	38.4588		3.90792e-11	39.0793		3.96886e-11	39.6885		3.89763e-11	38.9763		3.9315e-11	39.315		3.82316e-11	38.2316		3.77602e-11	37.7602		3.67041e-11	36.7041
3.97707e-11	39.7707		4.00751e-11	40.0751		3.79011e-11	37.9011		3.89339e-11	38.9339		3.87082e-11	38.7082		3.78648e-11	37.8648		3.75079e-11	37.5079		3.7329e-11	37.329		3.74768e-11	37.4768		3.74798e-11	37.4798		3.81057e-11	38.1057
3.95427e-11	39.5427		3.83964e-11	38.3965		4.029e-11	40.29		3.94008e-11	39.4008		3.95993e-11	39.5993		3.89824e-11	38.9824		3.90958e-11	39.0958		3.9173e-11	39.173		3.72678e-11	37.2678		3.89387e-11	38.9387		3.78807e-11	37.8807
3.87215e-11	38.7215		4.00677e-11	40.0677		3.81469e-11	38.1469		3.82161e-11	38.2161		3.78269e-11	37.8269		3.85521e-11	38.5521		3.80515e-11	38.0515		3.77699e-11	37.7699		3.88992e-11	38.8992		3.68385e-11	36.8385		3.70768e-11	37.0768
4.02878e-11	40.2878		3.80909e-11	38.0909		3.98598e-11	39.8598		3.99916e-11	39.9916		3.99437e-11	39.9437		3.81558e-11	38.1559		3.84486e-11	38.4486		3.79601e-11	37.9601		3.64102e-11	36.4102		3.92547e-11	39.2547		3.83767e-11	38.3767
3.84126e-11	38.4126		3.95185e-11	39.5185		3.86807e-11	38.6807		3.79603e-11	37.9603		3.78317e-11	37.8317		3.96243e-11	39.6243		3.90755e-11	39.0755		3.85333e-11	38.5333		3.89984e-11	38.9984		3.6799e-11	36.799		3.62851e-11	36.2851
4.02168e-11	40.2168		3.95099e-11	39.51		3.89647e-11	38.9647		3.96218e-11	39.6218		3.94938e-11	39.4938		3.77755e-11	37.7755		3.73429e-11	37.3429		3.73249e-11	37.3249		3.68932e-11	36.8932		3.8518e-11	38.518		3.86703e-11	38.6703
3.84438e-11	38.4438		3.87298e-11	38.7298		3.97869e-11	39.7869		3.82508e-11	38.2508		3.88173e-11	38.8173		3.99762e-11	39.9762		3.90531e-11	39.0531		3.9378e-11	39.378		3.8654e-11	38.654		3.75489e-11	37.5489		3.67709e-11	36.7709
3.95688e-11	39.5688		4.04953e-11	40.4953		3.80811e-11	38.081		3.90619e-11	39.062		3.85623e-11	38.5623		3.75082e-11	37.5082		3.67427e-11	36.7427		3.7281e-11	37.281		3.75935e-11	37.5935		3.75971e-11	37.5971		3.81353e-11	38.1353
3.94929e-11	39.4929		3.81059e-11	38.1059		3.99912e-11	39.9912		3.93373e-11	39.3374		3.98057e-11	39.8057		3.93455e-11	39.3455		3.94806e-11	39.4806		3.90621e-11	39.0621		3.7688e-11	37.688		3.85786e-11	38.5786		3.71685e-11	37.1685
3.89449e-11	38.9449		4.04693e-11	40.4693		3.82506e-11	38.2506		3.83906e-11	38.3906		3.74521e-11	37.4521		3.83699e-11	38.3699		3.78858e-11	37.8858		3.76211e-11	37.6211		3.81883e-11	38.1883		3.70735e-11	37.0735		3.73209e-11	37.3209
4.03258e-11	40.3258		3.84189e-11	38.4189		3.99638e-11	39.9638		4.01737e-11	40.1737		4.00212e-11	40.0212		3.84924e-11	38.4924		3.85121e-11	38.5121		3.85369e-11	38.5369		3.70059e-11	37.0059		3.88897e-11	38.8897		3.80898e-11	38.0898
3.8224e-11	38.224		3.95566e-11	39.5566		3.85056e-11	38.5056		3.7932e-11	37.932		3.77068e-11	37.7068		3.96398e-11	39.6398		3.87831e-11	38.7831		3.8833e-11	38.833		3.895e-11	38.95		3.67693e-11	36.7693		3.65852e-11	36.5853
4.01813e-11	40.1814		3.90615e-11	39.0615		3.87687e-11	38.7687		4.03059e-11	40.3059		3.95815e-11	39.5815		3.74373e-11	37.4372		3.76988e-11	37.6988		3.72671e-11	37.2671		3.71903e-11	37.1903		3.85502e-11	38.5502		3.88713e-11	38.8713
3.86379e-11	38.6379		3.85792e-11	38.5792		3.98038e-11	39.8038		3.84264e-11	38.4264		3.86855e-11	38.6855		3.96055e-11	39.6054		3.9334e-11	39.334		3.92866e-11	39.2866		3.88705e-11	38.8705		3.74458e-11	37.4458		3.63319e-11	36.3319
3.9755e-11	39.755		4.01817e-11	40.1817		3.8011e-11	38.011		3.89577e-11	38.9577		3.85937e-11	38.5937		3.77037e-11	37.7037		3.72511e-11	37.2511		3.74432e-11	37.4432		3.7395e-11	37.395		3.76445e-11	37.6445		3.84603e-11	38.4603
3.94295e-11	39.4295		3.79415e-11	37.9415		3.98774e-11	39.8774		3.94209e-11	39.4209		3.99618e-11	39.9618		3.90746e-11	39.0746		3.93545e-11	39.3545		3.91652e-11	39.1652		3.75471e-11	37.5471		3.81332e-11	38.1332		3.69452e-11	36.9452
3.90517e-11	39.0517		4.06138e-11	40.6138		3.82776e-11	38.2776		3.82463e-11	38.2463		3.80088e-11	38.0088		3.8385e-11	38.385		3.79874e-11	37.9874		3.77705e-11	37.7705		3.82177e-11	38.2177		3.69857e-11	36.9857		3.75649e-11	37.5649
4.0411e-11	40.411		3.86486e-11	38.6486		3.99073e-11	39.9073		3.98802e-11	39.8802		4.01387e-11	40.1387		3.83018e-11	38.3018		3.857e-11	38.57		3.79966e-11	37.9966		3.71299e-11	37.1299		3.88757e-11	38.8757		3.77378e-11	37.7378
3.79866e-11	37.9866		4.02465e-11	40.2465		3.84266e-11	38.4266		3.77877e-11	37.7877		3.77273e-11	37.7273		3.92582e-11	39.2582		3.841e-11	38.41		3.84591e-11	38.4591		3.85438e-11	38.5438		3.6523e-11	36.523		3.68629e-11	36.8629
4.04486e-11	40.4486		3.91685e-11	39.1685		3.90519e-11	39.0519		4.01864e-11	40.1864		3.96348e-11	39.6348		3.76201e-11	37.6201		3.77314e-11	37.7314		3.7428e-11	37.428		3.6436e-11	36.436		3.87541e-11	38.7541		3.86347e-11	38.6347
3.84862e-11	38.4862		3.89574e-11	38.9574		3.96384e-11	39.6384		3.8826e-11	38.826		3.84202e-11	38.4202		3.95292e-11	39.5292		3.93803e-11	39.3803		3.92537e-11	39.2537		3.90597e-11	39.0598		3.7478e-11	37.478		3.63284e-11	36.3284
3.9705e-11	39.7049		3.99847e-11	39.9847		3.82499e-11	38.2499		3.91241e-11	39.1241		3.8363e-11	38.363		3.75028e-11	37.5028		3.71218e-11	37.1218		3.70786e-11	37.0786		3.71977e-11	37.1977		3.8084e-11	38.084		3.86734e-11	38.6734
3.9334e-11	39.334		3.82988e-11	38.2988		4.03965e-11	40.3965		3.92131e-11	39.2131		3.94527e-11	39.4527		3.93872e-11	39.3871		3.92388e-11	39.2388		3.9208e-11	39.208		3.79486e-11	37.9486		3.79956e-11	37.9956		3.68203e-11	36.8203
3.90141e-11	39.0141		4.02916e-11	40.2916		3.8069e-11	38.069		3.81875e-11	38.1875		3.79353e-11	37.9353		3.82113e-11	38.2113		3.75047e-11	37.5046		3.76113e-11	37.6113		3.82575e-11	38.2575		3.73222e-11	37.3222		3.79367e-11	37.9367
4.04479e-11	40.4479		3.84224e-11	38.4224		3.99661e-11	39.9661		3.98944e-11	39.8944		4.01871e-11	40.1871		3.84562e-11	38.4562		3.85225e-11	38.5226		3.82763e-11	38.2763		3.7179e-11	37.179		3.89271e-11	38.9271		3.77203e-11	37.7203
3.83152e-11	38.3152		3.95036e-11	39.5036		3.87116e-11	38.7116		3.7951e-11	37.951		3.77812e-11	37.7812		3.89224e-11	38.9224		3.83386e-11	38.3386		3.82722e-11	38.2722		3.89149e-11	38.9149		3.6931e-11	36.931		3.6975e-11	36.975
4.03235e-11	40.3235		3.93272e-11	39.3272		3.92741e-11	39.2741		3.98453e-11	39.8453		3.94633e-11	39.4633		3.77308e-11	37.7308		3.78769e-11	37.8769		3.775e-11	37.7501		3.64701e-11	36.4701		3.86479e-11	38.6479		3.88502e-11	38.8502
3.87827e-11	38.7827		3.90157e-11	39.0157		3.96163e-11	39.6163		3.88606e-11	38.8606		3.86329e-11	38.6329		3.97282e-11	39.7282		3.96661e-11	39.6662		3.91212e-11	39.1212		3.88258e-11	38.8258		3.72886e-11	37.2886		3.65181e-11	36.5181
3.97985e-11	39.7985		4.01571e-11	40.1571		3.79497e-11	37.9497		3.89253e-11	38.9253		3.866e-11	38.66		3.74867e-11	37.4867		3.72905e-11	37.2905		3.6612e-11	36.612		3.73815e-11	37.3815		3.80398e-11	38.0398		3.86239e-11	38.6239
3.94328e-11	39.4328		3.79698e-11	37.9698		4.00199e-11	40.0199		3.93159e-11	39.3159		3.94548e-11	39.4548		3.9685e-11	39.685		3.98491e-11	39.8491		3.91232e-11	39.1232		3.79248e-11	37.9248		3.79619e-11	37.9619		3.65523e-11	36.5523
3.88788e-11	38.8788		4.02603e-11	40.2603		3.77625e-11	37.7625		3.83142e-11	38.3142		3.79538e-11	37.9538		3.8171e-11	38.1709		3.73983e-11	37.3983		3.72682e-11	37.2682		3.79886e-11	37.9886		3.71443e-11	37.1443		3.80349e-11	38.0349
4.03664e-11	40.3664		3.85585e-11	38.5585		4.01381e-11	40.1381		3.98232e-11	39.8232		4.03025e-11	40.3025		3.86059e-11	38.6059		3.8918e-11	38.918		3.83821e-11	38.3821		3.73115e-11	37.3115		3.89841e-11	38.9841		3.77183e-11	37.7184
3.81464e-11	38.1464		3.98657e-11	39.8657		3.87051e-11	38.705		3.78433e-11	37.8433		3.7813e-11	37.813		3.91595e-11	39.1595		3.80759e-11	38.0759		3.8293e-11	38.293		3.93113e-11	39.3113		3.68767e-11	36.8767		3.73421e-11	37.3421
4.05075e-11	40.5075		3.92678e-11	39.2678		3.91715e-11	39.1715		3.99844e-11	39.9844		3.99409e-11	39.9409		3.75286e-11	37.5286		3.77752e-11	37.7752		3.75089e-11	37.5089		3.66677e-11	36.6677		3.87813e-11	38.7813		3.82206e-11	38.2206
3.85401e-11	38.5401		3.8534e-11	38.534		3.94866e-11	39.4866		3.83726e-11	38.3725		3.83953e-11	38.3953		3.95544e-11	39.5544		3.94175e-11	39.4175		3.91512e-11	39.1512		3.88251e-11	38.8251		3.71356e-11	37.1356		3.66974e-11	36.6974
3.9645e-11	39.645		4.05824e-11	40.5824		3.81e-11	38.1		3.88855e-11	38.8855		3.88592e-11	38.8592		3.78323e-11	37.8323		3.73715e-11	37.3715		3.68975e-11	36.8975		3.69005e-11	36.9005		3.84941e-11	38.4941		3.88108e-11	38.8108
3.92714e-11	39.2714		3.82335e-11	38.2335		4.04619e-11	40.4619		3.89968e-11	38.9968		3.96102e-11	39.6102		3.97088e-11	39.7088		3.96089e-11	39.6089		3.95645e-11	39.5645		3.83469e-11	38.3469		3.78596e-11	37.8596		3.64001e-11	36.4001
3.8628e-11	38.628		4.04039e-11	40.4039		3.83869e-11	38.3869		3.81902e-11	38.1902		3.7847e-11	37.847		3.85519e-11	38.5519		3.76086e-11	37.6086		3.71453e-11	37.1453		3.78443e-11	37.8443		3.74611e-11	37.4612		3.83788e-11	38.3788
4.0192e-11	40.192		3.84735e-11	38.4735		3.98412e-11	39.8412		4.01857e-11	40.1857		3.98598e-11	39.8598		3.87964e-11	38.7964		3.87546e-11	38.7546		3.86334e-11	38.6334		3.724e-11	37.24		3.8661e-11	38.661		3.71979e-11	37.1979
3.8142e-11	38.142		3.97196e-11	39.7196		3.84205e-11	38.4205		3.77477e-11	37.7477		3.78281e-11	37.8281		3.88753e-11	38.8753		3.79355e-11	37.9355		3.7968e-11	37.968		3.87151e-11	38.7151		3.67152e-11	36.7152		3.72638e-11	37.2638
4.04873e-11	40.4873		3.90562e-11	39.0562		3.91398e-11	39.1398		4.01165e-11	40.1165		3.99695e-11	39.9695		3.80979e-11	38.0979		3.81642e-11	38.1642		3.77256e-11	37.7255		3.66335e-11	36.6335		3.91642e-11	39.1642		3.81108e-11	38.1108
3.86636e-11	38.6636		3.9044e-11	39.044		3.94652e-11	39.4652		3.8271e-11	38.271		3.83583e-11	38.3583		3.95017e-11	39.5017		3.9386e-11	39.386		3.89894e-11	38.9894		3.91202e-11	39.1202		3.6934e-11	36.934		3.64419e-11	36.4419
3.97089e-11	39.7089		4.04327e-11	40.4327		3.83211e-11	38.3211		3.93073e-11	39.3073		3.901e-11	39.01		3.7714e-11	37.714		3.71874e-11	37.1874		3.71948e-11	37.1948		3.66847e-11	36.6847		3.87329e-11	38.7329		3.88694e-11	38.8694
3.90832e-11	39.0832		3.81963e-11	38.1963		4.01716e-11	40.1716		3.9371e-11	39.371		3.92685e-11	39.2685		3.97682e-11	39.7682		3.9546e-11	39.546		3.91182e-11	39.1182		3.86507e-11	38.6507		3.76668e-11	37.6668		3.61339e-11	36.1339
3.86714e-11	38.6714		4.05579e-11	40.5579		3.82467e-11	38.2467		3.8019e-11	38.019		3.80038e-11	38.0038		3.78673e-11	37.8673		3.75371e-11	37.5371		3.72325e-11	37.2325		3.75681e-11	37.5681		3.75283e-11	37.5283		3.85245e-11	38.5245
4.00202e-11	40.0202		3.86968e-11	38.6968		3.99744e-11	39.9744		3.99484e-11	39.9484		3.9874e-11	39.874		3.84912e-11	38.4912		3.92127e-11	39.2127		3.89068e-11	38.9068		3.75277e-11	37.5277		3.8653e-11	38.653		3.68861e-11	36.8861
3.82143e-11	38.2143		3.99335e-11	39.9335		3.83471e-11	38.3471		3.80248e-11	38.0248		3.81599e-11	38.1599		3.87445e-11	38.7445		3.80263e-11	38.0263		3.78553e-11	37.8553		3.87588e-11	38.7588		3.6742e-11	36.742		3.75575e-11	37.5575
4.03533e-11	40.3533		3.93975e-11	39.3975		3.93354e-11	39.3354		4.01106e-11	40.1106		3.99661e-11	39.9661		3.75592e-11	37.5592		3.82598e-11	38.2598		3.79572e-11	37.9572		3.66497e-11	36.6497		3.93552e-11	39.3552		3.77182e-11	37.7182
3.84434e-11	38.4434		3.89946e-11	38.9946		3.91961e-11	39.1961		3.80822e-11	38.0822		3.86038e-11	38.6038		3.96248e-11	39.6248		3.88463e-11	38.8463		3.87738e-11	38.7738		3.9009e-11	39.009		3.67671e-11	36.7671		3.678e-11	36.78
4.00742e-11	40.0742		4.01827e-11	40.1827		3.85533e-11	38.5532		3.93254e-11	39.3254		3.88193e-11	38.8193		3.74993e-11	37.4993		3.74716e-11	37.4716		3.72986e-11	37.2986		3.67943e-11	36.7942		3.88252e-11	38.8252		3.86242e-11	38.6242
3.93867e-11	39.3867		3.81366e-11	38.1366		4.02077e-11	40.2077		3.92044e-11	39.2043		3.94386e-11	39.4386		3.97667e-11	39.7667		3.94895e-11	39.4895		3.93919e-11	39.3919		3.86929e-11	38.6929		3.77217e-11	37.7217		3.63556e-11	36.3556
3.87911e-11	38.7911		4.03736e-11	40.3736		3.76294e-11	37.6294		3.88247e-11	38.8247		3.78386e-11	37.8386		3.77285e-11	37.7285		3.70018e-11	37.0018		3.74833e-11	37.4833		3.77666e-11	37.7666		3.776e-11	37.76		3.84898e-11	38.4898
4.01688e-11	40.1688		3.83778e-11	38.3778		4.00748e-11	40.0748		3.98167e-11	39.8167		3.98666e-11	39.8666		3.87377e-11	38.7377		3.92962e-11	39.2962		3.92103e-11	39.2103		3.77363e-11	37.7363		3.82845e-11	38.2845		3.69093e-11	36.9093
3.83128e-11	38.3128		3.98158e-11	39.8158		3.84181e-11	38.4181		3.76734e-11	37.6734		3.7702e-11	37.702		3.85345e-11	38.5345		3.81507e-11	38.1507		3.75211e-11	37.5211		3.84078e-11	38.4078		3.67396e-11	36.7396		3.81605e-11	38.1605
4.01987e-11	40.1987		3.92267e-11	39.2267		3.96503e-11	39.6503		4.01234e-11	40.1234		3.99893e-11	39.9893		3.80067e-11	38.0067		3.8355e-11	38.355		3.78649e-11	37.8649		3.71178e-11	37.1178		3.89713e-11	38.9713		3.78197e-11	37.8197
3.86739e-11	38.6739		3.89192e-11	38.9192		3.93334e-11	39.3334		3.78838e-11	37.8838		3.79967e-11	37.9967		3.93027e-11	39.3027		3.90316e-11	39.0316		3.87523e-11	38.7523		3.9108e-11	39.108		3.65877e-11	36.5877		3.71423e-11	37.1423
3.97959e-11	39.7959		3.97679e-11	39.7679		3.84226e-11	38.4226		3.90894e-11	39.0894		3.88549e-11	38.8549		3.75844e-11	37.5844		3.78016e-11	37.8016		3.7568e-11	37.568		3.70433e-11	37.0433		3.8773e-11	38.773		3.84319e-11	38.4319
3.94948e-11	39.4948		3.79198e-11	37.9198		4.02985e-11	40.2985		3.902e-11	39.02		3.91798e-11	39.1798		4.0016e-11	40.016		3.93807e-11	39.3807		3.91395e-11	39.1395		3.87636e-11	38.7636		3.74263e-11	37.4263		3.6176e-11	36.176
3.90039e-11	39.0039		4.04069e-11	40.4069		3.78262e-11	37.8262		3.82727e-11	38.2727		3.82916e-11	38.2916		3.77205e-11	37.7205		3.73122e-11	37.3122		3.70217e-11	37.0217		3.73652e-11	37.3652		3.81185e-11	38.1185		3.88268e-11	38.8268
4.04714e-11	40.4714		3.82526e-11	38.2526		3.9898e-11	39.898		4.00366e-11	40.0366		3.98032e-11	39.8032		3.90132e-11	39.0132		3.93706e-11	39.3706		3.94153e-11	39.4153		3.80131e-11	38.0131		3.84129e-11	38.4129		3.67586e-11	36.7585
3.80105e-11	38.0105		3.96431e-11	39.6431		3.85696e-11	38.5697		3.7931e-11	37.931		3.77575e-11	37.7575		3.81919e-11	38.1919		3.78567e-11	37.8567		3.76998e-11	37.6998		3.80903e-11	38.0903		3.69545e-11	36.9545		3.83773e-11	38.3773
4.03232e-11	40.3232		3.93064e-11	39.3064		3.93881e-11	39.3881		4.03833e-11	40.3833		3.97905e-11	39.7905		3.8102e-11	38.102		3.86061e-11	38.6061		3.82951e-11	38.2951		3.71868e-11	37.1868		3.87822e-11	38.7822		3.77321e-11	37.7321
3.83281e-11	38.3281		3.91714e-11	39.1714		3.94778e-11	39.4778		3.83575e-11	38.3575		3.83225e-11	38.3225		3.93364e-11	39.3364		3.89275e-11	38.9275		3.85292e-11	38.5292		3.88565e-11	38.8565		3.71146e-11	37.1146		3.73086e-11	37.3087
3.97008e-11	39.7008		4.01633e-11	40.1633		3.85644e-11	38.5644		3.9466e-11	39.466		3.89684e-11	38.9684		3.74345e-11	37.4345		3.73905e-11	37.3905		3.74316e-11	37.4316		3.6945e-11	36.945		3.88282e-11	38.8282		3.82064e-11	38.2064
3.91812e-11	39.1812		3.82728e-11	38.2728		4.0054e-11	40.054		3.9213e-11	39.213		3.91355e-11	39.1355		3.96597e-11	39.6596		3.96042e-11	39.6042		3.9049e-11	39.049		3.86064e-11	38.6064		3.69908e-11	36.9908		3.62713e-11	36.2713
3.85678e-11	38.5677		4.03035e-11	40.3035		3.79339e-11	37.9339		3.85722e-11	38.5722		3.83914e-11	38.3914		3.73926e-11	37.3926		3.69258e-11	36.9258		3.69527e-11	36.9527		3.71309e-11	37.1309		3.79436e-11	37.9436		3.89645e-11	38.9645
4.02499e-11	40.2499		3.82547e-11	38.2547		4.00581e-11	40.0581		3.97625e-11	39.7625		3.96965e-11	39.6965		3.89859e-11	38.9859		3.95801e-11	39.5801		3.91326e-11	39.1326		3.81077e-11	38.1077		3.81471e-11	38.1471		3.65595e-11	36.5595
3.81163e-11	38.1163		4.02418e-11	40.2418		3.82523e-11	38.2523		3.77407e-11	37.7407		3.72899e-11	37.2899		3.82612e-11	38.2612		3.76382e-11	37.6382		3.75228e-11	37.5228		3.81643e-11	38.1643		3.72483e-11	37.2483		3.8053e-11	38.053
4.03572e-11	40.3572		3.8953e-11	38.953		3.94056e-11	39.4056		4.01827e-11	40.1827		3.99008e-11	39.9008		3.83251e-11	38.325		3.84499e-11	38.4498		3.82285e-11	38.2285		3.70699e-11	37.0699		3.86951e-11	38.6951		3.71518e-11	37.1518
3.85786e-11	38.5786		3.90866e-11	39.0866		3.93228e-11	39.3228		3.81769e-11	38.1769		3.79829e-11	37.9829		3.91856e-11	39.1856		3.85523e-11	38.5523		3.84343e-11	38.4343		3.8833e-11	38.833		3.69057e-11	36.9057		3.72772e-11	37.2772
3.98024e-11	39.8024		3.99583e-11	39.9583		3.87612e-11	38.7612		3.94738e-11	39.4738		3.91756e-11	39.1756		3.75962e-11	37.5962		3.75879e-11	37.5879		3.77091e-11	37.7091		3.67249e-11	36.7249		3.91845e-11	39.1845		3.81632e-11	38.1632
3.90831e-11	39.0831		3.81315e-11	38.1315		4.01097e-11	40.1097		3.92049e-11	39.2049		3.88826e-11	38.8826		4.01847e-11	40.1847		3.91687e-11	39.1687		3.92834e-11	39.2834		3.89831e-11	38.9832		3.70936e-11	37.0936		3.68062e-11	36.8062
3.88232e-11	38.8232		4.05929e-11	40.593		3.79595e-11	37.9595		3.84719e-11	38.4719		3.82997e-11	38.2997		3.7588e-11	37.588		3.73906e-11	37.3906		3.70019e-11	37.0019		3.68626e-11	36.8626		3.80752e-11	38.0752		3.90904e-11	39.0904
3.9815e-11	39.815		3.85064e-11	38.5063		4.03031e-11	40.3031		4.00012e-11	40.0012		3.94555e-11	39.4555		3.97284e-11	39.7284		3.956e-11	39.56		3.92222e-11	39.2222		3.82079e-11	38.2079		3.79683e-11	37.9683		3.63531e-11	36.3531
3.83859e-11	38.3859		3.99195e-11	39.9195		3.82845e-11	38.2845		3.78032e-11	37.8032		3.79607e-11	37.9607		3.83579e-11	38.3579		3.74285e-11	37.4285		3.74177e-11	37.4177		3.79527e-11	37.9527		3.74293e-11	37.4293		3.86242e-11	38.6242
4.06545e-11	40.6545		3.91161e-11	39.1161		3.95544e-11	39.5544		4.03167e-11	40.3167		4.00569e-11	40.0569		3.82563e-11	38.2563		3.89711e-11	38.9711		3.8363e-11	38.363		3.72537e-11	37.2537		3.86984e-11	38.6984		3.67906e-11	36.7906
3.83305e-11	38.3305		3.90514e-11	39.0514		3.91816e-11	39.1816		3.81111e-11	38.1111		3.82588e-11	38.2588		3.90824e-11	39.0824		3.8491e-11	38.491		3.82023e-11	38.2023		3.88049e-11	38.8049		3.67062e-11	36.7062		3.78065e-11	37.8065
3.99512e-11	39.9511		3.98234e-11	39.8234		3.84572e-11	38.4573		3.93779e-11	39.3779		3.94296e-11	39.4296		3.76648e-11	37.6648		3.78451e-11	37.8451		3.78271e-11	37.8271		3.68966e-11	36.8966		3.89275e-11	38.9275		3.77295e-11	37.7295
3.91934e-11	39.1934		3.82913e-11	38.2913		3.99562e-11	39.9562		3.88551e-11	38.8551		3.88646e-11	38.8646		3.98737e-11	39.8737		3.92067e-11	39.2067		3.89786e-11	38.9786		3.90931e-11	39.0931		3.68365e-11	36.8365		3.68589e-11	36.8589
3.91833e-11	39.1833		4.05928e-11	40.5928		3.81283e-11	38.1283		3.86041e-11	38.6041		3.83682e-11	38.3682		3.74573e-11	37.4573		3.73501e-11	37.3501		3.7152e-11	37.152		3.68124e-11	36.8124		3.84678e-11	38.4678		3.86945e-11	38.6945
4.0123e-11	40.123		3.87001e-11	38.7001		4.01471e-11	40.1471		3.97657e-11	39.7657		3.96942e-11	39.6942		3.94673e-11	39.4673		3.97175e-11	39.7175		3.91252e-11	39.1252		3.82078e-11	38.2079		3.751e-11	37.51		3.65943e-11	36.5943
3.83415e-11	38.3415		3.99248e-11	39.9248		3.79809e-11	37.9809		3.79524e-11	37.9524		3.73468e-11	37.3468		3.79805e-11	37.9805		3.74307e-11	37.4307		3.75843e-11	37.5843		3.7818e-11	37.818		3.74204e-11	37.4204		3.83789e-11	38.3789
4.03939e-11	40.3939		3.89334e-11	38.9334		3.94999e-11	39.4999		4.00014e-11	40.0014		3.98075e-11	39.8075		3.85831e-11	38.5831		3.90458e-11	39.0458		3.85624e-11	38.5624		3.72766e-11	37.2766		3.84162e-11	38.4162		3.68739e-11	36.8739
3.86101e-11	38.6101		3.88571e-11	38.8571		3.91375e-11	39.1375		3.82906e-11	38.2906		3.78164e-11	37.8164		3.92839e-11	39.2839		3.80818e-11	38.0818		3.81088e-11	38.1088		3.85107e-11	38.5107		3.66552e-11	36.6552		3.7593e-11	37.593
3.99084e-11	39.9084		3.98123e-11	39.8123		3.88258e-11	38.8258		3.95871e-11	39.5871		3.95329e-11	39.5329		3.7523e-11	37.523		3.78563e-11	37.8563		3.76727e-11	37.6727		3.69131e-11	36.9131		3.94015e-11	39.4015		3.77544e-11	37.7544
3.94629e-11	39.4629		3.82514e-11	38.2514		3.97783e-11	39.7783		3.89862e-11	38.9862		3.88809e-11	38.8809		3.96733e-11	39.6733		3.91418e-11	39.1418		3.90255e-11	39.0255		3.88244e-11	38.8244		3.67746e-11	36.7746		3.70263e-11	37.0263
3.91305e-11	39.1305		4.03801e-11	40.3801		3.81447e-11	38.1447		3.85888e-11	38.5888		3.87475e-11	38.7475		3.75804e-11	37.5804		3.73876e-11	37.3876		3.69619e-11	36.9619		3.67603e-11	36.7603		3.86601e-11	38.6601		3.85326e-11	38.5326
4.00994e-11	40.0994		3.81566e-11	38.1566		3.99884e-11	39.9884		3.95019e-11	39.5019		3.95697e-11	39.5697		3.96471e-11	39.6471		3.97029e-11	39.7029		3.94681e-11	39.4681		3.8331e-11	38.331		3.72445e-11	37.2445		3.64252e-11	36.4252
3.82971e-11	38.2971		4.04496e-11	40.4496		3.80871e-11	38.087		3.79293e-11	37.9293		3.7779e-11	37.779		3.80111e-11	38.0111		3.72633e-11	37.2633		3.72472e-11	37.2472		3.75829e-11	37.5829		3.78632e-11	37.8632		3.89375e-11	38.9375
4.01249e-11	40.1249		3.91266e-11	39.1266		3.9683e-11	39.683		3.98614e-11	39.8614		4.00929e-11	40.0929		3.89005e-11	38.9005		3.90657e-11	39.0657		3.88458e-11	38.8458		3.76251e-11	37.6251		3.83979e-11	38.398		3.66415e-11	36.6415
3.87275e-11	38.7275		3.8949e-11	38.949		3.91499e-11	39.1499		3.79602e-11	37.9602		3.77863e-11	37.7863		3.88866e-11	38.8865		3.78668e-11	37.8668		3.79119e-11	37.9119		3.83029e-11	38.3029		3.69192e-11	36.9192		3.81546e-11	38.1546
4.00262e-11	40.0262		3.98424e-11	39.8424		3.84399e-11	38.4398		3.96453e-11	39.6453		3.93741e-11	39.374		3.78563e-11	37.8563		3.80098e-11	38.0098		3.79107e-11	37.9107		3.65027e-11	36.5027		3.88632e-11	38.8632		3.78868e-11	37.8868
3.93622e-11	39.3621		3.81586e-11	38.1586		3.9914e-11	39.914		3.88907e-11	38.8907		3.83682e-11	38.3682		3.97795e-11	39.7795		3.90314e-11	39.0314		3.91124e-11	39.1124		3.87172e-11	38.7172		3.70417e-11	37.0417		3.72972e-11	37.2972
3.92678e-11	39.2678		4.03887e-11	40.3886		3.80699e-11	38.0699		3.84814e-11	38.4814		3.84541e-11	38.4541		3.75967e-11	37.5967		3.73468e-11	37.3468		3.7049e-11	37.049		3.70453e-11	37.0453		3.88345e-11	38.8344		3.85282e-11	38.5282
4.0031e-11	40.031		3.83836e-11	38.3836		4.04974e-11	40.4975		3.99265e-11	39.9265		3.99157e-11	39.9158		3.94834e-11	39.4834		3.95945e-11	39.5945		3.9269e-11	39.269		3.86874e-11	38.6874		3.72756e-11	37.2756		3.62594e-11	36.2594
3.84623e-11	38.4623		4.00403e-11	40.0403		3.83422e-11	38.3422		3.80369e-11	38.0369		3.78635e-11	37.8635		3.79052e-11	37.9052		3.72809e-11	37.2809		3.72489e-11	37.2489		3.7612e-11	37.612		3.82183e-11	38.2183		3.87728e-11	38.7728
4.02514e-11	40.2514		3.92296e-11	39.2296		3.98568e-11	39.8568		4.0273e-11	40.273		3.96936e-11	39.6936		3.89753e-11	38.9753		3.91989e-11	39.1989		3.89115e-11	38.9115		3.7826e-11	37.826		3.80507e-11	38.0507		3.65233e-11	36.5233
3.83805e-11	38.3805		3.92297e-11	39.2297		3.8861e-11	38.861		3.78574e-11	37.8574		3.76258e-11	37.6258		3.86325e-11	38.6325		3.78744e-11	37.8744		3.81114e-11	38.1114		3.82169e-11	38.2169		3.71814e-11	37.1814		3.79587e-11	37.9587
4.02376e-11	40.2376		3.97407e-11	39.7407		3.87177e-11	38.7177		3.92883e-11	39.2883		3.95332e-11	39.5332		3.76497e-11	37.6497		3.85303e-11	38.5303		3.79872e-11	37.9872		3.66697e-11	36.6697		3.86054e-11	38.6054		3.72567e-11	37.2567
3.92168e-11	39.2168		3.83445e-11	38.3445		3.99474e-11	39.9474		3.88381e-11	38.8381		3.85794e-11	38.5794		3.9642e-11	39.642		3.89172e-11	38.9172		3.87617e-11	38.7617		3.86657e-11	38.6657		3.65921e-11	36.5921		3.73003e-11	37.3003
3.91241e-11	39.1241		4.03155e-11	40.3155		3.79931e-11	37.9931		3.86288e-11	38.6288		3.83479e-11	38.3479		3.73783e-11	37.3783		3.75443e-11	37.5443		3.72516e-11	37.2516		3.68328e-11	36.8328		3.89809e-11	38.9809		3.80437e-11	38.0437
4.02408e-11	40.2408		3.79589e-11	37.9589		4.0317e-11	40.3169		3.97857e-11	39.7857		3.95462e-11	39.5462		3.96719e-11	39.6719		3.95045e-11	39.5045		3.92789e-11	39.279		3.89205e-11	38.9205		3.69036e-11	36.9036		3.67438e-11	36.7438
3.81486e-11	38.1486		3.99798e-11	39.9798		3.81002e-11	38.1002		3.80475e-11	38.0475		3.77891e-11	37.7891		3.77143e-11	37.7143		3.72147e-11	37.2147		3.69214e-11	36.9215		3.7239e-11	37.239		3.80813e-11	38.0814		3.84494e-11	38.4494
4.03839e-11	40.3839		3.8767e-11	38.767		3.98324e-11	39.8324		4.00497e-11	40.0497		4.03004e-11	40.3004		3.90047e-11	39.0047		3.91753e-11	39.1753		3.90093e-11	39.0093		3.75421e-11	37.5421		3.78266e-11	37.8266		3.6719e-11	36.719
3.89167e-11	38.9167		3.93143e-11	39.3143		3.8545e-11	38.545		3.79347e-11	37.9347		3.76992e-11	37.6992		3.85781e-11	38.5781		3.78564e-11	37.8564		3.75505e-11	37.5505		3.80171e-11	38.0171		3.7448e-11	37.448		3.84456e-11	38.4456
4.0233e-11	40.233		3.96181e-11	39.6181		3.88771e-11	38.8771		3.97578e-11	39.7578		3.97677e-11	39.7677		3.78827e-11	37.8826		3.84206e-11	38.4206		3.80486e-11	38.0486		3.71541e-11	37.1541		3.86932e-11	38.6932		3.70449e-11	37.0449
3.89961e-11	38.996		3.87003e-11	38.7003		3.98587e-11	39.8587		3.88298e-11	38.8298		3.86012e-11	38.6012		3.95154e-11	39.5154		3.88127e-11	38.8127		3.84056e-11	38.4056		3.85887e-11	38.5887		3.65851e-11	36.5851		3.74435e-11	37.4435
3.90053e-11	39.0053		4.05648e-11	40.5648		3.80066e-11	38.0066		3.87278e-11	38.7278		3.88583e-11	38.8583		3.74771e-11	37.4771		3.73675e-11	37.3675		3.72703e-11	37.2703		3.68382e-11	36.8382		3.88199e-11	38.8199		3.81189e-11	38.1189
3.98802e-11	39.8802		3.86702e-11	38.6702		4.02136e-11	40.2136		3.97145e-11	39.7145		3.98444e-11	39.8444		3.95693e-11	39.5693		3.96341e-11	39.6341		3.91571e-11	39.1571		3.89011e-11	38.9011		3.69238e-11	36.9238		3.69366e-11	36.9366
3.84795e-11	38.4795		4.02828e-11	40.2828		3.80782e-11	38.0782		3.78332e-11	37.8332		3.80616e-11	38.0616		3.77048e-11	37.7048		3.72578e-11	37.2578		3.68869e-11	36.8869		3.73437e-11	37.3437		3.83393e-11	38.3393		3.87561e-11	38.7561
4.03238e-11	40.3238		3.90375e-11	39.0375		3.99406e-11	39.9406		4.00653e-11	40.0653		3.97355e-11	39.7355		3.88471e-11	38.8471		3.94939e-11	39.4939		3.8971e-11	38.971		3.79242e-11	37.9242		3.78113e-11	37.8113		3.64964e-11	36.4964
3.84718e-11	38.4718		3.90896e-11	39.0896		3.8735e-11	38.7351		3.79808e-11	37.9808		3.76533e-11	37.6533		3.83977e-11	38.3977		3.8096e-11	38.096		3.75098e-11	37.5098		3.81277e-11	38.1277		3.76504e-11	37.6504		3.87558e-11	38.7558
3.97887e-11	39.7887		3.96832e-11	39.6832		3.89821e-11	38.9821		3.98215e-11	39.8215		3.95411e-11	39.5411		3.80594e-11	38.0594		3.85447e-11	38.5447		3.84732e-11	38.4732		3.7462e-11	37.462		3.86862e-11	38.6862		3.71664e-11	37.1664
3.91289e-11	39.1289		3.85704e-11	38.5704		3.9665e-11	39.665		3.82134e-11	38.2134		3.82287e-11	38.2287		3.97182e-11	39.7182		3.85898e-11	38.5898		3.85014e-11	38.5014		3.86466e-11	38.6466		3.68031e-11	36.8031		3.79174e-11	37.9174
3.90917e-11	39.0917		4.01586e-11	40.1586		3.79952e-11	37.9952		3.88952e-11	38.8952		3.86216e-11	38.6216		3.75857e-11	37.5857		3.76505e-11	37.6505		3.77803e-11	37.7803		3.69994e-11	36.9994		3.93527e-11	39.3527		3.78648e-11	37.8648
4.0104e-11	40.104		3.84075e-11	38.4075		4.00593e-11	40.0593		3.96499e-11	39.6499		3.9538e-11	39.538		3.99078e-11	39.9078		3.97182e-11	39.7182		3.90884e-11	39.0885		3.89296e-11	38.9296		3.67805e-11	36.7805		3.69309e-11	36.9309
3.83069e-11	38.3069		4.00812e-11	40.0812		3.8059e-11	38.059		3.78151e-11	37.8151		3.79583e-11	37.9583		3.75425e-11	37.5425		3.75538e-11	37.5538		3.68186e-11	36.8186		3.73934e-11	37.3935		3.87451e-11	38.7451		3.8381e-11	38.381
4.03884e-11	40.3884		3.87e-11	38.7		3.98331e-11	39.8331		3.99989e-11	39.9989		4.02604e-11	40.2604		3.94765e-11	39.4765		3.91681e-11	39.1681		3.90539e-11	39.0539		3.81976e-11	38.1976		3.74268e-11	37.4268		3.6507e-11	36.507
3.85472e-11	38.5472		3.91452e-11	39.1452		3.87191e-11	38.7191		3.81186e-11	38.1186		3.7746e-11	37.746		3.83556e-11	38.3556		3.773e-11	37.73		3.74987e-11	37.4987		3.77029e-11	37.7029		3.79764e-11	37.9764		3.85719e-11	38.5719
3.97834e-11	39.7834		3.97074e-11	39.7074		3.88825e-11	38.8825		3.96478e-11	39.6478		3.9913e-11	39.913		3.84267e-11	38.4267		3.86919e-11	38.6919		3.85411e-11	38.5411		3.75012e-11	37.5012		3.86725e-11	38.6725		3.67414e-11	36.7414
3.9112e-11	39.112		3.83217e-11	38.3217		3.97244e-11	39.7244		3.86327e-11	38.6327		3.84476e-11	38.4476		3.93919e-11	39.3919		3.81675e-11	38.1675		3.80781e-11	38.0781		3.87873e-11	38.7873		3.68154e-11	36.8154		3.78477e-11	37.8477
3.88554e-11	38.8554		4.02823e-11	40.2823		3.81594e-11	38.1594		3.86707e-11	38.6707		3.86441e-11	38.6442		3.76428e-11	37.6428		3.74748e-11	37.4748		3.78637e-11	37.8637		3.65963e-11	36.5963		3.91331e-11	39.1331		3.73382e-11	37.3382
4.01744e-11	40.1744		3.78454e-11	37.8454		4.06701e-11	40.6701		3.96055e-11	39.6055		3.93129e-11	39.3129		3.97107e-11	39.7107		3.92006e-11	39.2006		3.88933e-11	38.8933		3.89572e-11	38.9572		3.66392e-11	36.6392		3.74098e-11	37.4098
3.83247e-11	38.3247		4.03439e-11	40.3439		3.80027e-11	38.0027		3.79587e-11	37.9587		3.79675e-11	37.9675		3.76587e-11	37.6587		3.72078e-11	37.2078		3.7306e-11	37.306		3.70903e-11	37.0904		3.88566e-11	38.8566		3.81511e-11	38.1511
4.0521e-11	40.521		3.89181e-11	38.9181		3.97869e-11	39.7869		3.99576e-11	39.9576		3.97524e-11	39.7524		3.93159e-11	39.3159		3.9659e-11	39.659		3.94796e-11	39.4796		3.81005e-11	38.1005		3.72802e-11	37.2802		3.67637e-11	36.7638
3.83789e-11	38.3789		3.93305e-11	39.3305		3.87435e-11	38.7435		3.80675e-11	38.0675		3.80502e-11	38.0502		3.83795e-11	38.3795		3.759e-11	37.59		3.72231e-11	37.2231		3.75535e-11	37.5535		3.79103e-11	37.9103		3.9008e-11	39.008
4.02728e-11	40.2728		3.95585e-11	39.5585		3.90402e-11	39.0402		3.99374e-11	39.9374		3.94989e-11	39.4989		3.80692e-11	38.0692		3.89942e-11	38.9942		3.89029e-11	38.9029		3.76469e-11	37.6469		3.82185e-11	38.2185		3.68201e-11	36.8201
3.90421e-11	39.0421		3.83975e-11	38.3975		3.96636e-11	39.6636		3.86744e-11	38.6744		3.84273e-11	38.4273		3.92621e-11	39.2621		3.81492e-11	38.1492		3.80102e-11	38.0102		3.88834e-11	38.8834		3.71731e-11	37.1731		3.81605e-11	38.1605
3.9166e-11	39.166		4.03209e-11	40.3209		3.81441e-11	38.1441		3.87829e-11	38.7829		3.87415e-11	38.7415		3.78238e-11	37.8238		3.76829e-11	37.6829		3.76666e-11	37.6666		3.67744e-11	36.7744		3.8624e-11	38.624		3.74695e-11	37.4695
3.95627e-11	39.5627		3.83992e-11	38.3992		4.01075e-11	40.1075		3.94068e-11	39.4068		3.9299e-11	39.299		3.9749e-11	39.749		3.93283e-11	39.3283		3.87449e-11	38.7449		3.88559e-11	38.8559		3.67707e-11	36.7707		3.74294e-11	37.4294
3.83272e-11	38.3272		4.01871e-11	40.1871		3.82214e-11	38.2214		3.786e-11	37.86		3.78638e-11	37.8638		3.74353e-11	37.4353		3.74217e-11	37.4217		3.71432e-11	37.1432		3.67942e-11	36.7942		3.89814e-11	38.9814		3.80531e-11	38.0531
4.04809e-11	40.4808		3.85636e-11	38.5636		4.00674e-11	40.0674		4.00255e-11	40.0255		3.96768e-11	39.6768		3.95443e-11	39.5444		3.95547e-11	39.5547		3.94394e-11	39.4395		3.87945e-11	38.7945		3.7262e-11	37.262		3.65458e-11	36.5458
3.85279e-11	38.5279		3.92182e-11	39.2182		3.85417e-11	38.5417		3.78538e-11	37.8538		3.79102e-11	37.9102		3.79385e-11	37.9385		3.74654e-11	37.4654		3.71108e-11	37.1108		3.74339e-11	37.4339		3.82285e-11	38.2285		3.91515e-11	39.1515
4.00822e-11	40.0822		3.9331e-11	39.331		3.89401e-11	38.9401		4.03358e-11	40.3358		3.97056e-11	39.7056		3.83923e-11	38.3923		3.90126e-11	39.0126		3.89583e-11	38.9583		3.78298e-11	37.8298		3.83182e-11	38.3182		3.65069e-11	36.5069
3.88828e-11	38.8828		3.84489e-11	38.4489		3.95617e-11	39.5617		3.87128e-11	38.7129		3.83009e-11	38.3009		3.92076e-11	39.2077		3.79983e-11	37.9983		3.79767e-11	37.9767		3.85997e-11	38.5997		3.73993e-11	37.3993		3.84934e-11	38.4934
3.92173e-11	39.2173		4.02131e-11	40.2131		3.81079e-11	38.1079		3.86718e-11	38.6718		3.87034e-11	38.7034		3.76873e-11	37.6873		3.83754e-11	38.3754		3.77147e-11	37.7147		3.70114e-11	37.0114		3.85915e-11	38.5915		3.71886e-11	37.1886
3.95201e-11	39.5201		3.82993e-11	38.2993		4.02569e-11	40.2569		3.96508e-11	39.6508		3.91949e-11	39.1949		3.98972e-11	39.8972		3.8762e-11	38.762		3.85397e-11	38.5397		3.88788e-11	38.8788		3.65776e-11	36.5776		3.74632e-11	37.4632
3.83237e-11	38.3237		4.01992e-11	40.1992		3.8096e-11	38.096		3.80187e-11	38.0187		3.79935e-11	37.9935		3.77232e-11	37.7232		3.71292e-11	37.1292		3.71647e-11	37.1647		3.66917e-11	36.6917		3.90702e-11	39.0702		3.78224e-11	37.8224
4.06425e-11	40.6425		3.87439e-11	38.7439		3.99226e-11	39.9226		3.99811e-11	39.9811		3.96497e-11	39.6497		3.98418e-11	39.8418		3.96661e-11	39.6661		3.90087e-11	39.0087		3.88115e-11	38.8115		3.67872e-11	36.7872		3.6544e-11	36.544
3.86368e-11	38.6368		3.93302e-11	39.3302		3.86332e-11	38.6332		3.80067e-11	38.0067		3.77776e-11	37.7777		3.81128e-11	38.1128		3.75245e-11	37.5245		3.72749e-11	37.2749		3.74687e-11	37.4687		3.82693e-11	38.2693		3.83866e-11	38.3866
4.0356e-11	40.356		3.94336e-11	39.4336		3.89274e-11	38.9274		3.98205e-11	39.8205		3.999e-11	39.99		3.88343e-11	38.8343		3.95024e-11	39.5025		3.87114e-11	38.7114		3.76948e-11	37.6948		3.81127e-11	38.1127		3.64815e-11	36.4815
3.91276e-11	39.1276		3.88187e-11	38.8187		3.93883e-11	39.3883		3.88823e-11	38.8823		3.82737e-11	38.2737		3.86766e-11	38.6766		3.78396e-11	37.8396		3.79036e-11	37.9036		3.83976e-11	38.3976		3.76674e-11	37.6674		3.88243e-11	38.8243
3.93373e-11	39.3373		4.04508e-11	40.4508		3.84026e-11	38.4026		3.86524e-11	38.6524		3.91161e-11	39.1161		3.82034e-11	38.2034		3.82885e-11	38.2885		3.82324e-11	38.2324		3.72396e-11	37.2396		3.8572e-11	38.572		3.68667e-11	36.8667
3.99385e-11	39.9385		3.79332e-11	37.9333		4.03846e-11	40.3846		3.93994e-11	39.3994		3.89244e-11	38.9244		3.96808e-11	39.6808		3.87957e-11	38.7957		3.85998e-11	38.5998		3.89253e-11	38.9253		3.68381e-11	36.8381		3.77307e-11	37.7307
3.8288e-11	38.288		4.00509e-11	40.0509		3.81225e-11	38.1225		3.8378e-11	38.378		3.81454e-11	38.1454		3.74895e-11	37.4895		3.76161e-11	37.6161		3.70324e-11	37.0324		3.67724e-11	36.7724		3.89669e-11	38.9669		3.79558e-11	37.9558
4.03702e-11	40.3702		3.86877e-11	38.6877		3.99415e-11	39.9415		3.99583e-11	39.9583		3.98685e-11	39.8685		3.95063e-11	39.5063		3.97387e-11	39.7387		3.93056e-11	39.3056		3.90666e-11	39.0665		3.69197e-11	36.9197		3.67255e-11	36.7255
3.82928e-11	38.2928		3.93975e-11	39.3975		3.83474e-11	38.3474		3.81079e-11	38.1079		3.76589e-11	37.6589		3.78234e-11	37.8234		3.74751e-11	37.4751		3.72368e-11	37.2368		3.7271e-11	37.271		3.82104e-11	38.2105		3.83059e-11	38.3058
4.01295e-11	40.1295		3.97033e-11	39.7033		3.89166e-11	38.9166		3.99804e-11	39.9804		3.99852e-11	39.9852		3.87976e-11	38.7976		3.92922e-11	39.2922		3.93121e-11	39.3121		3.77324e-11	37.7324		3.76313e-11	37.6313		3.62691e-11	36.2691
3.881e-11	38.81		3.8912e-11	38.912		3.94692e-11	39.4692		3.86794e-11	38.6794		3.79125e-11	37.9125		3.88853e-11	38.8853		3.79827e-11	37.9827		3.7751e-11	37.751		3.81496e-11	38.1496		3.78363e-11	37.8363		3.88708e-11	38.8708
3.91298e-11	39.1298		4.03753e-11	40.3753		3.79203e-11	37.9203		3.88084e-11	38.8084		3.90337e-11	39.0337		3.8311e-11	38.311		3.84728e-11	38.4728		3.80213e-11	38.0213		3.71921e-11	37.1921		3.83812e-11	38.3812		3.64884e-11	36.4884
3.99724e-11	39.9724		3.83663e-11	38.3663		3.99959e-11	39.9959		3.95038e-11	39.5037		3.90317e-11	39.0317		3.96287e-11	39.6287		3.85284e-11	38.5284		3.87611e-11	38.7611		3.87729e-11	38.7729		3.67945e-11	36.7945		3.78736e-11	37.8736
3.84803e-11	38.4803		4.02337e-11	40.2337		3.81383e-11	38.1384		3.81792e-11	38.1792		3.84416e-11	38.4416		3.74807e-11	37.4808		3.76522e-11	37.6522		3.72794e-11	37.2794		3.67994e-11	36.7994		3.868e-11	38.6801		3.75704e-11	37.5704
4.04618e-11	40.4618		3.85427e-11	38.5427		3.98817e-11	39.8817		3.99371e-11	39.9371		3.96808e-11	39.6808		3.98528e-11	39.8528		3.95983e-11	39.5983		3.89779e-11	38.9779		3.88668e-11	38.8668		3.70408e-11	37.0408		3.71692e-11	37.1692
3.83077e-11	38.3077		3.9658e-11	39.658		3.85207e-11	38.5207		3.80564e-11	38.0564		3.78764e-11	37.8764		3.80305e-11	38.0305		3.74732e-11	37.4731		3.72437e-11	37.2437		3.74633e-11	37.4633		3.85829e-11	38.5829		3.84809e-11	38.4808
4.03075e-11	40.3075		3.95112e-11	39.5112		3.91473e-11	39.1474		3.97981e-11	39.7981		3.975e-11	39.75		3.87863e-11	38.7863		3.95713e-11	39.5713		3.93934e-11	39.3934		3.81516e-11	38.1516		3.74034e-11	37.4034		3.69014e-11	36.9014
3.90835e-11	39.0835		3.87338e-11	38.7338		3.97193e-11	39.7193		3.82881e-11	38.2881		3.80434e-11	38.0434		3.90328e-11	39.0328		3.78806e-11	37.8806		3.7682e-11	37.682		3.80443e-11	38.0443		3.73628e-11	37.3628		3.87076e-11	38.7076
3.92673e-11	39.2673		3.99459e-11	39.9459		3.8187e-11	38.187		3.90846e-11	39.0847		3.93346e-11	39.3346		3.79608e-11	37.9608		3.83274e-11	38.3274		3.81432e-11	38.1432		3.76656e-11	37.6656		3.84579e-11	38.4579		3.70277e-11	37.0277
3.97964e-11	39.7964		3.78757e-11	37.8757		4.04426e-11	40.4425		3.94682e-11	39.4682		3.88246e-11	38.8246		3.96668e-11	39.6668		3.85068e-11	38.5068		3.85432e-11	38.5432		3.87623e-11	38.7623		3.71241e-11	37.1241		3.83198e-11	38.3198
3.81859e-11	38.1859		4.06294e-11	40.6294		3.81954e-11	38.1954		3.83789e-11	38.3789		3.83378e-11	38.3378		3.75447e-11	37.5447		3.7754e-11	37.754		3.70933e-11	37.0933		3.66559e-11	36.6559		3.88896e-11	38.8896		3.7642e-11	37.642
4.07501e-11	40.7501		3.85776e-11	38.5776		3.98824e-11	39.8824		4.02497e-11	40.2497		4.01002e-11	40.1002		3.9594e-11	39.594		3.92943e-11	39.2943		3.90546e-11	39.0546		3.89753e-11	38.9753		3.68212e-11	36.8212		3.70306e-11	37.0306
3.85341e-11	38.5341		3.9726e-11	39.726		3.84578e-11	38.4578		3.80034e-11	38.0034		3.77632e-11	37.7632		3.77052e-11	37.7052		3.74296e-11	37.4296		3.69737e-11	36.9737		3.71299e-11	37.1299		3.92182e-11	39.2182		3.82395e-11	38.2395
4.00619e-11	40.0619		3.95795e-11	39.5795		3.89755e-11	38.9755		3.97425e-11	39.7425		3.98739e-11	39.8739		3.90587e-11	39.0587		3.96876e-11	39.6876		3.93346e-11	39.3346		3.8145e-11	38.145		3.71229e-11	37.1229		3.64005e-11	36.4005
3.89626e-11	38.9626		3.87121e-11	38.7121		3.94803e-11	39.4803		3.82723e-11	38.2723		3.77215e-11	37.7215		3.86717e-11	38.6717		3.7788e-11	37.788		3.76238e-11	37.6238		3.79482e-11	37.9482		3.81843e-11	38.1843		3.88739e-11	38.8739
3.91022e-11	39.1022		4.03971e-11	40.3971		3.84034e-11	38.4034		3.90237e-11	39.0237		3.94831e-11	39.4831		3.82091e-11	38.2091		3.86311e-11	38.6311		3.86482e-11	38.6482		3.74189e-11	37.419		3.80276e-11	38.0276		3.65615e-11	36.5615
4.01445e-11	40.1445		3.80494e-11	38.0494		3.97698e-11	39.7698		3.94974e-11	39.4974		3.89543e-11	38.9543		3.93909e-11	39.3909		3.84836e-11	38.4836		3.81312e-11	38.1312		3.87415e-11	38.7415		3.74073e-11	37.4073		3.8618e-11	38.618
3.83476e-11	38.3476		4.05782e-11	40.5782		3.7983e-11	37.983		3.81328e-11	38.1328		3.84744e-11	38.4744		3.75347e-11	37.5347		3.77696e-11	37.7696		3.78447e-11	37.8447		3.67435e-11	36.7435		3.85688e-11	38.5688		3.68399e-11	36.8399
4.04615e-11	40.4615		3.89193e-11	38.9193		4.05355e-11	40.5355		4.02994e-11	40.2994		3.96869e-11	39.6869		4.01751e-11	40.1751		3.92368e-11	39.2368		3.93573e-11	39.3573		3.92569e-11	39.2569		3.69115e-11	36.9115		3.74897e-11	37.4897
3.83402e-11	38.3402		3.95674e-11	39.5674		3.85661e-11	38.5661		3.78734e-11	37.8734		3.79161e-11	37.9161		3.76354e-11	37.6354		3.74287e-11	37.4288		3.71283e-11	37.1283		3.67014e-11	36.7014		3.91099e-11	39.1099		3.79894e-11	37.9894
4.01679e-11	40.1679		3.93925e-11	39.3925		3.92395e-11	39.2394		3.99434e-11	39.9434		3.99132e-11	39.9132		3.92051e-11	39.2051		3.94019e-11	39.4019		3.92207e-11	39.2207		3.87256e-11	38.7256		3.70093e-11	37.0093		3.65798e-11	36.5798
3.90343e-11	39.0343		3.88593e-11	38.8593		3.93824e-11	39.3824		3.84469e-11	38.4469		3.77815e-11	37.7815		3.83714e-11	38.3714		3.73995e-11	37.3995		3.73935e-11	37.3935		3.78747e-11	37.8747		3.82308e-11	38.2308		3.842e-11	38.42
3.90726e-11	39.0726		4.03304e-11	40.3304		3.86825e-11	38.6825		3.9176e-11	39.176		3.92385e-11	39.2385		3.81514e-11	38.1514		3.87984e-11	38.7984		3.84836e-11	38.4836		3.761e-11	37.61		3.78202e-11	37.8202		3.68318e-11	36.8318
4.00148e-11	40.0148		3.83769e-11	38.3769		3.98709e-11	39.8709		3.96158e-11	39.6158		3.87387e-11	38.7388		3.95908e-11	39.5908		3.83082e-11	38.3082		3.79391e-11	37.9391		3.86791e-11	38.6791		3.77018e-11	37.7019		3.89127e-11	38.9127
3.84764e-11	38.4764		4.00776e-11	40.0776		3.79995e-11	37.9995		3.81554e-11	38.1554		3.85674e-11	38.5674		3.74207e-11	37.4207		3.7517e-11	37.517		3.76126e-11	37.6126		3.69482e-11	36.9482		3.86991e-11	38.6991		3.70559e-11	37.0559
4.03825e-11	40.3825		3.84565e-11	38.4565		4.01906e-11	40.1906		4.01016e-11	40.1016		3.98345e-11	39.8344		3.97587e-11	39.7587		3.8945e-11	38.945		3.88671e-11	38.8671		3.91488e-11	39.1489		3.66778e-11	36.6778		3.78372e-11	37.8372
3.83266e-11	38.3265		3.95913e-11	39.5913		3.83332e-11	38.3332		3.79654e-11	37.9654		3.80054e-11	38.0054		3.7626e-11	37.626		3.71504e-11	37.1504		3.69093e-11	36.9093		3.69769e-11	36.9769		3.91068e-11	39.1068		3.79997e-11	37.9997
4.0051e-11	40.051		3.94645e-11	39.4645		3.92866e-11	39.2866		3.98284e-11	39.8284		4.01303e-11	40.1303		3.94076e-11	39.4076		3.95206e-11	39.5206		3.90935e-11	39.0935		3.88662e-11	38.8662		3.70469e-11	37.0469		3.69848e-11	36.9848
3.88854e-11	38.8854		3.88242e-11	38.8242		3.95634e-11	39.5635		3.82491e-11	38.2491		3.79635e-11	37.9635		3.82807e-11	38.2807		3.77608e-11	37.7608		3.73961e-11	37.3961		3.75867e-11	37.5867		3.86495e-11	38.6495		3.84052e-11	38.4052
3.92645e-11	39.2645		4.01375e-11	40.1375		3.84468e-11	38.4468		3.87392e-11	38.7392		3.95182e-11	39.5182		3.82463e-11	38.2463		3.9037e-11	39.037		3.86919e-11	38.6919		3.78435e-11	37.8435		3.75795e-11	37.5795		3.63721e-11	36.3721
3.97557e-11	39.7557		3.79431e-11	37.943		4.03648e-11	40.3648		3.93393e-11	39.3393		3.84113e-11	38.4113		3.92007e-11	39.2007		3.84346e-11	38.4346		3.81804e-11	38.1804		3.83709e-11	38.3708		3.72876e-11	37.2876		3.86952e-11	38.6952
3.83981e-11	38.3981		4.0294e-11	40.294		3.79965e-11	37.9965		3.8411e-11	38.4109		3.84398e-11	38.4398		3.75082e-11	37.5082		3.78437e-11	37.8437		3.76294e-11	37.6294		3.69508e-11	36.9509		3.83989e-11	38.3989		3.67195e-11	36.7195
4.02858e-11	40.2858		3.84454e-11	38.4455		4.02466e-11	40.2466		3.99507e-11	39.9507		3.9782e-11	39.782		3.94831e-11	39.4831		3.91364e-11	39.1364		3.89301e-11	38.9301		3.92854e-11	39.2854		3.68925e-11	36.8925		3.77599e-11	37.7599
3.86854e-11	38.6854		3.96608e-11	39.6608		3.83306e-11	38.3306		3.79627e-11	37.9627		3.7811e-11	37.811		3.79151e-11	37.9151		3.73067e-11	37.3067		3.68287e-11	36.8287		3.66638e-11	36.6638		3.90278e-11	39.0278		3.74877e-11	37.4877
4.01454e-11	40.1454		3.92749e-11	39.2749		3.924e-11	39.24		4.01985e-11	40.1985		4.0231e-11	40.231		3.9199e-11	39.199		3.91843e-11	39.1843		3.94254e-11	39.4254		3.87185e-11	38.7185		3.70036e-11	37.0036		3.74463e-11	37.4463
3.89375e-11	38.9375		3.90286e-11	39.0286		3.94405e-11	39.4405		3.85928e-11	38.5928		3.76457e-11	37.6457		3.79923e-11	37.9923		3.7485e-11	37.485		3.73901e-11	37.3901		3.76086e-11	37.6086		3.87235e-11	38.7235		3.86508e-11	38.6508
3.90665e-11	39.0665		4.02723e-11	40.2723		3.82964e-11	38.2964		3.93622e-11	39.3623		3.95402e-11	39.5402		3.8316e-11	38.316		3.88607e-11	38.8608		3.90325e-11	39.0325		3.77132e-11	37.7132		3.71009e-11	37.1009		3.6332e-11	36.332
3.9806e-11	39.806		3.80028e-11	38.0028		4.00993e-11	40.0993		3.92498e-11	39.2498		3.87394e-11	38.7394		3.91854e-11	39.1854		3.82199e-11	38.2199		3.7902e-11	37.902		3.84797e-11	38.4797		3.76566e-11	37.6566		3.89644e-11	38.9644
3.84087e-11	38.4087		4.04367e-11	40.4367		3.81552e-11	38.1552		3.82489e-11	38.2489		3.84999e-11	38.4999		3.773e-11	37.73		3.81669e-11	38.1669		3.7795e-11	37.795		3.67892e-11	36.7892		3.86505e-11	38.6505		3.65446e-11	36.5446
4.04847e-11	40.4847		3.86604e-11	38.6604		4.01693e-11	40.1693		4.00129e-11	40.0129		3.96504e-11	39.6504		3.95466e-11	39.5466		3.93546e-11	39.3546		3.8691e-11	38.691		3.92667e-11	39.2667		3.68744e-11	36.8744		3.82499e-11	38.2499
3.81132e-11	38.1132		3.98275e-11	39.8276		3.84211e-11	38.4211		3.75487e-11	37.5487		3.77832e-11	37.7832		3.7134e-11	37.134		3.72496e-11	37.2496		3.73934e-11	37.3935		3.6963e-11	36.963		3.88395e-11	38.8395		3.72585e-11	37.2585
4.02454e-11	40.2454		3.94136e-11	39.4136		3.95978e-11	39.5978		3.9838e-11	39.8379		4.00895e-11	40.0895		3.97411e-11	39.7411		3.96696e-11	39.6696		3.92357e-11	39.2357		3.8619e-11	38.619		3.69316e-11	36.9316		3.70936e-11	37.0936
3.87485e-11	38.7485		3.88792e-11	38.8792		3.91431e-11	39.1431		3.8395e-11	38.395		3.76493e-11	37.6493		3.80594e-11	38.0594		3.73329e-11	37.3329		3.72856e-11	37.2856		3.71372e-11	37.1372		3.87789e-11	38.7789		3.81963e-11	38.1963
3.91922e-11	39.1922		4.01616e-11	40.1616		3.88429e-11	38.8429		3.93657e-11	39.3657		4.00473e-11	40.0473		3.86334e-11	38.6334		3.91068e-11	39.1068		3.92886e-11	39.2886		3.80156e-11	38.0156		3.71313e-11	37.1313		3.65755e-11	36.5755
3.97447e-11	39.7447		3.80638e-11	38.0638		4.01646e-11	40.1646		3.90797e-11	39.0797		3.86446e-11	38.6446		3.90816e-11	39.0816		3.82805e-11	38.2805		3.79773e-11	37.9773		3.79702e-11	37.9703		3.80461e-11	38.0461		3.87253e-11	38.7253
3.85843e-11	38.5843		4.05284e-11	40.5284		3.79134e-11	37.9134		3.85271e-11	38.5271		3.87347e-11	38.7347		3.77348e-11	37.7348		3.82389e-11	38.2389		3.80877e-11	38.0877		3.72077e-11	37.2077		3.82711e-11	38.2711		3.68827e-11	36.8827
4.04226e-11	40.4226		3.84158e-11	38.4158		4.01445e-11	40.1445		3.98672e-11	39.8672		3.92264e-11	39.2264		3.98392e-11	39.8392		3.86582e-11	38.6582		3.86905e-11	38.6905		3.90987e-11	39.0987		3.68723e-11	36.8723		3.85308e-11	38.5308
3.84467e-11	38.4467		3.97709e-11	39.7709		3.82825e-11	38.2825		3.80697e-11	38.0697		3.77264e-11	37.7264		3.77276e-11	37.7276		3.72733e-11	37.2733		3.71839e-11	37.1839		3.64154e-11	36.4154		3.85269e-11	38.5269		3.71649e-11	37.1649
4.05184e-11	40.5184		3.94999e-11	39.4999		3.94292e-11	39.4292		4.0242e-11	40.242		3.95693e-11	39.5693		3.9647e-11	39.647		3.93775e-11	39.3775		3.95425e-11	39.5425		3.87849e-11	38.7849		3.64176e-11	36.4176		3.75203e-11	37.5203
3.90128e-11	39.0129		3.88367e-11	38.8367		3.92066e-11	39.2067		3.8207e-11	38.207		3.7874e-11	37.874		3.83215e-11	38.3215		3.73256e-11	37.3256		3.71194e-11	37.1194		3.69478e-11	36.9478		3.91614e-11	39.1614		3.81003e-11	38.1003
3.94641e-11	39.4641		4.01654e-11	40.1654		3.85458e-11	38.5458		3.93529e-11	39.3529		3.93521e-11	39.3521		3.88526e-11	38.8526		3.94012e-11	39.4012		3.88911e-11	38.8911		3.84192e-11	38.4192		3.70981e-11	37.0981		3.68855e-11	36.8855
3.99534e-11	39.9534		3.81888e-11	38.1889		4.03026e-11	40.3025		3.88945e-11	38.8945		3.83248e-11	38.3248		3.91678e-11	39.1678		3.78369e-11	37.8369		3.78092e-11	37.8092		3.79931e-11	37.9931		3.81208e-11	38.1208		3.85991e-11	38.5991
3.83249e-11	38.3249		4.04072e-11	40.4072		3.78766e-11	37.8766		3.81899e-11	38.1899		3.86981e-11	38.6981		3.77051e-11	37.7051		3.81449e-11	38.1449		3.80463e-11	38.0463		3.70544e-11	37.0544		3.81372e-11	38.1372		3.6593e-11	36.593
4.04033e-11	40.4034		3.86413e-11	38.6413		3.99397e-11	39.9397		4.00719e-11	40.0719		3.93534e-11	39.3534		3.9637e-11	39.6371		3.88199e-11	38.8199		3.87797e-11	38.7797		3.89467e-11	38.9467		3.74071e-11	37.4072		3.88987e-11	38.8987
3.78854e-11	37.8854		3.99733e-11	39.9733		3.82741e-11	38.2741		3.80814e-11	38.0814		3.79471e-11	37.9471		3.72341e-11	37.2341		3.7372e-11	37.372		3.73024e-11	37.3024		3.66876e-11	36.6876		3.90698e-11	39.0698		3.6527e-11	36.527
4.04697e-11	40.4697		3.92136e-11	39.2137		3.96093e-11	39.6093		3.99255e-11	39.9255		3.95167e-11	39.5167		3.97818e-11	39.7818		3.88905e-11	38.8905		3.94612e-11	39.4612		3.897e-11	38.97		3.64505e-11	36.4505		3.77041e-11	37.7041
3.8552e-11	38.5521		3.86468e-11	38.6467		3.86711e-11	38.6711		3.81929e-11	38.1929		3.75792e-11	37.5792		3.80109e-11	38.0109		3.69272e-11	36.9272		3.7272e-11	37.272		3.69243e-11	36.9243		3.87795e-11	38.7795		3.76659e-11	37.6659
3.93681e-11	39.3681		4.05189e-11	40.5189		3.8575e-11	38.575		3.95363e-11	39.5363		3.98764e-11	39.8764		3.88413e-11	38.8413		3.93873e-11	39.3873		3.93421e-11	39.3421		3.84953e-11	38.4952		3.71271e-11	37.1272		3.66795e-11	36.6795
3.95934e-11	39.5934		3.83395e-11	38.3396		3.98843e-11	39.8843		3.91668e-11	39.1668		3.83151e-11	38.3151		3.90748e-11	39.0748		3.78869e-11	37.8869		3.75296e-11	37.5296		3.75563e-11	37.5562		3.83592e-11	38.3592		3.85052e-11	38.5052
3.84305e-11	38.4305		4.00302e-11	40.0303		3.79368e-11	37.9368		3.85142e-11	38.5142		3.90002e-11	39.0002		3.80645e-11	38.0645		3.85468e-11	38.5468		3.82023e-11	38.2023		3.73521e-11	37.3521		3.80051e-11	38.0051		3.6718e-11	36.718
4.02532e-11	40.2532		3.84764e-11	38.4764		4.07121e-11	40.7121		3.993e-11	39.9301		3.93688e-11	39.3688		3.96778e-11	39.6778		3.8499e-11	38.499		3.85034e-11	38.5034		3.86516e-11	38.6516		3.77731e-11	37.7731		3.8773e-11	38.773
3.83019e-11	38.3019		3.95654e-11	39.5654		3.83148e-11	38.3148		3.78154e-11	37.8154		3.82418e-11	38.2418		3.75752e-11	37.5752		3.77924e-11	37.7924		3.71913e-11	37.1913		3.6806e-11	36.806		3.88742e-11	38.8742		3.6462e-11	36.462
4.03358e-11	40.3358		3.91349e-11	39.1349		3.96062e-11	39.6062		3.9809e-11	39.809		3.95312e-11	39.5312		3.94074e-11	39.4074		3.90884e-11	39.0884		3.90988e-11	39.0988		3.89571e-11	38.9571		3.67738e-11	36.7738		3.82377e-11	38.2377
3.8706e-11	38.706		3.88954e-11	38.8954		3.9027e-11	39.027		3.79489e-11	37.9489		3.76883e-11	37.6883		3.77819e-11	37.7819		3.71978e-11	37.1978		3.73346e-11	37.3346		3.67999e-11	36.7999		3.92784e-11	39.2784		3.73511e-11	37.3511
3.9308e-11	39.308		4.02341e-11	40.2341		3.86558e-11	38.6558		3.95854e-11	39.5855		3.98306e-11	39.8306		3.91122e-11	39.1122		3.93659e-11	39.3659		3.90024e-11	39.0024		3.84409e-11	38.4409		3.71524e-11	37.1524		3.74567e-11	37.4567
3.99013e-11	39.9013		3.8114e-11	38.114		4.01073e-11	40.1073		3.93308e-11	39.3308		3.81862e-11	38.1862		3.88988e-11	38.8988		3.77385e-11	37.7385		3.76956e-11	37.6956		3.77459e-11	37.7459		3.85206e-11	38.5206		3.81475e-11	38.1475
3.86321e-11	38.6321		4.04871e-11	40.4871		3.79885e-11	37.9885		3.84736e-11	38.4736		3.91109e-11	39.1109		3.81364e-11	38.1364		3.8711e-11	38.711		3.85571e-11	38.5571		3.79893e-11	37.9893		3.76168e-11	37.6168		3.63438e-11	36.3438
4.02732e-11	40.2732		3.85221e-11	38.5222		3.9958e-11	39.958		4.00606e-11	40.0606		3.92982e-11	39.2983		3.94631e-11	39.4631		3.85214e-11	38.5214		3.81887e-11	38.1887		3.82636e-11	38.2636		3.76784e-11	37.6784		3.8641e-11	38.641
3.81787e-11	38.1787		3.97189e-11	39.7189		3.81623e-11	38.1623		3.7795e-11	37.795		3.84279e-11	38.4279		3.72722e-11	37.2722		3.78342e-11	37.8342		3.78377e-11	37.8377		3.69444e-11	36.9444		3.86849e-11	38.6849		3.64188e-11	36.4188
4.03865e-11	40.3865		3.904e-11	39.04		3.98789e-11	39.8789		4.00913e-11	40.0913		4.01278e-11	40.1278		3.9784e-11	39.784		3.88985e-11	38.8986		3.92578e-11	39.2578		3.89973e-11	38.9973		3.68959e-11	36.8959		3.82053e-11	38.2053
3.87653e-11	38.7653		3.87932e-11	38.7932		3.91221e-11	39.1221		3.79118e-11	37.9118		3.75261e-11	37.5261		3.79562e-11	37.9562		3.7093e-11	37.093		3.71623e-11	37.1623		3.65611e-11	36.5611		3.91006e-11	39.1006		3.70908e-11	37.0908
3.90689e-11	39.0689		4.01278e-11	40.1278		3.87811e-11	38.7811		3.95668e-11	39.5668		3.95123e-11	39.5123		3.90129e-11	39.0129		3.91036e-11	39.1036		3.92448e-11	39.2448		3.8834e-11	38.834		3.68351e-11	36.8351		3.74688e-11	37.4688
3.96231e-11	39.6231		3.7945e-11	37.945		4.01822e-11	40.1823		3.91014e-11	39.1014		3.82227e-11	38.2227		3.87413e-11	38.7413		3.7464e-11	37.464		3.74973e-11	37.4973		3.72743e-11	37.2743		3.89535e-11	38.9535		3.78598e-11	37.8598
3.84494e-11	38.4494		4.05363e-11	40.5363		3.79914e-11	37.9914		3.85092e-11	38.5092		3.92498e-11	39.2498		3.80279e-11	38.0279		3.89023e-11	38.9023		3.88255e-11	38.8255		3.77576e-11	37.7576		3.74024e-11	37.4023		3.63913e-11	36.3913
4.08701e-11	40.8701		3.86509e-11	38.6509		4.00697e-11	40.0697		3.98403e-11	39.8403		3.92779e-11	39.2779		3.96698e-11	39.6698		3.83805e-11	38.3805		3.85509e-11	38.5509		3.8477e-11	38.477		3.78401e-11	37.8401		3.89793e-11	38.9793
3.83481e-11	38.3481		3.98818e-11	39.8818		3.81833e-11	38.1833		3.78907e-11	37.8907		3.86089e-11	38.6089		3.739e-11	37.39		3.79808e-11	37.9808		3.77017e-11	37.7017		3.70487e-11	37.0487		3.81834e-11	38.1834		3.6244e-11	36.244
4.03022e-11	40.3022		3.91912e-11	39.1912		3.95358e-11	39.5359		3.98564e-11	39.8564		4.01698e-11	40.1698		3.97151e-11	39.7151		3.89735e-11	38.9735		3.91351e-11	39.135		3.86878e-11	38.6878		3.68452e-11	36.8452		3.85028e-11	38.5028
3.87703e-11	38.7703		3.86763e-11	38.6763		3.90352e-11	39.0352		3.83981e-11	38.3981		3.76818e-11	37.6818		3.78173e-11	37.8173		3.69465e-11	36.9465		3.70469e-11	37.0469		3.67941e-11	36.7941		3.89761e-11	38.9761		3.66845e-11	36.6845
3.94304e-11	39.4304		4.03564e-11	40.3564		3.88731e-11	38.8731		3.94184e-11	39.4184		3.95953e-11	39.5953		3.91591e-11	39.1591		3.91318e-11	39.1318		3.94068e-11	39.4068		3.88016e-11	38.8016		3.65306e-11	36.5306		3.78875e-11	37.8875
3.94976e-11	39.4976		3.81197e-11	38.1197		3.98367e-11	39.8367		3.88677e-11	38.8676		3.82743e-11	38.2743		3.85887e-11	38.5887		3.71881e-11	37.1881		3.747e-11	37.4701		3.7327e-11	37.327		3.89292e-11	38.9292		3.75707e-11	37.5707
3.85437e-11	38.5437		4.03067e-11	40.3067		3.81463e-11	38.1463		3.89494e-11	38.9494		3.89188e-11	38.9188		3.83154e-11	38.3154		3.90908e-11	39.0908		3.84771e-11	38.4771		3.80828e-11	38.0828		3.72197e-11	37.2197		3.66726e-11	36.6726
4.07761e-11	40.7761		3.84064e-11	38.4064		4.03768e-11	40.3768		3.97332e-11	39.7332		3.87716e-11	38.7716		3.97895e-11	39.7895		3.81075e-11	38.1075		3.79956e-11	37.9956		3.83373e-11	38.3373		3.77456e-11	37.7456		3.87846e-11	38.7846
3.85312e-11	38.5312		3.97861e-11	39.7861		3.80224e-11	38.0224		3.807e-11	38.07		3.83404e-11	38.3404		3.74078e-11	37.4078		3.82364e-11	38.2364		3.77778e-11	37.7778		3.71235e-11	37.1235		3.8224e-11	38.224		3.62834e-11	36.2834
4.02885e-11	40.2885		3.90503e-11	39.0503		3.97829e-11	39.7829		4.02262e-11	40.2262		3.98772e-11	39.8772		3.98032e-11	39.8032		3.90176e-11	39.0176		3.89584e-11	38.9584		3.88382e-11	38.8383		3.68848e-11	36.8847		3.88198e-11	38.8198
3.88257e-11	38.8257		3.89467e-11	38.9466		3.87886e-11	38.7886		3.8263e-11	38.263		3.75222e-11	37.5222		3.77257e-11	37.7257		3.72816e-11	37.2816		3.69892e-11	36.9892		3.66554e-11	36.6553		3.88774e-11	38.8773		3.70808e-11	37.0808
3.92235e-11	39.2235		4.01179e-11	40.1179		3.87379e-11	38.7379		3.93448e-11	39.3448		3.96462e-11	39.6462		3.93586e-11	39.3586		3.91461e-11	39.1461		3.92365e-11	39.2365		3.88383e-11	38.8383		3.65384e-11	36.5384		3.79639e-11	37.9639
3.9852e-11	39.852		3.82001e-11	38.2001		3.96461e-11	39.6461		3.92039e-11	39.2039		3.80657e-11	38.0658		3.85313e-11	38.5313		3.7133e-11	37.133		3.72592e-11	37.2593		3.73251e-11	37.3251		3.88873e-11	38.8873		3.767e-11	37.67
3.84871e-11	38.4871		4.05918e-11	40.5918		3.7893e-11	37.893		3.8491e-11	38.491		3.89675e-11	38.9675		3.85072e-11	38.5072		3.92179e-11	39.2179		3.88446e-11	38.8446		3.79439e-11	37.9439		3.73274e-11	37.3274		3.71584e-11	37.1584
4.01471e-11	40.1471		3.85414e-11	38.5414		4.04342e-11	40.4342		3.96184e-11	39.6184		3.88273e-11	38.8273		3.94825e-11	39.4825		3.80349e-11	38.0349		3.78567e-11	37.8567		3.81582e-11	38.1582		3.83349e-11	38.3349		3.81914e-11	38.1914
3.83384e-11	38.3384		3.98522e-11	39.8522		3.80576e-11	38.0576		3.77296e-11	37.7296		3.83675e-11	38.3675		3.75427e-11	37.5427		3.82036e-11	38.2036		3.78316e-11	37.8316		3.72951e-11	37.2951		3.81599e-11	38.1599		3.64631e-11	36.4631
4.02336e-11	40.2336		3.88846e-11	38.8846		3.99645e-11	39.9645		4.0317e-11	40.317		3.97771e-11	39.7771		3.98005e-11	39.8005		3.88724e-11	38.8723		3.89096e-11	38.9096		3.8422e-11	38.422		3.70238e-11	37.0238		3.87647e-11	38.7647
3.8965e-11	38.965		3.8709e-11	38.709		3.90872e-11	39.0872		3.79699e-11	37.9699		3.76136e-11	37.6136		3.76498e-11	37.6498		3.74025e-11	37.4025		3.70331e-11	37.0331		3.69019e-11	36.9019		3.8877e-11	38.877		3.67654e-11	36.7654
3.95716e-11	39.5716		4.00825e-11	40.0825		3.89495e-11	38.9495		3.96875e-11	39.6875		3.99076e-11	39.9076		3.94467e-11	39.4467		3.91033e-11	39.1033		3.92646e-11	39.2646		3.90735e-11	39.0735		3.66883e-11	36.6883		3.83304e-11	38.3304
3.95301e-11	39.5301		3.82692e-11	38.2692		3.98387e-11	39.8387		3.86751e-11	38.6751		3.80029e-11	38.0029		3.79552e-11	37.9552		3.7122e-11	37.122		3.69979e-11	36.9979		3.65799e-11	36.5799		3.90119e-11	39.0119		3.73782e-11	37.3783
3.86529e-11	38.6529		4.0427e-11	40.427		3.81326e-11	38.1326		3.87063e-11	38.7063		3.96376e-11	39.6376		3.81602e-11	38.1602		3.93872e-11	39.3872		3.90201e-11	39.0201		3.82326e-11	38.2326		3.69868e-11	36.9868		3.76368e-11	37.6368
4.03003e-11	40.3003		3.86213e-11	38.6213		4.01048e-11	40.1048		3.97913e-11	39.7913		3.85583e-11	38.5583		3.93654e-11	39.3654		3.79554e-11	37.9554		3.77419e-11	37.742		3.79586e-11	37.9586		3.85609e-11	38.5609		3.84627e-11	38.4627
3.83441e-11	38.3441		3.95605e-11	39.5605		3.80973e-11	38.0973		3.7945e-11	37.945		3.84458e-11	38.4458		3.77366e-11	37.7366		3.84366e-11	38.4366		3.84499e-11	38.4499		3.76433e-11	37.6433		3.78038e-11	37.8038		3.64424e-11	36.4424
4.05181e-11	40.5181		3.91332e-11	39.1332		3.97356e-11	39.7356		4.00847e-11	40.0847		4.00322e-11	40.0322		3.96147e-11	39.6147		3.93551e-11	39.3551		3.90346e-11	39.0346		3.87308e-11	38.7308		3.73612e-11	37.3612		3.89686e-11	38.9686
3.88279e-11	38.8279		3.90467e-11	39.0467		3.90182e-11	39.0182		3.80026e-11	38.0026		3.74586e-11	37.4586		3.78341e-11	37.8341		3.74854e-11	37.4854		3.70956e-11	37.0956		3.68773e-11	36.8773		3.87073e-11	38.7073		3.65448e-11	36.5448
3.95596e-11	39.5596		4.00745e-11	40.0745		3.85585e-11	38.5585		3.98567e-11	39.8567		4.03332e-11	40.3332		3.98117e-11	39.8117		3.93908e-11	39.3908		3.90861e-11	39.0861		3.92236e-11	39.2236		3.69163e-11	36.9163		3.87225e-11	38.7225
3.94482e-11	39.4482		3.81305e-11	38.1305		3.98116e-11	39.8116		3.86144e-11	38.6144		3.81184e-11	38.1184		3.77459e-11	37.7459		3.70604e-11	37.0604		3.7095e-11	37.095		3.69828e-11	36.9828		3.8671e-11	38.671		3.72183e-11	37.2183
3.88089e-11	38.8089		4.03724e-11	40.3724		3.82129e-11	38.2129		3.86075e-11	38.6075		3.94192e-11	39.4192		3.87765e-11	38.7765		3.92183e-11	39.2182		3.92254e-11	39.2253		3.84773e-11	38.4772		3.67701e-11	36.77		3.7601e-11	37.601
4.0451e-11	40.451		3.82977e-11	38.2977		4.04389e-11	40.4389		3.99137e-11	39.9137		3.85422e-11	38.5422		3.90465e-11	39.0465		3.77065e-11	37.7066		3.77817e-11	37.7817		3.75969e-11	37.5969		3.82807e-11	38.2807		3.79611e-11	37.9611
3.82863e-11	38.2863		4.00741e-11	40.0741		3.8009e-11	38.009		3.81034e-11	38.1034		3.82112e-11	38.2112		3.76888e-11	37.6888		3.85507e-11	38.5507		3.83855e-11	38.3855		3.76059e-11	37.6059		3.7898e-11	37.898		3.66806e-11	36.6806
4.007e-11	40.07		3.89234e-11	38.9234		3.97651e-11	39.7651		4.04846e-11	40.4846		3.94834e-11	39.4834		3.98241e-11	39.8241		3.84796e-11	38.4796		3.86345e-11	38.6345		3.87786e-11	38.7786		3.75741e-11	37.5741		3.863e-11	38.63
3.8802e-11	38.802		3.91761e-11	39.1761		3.88132e-11	38.8132		3.8323e-11	38.323		3.75877e-11	37.5877		3.74363e-11	37.4363		3.81348e-11	38.1348		3.72263e-11	37.2263		3.68966e-11	36.8966		3.8768e-11	38.768		3.67815e-11	36.7815
3.91561e-11	39.1561		3.9932e-11	39.932		3.89266e-11	38.9266		3.95402e-11	39.5402		3.98282e-11	39.8282		3.95414e-11	39.5414		3.94248e-11	39.4248		3.91706e-11	39.1706		3.90615e-11	39.0615		3.69864e-11	36.9864		3.82927e-11	38.2927
3.96779e-11	39.6779		3.85334e-11	38.5334		3.9682e-11	39.682		3.89132e-11	38.9132		3.75087e-11	37.5087		3.8222e-11	38.2219		3.72624e-11	37.2624		3.70734e-11	37.0734		3.68396e-11	36.8396		3.91407e-11	39.1407		3.68647e-11	36.8647
3.87681e-11	38.7681		4.01033e-11	40.1033		3.78773e-11	37.8773		3.85828e-11	38.5828		3.94616e-11	39.4616		3.89236e-11	38.9236		3.91224e-11	39.1224		3.91285e-11	39.1285		3.84431e-11	38.443		3.68444e-11	36.8445		3.75432e-11	37.5432
4.04591e-11	40.4591		3.82913e-11	38.2914		4.02769e-11	40.2769		3.96346e-11	39.6346		3.86576e-11	38.6576		3.91534e-11	39.1534		3.75043e-11	37.5044		3.77352e-11	37.7352		3.73485e-11	37.3485		3.87953e-11	38.7953		3.76938e-11	37.6938
3.80931e-11	38.0932		3.99513e-11	39.9513		3.81239e-11	38.1239		3.75559e-11	37.5559		3.83069e-11	38.3069		3.79052e-11	37.9052		3.88569e-11	38.8569		3.83774e-11	38.3774		3.76781e-11	37.6781		3.72178e-11	37.2178		3.65849e-11	36.5849
4.01593e-11	40.1593		3.89209e-11	38.9209		4.00813e-11	40.0813		4.00174e-11	40.0174		3.96826e-11	39.6826		3.99442e-11	39.9442		3.83881e-11	38.3881		3.81496e-11	38.1496		3.84489e-11	38.4489		3.76208e-11	37.6208		3.86203e-11	38.6203
3.90247e-11	39.0247		3.9383e-11	39.383		3.86075e-11	38.6075		3.77192e-11	37.7192		3.76631e-11	37.6632		3.75534e-11	37.5534		3.80805e-11	38.0805		3.74728e-11	37.4728		3.6529e-11	36.529		3.84414e-11	38.4415		3.64681e-11	36.4681
3.96144e-11	39.6144		3.98786e-11	39.8786		3.91931e-11	39.1931		3.98977e-11	39.8977		4.00138e-11	40.0138		3.96449e-11	39.6449		3.93712e-11	39.3712		3.90756e-11	39.0756		3.90019e-11	39.0019		3.68419e-11	36.8419		3.88057e-11	38.8057
3.95551e-11	39.5551		3.81958e-11	38.1958		3.9789e-11	39.789		3.87331e-11	38.7331		3.80148e-11	38.0148		3.83561e-11	38.3561		3.75302e-11	37.5302		3.69403e-11	36.9402		3.68689e-11	36.8689		3.91364e-11	39.1364		3.70529e-11	37.0529
3.88648e-11	38.8648		4.06806e-11	40.6806		3.83846e-11	38.3846		3.88148e-11	38.8148		3.97922e-11	39.7922		3.87077e-11	38.7077		3.94022e-11	39.4022		3.94309e-11	39.4309		3.86406e-11	38.6406		3.65358e-11	36.5358		3.79185e-11	37.9185
4.03561e-11	40.3561		3.81476e-11	38.1476		4.01848e-11	40.1848		3.96859e-11	39.6859		3.86581e-11	38.6581		3.87128e-11	38.7128		3.73337e-11	37.3337		3.74741e-11	37.4741		3.72971e-11	37.2971		3.88555e-11	38.8555		3.7604e-11	37.604
3.82677e-11	38.2677		4.01019e-11	40.1019		3.79621e-11	37.9621		3.79761e-11	37.9761		3.87516e-11	38.7516		3.79369e-11	37.9369		3.9265e-11	39.2651		3.84801e-11	38.4801		3.79213e-11	37.9213		3.75137e-11	37.5137		3.73242e-11	37.3242
4.05153e-11	40.5153		3.88737e-11	38.8737		4.01188e-11	40.1188		3.98914e-11	39.8914		3.95446e-11	39.5446		3.93055e-11	39.3055		3.84259e-11	38.4259		3.85075e-11	38.5075		3.80703e-11	38.0703		3.8143e-11	38.143		3.83568e-11	38.3568
3.85896e-11	38.5896		3.91237e-11	39.1237		3.86611e-11	38.6611		3.79128e-11	37.9128		3.75841e-11	37.5841		3.75389e-11	37.5389		3.81128e-11	38.1128		3.76997e-11	37.6997		3.73618e-11	37.3618		3.82223e-11	38.2223		3.63013e-11	36.3013
3.93691e-11	39.3691		3.97774e-11	39.7773		3.88007e-11	38.8007		3.98909e-11	39.8909		3.98957e-11	39.8957		3.986e-11	39.86		3.92022e-11	39.2022		3.9214e-11	39.214		3.88816e-11	38.8816		3.7279e-11	37.279		3.84741e-11	38.4741
3.97471e-11	39.7471		3.81715e-11	38.1715		3.95665e-11	39.5665		3.88514e-11	38.8514		3.79757e-11	37.9757		3.78236e-11	37.8236		3.72124e-11	37.2124		3.71626e-11	37.1626		3.64919e-11	36.4919		3.87104e-11	38.7104		3.67415e-11	36.7415
3.87731e-11	38.7731		4.07187e-11	40.7187		3.83796e-11	38.3796		3.86289e-11	38.6289		3.95695e-11	39.5695		3.8989e-11	38.989		3.96323e-11	39.6323		3.91872e-11	39.1872		3.92019e-11	39.2019		3.65634e-11	36.5634		3.78299e-11	37.8299
4.0457e-11	40.457		3.8355e-11	38.355		4.02923e-11	40.2923		3.96131e-11	39.6131		3.83712e-11	38.3712		3.85444e-11	38.5444		3.74397e-11	37.4397		3.75051e-11	37.5051		3.71705e-11	37.1705		3.87407e-11	38.7407		3.74808e-11	37.4808
3.81746e-11	38.1746		3.99534e-11	39.9534		3.82761e-11	38.2761		3.80584e-11	38.0584		3.86711e-11	38.6711		3.82615e-11	38.2615		3.88363e-11	38.8363		3.88855e-11	38.8855		3.80537e-11	38.0537		3.72763e-11	37.2763		3.73796e-11	37.3796
4.03828e-11	40.3828		3.92353e-11	39.2353		3.99058e-11	39.9058		4.00668e-11	40.0668		3.94229e-11	39.4229		3.93232e-11	39.3232		3.82049e-11	38.2049		3.8428e-11	38.428		3.79497e-11	37.9497		3.78836e-11	37.8836		3.83756e-11	38.3756
3.8971e-11	38.971		3.89325e-11	38.9325		3.84854e-11	38.4854		3.79548e-11	37.9548		3.78343e-11	37.8343		3.72378e-11	37.2378		3.81864e-11	38.1864		3.79568e-11	37.9568		3.73662e-11	37.3662		3.81179e-11	38.1179		3.63544e-11	36.3544
3.93543e-11	39.3543		3.99093e-11	39.9093		3.90324e-11	39.0324		3.97094e-11	39.7094		4.01602e-11	40.1602		3.967e-11	39.67		3.94993e-11	39.4993		3.90792e-11	39.0792		3.87635e-11	38.7635		3.72828e-11	37.2828		3.90219e-11	39.0219
3.95372e-11	39.5372		3.82768e-11	38.2768		3.95789e-11	39.5789		3.86071e-11	38.6071		3.77214e-11	37.7214		3.79048e-11	37.9048		3.73363e-11	37.3363		3.66907e-11	36.6907		3.67289e-11	36.7289		3.87748e-11	38.7748		3.66481e-11	36.6481
3.86134e-11	38.6135		4.0108e-11	40.108		3.82789e-11	38.2789		3.86816e-11	38.6816		3.99395e-11	39.9395		3.91942e-11	39.1942		3.95253e-11	39.5253		3.97245e-11	39.7245		3.88877e-11	38.8877		3.70786e-11	37.0786		3.82977e-11	38.2977
4.03351e-11	40.3351		3.813e-11	38.13		4.00263e-11	40.0263		3.95411e-11	39.541		3.83806e-11	38.3806		3.86675e-11	38.6675		3.73184e-11	37.3184		3.75121e-11	37.5121		3.67353e-11	36.7353		3.90644e-11	39.0644		3.70798e-11	37.0798
3.81135e-11	38.1135		4.02684e-11	40.2684		3.81684e-11	38.1684		3.8195e-11	38.1949		3.89379e-11	38.9379		3.83302e-11	38.3302		3.92401e-11	39.2401		3.88763e-11	38.8762		3.84299e-11	38.4299		3.69327e-11	36.9327		3.75783e-11	37.5783
4.05337e-11	40.5337		3.90018e-11	39.0018		4.01787e-11	40.1787		4.04262e-11	40.4262		3.94222e-11	39.4222		3.9374e-11	39.374		3.77969e-11	37.7969		3.81264e-11	38.1264		3.77104e-11	37.7104		3.80574e-11	38.0574		3.81532e-11	38.1532
3.86683e-11	38.6683		3.91663e-11	39.1662		3.85699e-11	38.5699		3.78597e-11	37.8597		3.79385e-11	37.9385		3.78458e-11	37.8458		3.80649e-11	38.0649		3.78876e-11	37.8876		3.74001e-11	37.4001		3.78474e-11	37.8473		3.65533e-11	36.5532
3.94693e-11	39.4693		3.99758e-11	39.9758		3.93185e-11	39.3185		3.97012e-11	39.7012		3.97407e-11	39.7407		3.96398e-11	39.6398		3.90258e-11	39.0258		3.90406e-11	39.0406		3.84779e-11	38.4779		3.73746e-11	37.3746		3.89498e-11	38.9498
3.9445e-11	39.445		3.85028e-11	38.5028		3.94799e-11	39.4799		3.85813e-11	38.5813		3.77413e-11	37.7413		3.76894e-11	37.6894		3.74024e-11	37.4024		3.71457e-11	37.1457		3.65475e-11	36.5475		3.9117e-11	39.117		3.68065e-11	36.8065
3.87505e-11	38.7505		4.01371e-11	40.1371		3.8263e-11	38.263		3.88376e-11	38.8376		4.00998e-11	40.0998		3.91916e-11	39.1916		3.92891e-11	39.2891		3.97548e-11	39.7548		3.87406e-11	38.7406		3.69037e-11	36.9037		3.87581e-11	38.7581
4.02735e-11	40.2735		3.82202e-11	38.2202		4.02957e-11	40.2957		3.94394e-11	39.4394		3.80122e-11	38.0122		3.85215e-11	38.5215		3.75395e-11	37.5395		3.74454e-11	37.4454		3.70365e-11	37.0365		3.91277e-11	39.1277		3.69436e-11	36.9436
3.83421e-11	38.3421		4.01544e-11	40.1544		3.76672e-11	37.6672		3.81541e-11	38.1541		3.9112e-11	39.112		3.82546e-11	38.2546		3.91557e-11	39.1557		3.90388e-11	39.0388		3.86378e-11	38.6378		3.70819e-11	37.0819		3.76409e-11	37.6409
4.00856e-11	40.0856		3.8699e-11	38.699		4.02313e-11	40.2313		4.01949e-11	40.1949		3.90644e-11	39.0644		3.94783e-11	39.4783		3.78474e-11	37.8474		3.7703e-11	37.703		3.75407e-11	37.5407		3.82427e-11	38.2427		3.78837e-11	37.8837
3.88173e-11	38.8173		3.91106e-11	39.1106		3.83537e-11	38.3537		3.8049e-11	38.049		3.82019e-11	38.2019		3.75466e-11	37.5466		3.83473e-11	38.3473		3.82848e-11	38.2848		3.76204e-11	37.6204		3.76726e-11	37.6726		3.66188e-11	36.6188
3.95368e-11	39.5368		3.94782e-11	39.4782		3.90156e-11	39.0156		3.97466e-11	39.7465		3.96116e-11	39.6116		3.97746e-11	39.7746		3.86102e-11	38.6101		3.87423e-11	38.7423		3.84171e-11	38.4171		3.73226e-11	37.3226		3.85236e-11	38.5236
3.95664e-11	39.5664		3.80585e-11	38.0585		3.96647e-11	39.6647		3.86401e-11	38.6401		3.7792e-11	37.792		3.75388e-11	37.5388		3.75109e-11	37.5109		3.72603e-11	37.2603		3.69583e-11	36.9584		3.86152e-11	38.6151		3.62832e-11	36.2832
3.90295e-11	39.0295		4.0247e-11	40.247		3.82219e-11	38.2219		3.8675e-11	38.675		3.9629e-11	39.629		3.95442e-11	39.5442		3.93555e-11	39.3556		3.90795e-11	39.0795		3.87762e-11	38.7762		3.67954e-11	36.7954		3.88548e-11	38.8548
4.02024e-11	40.2024		3.82061e-11	38.2061		4.0145e-11	40.145		3.98409e-11	39.8409		3.84813e-11	38.4813		3.8341e-11	38.341		3.71132e-11	37.1132		3.72242e-11	37.2242		3.6725e-11	36.725		3.91878e-11	39.1878		3.68732e-11	36.8732
3.83324e-11	38.3324		4.02157e-11	40.2157		3.83113e-11	38.3113		3.79513e-11	37.9513		3.92589e-11	39.2589		3.85093e-11	38.5093		3.92046e-11	39.2046		3.92179e-11	39.2179		3.85497e-11	38.5497		3.62807e-11	36.2807		3.79768e-11	37.9768
4.04249e-11	40.425		3.86572e-11	38.6572		4.01747e-11	40.1747		4.01782e-11	40.1782		3.90536e-11	39.0536		3.94306e-11	39.4306		3.75752e-11	37.5752		3.79144e-11	37.9144		3.74255e-11	37.4255		3.84736e-11	38.4736		3.79607e-11	37.9607
3.85288e-11	38.5288		3.93446e-11	39.3446		3.84647e-11	38.4647		3.79487e-11	37.9487		3.81475e-11	38.1475		3.76364e-11	37.6364		3.80167e-11	38.0167		3.80598e-11	38.0598		3.76568e-11	37.6568		3.75418e-11	37.5418		3.71012e-11	37.1012
3.91565e-11	39.1565		3.95896e-11	39.5896		3.88482e-11	38.8482		3.97269e-11	39.727		3.99838e-11	39.9838		3.95359e-11	39.5359		3.86837e-11	38.6837		3.86958e-11	38.6958		3.84782e-11	38.4782		3.7964e-11	37.964		3.85516e-11	38.5516
3.98416e-11	39.8416		3.84521e-11	38.4521		3.93389e-11	39.3389		3.88296e-11	38.8296		3.75378e-11	37.5378		3.75887e-11	37.5887		3.74275e-11	37.4275		3.74178e-11	37.4178		3.71266e-11	37.1266		3.85351e-11	38.5352		3.63251e-11	36.3251
3.86843e-11	38.6843		4.02783e-11	40.2783		3.81822e-11	38.1822		3.90906e-11	39.0906		4.01403e-11	40.1403		3.95734e-11	39.5734		3.92603e-11	39.2603		3.89701e-11	38.9701		3.86427e-11	38.6427		3.68483e-11	36.8483		3.88819e-11	38.8819
4.05751e-11	40.5751		3.80468e-11	38.0468		3.99085e-11	39.9085		3.95385e-11	39.5385		3.83832e-11	38.3832		3.81618e-11	38.1618		3.71466e-11	37.1465		3.70634e-11	37.0634		3.69835e-11	36.9834		3.90175e-11	39.0175		3.67317e-11	36.7317
3.8293e-11	38.293		4.04019e-11	40.4019		3.78904e-11	37.8904		3.80185e-11	38.0185		3.92606e-11	39.2606		3.86168e-11	38.6168		3.9258e-11	39.258		3.92456e-11	39.2456		3.88442e-11	38.8442		3.65781e-11	36.5781		3.80644e-11	38.0644
4.00738e-11	40.0737		3.83926e-11	38.3926		4.01375e-11	40.1375		4.00576e-11	40.0576		3.90017e-11	39.0017		3.93621e-11	39.3621		3.78428e-11	37.8428		3.76975e-11	37.6975		3.7263e-11	37.263		3.86788e-11	38.6788		3.73762e-11	37.3762
3.87724e-11	38.7724		3.92553e-11	39.2553		3.8127e-11	38.127		3.82043e-11	38.2043		3.81558e-11	38.1558		3.78516e-11	37.8516		3.85937e-11	38.5936		3.81614e-11	38.1614		3.76412e-11	37.6412		3.72483e-11	37.2483		3.7352e-11	37.352
3.94711e-11	39.4711		3.9707e-11	39.707		3.93154e-11	39.3154		4.00207e-11	40.0207		3.98526e-11	39.8526		3.97008e-11	39.7008		3.86422e-11	38.6422		3.90124e-11	39.0124		3.81647e-11	38.1647		3.78786e-11	37.8786		3.8478e-11	38.478
3.93827e-11	39.3827		3.86352e-11	38.6352		3.90045e-11	39.0045		3.8854e-11	38.854		3.75987e-11	37.5987		3.76875e-11	37.6875		3.79794e-11	37.9794		3.76417e-11	37.6417		3.7246e-11	37.246		3.81012e-11	38.1012		3.66194e-11	36.6194
3.85095e-11	38.5095		4.04657e-11	40.4657		3.80935e-11	38.0935		3.87261e-11	38.7261		3.99699e-11	39.9699		3.95518e-11	39.5519		3.94426e-11	39.4426		3.91098e-11	39.1098		3.90683e-11	39.0683		3.71126e-11	37.1126		3.88034e-11	38.8034
4.01857e-11	40.1857		3.82213e-11	38.2213		4.02603e-11	40.2603		3.94375e-11	39.4375		3.8224e-11	38.224		3.80102e-11	38.0102		3.73697e-11	37.3697		3.70086e-11	37.0086		3.66635e-11	36.6635		3.93006e-11	39.3006		3.66363e-11	36.6363
3.82219e-11	38.2219		4.02902e-11	40.2901		3.77384e-11	37.7384		3.80316e-11	38.0316		3.94255e-11	39.4255		3.84889e-11	38.4889		3.96424e-11	39.6424		3.94135e-11	39.4135		3.90289e-11	39.0289		3.66901e-11	36.6901		3.84933e-11	38.4933
4.03163e-11	40.3163		3.84067e-11	38.4068		4.00875e-11	40.0875		4.00882e-11	40.0882		3.91061e-11	39.1061		3.93724e-11	39.3724		3.75719e-11	37.572		3.7752e-11	37.752		3.6957e-11	36.957		3.87966e-11	38.7966		3.70025e-11	37.0025
3.88189e-11	38.8189		3.94715e-11	39.4715		3.82606e-11	38.2606		3.79443e-11	37.9443		3.81201e-11	38.12		3.78158e-11	37.8158		3.90798e-11	39.0798		3.85756e-11	38.5756		3.8032e-11	38.032		3.72329e-11	37.2329		3.7408e-11	37.408
3.96538e-11	39.6538		3.98945e-11	39.8945		3.9641e-11	39.641		3.98687e-11	39.8687		4.01159e-11	40.1159		3.95755e-11	39.5755		3.84139e-11	38.4139		3.82218e-11	38.2218		3.77864e-11	37.7865		3.79789e-11	37.9789		3.82249e-11	38.2249
3.95845e-11	39.5845		3.89094e-11	38.9094		3.91136e-11	39.1136		3.82582e-11	38.2582		3.78849e-11	37.8849		3.75302e-11	37.5302		3.79601e-11	37.9601		3.7546e-11	37.546		3.72521e-11	37.2522		3.78696e-11	37.8695		3.67026e-11	36.7026
3.87356e-11	38.7356		4.04338e-11	40.4338		3.84493e-11	38.4493		3.91006e-11	39.1006		3.99425e-11	39.9425		3.99948e-11	39.9948		3.91296e-11	39.1296		3.91001e-11	39.1001		3.86405e-11	38.6405		3.72835e-11	37.2835		3.87116e-11	38.7116
4.01909e-11	40.1909		3.81186e-11	38.1186		4.03293e-11	40.3293		3.92528e-11	39.2528		3.7799e-11	37.799		3.80853e-11	38.0853		3.74765e-11	37.4765		3.72381e-11	37.2381		3.6811e-11	36.811		3.86635e-11	38.6635		3.67294e-11	36.7294
3.83259e-11	38.3259		4.03028e-11	40.3028		3.76623e-11	37.6623		3.80244e-11	38.0244		3.9277e-11	39.277		3.88263e-11	38.8263		3.95319e-11	39.5319		3.92707e-11	39.2707		3.90389e-11	39.0389		3.6597e-11	36.597		3.88579e-11	38.8579
4.04884e-11	40.4884		3.867e-11	38.67		4.0167e-11	40.167		3.99567e-11	39.9567		3.90542e-11	39.0542		3.88683e-11	38.8683		3.75617e-11	37.5617		3.75856e-11	37.5856		3.72443e-11	37.2443		3.8973e-11	38.9731		3.70187e-11	37.0187
3.85061e-11	38.5061		3.91462e-11	39.1462		3.82783e-11	38.2784		3.78513e-11	37.8513		3.84974e-11	38.4975		3.79982e-11	37.9982		3.89056e-11	38.9056		3.8552e-11	38.552		3.83918e-11	38.3918		3.7247e-11	37.247		3.78851e-11	37.8851
3.98327e-11	39.8327		3.97837e-11	39.7837		3.94645e-11	39.4645		4.0249e-11	40.249		3.93823e-11	39.3823		3.97473e-11	39.7473		3.83604e-11	38.3604		3.8602e-11	38.602		3.76369e-11	37.6369		3.81117e-11	38.1117		3.78854e-11	37.8854
3.9226e-11	39.226		3.82093e-11	38.2093		3.92043e-11	39.2043		3.85333e-11	38.5333		3.77705e-11	37.7705		3.76303e-11	37.6303		3.83106e-11	38.3106		3.76633e-11	37.6633		3.74684e-11	37.4684		3.77137e-11	37.7137		3.69727e-11	36.9727
3.88396e-11	38.8396		4.03767e-11	40.3767		3.83377e-11	38.3377		3.94634e-11	39.4634		3.99179e-11	39.9179		3.93541e-11	39.3541		3.93747e-11	39.3747		3.89804e-11	38.9804		3.86435e-11	38.6435		3.77167e-11	37.7167		3.84148e-11	38.4148
4.05352e-11	40.5352		3.82563e-11	38.2563		3.98917e-11	39.8916		3.95609e-11	39.5609		3.82011e-11	38.2011		3.79601e-11	37.9601		3.72253e-11	37.2253		3.69524e-11	36.9524		3.66155e-11	36.6155		3.87048e-11	38.7048		3.66838e-11	36.6838
3.7947e-11	37.947		4.03648e-11	40.3648		3.79486e-11	37.9485		3.84174e-11	38.4174		3.92169e-11	39.2169		3.87712e-11	38.7711		3.98334e-11	39.8334		3.94152e-11	39.4152		3.89115e-11	38.9115		3.67739e-11	36.7739		3.88704e-11	38.8704
4.06559e-11	40.6559		3.88222e-11	38.8222		4.02688e-11	40.2688		4.00065e-11	40.0065		3.86267e-11	38.6267		3.87536e-11	38.7536		3.7263e-11	37.263		3.7412e-11	37.412		3.69614e-11	36.9614		3.87574e-11	38.7574		3.69085e-11	36.9085
3.87878e-11	38.7878		3.91533e-11	39.1533		3.82995e-11	38.2995		3.77986e-11	37.7986		3.82519e-11	38.2519		3.79179e-11	37.9179		3.92821e-11	39.2821		3.85687e-11	38.5687		3.85459e-11	38.5459		3.68268e-11	36.8268		3.78441e-11	37.8441
3.97954e-11	39.7954		3.92304e-11	39.2304		3.93289e-11	39.3289		3.97727e-11	39.7727		3.9568e-11	39.568		3.95914e-11	39.5914		3.79001e-11	37.9001		3.844e-11	38.44		3.76748e-11	37.6748		3.84815e-11	38.4815		3.75073e-11	37.5073
3.95129e-11	39.5129		3.86606e-11	38.6606		3.90115e-11	39.0115		3.85089e-11	38.5089		3.78919e-11	37.8919		3.75763e-11	37.5763		3.8129e-11	38.129		3.77578e-11	37.7578		3.77183e-11	37.7183		3.76131e-11	37.6131		3.72575e-11	37.2575
3.87662e-11	38.7662		4.03864e-11	40.3864		3.86707e-11	38.6707		3.91641e-11	39.1641		4.02475e-11	40.2475		3.95437e-11	39.5437		3.87953e-11	38.7953		3.9027e-11	39.027		3.86405e-11	38.6405		3.75509e-11	37.5509		3.82873e-11	38.2873
4.00651e-11	40.065		3.82026e-11	38.2026		3.9738e-11	39.738		3.91572e-11	39.1572		3.80058e-11	38.0058		3.79854e-11	37.9854		3.72845e-11	37.2844		3.71429e-11	37.1429		3.69186e-11	36.9186		3.86608e-11	38.6608		3.63549e-11	36.3549
3.78501e-11	37.8501		4.01835e-11	40.1835		3.78057e-11	37.8057		3.85426e-11	38.5426		3.97243e-11	39.7243		3.90179e-11	39.0179		3.9551e-11	39.551		3.92621e-11	39.2621		3.90034e-11	39.0034		3.69559e-11	36.9559		3.85757e-11	38.5757
4.05013e-11	40.5013		3.85023e-11	38.5023		4.02748e-11	40.2748		3.99503e-11	39.9503		3.87033e-11	38.7033		3.87648e-11	38.7648		3.74781e-11	37.4781		3.70734e-11	37.0734		3.68216e-11	36.8216		3.9532e-11	39.532		3.69201e-11	36.9201
3.8486e-11	38.486		3.90742e-11	39.0742		3.80419e-11	38.0419		3.81965e-11	38.1965		3.81485e-11	38.1485		3.79753e-11	37.9753		3.93505e-11	39.3505		3.87372e-11	38.7372		3.87308e-11	38.7308		3.66652e-11	36.6652		3.82154e-11	38.2154
3.95968e-11	39.5968		3.95478e-11	39.5478		3.95871e-11	39.587		3.99956e-11	39.9956		3.96498e-11	39.6497		3.939e-11	39.39		3.78754e-11	37.8754		3.79709e-11	37.9709		3.73522e-11	37.3522		3.88751e-11	38.8751		3.72349e-11	37.2349
3.94967e-11	39.4967		3.85608e-11	38.5608		3.91073e-11	39.1073		3.80967e-11	38.0967		3.81739e-11	38.1739		3.74181e-11	37.4181		3.85999e-11	38.5999		3.80835e-11	38.0835		3.76436e-11	37.6436		3.75725e-11	37.5725		3.73386e-11	37.3386
3.89133e-11	38.9133		4.06021e-11	40.6021		3.8699e-11	38.699		3.8965e-11	38.965		3.99008e-11	39.9008		3.9984e-11	39.984		3.90051e-11	39.0051		3.88443e-11	38.8443		3.82905e-11	38.2905		3.80254e-11	38.0254		3.82963e-11	38.2963
3.99884e-11	39.9884		3.80151e-11	38.0151		3.98751e-11	39.8751		3.95153e-11	39.5153		3.80755e-11	38.0755		3.77828e-11	37.7828		3.71663e-11	37.1663		3.7018e-11	37.018		3.69294e-11	36.9294		3.8469e-11	38.469		3.64067e-11	36.4067
3.79353e-11	37.9353		4.05569e-11	40.5568		3.80319e-11	38.0319		3.83376e-11	38.3376		3.91999e-11	39.1999		3.93111e-11	39.3111		3.95311e-11	39.5311		3.9018e-11	39.018		3.88255e-11	38.8255		3.713e-11	37.13		3.85152e-11	38.5152
4.03965e-11	40.3965		3.86139e-11	38.6138		4.01251e-11	40.1251		3.99261e-11	39.9261		3.84786e-11	38.4786		3.86341e-11	38.6341		3.76269e-11	37.6269		3.69835e-11	36.9835		3.67224e-11	36.7224		3.90566e-11	39.0566		3.64287e-11	36.4288
3.85764e-11	38.5764		3.92409e-11	39.2409		3.8323e-11	38.323		3.79395e-11	37.9395		3.85228e-11	38.5228		3.80543e-11	38.0543		3.92616e-11	39.2616		3.86206e-11	38.6206		3.88285e-11	38.8285		3.67388e-11	36.7388		3.85308e-11	38.5308
3.95322e-11	39.5322		3.95834e-11	39.5834		3.9819e-11	39.819		3.99862e-11	39.9862		3.94388e-11	39.4388		3.96126e-11	39.6127		3.75496e-11	37.5496		3.77663e-11	37.7663		3.73742e-11	37.3742		3.88046e-11	38.8046		3.68831e-11	36.8831
3.95084e-11	39.5084		3.84579e-11	38.4579		3.86019e-11	38.6019		3.84422e-11	38.4422		3.76144e-11	37.6144		3.73369e-11	37.3369		3.855e-11	38.55		3.79173e-11	37.9173		3.78197e-11	37.8197		3.70673e-11	37.0673		3.74723e-11	37.4723
3.88545e-11	38.8544		4.00753e-11	40.0753		3.86144e-11	38.6144		3.90749e-11	39.0749		4.04555e-11	40.4555		4.01696e-11	40.1696		3.90112e-11	39.0112		3.88058e-11	38.8058		3.79212e-11	37.9212		3.80122e-11	38.0122		3.79049e-11	37.9049
4.01638e-11	40.1638		3.80879e-11	38.0879		3.96537e-11	39.6537		3.92893e-11	39.2893		3.7995e-11	37.995		3.79859e-11	37.9859		3.75433e-11	37.5433		3.75383e-11	37.5383		3.6998e-11	36.998		3.82276e-11	38.2276		3.69067e-11	36.9067
3.83679e-11	38.3679		4.05811e-11	40.5811		3.78234e-11	37.8234		3.81956e-11	38.1957		3.97528e-11	39.7528		3.89824e-11	38.9824		3.94763e-11	39.4763		3.93914e-11	39.3914		3.90096e-11	39.0096		3.74806e-11	37.4806		3.87173e-11	38.7173
4.03668e-11	40.3668		3.87576e-11	38.7576		4.04883e-11	40.4883		4.02492e-11	40.2492		3.87305e-11	38.7305		3.83737e-11	38.3737		3.74382e-11	37.4382		3.72184e-11	37.2184		3.6692e-11	36.692		3.90226e-11	39.0226		3.66288e-11	36.6288
3.85742e-11	38.5742		3.95158e-11	39.5158		3.81933e-11	38.1933		3.83766e-11	38.3766		3.84534e-11	38.4534		3.83851e-11	38.385		3.94207e-11	39.4207		3.87842e-11	38.7842		3.90963e-11	39.0963		3.66188e-11	36.6188		3.89708e-11	38.9708
3.97427e-11	39.7427		3.93659e-11	39.3659		3.97867e-11	39.7867		4.04977e-11	40.4977		3.94128e-11	39.4128		3.94945e-11	39.4945		3.78938e-11	37.8938		3.7529e-11	37.529		3.72763e-11	37.2763		3.9008e-11	39.008		3.68345e-11	36.8345
3.95464e-11	39.5464		3.85317e-11	38.5317		3.8927e-11	38.927		3.86553e-11	38.6553		3.80732e-11	38.0732		3.76806e-11	37.6806		3.82374e-11	38.2374		3.83203e-11	38.3203		3.83588e-11	38.3588		3.69152e-11	36.9152		3.76416e-11	37.6416
3.90581e-11	39.0581		4.03685e-11	40.3685		3.86142e-11	38.6142		3.90336e-11	39.0336		3.99097e-11	39.9097		3.94659e-11	39.4659		3.86325e-11	38.6325		3.84967e-11	38.4967		3.79631e-11	37.9631		3.7943e-11	37.943		3.80119e-11	38.0119
3.98642e-11	39.8642		3.81317e-11	38.1317		4.01009e-11	40.1009		3.9333e-11	39.333		3.79441e-11	37.9441		3.78664e-11	37.8663		3.77158e-11	37.7158		3.759e-11	37.59		3.71915e-11	37.1915		3.82468e-11	38.2468		3.70009e-11	37.0009
3.83707e-11	38.3707		4.00833e-11	40.0832		3.83296e-11	38.3296		3.82966e-11	38.2966		3.97894e-11	39.7894		3.94328e-11	39.4328		3.95137e-11	39.5137		3.94281e-11	39.4282		3.88047e-11	38.8047		3.72987e-11	37.2987		3.8706e-11	38.706
4.0293e-11	40.293		3.86492e-11	38.6492		4.02179e-11	40.2179		3.98697e-11	39.8697		3.84021e-11	38.4021		3.82845e-11	38.2846		3.74313e-11	37.4313		3.7241e-11	37.241		3.66883e-11	36.6883		3.90642e-11	39.0642		3.64528e-11	36.4528
3.88237e-11	38.8237		3.94402e-11	39.4402		3.82149e-11	38.215		3.76393e-11	37.6393		3.86471e-11	38.6471		3.84014e-11	38.4014		3.93621e-11	39.3621		3.88836e-11	38.8836		3.87777e-11	38.7777		3.67309e-11	36.7309		3.86111e-11	38.6111
3.9429e-11	39.429		3.98841e-11	39.8841		3.96201e-11	39.6201		4.00613e-11	40.0613		3.91668e-11	39.1668		3.92251e-11	39.2251		3.76603e-11	37.6603		3.74345e-11	37.4346		3.72577e-11	37.2577		3.91335e-11	39.1335		3.6881e-11	36.881
3.95686e-11	39.5686		3.90427e-11	39.0427		3.8699e-11	38.699		3.82373e-11	38.2373		3.79561e-11	37.956		3.74515e-11	37.4515		3.85735e-11	38.5735		3.85665e-11	38.5665		3.84113e-11	38.4113		3.6848e-11	36.848		3.80896e-11	38.0896
3.87917e-11	38.7917		4.01057e-11	40.1057		3.85505e-11	38.5505		3.92719e-11	39.2719		3.9851e-11	39.8509		3.98189e-11	39.819		3.85979e-11	38.5979		3.82724e-11	38.2724		3.78343e-11	37.8343		3.80103e-11	38.0103		3.76998e-11	37.6998
4.03095e-11	40.3095		3.81275e-11	38.1275		3.98288e-11	39.8287		3.91539e-11	39.1539		3.77302e-11	37.7302		3.80618e-11	38.0618		3.7872e-11	37.872		3.77346e-11	37.7346		3.76155e-11	37.6155		3.77447e-11	37.7447		3.70685e-11	37.0685
3.81767e-11	38.1767		4.03836e-11	40.3836		3.76488e-11	37.6488		3.86209e-11	38.6209		4.01009e-11	40.1009		3.93677e-11	39.3678		3.92905e-11	39.2904		3.92515e-11	39.2515		3.85291e-11	38.529		3.73505e-11	37.3505		3.83285e-11	38.3285
4.07169e-11	40.7169		3.85601e-11	38.5602		4.05137e-11	40.5137		4.02391e-11	40.2391		3.83984e-11	38.3984		3.79785e-11	37.9785		3.70805e-11	37.0805		3.71049e-11	37.1049		3.66127e-11	36.6127		3.89138e-11	38.9138		3.61444e-11	36.1444
3.86524e-11	38.6524		3.93312e-11	39.3312		3.82147e-11	38.2147		3.75996e-11	37.5996		3.90274e-11	39.0274		3.83109e-11	38.3109		3.96786e-11	39.6786		3.91092e-11	39.1092		3.86863e-11	38.6863		3.69444e-11	36.9444		3.87054e-11	38.7054
3.96505e-11	39.6505		3.95961e-11	39.5961		3.98064e-11	39.8064		4.00546e-11	40.0546		3.94418e-11	39.4418		3.94237e-11	39.4237		3.73681e-11	37.3681		3.74049e-11	37.4049		3.67258e-11	36.7258		3.89943e-11	38.9943		3.68071e-11	36.8071
3.95457e-11	39.5457		3.88924e-11	38.8924		3.90394e-11	39.0394		3.80451e-11	38.0451		3.80227e-11	38.0227		3.77474e-11	37.7475		3.89893e-11	38.9893		3.84056e-11	38.4056		3.85617e-11	38.5617		3.70762e-11	37.0762		3.84639e-11	38.4639
3.87819e-11	38.7819		4.02679e-11	40.2679		3.86071e-11	38.6071		3.9265e-11	39.265		4.00088e-11	40.0088		3.9568e-11	39.568		3.84125e-11	38.4125		3.83182e-11	38.3182		3.79513e-11	37.9513		3.81164e-11	38.1164		3.72075e-11	37.2075
3.9887e-11	39.887		3.86687e-11	38.6687		3.98575e-11	39.8575		3.88843e-11	38.8843		3.75336e-11	37.5336		3.78009e-11	37.8009		3.79505e-11	37.9504		3.76792e-11	37.6792		3.7491e-11	37.491		3.77302e-11	37.7302		3.7516e-11	37.516
3.82851e-11	38.2851		4.05572e-11	40.5572		3.81243e-11	38.1243		3.8473e-11	38.473		3.98595e-11	39.8595		3.97407e-11	39.7407		3.93025e-11	39.3025		3.91422e-11	39.1422		3.88696e-11	38.8695		3.74851e-11	37.4851		3.86109e-11	38.6109
4.04912e-11	40.4912		3.87626e-11	38.7626		4.0135e-11	40.135		3.99025e-11	39.9025		3.8312e-11	38.312		3.83558e-11	38.3558		3.70027e-11	37.0027		3.70314e-11	37.0314		3.71873e-11	37.1872		3.86344e-11	38.6344		3.66715e-11	36.6715
3.83701e-11	38.3701		3.95587e-11	39.5587		3.81428e-11	38.1428		3.82265e-11	38.2265		3.8911e-11	38.911		3.87663e-11	38.7663		3.9862e-11	39.862		3.94136e-11	39.4136		3.8726e-11	38.726		3.66379e-11	36.6379		3.86748e-11	38.6748
3.99015e-11	39.9015		3.94909e-11	39.4909		3.98092e-11	39.8092		4.02906e-11	40.2906		3.93424e-11	39.3424		3.92452e-11	39.2452		3.7628e-11	37.628		3.72655e-11	37.2655		3.69434e-11	36.9434		3.92424e-11	39.2424		3.64891e-11	36.489
3.92603e-11	39.2602		3.87193e-11	38.7193		3.88717e-11	38.8717		3.81075e-11	38.1075		3.81753e-11	38.1753		3.77672e-11	37.7672		3.89942e-11	38.9942		3.85205e-11	38.5205		3.86987e-11	38.6987		3.67766e-11	36.7766		3.83354e-11	38.3354
3.90336e-11	39.0336		4.01616e-11	40.1616		3.91144e-11	39.1144		3.93667e-11	39.3667		3.98441e-11	39.8441		3.98949e-11	39.8949		3.84839e-11	38.4839		3.81418e-11	38.1418		3.74391e-11	37.4391		3.87297e-11	38.7297		3.69981e-11	36.9981
4.01491e-11	40.1491		3.82471e-11	38.2471		3.97022e-11	39.7022		3.90281e-11	39.0281		3.78e-11	37.8		3.77878e-11	37.7878		3.78088e-11	37.8088		3.80034e-11	38.0035		3.76375e-11	37.6375		3.76589e-11	37.6589		3.7683e-11	37.683
3.82336e-11	38.2336		4.00081e-11	40.0081		3.81629e-11	38.1629		3.85133e-11	38.5133		3.97778e-11	39.7778		3.94478e-11	39.4478		3.93636e-11	39.3636		3.89004e-11	38.9004		3.84088e-11	38.4088		3.77708e-11	37.7708		3.82301e-11	38.2301
4.03244e-11	40.3244		3.89312e-11	38.9312		4.03683e-11	40.3683		3.95755e-11	39.5755		3.79751e-11	37.9751		3.81591e-11	38.1591		3.72428e-11	37.2428		3.71463e-11	37.1463		3.72184e-11	37.2184		3.86498e-11	38.6498		3.66949e-11	36.6949
3.86497e-11	38.6497		3.95888e-11	39.5888		3.78028e-11	37.8028		3.77281e-11	37.7281		3.92426e-11	39.2426		3.86272e-11	38.6272		3.99259e-11	39.9259		3.89089e-11	38.9089		3.88992e-11	38.8992		3.7003e-11	37.003		3.86872e-11	38.6872
4.01521e-11	40.1521		3.94925e-11	39.4925		4.00183e-11	40.0183		4.03909e-11	40.3909		3.90429e-11	39.0429		3.86253e-11	38.6253		3.72251e-11	37.2251		3.72815e-11	37.2815		3.66173e-11	36.6173		3.89933e-11	38.9933		3.64698e-11	36.4698
3.91945e-11	39.1945		3.86979e-11	38.6979		3.87959e-11	38.7959		3.80166e-11	38.0166		3.82494e-11	38.2494		3.81386e-11	38.1386		3.91485e-11	39.1485		3.88113e-11	38.8113		3.88577e-11	38.8577		3.67063e-11	36.7063		3.8391e-11	38.391
3.90955e-11	39.0955		4.01687e-11	40.1687		3.90312e-11	39.0311		3.93618e-11	39.3618		3.9908e-11	39.908		3.95372e-11	39.5372		3.79009e-11	37.9009		3.77265e-11	37.7265		3.74647e-11	37.4647		3.88898e-11	38.8898		3.70749e-11	37.0749
4.0235e-11	40.235		3.80755e-11	38.0755		3.94606e-11	39.4606		3.93638e-11	39.3638		3.80065e-11	38.0065		3.75845e-11	37.5845		3.79468e-11	37.9468		3.78114e-11	37.8114		3.77908e-11	37.7908		3.71871e-11	37.1871		3.77045e-11	37.7045
3.82068e-11	38.2068		4.02323e-11	40.2323		3.78868e-11	37.8868		3.85547e-11	38.5547		3.98921e-11	39.8921		3.94366e-11	39.4366		3.92769e-11	39.2769		3.89796e-11	38.9796		3.81064e-11	38.1064		3.7782e-11	37.782		3.79445e-11	37.9445
4.0432e-11	40.432		3.88012e-11	38.8012		4.02143e-11	40.2143		3.97536e-11	39.7536		3.83447e-11	38.3447		3.77664e-11	37.7664		3.74484e-11	37.4484		3.70833e-11	37.0833		3.74521e-11	37.452		3.88553e-11	38.8553		3.69878e-11	36.9878
3.83901e-11	38.3901		3.94784e-11	39.4784		3.79805e-11	37.9805		3.76835e-11	37.6835		3.87073e-11	38.7073		3.86269e-11	38.6268		3.94727e-11	39.4727		3.91874e-11	39.1874		3.90883e-11	39.0883		3.68983e-11	36.8983		3.85793e-11	38.5793
3.96343e-11	39.6343		3.94602e-11	39.4602		3.99884e-11	39.9884		3.99212e-11	39.9212		3.93164e-11	39.3164		3.88588e-11	38.8588		3.72754e-11	37.2754		3.72197e-11	37.2197		3.67392e-11	36.7392		3.91039e-11	39.1039		3.63004e-11	36.3004
3.91559e-11	39.1559		3.89364e-11	38.9364		3.84314e-11	38.4314		3.79804e-11	37.9804		3.81878e-11	38.1878		3.8183e-11	38.183		3.92253e-11	39.2253		3.87799e-11	38.7799		3.8781e-11	38.781		3.68874e-11	36.8874		3.88915e-11	38.8915
3.88435e-11	38.8435		4.02113e-11	40.2113		3.91834e-11	39.1834		3.95518e-11	39.5518		3.9755e-11	39.755		3.962e-11	39.62		3.80402e-11	38.0403		3.77001e-11	37.7001		3.71075e-11	37.1075		3.89527e-11	38.9527		3.64966e-11	36.4966
4.01538e-11	40.1538		3.84809e-11	38.4808		3.9576e-11	39.576		3.92519e-11	39.2519		3.79042e-11	37.9042		3.74937e-11	37.4937		3.82337e-11	38.2337		3.78804e-11	37.8804		3.8376e-11	38.376		3.71359e-11	37.1359		3.8005e-11	38.005
3.78424e-11	37.8424		4.04438e-11	40.4438		3.83164e-11	38.3164		3.88394e-11	38.8394		3.98287e-11	39.8287		3.99368e-11	39.9368		3.89934e-11	38.9934		3.85911e-11	38.5911		3.78399e-11	37.8398		3.78441e-11	37.8441		3.73381e-11	37.3381
4.0664e-11	40.6641		3.87418e-11	38.7418		3.99785e-11	39.9785		3.99416e-11	39.9416		3.85298e-11	38.5298		3.76431e-11	37.6431		3.75514e-11	37.5514		3.72876e-11	37.2876		3.73353e-11	37.3353		3.79825e-11	37.9825		3.72009e-11	37.2009
3.87243e-11	38.7243		3.96175e-11	39.6175		3.81399e-11	38.1399		3.76601e-11	37.6601		3.88951e-11	38.8951		3.91079e-11	39.1079		3.95755e-11	39.5755		3.92373e-11	39.2373		3.87301e-11	38.7301		3.71556e-11	37.1556		3.83951e-11	38.3951
3.99167e-11	39.9167		3.93588e-11	39.3588		4.02147e-11	40.2147		3.98997e-11	39.8997		3.90824e-11	39.0824		3.87028e-11	38.7028		3.71558e-11	37.1558		3.70459e-11	37.0459		3.67459e-11	36.7459		3.89146e-11	38.9146		3.63098e-11	36.3098
3.9216e-11	39.216		3.88286e-11	38.8287		3.847e-11	38.47		3.80638e-11	38.0638		3.83714e-11	38.3715		3.81324e-11	38.1324		3.92843e-11	39.2843		3.93204e-11	39.3204		3.922e-11	39.22		3.68777e-11	36.8777		3.91132e-11	39.1132
3.93242e-11	39.3242		4.03795e-11	40.3795		3.90038e-11	39.0038		3.92622e-11	39.2623		3.97492e-11	39.7492		3.94592e-11	39.4592		3.79994e-11	37.9994		3.77663e-11	37.7663		3.69145e-11	36.9145		3.90552e-11	39.0552		3.63668e-11	36.3668
3.99173e-11	39.9173		3.79449e-11	37.9449		3.95405e-11	39.5405		3.88575e-11	38.8575		3.77981e-11	37.7981		3.76713e-11	37.6713		3.88909e-11	38.8909		3.81955e-11	38.1955		3.86925e-11	38.6925		3.72935e-11	37.2935		3.81507e-11	38.1508
3.81074e-11	38.1074		4.05232e-11	40.5232		3.81795e-11	38.1795		3.85287e-11	38.5287		4.03903e-11	40.3903		3.98083e-11	39.8083		3.88103e-11	38.8103		3.87197e-11	38.7197		3.77661e-11	37.766		3.80135e-11	38.0135		3.69459e-11	36.9459
4.03585e-11	40.3585		3.85389e-11	38.5389		4.02618e-11	40.2618		3.99005e-11	39.9005		3.8065e-11	38.065		3.7651e-11	37.651		3.742e-11	37.42		3.71885e-11	37.1885		3.73367e-11	37.3367		3.79866e-11	37.9866		3.76837e-11	37.6837
3.82918e-11	38.2918		3.93732e-11	39.3732		3.82006e-11	38.2006		3.79234e-11	37.9234		3.95501e-11	39.5501		3.89766e-11	38.9766		3.94505e-11	39.4505		3.90054e-11	39.0054		3.8536e-11	38.5361		3.73254e-11	37.3254		3.83645e-11	38.3645
4.00965e-11	40.0965		3.9225e-11	39.225		4.03431e-11	40.3431		3.94954e-11	39.4954		3.88996e-11	38.8996		3.86301e-11	38.6301		3.72213e-11	37.2213		3.68491e-11	36.8491		3.65009e-11	36.5009		3.86753e-11	38.6754		3.67359e-11	36.7359
3.95567e-11	39.5567		3.87887e-11	38.7887		3.86665e-11	38.6665		3.80709e-11	38.0709		3.84112e-11	38.4112		3.80112e-11	38.0112		3.96626e-11	39.6626		3.9246e-11	39.246		3.9295e-11	39.295		3.66994e-11	36.6994		3.86412e-11	38.6412
3.87042e-11	38.7042		4.03467e-11	40.3467		3.9134e-11	39.1339		3.93294e-11	39.3293		3.95202e-11	39.5202		3.96171e-11	39.617		3.77759e-11	37.7759		3.73068e-11	37.3068		3.65738e-11	36.5738		3.91268e-11	39.1268		3.64623e-11	36.4623
3.99246e-11	39.9246		3.81871e-11	38.1871		3.94462e-11	39.4462		3.89586e-11	38.9586		3.77136e-11	37.7136		3.76486e-11	37.6486		3.89367e-11	38.9367		3.83099e-11	38.3099		3.84931e-11	38.4931		3.71216e-11	37.1216		3.86337e-11	38.6337
3.8588e-11	38.588		4.04721e-11	40.4721		3.81911e-11	38.1912		3.85842e-11	38.5842		3.98662e-11	39.8662		3.98179e-11	39.8179		3.85627e-11	38.5627		3.83233e-11	38.3233		3.76521e-11	37.6521		3.83602e-11	38.3602		3.71784e-11	37.1784
4.04824e-11	40.4824		3.83281e-11	38.3281		3.97401e-11	39.7401		4.02976e-11	40.2976		3.79813e-11	37.9813		3.77367e-11	37.7367		3.77034e-11	37.7034		3.74745e-11	37.4745		3.74317e-11	37.4317		3.75935e-11	37.5935		3.76767e-11	37.6767
3.86075e-11	38.6075		3.99149e-11	39.9149		3.7863e-11	37.8629		3.78199e-11	37.8199		3.94063e-11	39.4063		3.9384e-11	39.384		3.9047e-11	39.047		3.93884e-11	39.3884		3.84399e-11	38.4399		3.76277e-11	37.6277		3.80578e-11	38.0578
3.94857e-11	39.4857		3.95134e-11	39.5134		3.99604e-11	39.9604		4.01977e-11	40.1977		3.88061e-11	38.8061		3.86071e-11	38.6071		3.70905e-11	37.0905		3.74429e-11	37.4429		3.67115e-11	36.7115		3.86601e-11	38.6602		3.68621e-11	36.8621
3.93801e-11	39.3802		3.8656e-11	38.656		3.84218e-11	38.4218		3.8041e-11	38.041		3.83181e-11	38.3181		3.82744e-11	38.2744		3.93635e-11	39.3635		3.95682e-11	39.5682		3.8927e-11	38.927		3.67516e-11	36.7516		3.86445e-11	38.6445
3.90296e-11	39.0296		4.0171e-11	40.171		3.91662e-11	39.1662		3.97388e-11	39.7388		3.96057e-11	39.6057		3.95552e-11	39.5552		3.77356e-11	37.7356		3.75996e-11	37.5996		3.65859e-11	36.5859		3.90078e-11	39.0078		3.64195e-11	36.4195
4.01486e-11	40.1486		3.82059e-11	38.2059		3.95713e-11	39.5713		3.89424e-11	38.9424		3.7429e-11	37.429		3.75729e-11	37.5729		3.86346e-11	38.6346		3.81376e-11	38.1377		3.86657e-11	38.6657		3.6712e-11	36.712		3.87254e-11	38.7253
3.80675e-11	38.0675		4.0461e-11	40.461		3.82974e-11	38.2974		3.87913e-11	38.7914		4.00198e-11	40.0198		3.9792e-11	39.792		3.83975e-11	38.3975		3.8571e-11	38.571		3.74447e-11	37.4447		3.85437e-11	38.5437		3.6728e-11	36.728
4.06862e-11	40.6862		3.86575e-11	38.6575		4.04785e-11	40.4785		3.99313e-11	39.9313		3.78945e-11	37.8945		3.74797e-11	37.4797		3.7861e-11	37.861		3.77637e-11	37.7637		3.77781e-11	37.7781		3.74121e-11	37.4121		3.79583e-11	37.9583
3.84387e-11	38.4387		3.96361e-11	39.6361		3.80342e-11	38.0342		3.78326e-11	37.8326		3.95343e-11	39.5343		3.95856e-11	39.5856		3.88526e-11	38.8526		3.94103e-11	39.4103		3.81517e-11	38.1517		3.7773e-11	37.773		3.76886e-11	37.6886
3.98655e-11	39.8655		3.94309e-11	39.4309		4.02652e-11	40.2652		4.0057e-11	40.057		3.82911e-11	38.2911		3.84249e-11	38.4249		3.70105e-11	37.0105		3.69117e-11	36.9117		3.68988e-11	36.8988		3.84538e-11	38.4539		3.71962e-11	37.1962
3.92958e-11	39.2958		3.87539e-11	38.7539		3.83247e-11	38.3247		3.82992e-11	38.2992		3.84441e-11	38.4441		3.86786e-11	38.6786		3.94902e-11	39.4902		3.99504e-11	39.9504		3.88411e-11	38.8411		3.69622e-11	36.9622		3.85159e-11	38.5159
3.90884e-11	39.0884		4.02218e-11	40.2218		3.92757e-11	39.2757		3.96145e-11	39.6144		3.95859e-11	39.5859		3.9179e-11	39.179		3.74689e-11	37.4689		3.73216e-11	37.3216		3.65759e-11	36.5759		3.90037e-11	39.0037		3.65841e-11	36.5841
4.01097e-11	40.1097		3.82252e-11	38.2252		3.90656e-11	39.0656		3.87521e-11	38.7521		3.76432e-11	37.6432		3.75605e-11	37.5605		3.90473e-11	39.0473		3.88637e-11	38.8637		3.88009e-11	38.8009		3.70214e-11	37.0214		3.87464e-11	38.7464
3.85608e-11	38.5608		4.03855e-11	40.3855		3.85597e-11	38.5596		3.87414e-11	38.7414		4.01847e-11	40.1847		3.98311e-11	39.8311		3.81688e-11	38.1688		3.79228e-11	37.9228		3.73071e-11	37.3071		3.86612e-11	38.6612		3.65423e-11	36.5423
4.06378e-11	40.6378		3.87142e-11	38.7142		3.99745e-11	39.9745		3.96883e-11	39.6883		3.74839e-11	37.4839		3.76776e-11	37.6776		3.78176e-11	37.8176		3.79367e-11	37.9367		3.79371e-11	37.9371		3.74664e-11	37.4665		3.80417e-11	38.0417
3.88089e-11	38.8089		3.9952e-11	39.952		3.82066e-11	38.2066		3.79897e-11	37.9897		3.96957e-11	39.6957		3.96607e-11	39.6607		3.92435e-11	39.2435		3.9143e-11	39.143		3.81933e-11	38.1933		3.77777e-11	37.7777		3.74907e-11	37.4907
3.98258e-11	39.8258		3.95996e-11	39.5996		3.99916e-11	39.9916		4.05327e-11	40.5327		3.84527e-11	38.4527		3.81948e-11	38.1948		3.72897e-11	37.2897		3.73349e-11	37.3349		3.70256e-11	37.0256		3.81802e-11	38.1802		3.69327e-11	36.9327
3.93442e-11	39.3442		3.86252e-11	38.6252		3.83346e-11	38.3346		3.80961e-11	38.0961		3.88609e-11	38.8609		3.84434e-11	38.4434		3.97581e-11	39.7581		3.89293e-11	38.9293		3.89963e-11	38.9963		3.73008e-11	37.3008		3.8532e-11	38.532
3.91401e-11	39.1401		4.03268e-11	40.3268		3.93477e-11	39.3477		3.9993e-11	39.993		3.94648e-11	39.4648		3.92362e-11	39.2362		3.75648e-11	37.5648		3.76814e-11	37.6814		3.71064e-11	37.1064		3.85959e-11	38.5959		3.67182e-11	36.7182
4.03624e-11	40.3624		3.80898e-11	38.0898		3.93857e-11	39.3857		3.87176e-11	38.7176		3.76718e-11	37.6718		3.76801e-11	37.6801		3.92863e-11	39.2863		3.84596e-11	38.4596		3.87005e-11	38.7005		3.67051e-11	36.7051		3.83657e-11	38.3657
3.83053e-11	38.3053		4.01205e-11	40.1205		3.85234e-11	38.5234		3.8554e-11	38.554		3.99722e-11	39.9722		3.9859e-11	39.859		3.82899e-11	38.2899		3.79885e-11	37.9885		3.72399e-11	37.2399		3.89692e-11	38.9692		3.67292e-11	36.7292
3.99552e-11	39.9552		3.85048e-11	38.5048		4.02232e-11	40.2232		3.99783e-11	39.9783		3.77539e-11	37.754		3.74201e-11	37.4201		3.78574e-11	37.8574		3.7882e-11	37.882		3.8228e-11	38.228		3.7397e-11	37.397		3.84752e-11	38.4752
3.8403e-11	38.403		3.97001e-11	39.7001		3.78356e-11	37.8356		3.77624e-11	37.7623		3.95448e-11	39.5448		3.95449e-11	39.5449		3.93861e-11	39.3861		3.88859e-11	38.8859		3.77459e-11	37.7459		3.79281e-11	37.9281		3.73279e-11	37.3279
3.99479e-11	39.9479		3.90402e-11	39.0402		4.03725e-11	40.3725		3.99927e-11	39.9927		3.83876e-11	38.3876		3.80893e-11	38.0893		3.71089e-11	37.1089		3.71892e-11	37.1892		3.729e-11	37.2901		3.80285e-11	38.0285		3.76453e-11	37.6453
3.92311e-11	39.2311		3.87233e-11	38.7233		3.84706e-11	38.4706		3.81261e-11	38.1261		3.86356e-11	38.6356		3.87331e-11	38.7331		3.98867e-11	39.8867		3.92138e-11	39.2138		3.89751e-11	38.9751		3.73503e-11	37.3503		3.81341e-11	38.1341
3.89732e-11	38.9732		4.01778e-11	40.1778		3.96363e-11	39.6364		4.00849e-11	40.0849		3.90705e-11	39.0705		3.90434e-11	39.0434		3.73045e-11	37.3045		3.73789e-11	37.3789		3.69075e-11	36.9075		3.90222e-11	39.0222		3.67628e-11	36.7628
4.0617e-11	40.617		3.82193e-11	38.2193		3.92116e-11	39.2116		3.87099e-11	38.7099		3.79165e-11	37.9165		3.78226e-11	37.8226		3.92351e-11	39.2351		3.91111e-11	39.1111		3.88822e-11	38.8822		3.66983e-11	36.6983		3.89109e-11	38.9109
3.84058e-11	38.4058		4.02536e-11	40.2535		3.84876e-11	38.4876		3.90956e-11	39.0956		3.97611e-11	39.7611		3.96796e-11	39.6797		3.81818e-11	38.1818		3.80393e-11	38.0393		3.70445e-11	37.0445		3.86155e-11	38.6155		3.64229e-11	36.4229
4.05232e-11	40.5232		3.82968e-11	38.2968		4.00841e-11	40.0841		3.96241e-11	39.6242		3.80617e-11	38.0617		3.77869e-11	37.7869		3.80642e-11	38.0642		3.82861e-11	38.2861		3.84342e-11	38.4342		3.72918e-11	37.2918		3.87512e-11	38.7512
3.83838e-11	38.3838		3.97409e-11	39.7409		3.80766e-11	38.0766		3.80101e-11	38.0101		3.97335e-11	39.7335		3.93361e-11	39.3361		3.90787e-11	39.0787		3.87744e-11	38.7744		3.79619e-11	37.9619		3.82439e-11	38.2439		3.70381e-11	37.0381
3.98901e-11	39.8901		3.9658e-11	39.658		4.00659e-11	40.0659		4.01401e-11	40.1401		3.80581e-11	38.0581		3.80619e-11	38.0619		3.72655e-11	37.2655		3.73709e-11	37.3709		3.73582e-11	37.3582		3.77935e-11	37.7934		3.78119e-11	37.8119
3.92985e-11	39.2985		3.87299e-11	38.7299		3.79742e-11	37.9742		3.79021e-11	37.9021		3.88135e-11	38.8135		3.85202e-11	38.5202		3.91256e-11	39.1256		3.92077e-11	39.2077		3.85932e-11	38.5932		3.7304e-11	37.304		3.79268e-11	37.9268
3.89527e-11	38.9527		4.02504e-11	40.2503		3.96923e-11	39.6923		3.98852e-11	39.8852		3.92544e-11	39.2544		3.87149e-11	38.7149		3.74182e-11	37.4182		3.71247e-11	37.1247		3.68648e-11	36.8648		3.88325e-11	38.8325		3.68244e-11	36.8244
4.05362e-11	40.5361		3.81144e-11	38.1144		3.91653e-11	39.1653		3.86774e-11	38.6774		3.81945e-11	38.1945		3.7993e-11	37.993		3.93499e-11	39.3499		3.91035e-11	39.1035		3.90058e-11	39.0058		3.67391e-11	36.7391		3.86679e-11	38.6679
3.80926e-11	38.0926		4.02095e-11	40.2095		3.83034e-11	38.3034		3.88586e-11	38.8586		4.02374e-11	40.2374		3.95137e-11	39.5137		3.82524e-11	38.2524		3.77374e-11	37.7374		3.69032e-11	36.9032		3.91714e-11	39.1714		3.63447e-11	36.3447
4.04409e-11	40.4409		3.87285e-11	38.7285		4.00167e-11	40.0167		3.96421e-11	39.6421		3.77096e-11	37.7096		3.77401e-11	37.7401		3.84334e-11	38.4334		3.84407e-11	38.4407		3.88039e-11	38.8039		3.71239e-11	37.1238		3.84549e-11	38.4549
3.87495e-11	38.7495		3.95245e-11	39.5245		3.7908e-11	37.908		3.7984e-11	37.984		3.99862e-11	39.9862		3.94897e-11	39.4897		3.87519e-11	38.7519		3.88256e-11	38.8256		3.77669e-11	37.7669		3.86232e-11	38.6232		3.6684e-11	36.684
3.95703e-11	39.5703		3.91661e-11	39.1661		4.04377e-11	40.4377		3.99669e-11	39.9669		3.82129e-11	38.2129		3.80075e-11	38.0075		3.73754e-11	37.3754		3.73145e-11	37.3145		3.75869e-11	37.5869		3.81532e-11	38.1532		3.77169e-11	37.7169
3.93353e-11	39.3353		3.87762e-11	38.7762		3.80831e-11	38.0831		3.80601e-11	38.0601		3.89636e-11	38.9636		3.87171e-11	38.7171		3.9176e-11	39.176		3.91705e-11	39.1705		3.87799e-11	38.7799		3.7453e-11	37.453		3.76673e-11	37.6673
3.87528e-11	38.7528		4.01421e-11	40.1421		3.99804e-11	39.9804		3.98064e-11	39.8064		3.91489e-11	39.1489		3.885e-11	38.85		3.70931e-11	37.0931		3.7063e-11	37.063		3.65442e-11	36.5442		3.87974e-11	38.7974		3.70248e-11	37.0248
4.00137e-11	40.0137		3.8204e-11	38.204		3.90151e-11	39.0151		3.85226e-11	38.5226		3.82287e-11	38.2287		3.79403e-11	37.9403		3.9112e-11	39.112		3.90567e-11	39.0567		3.88202e-11	38.8202		3.67341e-11	36.7341		3.85861e-11	38.5861
3.8154e-11	38.154		4.05185e-11	40.5185		3.86518e-11	38.6518		3.84922e-11	38.4922		4.01489e-11	40.1489		3.96607e-11	39.6607		3.77674e-11	37.7674		3.76624e-11	37.6624		3.68773e-11	36.8773		3.93307e-11	39.3307		3.66467e-11	36.6467
4.05711e-11	40.571		3.82936e-11	38.2936		3.9821e-11	39.821		3.9621e-11	39.621		3.81342e-11	38.1342		3.75769e-11	37.5769		3.85203e-11	38.5203		3.81281e-11	38.1281		3.82165e-11	38.2165		3.65767e-11	36.5767		3.87533e-11	38.7533
3.85105e-11	38.5105		3.99641e-11	39.9641		3.79078e-11	37.9078		3.81267e-11	38.1267		3.98795e-11	39.8795		3.96267e-11	39.6267		3.90156e-11	39.0156		3.88781e-11	38.8781		3.73572e-11	37.3572		3.87601e-11	38.7601		3.68412e-11	36.8412
3.98466e-11	39.8466		3.93524e-11	39.3524		4.03306e-11	40.3306		4.06448e-11	40.6448		3.80919e-11	38.0919		3.78773e-11	37.8773		3.76405e-11	37.6405		3.72732e-11	37.2732		3.77507e-11	37.7507		3.76464e-11	37.6464		3.83843e-11	38.3843
3.9352e-11	39.352		3.86499e-11	38.6499		3.81473e-11	38.1473		3.80829e-11	38.0829		3.92729e-11	39.2729		3.90756e-11	39.0756		3.94691e-11	39.4691		3.93791e-11	39.3791		3.83428e-11	38.3428		3.769e-11	37.69		3.75197e-11	37.5197
3.89634e-11	38.9635		4.01145e-11	40.1145		3.96704e-11	39.6704		4.01339e-11	40.1339		3.8732e-11	38.732		3.84508e-11	38.4508		3.71346e-11	37.1347		3.69554e-11	36.9554		3.7129e-11	37.129		3.83798e-11	38.3798		3.71789e-11	37.1789
4.00253e-11	40.0252		3.83474e-11	38.3474		3.8731e-11	38.731		3.86024e-11	38.6024		3.80213e-11	38.0213		3.79259e-11	37.9259		3.94522e-11	39.4522		3.92233e-11	39.2233		3.90819e-11	39.0819		3.69205e-11	36.9205		3.82598e-11	38.2598
3.84044e-11	38.4044		4.06974e-11	40.6974		3.86224e-11	38.6224		3.90809e-11	39.0809		3.98586e-11	39.8586		3.93044e-11	39.3044		3.77528e-11	37.7528		3.75078e-11	37.5078		3.71267e-11	37.1267		3.93145e-11	39.3145		3.65887e-11	36.5887
4.07416e-11	40.7416		3.82997e-11	38.2997		3.98337e-11	39.8337		3.94409e-11	39.4409		3.76256e-11	37.6256		3.74675e-11	37.4675		3.85966e-11	38.5966		3.87407e-11	38.7407		3.87953e-11	38.7953		3.66432e-11	36.6432		3.88414e-11	38.8414
3.84922e-11	38.4922		3.9805e-11	39.805		3.79604e-11	37.9604		3.80591e-11	38.0591		3.98428e-11	39.8428		3.96422e-11	39.6422		3.84359e-11	38.4359		3.84232e-11	38.4232		3.73567e-11	37.3567		3.88024e-11	38.8024		3.67549e-11	36.7549
3.98158e-11	39.8158		3.92185e-11	39.2185		4.07047e-11	40.7047		3.98709e-11	39.8709		3.79669e-11	37.9669		3.75089e-11	37.5089		3.78352e-11	37.8352		3.75277e-11	37.5277		3.79209e-11	37.9209		3.70994e-11	37.0994		3.83294e-11	38.3294
3.91836e-11	39.1836		3.88323e-11	38.8323		3.83098e-11	38.3098		3.80188e-11	38.0188		3.9305e-11	39.305		3.92027e-11	39.2027		3.93618e-11	39.3618		3.91193e-11	39.1193		3.7888e-11	37.888		3.76201e-11	37.6201		3.73359e-11	37.3359
3.88635e-11	38.8635		4.01359e-11	40.1359		3.96293e-11	39.6293		3.98209e-11	39.8209		3.91144e-11	39.1144		3.83391e-11	38.3391		3.6798e-11	36.798		3.7072e-11	37.072		3.7217e-11	37.217		3.82659e-11	38.2659		3.73521e-11	37.3521
4.04956e-11	40.4956		3.81617e-11	38.1617		3.86824e-11	38.6824		3.87554e-11	38.7555		3.80583e-11	38.0583		3.81073e-11	38.1073		3.94476e-11	39.4476		3.91859e-11	39.1859		3.8747e-11	38.747		3.68613e-11	36.8613		3.80976e-11	38.0976
3.83147e-11	38.3147		4.06816e-11	40.6816		3.87026e-11	38.7026		3.89445e-11	38.9445		4.00181e-11	40.0181		3.94286e-11	39.4286		3.75266e-11	37.5266		3.78378e-11	37.8378		3.65177e-11	36.5177		3.90329e-11	39.0329		3.66642e-11	36.6642
4.06025e-11	40.6025		3.85114e-11	38.5114		3.99269e-11	39.9269		3.93309e-11	39.3309		3.7989e-11	37.989		3.77655e-11	37.7655		3.86501e-11	38.6501		3.8462e-11	38.462		3.88786e-11	38.8786		3.69824e-11	36.9824		3.8745e-11	38.745
3.85581e-11	38.5581		3.95151e-11	39.5151		3.78241e-11	37.8241		3.79546e-11	37.9546		3.99078e-11	39.9078		3.95865e-11	39.5865		3.8305e-11	38.305		3.81977e-11	38.1977		3.71042e-11	37.1042		3.88767e-11	38.8768		3.64647e-11	36.4647
3.99075e-11	39.9074		3.94273e-11	39.4273		4.05773e-11	40.5773		4.00871e-11	40.0872		3.78258e-11	37.8258		3.72974e-11	37.2974		3.80746e-11	38.0746		3.77065e-11	37.7065		3.81053e-11	38.1053		3.72944e-11	37.2944		3.84582e-11	38.4582
3.91428e-11	39.1428		3.87845e-11	38.7845		3.79552e-11	37.9552		3.81152e-11	38.1152		3.91033e-11	39.1033		3.93131e-11	39.3131		3.93615e-11	39.3615		3.90679e-11	39.0679		3.77919e-11	37.7919		3.78104e-11	37.8104		3.70535e-11	37.0535
3.87578e-11	38.7578		4.0167e-11	40.167		3.98093e-11	39.8093		3.98232e-11	39.8232		3.88886e-11	38.8886		3.83441e-11	38.3441		3.72443e-11	37.2443		3.69473e-11	36.9473		3.72171e-11	37.2171		3.82016e-11	38.2016		3.74609e-11	37.4609
4.00738e-11	40.0738		3.7955e-11	37.955		3.87732e-11	38.7732		3.84491e-11	38.449		3.8183e-11	38.183		3.84637e-11	38.4637		3.96216e-11	39.6216		3.92471e-11	39.2471		3.86139e-11	38.6139		3.71599e-11	37.1599		3.79706e-11	37.9706
3.82085e-11	38.2085		4.03833e-11	40.3833		3.89586e-11	38.9586		3.88352e-11	38.8352		3.9706e-11	39.706		3.92743e-11	39.2743		3.73152e-11	37.3152		3.7515e-11	37.515		3.66958e-11	36.6958		3.8742e-11	38.742		3.65316e-11	36.5316
4.01824e-11	40.1824		3.86476e-11	38.6476		4.01684e-11	40.1684		3.93299e-11	39.3299		3.72024e-11	37.2024		3.74851e-11	37.4851		3.88743e-11	38.8743		3.86619e-11	38.6619		3.90918e-11	39.0918		3.69052e-11	36.9052		3.87551e-11	38.7551
3.83049e-11	38.3049		3.98819e-11	39.8819		3.7994e-11	37.994		3.82205e-11	38.2206		3.99538e-11	39.9538		3.95603e-11	39.5603		3.83421e-11	38.3421		3.8296e-11	38.296		3.69676e-11	36.9676		3.90934e-11	39.0934		3.6472e-11	36.472
3.98764e-11	39.8764		3.90468e-11	39.0468		4.00096e-11	40.0096		3.99615e-11	39.9615		3.78501e-11	37.8501		3.73107e-11	37.3107		3.77121e-11	37.7121		3.75862e-11	37.5862		3.84471e-11	38.4472		3.71432e-11	37.1432		3.86085e-11	38.6085
3.96352e-11	39.6352		3.86469e-11	38.6469		3.79917e-11	37.9917		3.78682e-11	37.8682		3.89799e-11	38.9799		3.94759e-11	39.4759		3.92722e-11	39.2722		3.92256e-11	39.2256		3.76694e-11	37.6694		3.82872e-11	38.2872		3.69595e-11	36.9595
3.93087e-11	39.3087		4.00558e-11	40.0558		3.97775e-11	39.7775		4.01576e-11	40.1576		3.87885e-11	38.7885		3.81432e-11	38.1432		3.73448e-11	37.3448		3.71068e-11	37.1068		3.72497e-11	37.2497		3.80186e-11	38.0186		3.76352e-11	37.6352
4.01782e-11	40.1782		3.82467e-11	38.2467		3.86137e-11	38.6137		3.82801e-11	38.2801		3.84835e-11	38.4835		3.84419e-11	38.4419		3.93692e-11	39.3692		3.9904e-11	39.904		3.87024e-11	38.7024		3.7181e-11	37.181		3.78861e-11	37.8861
3.80093e-11	38.0093		4.03175e-11	40.3175		3.92314e-11	39.2314		3.91219e-11	39.1219		3.97605e-11	39.7604		3.92905e-11	39.2905		3.74536e-11	37.4536		3.7224e-11	37.224		3.68377e-11	36.8377		3.87636e-11	38.7636		3.71252e-11	37.1252
4.02905e-11	40.2905		3.86898e-11	38.6897		3.96485e-11	39.6485		3.95131e-11	39.5131		3.76551e-11	37.6551		3.74299e-11	37.4299		3.86764e-11	38.6765		3.86228e-11	38.6228		3.89314e-11	38.9314		3.69e-11	36.9		3.872e-11	38.72
3.88852e-11	38.8852		3.98307e-11	39.8307		3.82534e-11	38.2534		3.84585e-11	38.4585		4.0441e-11	40.441		3.93654e-11	39.3654		3.82601e-11	38.2601		3.83e-11	38.3		3.69651e-11	36.9651		3.90092e-11	39.0092		3.62364e-11	36.2364
4.00148e-11	40.0149		3.92097e-11	39.2097		4.02068e-11	40.2068		4.0004e-11	40.004		3.79703e-11	37.9703		3.73778e-11	37.3778		3.79493e-11	37.9493		3.80491e-11	38.0491		3.86134e-11	38.6134		3.69652e-11	36.9652		3.86145e-11	38.6145
3.91654e-11	39.1654		3.90759e-11	39.0759		3.8098e-11	38.098		3.76635e-11	37.6635		3.96191e-11	39.6191		3.95856e-11	39.5856		3.91599e-11	39.1599		3.89811e-11	38.9811		3.77205e-11	37.7205		3.84616e-11	38.4616		3.67122e-11	36.7122
3.91253e-11	39.1253		3.97739e-11	39.7739		4.00321e-11	40.0321		4.02543e-11	40.2542		3.86517e-11	38.6517		3.78855e-11	37.8855		3.76526e-11	37.6526		3.70551e-11	37.0551		3.76903e-11	37.6903		3.77047e-11	37.7047		3.79648e-11	37.9648
4.0256e-11	40.256		3.83185e-11	38.3185		3.86914e-11	38.6914		3.85343e-11	38.5343		3.84099e-11	38.4099		3.83108e-11	38.3108		3.94025e-11	39.4025		3.96743e-11	39.6743		3.82296e-11	38.2296		3.74617e-11	37.4617		3.74134e-11	37.4134
3.82514e-11	38.2514		4.05036e-11	40.5036		3.87057e-11	38.7057		3.90392e-11	39.0392		3.98259e-11	39.8259		3.882e-11	38.82		3.70617e-11	37.0617		3.71095e-11	37.1095		3.69015e-11	36.9015		3.88846e-11	38.8845		3.6968e-11	36.968
4.03924e-11	40.3924		3.78696e-11	37.8696		3.99983e-11	39.9983		3.92995e-11	39.2995		3.78646e-11	37.8646		3.78586e-11	37.8586		3.88315e-11	38.8315		3.90825e-11	39.0825		3.90561e-11	39.0561		3.6879e-11	36.879		3.84262e-11	38.4262
3.83403e-11	38.3403		4.00765e-11	40.0765		3.79552e-11	37.9552		3.82482e-11	38.2482		4.01051e-11	40.1051		3.95094e-11	39.5094		3.78212e-11	37.8212		3.76546e-11	37.6546		3.68042e-11	36.8042		3.90616e-11	39.0616		3.66724e-11	36.6724
4.00449e-11	40.0449		3.92702e-11	39.2702		4.01998e-11	40.1998		4.04121e-11	40.4121		3.81602e-11	38.1602		3.76634e-11	37.6634		3.81362e-11	38.1362		3.8301e-11	38.301		3.87062e-11	38.7062		3.70411e-11	37.0411		3.89343e-11	38.9342
3.89288e-11	38.9288		3.90911e-11	39.0911		3.78791e-11	37.879		3.79669e-11	37.9669		3.93753e-11	39.3753		3.99864e-11	39.9864		3.89601e-11	38.9601		3.87877e-11	38.7878		3.7579e-11	37.579		3.84138e-11	38.4138		3.6739e-11	36.739
3.91366e-11	39.1366		4.03892e-11	40.3892		4.02613e-11	40.2613		4.00731e-11	40.0731		3.8412e-11	38.412		3.79114e-11	37.9114		3.73259e-11	37.3259		3.74454e-11	37.4455		3.77509e-11	37.7508		3.7566e-11	37.566		3.85928e-11	38.5928
4.01627e-11	40.1627		3.82113e-11	38.2113		3.87449e-11	38.7449		3.8314e-11	38.314		3.87431e-11	38.7431		3.88442e-11	38.8442		3.9402e-11	39.402		3.93815e-11	39.3815		3.84343e-11	38.4343		3.76218e-11	37.6219		3.74057e-11	37.4057
3.83869e-11	38.3869		4.05337e-11	40.5337		3.90271e-11	39.0271		3.88778e-11	38.8778		3.94864e-11	39.4864		3.89913e-11	38.9913		3.72756e-11	37.2756		3.69144e-11	36.9143		3.68705e-11	36.8705		3.87631e-11	38.7631		3.73114e-11	37.3114
4.04087e-11	40.4087		3.80929e-11	38.0929		3.99892e-11	39.9892		3.93852e-11	39.3852		3.7396e-11	37.396		3.78008e-11	37.8008		3.92323e-11	39.2323		3.933e-11	39.33		3.91504e-11	39.1504		3.67831e-11	36.7831		3.85995e-11	38.5995
3.86831e-11	38.6831		3.9825e-11	39.825		3.81009e-11	38.1009		3.84642e-11	38.4642		3.96242e-11	39.6242		3.95001e-11	39.5001		3.78057e-11	37.8057		3.74999e-11	37.4999		3.65635e-11	36.5635		3.8923e-11	38.923		3.65473e-11	36.5473
3.99218e-11	39.9218		3.90747e-11	39.0747		4.02098e-11	40.2098		4.00868e-11	40.0868		3.77787e-11	37.7787		3.74599e-11	37.4599		3.84451e-11	38.4451		3.82095e-11	38.2095		3.87698e-11	38.7698		3.7088e-11	37.0881		3.88655e-11	38.8655
3.92168e-11	39.2168		3.90165e-11	39.0165		3.80269e-11	38.0269		3.80392e-11	38.0392		3.97451e-11	39.7451		3.97578e-11	39.7578		3.87803e-11	38.7803		3.86197e-11	38.6197		3.72575e-11	37.2575		3.88685e-11	38.8685		3.67517e-11	36.7517
3.86536e-11	38.6536		4.00062e-11	40.0062		3.99356e-11	39.9356		4.00173e-11	40.0173		3.83091e-11	38.309		3.79359e-11	37.9359		3.76468e-11	37.6468		3.74129e-11	37.4129		3.78517e-11	37.8517		3.72153e-11	37.2153		3.87266e-11	38.7266
4.00897e-11	40.0897		3.81197e-11	38.1197		3.87466e-11	38.7466		3.80451e-11	38.0451		3.88297e-11	38.8297		3.85217e-11	38.5217		3.90564e-11	39.0564		3.90691e-11	39.0691		3.79744e-11	37.9744		3.792e-11	37.92		3.73905e-11	37.3905
3.80916e-11	38.0916		4.00608e-11	40.0608		3.91312e-11	39.1312		3.89734e-11	38.9734		3.91952e-11	39.1952		3.91269e-11	39.1269		3.71794e-11	37.1794		3.68376e-11	36.8376		3.71039e-11	37.1039		3.83551e-11	38.3551		3.74337e-11	37.4337
4.04852e-11	40.4852		3.85218e-11	38.5218		3.96292e-11	39.6292		3.92395e-11	39.2395		3.80003e-11	38.0003		3.81357e-11	38.1357		3.94081e-11	39.4081		3.917e-11	39.1701		3.86814e-11	38.6814		3.69034e-11	36.9034		3.8015e-11	38.015
3.86695e-11	38.6694		3.99081e-11	39.9081		3.81583e-11	38.1583		3.82001e-11	38.2001		3.98708e-11	39.8708		3.94276e-11	39.4276		3.77615e-11	37.7615		3.75212e-11	37.5212		3.65793e-11	36.5793		3.89379e-11	38.9379		3.69212e-11	36.9212
4.07202e-11	40.7202		3.92331e-11	39.2331		4.02585e-11	40.2585		3.98332e-11	39.8332		3.78436e-11	37.8436		3.71654e-11	37.1654		3.86828e-11	38.6828		3.82305e-11	38.2304		3.89722e-11	38.9723		3.68649e-11	36.8649		3.85998e-11	38.5998
3.89487e-11	38.9487		3.91531e-11	39.1531		3.79267e-11	37.9267		3.78461e-11	37.8461		3.97668e-11	39.7668		4.00371e-11	40.0371		3.83835e-11	38.3835		3.85092e-11	38.5092		3.7142e-11	37.142		3.90491e-11	39.0491		3.67227e-11	36.7227
3.92769e-11	39.2769		4.01324e-11	40.1324		3.99207e-11	39.9207		4.01343e-11	40.1343		3.8703e-11	38.703		3.80696e-11	38.0696		3.77563e-11	37.7563		3.78791e-11	37.8791		3.80467e-11	38.0467		3.71836e-11	37.1836		3.85167e-11	38.5167
3.99787e-11	39.9787		3.8509e-11	38.509		3.86412e-11	38.6412		3.80935e-11	38.0935		3.85649e-11	38.5649		3.89383e-11	38.9383		3.93003e-11	39.3004		3.91477e-11	39.1477		3.78327e-11	37.8327		3.81834e-11	38.1834		3.69051e-11	36.9051
3.83758e-11	38.3758		4.00719e-11	40.0719		3.88902e-11	38.8902		3.93171e-11	39.3171		3.95047e-11	39.5048		3.841e-11	38.41		3.71001e-11	37.1001		3.72923e-11	37.2923		3.72186e-11	37.2186		3.81454e-11	38.1454		3.79015e-11	37.9015
3.99918e-11	39.9918		3.84781e-11	38.4781		3.95362e-11	39.5362		3.91459e-11	39.1459		3.79019e-11	37.9019		3.82134e-11	38.2134		3.93805e-11	39.3805		3.93804e-11	39.3804		3.89935e-11	38.9935		3.71123e-11	37.1123		3.79e-11	37.9
3.82805e-11	38.2805		4.01488e-11	40.1488		3.81999e-11	38.1999		3.85768e-11	38.5768		3.98087e-11	39.8087		3.95944e-11	39.5944		3.74879e-11	37.4879		3.73477e-11	37.3477		3.66504e-11	36.6504		3.87165e-11	38.7165		3.67158e-11	36.7158
4.01492e-11	40.1492		3.88717e-11	38.8717		3.98455e-11	39.8455		4.00016e-11	40.0016		3.76522e-11	37.6522		3.7522e-11	37.522		3.86254e-11	38.6254		3.8739e-11	38.739		3.90999e-11	39.0999		3.68638e-11	36.8638		3.86896e-11	38.6896
3.90223e-11	39.0223		3.88881e-11	38.8881		3.83384e-11	38.3384		3.78572e-11	37.8572		3.9847e-11	39.8469		3.9934e-11	39.934		3.8237e-11	38.237		3.842e-11	38.42		3.68648e-11	36.8648		3.88498e-11	38.8498		3.65917e-11	36.5917
3.91866e-11	39.1866		3.97856e-11	39.7856		4.03827e-11	40.3827		4.01406e-11	40.1406		3.80481e-11	38.0481		3.79631e-11	37.9631		3.79274e-11	37.9274		3.75831e-11	37.5831		3.82977e-11	38.2977		3.71184e-11	37.1184		3.871e-11	38.71
4.00417e-11	40.0417		3.84347e-11	38.4347		3.84775e-11	38.4774		3.79783e-11	37.9783		3.90167e-11	39.0167		3.91897e-11	39.1897		3.9531e-11	39.531		3.93281e-11	39.3281		3.78277e-11	37.8276		3.83066e-11	38.3066		3.67708e-11	36.7708
3.85755e-11	38.5755		4.05428e-11	40.5428		3.90173e-11	39.0173		3.91542e-11	39.1542		3.91354e-11	39.1354		3.89625e-11	38.9626		3.70358e-11	37.0358		3.70513e-11	37.0513		3.74412e-11	37.4412		3.78559e-11	37.8559		3.83566e-11	38.3566
4.02044e-11	40.2044		3.80669e-11	38.0669		3.97443e-11	39.7443		3.92932e-11	39.2932		3.82523e-11	38.2523		3.79008e-11	37.9008		3.96475e-11	39.6475		3.926e-11	39.26		3.86384e-11	38.6384		3.7459e-11	37.459		3.76732e-11	37.6733
3.83532e-11	38.3532		4.05259e-11	40.5259		3.8296e-11	38.296		3.84609e-11	38.4609		3.98138e-11	39.8138		3.93705e-11	39.3705		3.75565e-11	37.5566		3.76019e-11	37.6019		3.65612e-11	36.5612		3.86034e-11	38.6034		3.69193e-11	36.9193
4.01522e-11	40.1522		3.88922e-11	38.8922		4.00722e-11	40.0722		3.95546e-11	39.5546		3.77481e-11	37.7481		3.71273e-11	37.1273		3.88492e-11	38.8492		3.89075e-11	38.9075		3.90092e-11	39.0092		3.69419e-11	36.9419		3.86708e-11	38.6708
3.90806e-11	39.0806		3.90927e-11	39.0927		3.78649e-11	37.8649		3.80348e-11	38.0348		3.98541e-11	39.8541		3.99244e-11	39.9244		3.81208e-11	38.1208		3.80258e-11	38.0258		3.67313e-11	36.7313		3.90699e-11	39.0699		3.664e-11	36.64
3.94797e-11	39.4797		3.99419e-11	39.9419		3.9968e-11	39.968		4.0092e-11	40.092		3.82186e-11	38.2186		3.78714e-11	37.8715		3.80077e-11	38.0077		3.78722e-11	37.8722		3.8658e-11	38.658		3.69345e-11	36.9345		3.87299e-11	38.7299
3.99395e-11	39.9395		3.82825e-11	38.2825		3.84414e-11	38.4414		3.82723e-11	38.2723		3.91826e-11	39.1826		3.91641e-11	39.1641		3.92333e-11	39.2333		3.91325e-11	39.1325		3.74466e-11	37.4466		3.87648e-11	38.7648		3.62948e-11	36.2948
3.8086e-11	38.086		4.0124e-11	40.124		3.92639e-11	39.2639		3.95505e-11	39.5505		3.90023e-11	39.0023		3.86753e-11	38.6753		3.75259e-11	37.5259		3.68762e-11	36.8762		3.75429e-11	37.5429		3.76777e-11	37.6776		3.8332e-11	38.332
4.02595e-11	40.2595		3.82599e-11	38.2599		3.95554e-11	39.5553		3.87851e-11	38.7851		3.81226e-11	38.1226		3.83248e-11	38.3248		3.9896e-11	39.896		3.90671e-11	39.0671		3.84103e-11	38.4103		3.77381e-11	37.7381		3.73879e-11	37.3879
3.83534e-11	38.3534		4.03269e-11	40.3269		3.83448e-11	38.3448		3.85119e-11	38.5119		4.0148e-11	40.148		3.94651e-11	39.4651		3.7671e-11	37.6711		3.73772e-11	37.3772		3.70178e-11	37.0178		3.86595e-11	38.6595		3.73535e-11	37.3535
4.01375e-11	40.1375		3.85221e-11	38.5221		4.00743e-11	40.0743		3.98163e-11	39.8162		3.77165e-11	37.7165		3.74742e-11	37.4742		3.85e-11	38.5		3.90827e-11	39.0827		3.8913e-11	38.913		3.66716e-11	36.6716		3.83155e-11	38.3154
3.90692e-11	39.0692		3.90434e-11	39.0434		3.80055e-11	38.0055		3.77668e-11	37.7668		3.99636e-11	39.9636		3.99296e-11	39.9296		3.78976e-11	37.8976		3.80278e-11	38.0278		3.6677e-11	36.677		3.92681e-11	39.2681		3.64877e-11	36.4877
3.91009e-11	39.1009		4.00638e-11	40.0638		4.01584e-11	40.1584		3.99081e-11	39.9081		3.8199e-11	38.199		3.77532e-11	37.7532		3.8145e-11	38.145		3.79911e-11	37.9911		3.88438e-11	38.8438		3.67448e-11	36.7448		3.87722e-11	38.7722
3.98109e-11	39.8109		3.82828e-11	38.2828		3.85703e-11	38.5703		3.81672e-11	38.1671		3.89591e-11	38.9592		3.92729e-11	39.2729		3.92789e-11	39.2789		3.8773e-11	38.773		3.73598e-11	37.3598		3.86863e-11	38.6863		3.67347e-11	36.7347
3.83239e-11	38.3239		4.04707e-11	40.4707		3.92998e-11	39.2998		3.92594e-11	39.2594		3.92243e-11	39.2243		3.86066e-11	38.6066		3.73452e-11	37.3452		3.74e-11	37.4		3.78135e-11	37.8135		3.71576e-11	37.1576		3.85554e-11	38.5555
4.065e-11	40.6501		3.85322e-11	38.5322		3.92626e-11	39.2626		3.88273e-11	38.8273		3.81787e-11	38.1787		3.80288e-11	38.0288		3.97855e-11	39.7855		3.93484e-11	39.3484		3.82157e-11	38.2157		3.78751e-11	37.8751		3.72651e-11	37.2651
3.86337e-11	38.6337		3.98537e-11	39.8537		3.84699e-11	38.4699		3.8495e-11	38.495		3.99616e-11	39.9616		3.95481e-11	39.5481		3.7379e-11	37.379		3.7098e-11	37.098		3.718e-11	37.18		3.81231e-11	38.1232		3.76805e-11	37.6805
4.03791e-11	40.379		3.88417e-11	38.8417		4.01838e-11	40.1838		3.97162e-11	39.7162		3.75725e-11	37.5725		3.76897e-11	37.6897		3.88964e-11	38.8964		3.91335e-11	39.1335		3.88634e-11	38.8634		3.6938e-11	36.938		3.79707e-11	37.9707
3.86359e-11	38.6359		3.89775e-11	38.9775		3.77191e-11	37.7191		3.8197e-11	38.197		3.98479e-11	39.8479		4.00342e-11	40.0342		3.80658e-11	38.0658		3.77449e-11	37.7448		3.65439e-11	36.5439		3.88584e-11	38.8584		3.66824e-11	36.6824
3.92359e-11	39.236		3.98107e-11	39.8107		4.02216e-11	40.2216		3.99721e-11	39.9721		3.8224e-11	38.224		3.767e-11	37.67		3.81659e-11	38.1659		3.80682e-11	38.0682		3.90347e-11	39.0347		3.68436e-11	36.8436		3.83813e-11	38.3813
3.96717e-11	39.6717		3.85753e-11	38.5753		3.8596e-11	38.596		3.82025e-11	38.2025		3.8793e-11	38.793		3.9441e-11	39.441		3.90931e-11	39.0931		3.8718e-11	38.718		3.74261e-11	37.4261		3.8858e-11	38.858		3.61436e-11	36.1436
3.85966e-11	38.5966		4.01466e-11	40.1466		3.9431e-11	39.431		3.93583e-11	39.3583		3.88916e-11	38.8916		3.852e-11	38.52		3.74869e-11	37.4868		3.71234e-11	37.1234		3.80214e-11	38.0214		3.73973e-11	37.3973		3.85349e-11	38.5349
4.00117e-11	40.0117		3.81454e-11	38.1454		3.91866e-11	39.1866		3.87114e-11	38.7114		3.8264e-11	38.264		3.83304e-11	38.3304		3.97476e-11	39.7476		3.93671e-11	39.3671		3.79097e-11	37.9097		3.78023e-11	37.8023		3.70005e-11	37.0005
3.83931e-11	38.3931		4.04075e-11	40.4075		3.87189e-11	38.7189		3.84731e-11	38.4731		3.99266e-11	39.9266		3.94926e-11	39.4926		3.74781e-11	37.4781		3.68097e-11	36.8097		3.68638e-11	36.8638		3.83498e-11	38.3498		3.77532e-11	37.7532
4.05899e-11	40.5899		3.87842e-11	38.7842		4.01304e-11	40.1304		3.97568e-11	39.7568		3.76438e-11	37.6438		3.76537e-11	37.6537		3.90243e-11	39.0243		3.94486e-11	39.4486		3.87406e-11	38.7406		3.7108e-11	37.108		3.78822e-11	37.8822
3.85766e-11	38.5766		3.93402e-11	39.3402		3.82468e-11	38.2468		3.80721e-11	38.0721		4.01231e-11	40.1231		3.96856e-11	39.6856		3.78897e-11	37.8897		3.81002e-11	38.1002		3.68838e-11	36.8838		3.90164e-11	39.0164		3.70779e-11	37.0779
3.94508e-11	39.4508		3.99176e-11	39.9176		4.01176e-11	40.1176		4.00447e-11	40.0447		3.78955e-11	37.8955		3.75313e-11	37.5313		3.83043e-11	38.3043		3.8161e-11	38.161		3.89169e-11	38.9169		3.68488e-11	36.8488		3.87197e-11	38.7197
3.97887e-11	39.7887		3.84421e-11	38.4421		3.85515e-11	38.5515		3.82968e-11	38.2968		3.94908e-11	39.4908		3.93789e-11	39.3789		3.89427e-11	38.9427		3.87755e-11	38.7755		3.68859e-11	36.8859		3.88353e-11	38.8353		3.65346e-11	36.5346
3.88035e-11	38.8035		4.02786e-11	40.2786		3.95635e-11	39.5635		3.95037e-11	39.5037		3.89154e-11	38.9154		3.81474e-11	38.1474		3.75571e-11	37.5571		3.737e-11	37.37		3.80807e-11	38.0807		3.73523e-11	37.3523		3.85575e-11	38.5575
4.03569e-11	40.3569		3.80876e-11	38.0876		3.89797e-11	38.9797		3.87179e-11	38.718		3.82517e-11	38.2517		3.83433e-11	38.3433		3.92308e-11	39.2308		3.92779e-11	39.2779		3.79268e-11	37.9268		3.79544e-11	37.9544		3.6848e-11	36.848
3.83808e-11	38.3808		4.01832e-11	40.1832		3.83331e-11	38.3331		3.84829e-11	38.4829		3.98342e-11	39.8342		3.8985e-11	38.985		3.73829e-11	37.3829		3.71889e-11	37.1889		3.72821e-11	37.2821		3.81101e-11	38.1101		3.81727e-11	38.1727
4.02318e-11	40.2318		3.86482e-11	38.6482		3.99919e-11	39.9919		3.96198e-11	39.6198		3.80057e-11	38.0057		3.77739e-11	37.7739		3.91154e-11	39.1154		3.90553e-11	39.0553		3.86937e-11	38.6937		3.73497e-11	37.3497		3.77435e-11	37.7435
3.9003e-11	39.003		3.92631e-11	39.2632		3.78332e-11	37.8332		3.78029e-11	37.8029		4.02444e-11	40.2444		3.96501e-11	39.6501		3.79125e-11	37.9125		3.76334e-11	37.6334		3.66376e-11	36.6376		3.8516e-11	38.516		3.71335e-11	37.1335
3.94618e-11	39.4618		3.95248e-11	39.5248		4.01511e-11	40.1511		4.04619e-11	40.4619		3.77466e-11	37.7466		3.74386e-11	37.4386		3.8104e-11	38.104		3.85587e-11	38.5587		3.91125e-11	39.1125		3.66157e-11	36.6157		3.84645e-11	38.4645
3.98563e-11	39.8563		3.8568e-11	38.568		3.83231e-11	38.3231		3.80984e-11	38.0984		3.91173e-11	39.1173		3.95487e-11	39.5487		3.87053e-11	38.7054		3.87662e-11	38.7662		3.71282e-11	37.1282		3.94105e-11	39.4105		3.6218e-11	36.218
3.8538e-11	38.538		4.04245e-11	40.4245		3.94505e-11	39.4505		3.98503e-11	39.8503		3.89901e-11	38.9901		3.81405e-11	38.1405		3.74787e-11	37.4787		3.79102e-11	37.9102		3.82278e-11	38.2278		3.70396e-11	37.0396		3.87254e-11	38.7254
4.00614e-11	40.0614		3.80955e-11	38.0955		3.90704e-11	39.0704		3.89327e-11	38.9327		3.88183e-11	38.8183		3.83903e-11	38.3903		3.95848e-11	39.5848		3.88994e-11	38.8993		3.789e-11	37.89		3.82507e-11	38.2507		3.65243e-11	36.5243
3.8207e-11	38.207		4.0454e-11	40.454		3.85895e-11	38.5895		3.88513e-11	38.8513		3.98275e-11	39.8275		3.90289e-11	39.0289		3.70702e-11	37.0702		3.69205e-11	36.9205		3.71642e-11	37.1642		3.78961e-11	37.8961		3.8404e-11	38.404
4.06192e-11	40.6192		3.85637e-11	38.5637		3.99489e-11	39.9489		3.98136e-11	39.8136		3.76701e-11	37.6701		3.78211e-11	37.8211		3.9328e-11	39.328		3.93818e-11	39.3818		3.84385e-11	38.4385		3.73827e-11	37.3827		3.72554e-11	37.2554
3.89722e-11	38.9722		3.95072e-11	39.5072		3.78126e-11	37.8126		3.77788e-11	37.7788		3.97952e-11	39.7952		3.98051e-11	39.8051		3.77421e-11	37.7421		3.76595e-11	37.6595		3.67229e-11	36.7229		3.87922e-11	38.7922		3.71278e-11	37.1279
3.90631e-11	39.0631		3.94417e-11	39.4417		4.00816e-11	40.0816		4.01672e-11	40.1672		3.79704e-11	37.9704		3.74397e-11	37.4397		3.85046e-11	38.5046		3.8301e-11	38.301		3.88345e-11	38.8345		3.67562e-11	36.7562		3.80664e-11	38.0664
4.00482e-11	40.0482		3.85164e-11	38.5164		3.83262e-11	38.3262		3.82693e-11	38.2693		3.93073e-11	39.3073		3.96413e-11	39.6413		3.85093e-11	38.5093		3.83275e-11	38.3275		3.68682e-11	36.8682		3.88666e-11	38.8666		3.63768e-11	36.3768
3.85958e-11	38.5958		4.03438e-11	40.3438		3.95874e-11	39.5874		3.94654e-11	39.4654		3.88636e-11	38.8635		3.81874e-11	38.1874		3.73572e-11	37.3572		3.79357e-11	37.9357		3.82677e-11	38.2677		3.69758e-11	36.9759		3.8717e-11	38.717
4.02273e-11	40.2273		3.82635e-11	38.2635		3.89832e-11	38.9832		3.89368e-11	38.9368		3.84106e-11	38.4106		3.92457e-11	39.2457		3.96138e-11	39.6138		3.91254e-11	39.1254		3.77984e-11	37.7984		3.82923e-11	38.2923		3.63872e-11	36.3872
3.79863e-11	37.9862		4.03453e-11	40.3453		3.87514e-11	38.7514		3.86424e-11	38.6424		3.97916e-11	39.7916		3.88912e-11	38.8912		3.68292e-11	36.8292		3.70335e-11	37.0335		3.72496e-11	37.2496		3.74905e-11	37.4905		3.84165e-11	38.4165
4.03094e-11	40.3094		3.86923e-11	38.6923		4.00315e-11	40.0315		3.98758e-11	39.8758		3.73373e-11	37.3374		3.80329e-11	38.0329		3.95715e-11	39.5715		3.91643e-11	39.1643		3.86544e-11	38.6544		3.76796e-11	37.6795		3.73006e-11	37.3006
3.90219e-11	39.0219		3.94352e-11	39.4352		3.8027e-11	38.027		3.77708e-11	37.7709		4.01346e-11	40.1346		3.94026e-11	39.4026		3.74893e-11	37.4893		3.75747e-11	37.5747		3.67082e-11	36.7082		3.85166e-11	38.5166		3.73904e-11	37.3904
3.94018e-11	39.4018		3.95319e-11	39.5319		4.00009e-11	40.0009		4.04907e-11	40.4907		3.77088e-11	37.7088		3.7572e-11	37.572		3.88532e-11	38.8532		3.84819e-11	38.4819		3.90016e-11	39.0016		3.68484e-11	36.8484		3.79753e-11	37.9753
3.953e-11	39.5299		3.88475e-11	38.8475		3.81924e-11	38.1925		3.79244e-11	37.9244		3.98223e-11	39.8223		3.97291e-11	39.7291		3.83752e-11	38.3752		3.82209e-11	38.2209		3.701e-11	37.01		3.89737e-11	38.9737		3.69084e-11	36.9084
3.86286e-11	38.6286		4.03516e-11	40.3516		3.96079e-11	39.6079		3.95951e-11	39.5951		3.84536e-11	38.4536		3.83464e-11	38.3464		3.77e-11	37.7		3.78568e-11	37.8568		3.86858e-11	38.6858		3.68565e-11	36.8565		3.85906e-11	38.5906
4.03083e-11	40.3083		3.82776e-11	38.2776		3.88898e-11	38.8898		3.88409e-11	38.8409		3.86362e-11	38.6362		3.85098e-11	38.5098		3.95268e-11	39.5269		3.92559e-11	39.2559		3.75352e-11	37.5352		3.88353e-11	38.8353		3.65807e-11	36.5807
3.80674e-11	38.0674		4.0332e-11	40.332		3.85292e-11	38.5292		3.86592e-11	38.6592		3.97868e-11	39.7868		3.89886e-11	38.9886		3.7328e-11	37.328		3.72964e-11	37.2964		3.78458e-11	37.8458		3.76807e-11	37.6807		3.85346e-11	38.5346
4.01694e-11	40.1694		3.89719e-11	38.9719		3.99942e-11	39.9942		3.96796e-11	39.6796		3.77894e-11	37.7894		3.77588e-11	37.7588		3.95109e-11	39.5109		3.93194e-11	39.3194		3.85814e-11	38.5814		3.79424e-11	37.9424		3.70757e-11	37.0757
3.88578e-11	38.8578		3.94511e-11	39.4511		3.78211e-11	37.8211		3.80023e-11	38.0023		3.98996e-11	39.8996		3.95394e-11	39.5394		3.77153e-11	37.7153		3.74565e-11	37.4565		3.68804e-11	36.8804		3.83123e-11	38.3123		3.76394e-11	37.6394
3.92816e-11	39.2816		3.955e-11	39.55		4.03428e-11	40.3428		4.03647e-11	40.3647		3.81772e-11	38.1772		3.72903e-11	37.2903		3.91744e-11	39.1743		3.88977e-11	38.8977		3.94157e-11	39.4157		3.71058e-11	37.1058		3.77107e-11	37.7107
3.98781e-11	39.8781		3.85349e-11	38.5349		3.80529e-11	38.0529		3.81193e-11	38.1193		3.93123e-11	39.3123		3.94737e-11	39.4737		3.81513e-11	38.1513		3.83211e-11	38.3211		3.70514e-11	37.0514		3.90812e-11	39.0812		3.67834e-11	36.7834
3.86866e-11	38.6866		4.05328e-11	40.5328		4.00693e-11	40.0693		3.98329e-11	39.8329		3.85683e-11	38.5683		3.82089e-11	38.2088		3.79334e-11	37.9334		3.77864e-11	37.7864		3.86594e-11	38.6594		3.65705e-11	36.5705		3.84294e-11	38.4294
4.05828e-11	40.5828		3.82843e-11	38.2843		3.87593e-11	38.7593		3.89509e-11	38.9509		3.83447e-11	38.3447		3.91444e-11	39.1444		3.9022e-11	39.022		3.87647e-11	38.7647		3.72091e-11	37.2091		3.93111e-11	39.3111		3.64444e-11	36.4444
3.85181e-11	38.5181		4.03344e-11	40.3344		3.89975e-11	38.9975		3.89791e-11	38.9791		3.9494e-11	39.494		3.88806e-11	38.8806		3.72693e-11	37.2693		3.70647e-11	37.0647		3.78283e-11	37.8282		3.70551e-11	37.0551		3.8679e-11	38.679
4.04895e-11	40.4895		3.86927e-11	38.6927		3.98693e-11	39.8693		3.99123e-11	39.9123		3.78216e-11	37.8216		3.80599e-11	38.0599		3.96811e-11	39.6811		3.93761e-11	39.3761		3.83863e-11	38.3863		3.79494e-11	37.9494		3.66307e-11	36.6307
3.88629e-11	38.8629		3.93638e-11	39.3638		3.80122e-11	38.0122		3.79186e-11	37.9186		3.98719e-11	39.8719		3.95573e-11	39.5573		3.74179e-11	37.4179		3.7383e-11	37.383		3.6813e-11	36.813		3.81232e-11	38.1232		3.81013e-11	38.1013
3.94181e-11	39.4181		3.94511e-11	39.4511		4.00863e-11	40.0863		4.04359e-11	40.4359		3.7789e-11	37.789		3.73733e-11	37.3733		3.93074e-11	39.3074		3.8718e-11	38.718		3.89569e-11	38.9569		3.71063e-11	37.1063		3.77637e-11	37.7637
3.96122e-11	39.6122		3.86743e-11	38.6743		3.81549e-11	38.1549		3.8153e-11	38.153		3.99525e-11	39.9525		4.00154e-11	40.0154		3.81882e-11	38.1882		3.8011e-11	38.011		3.71543e-11	37.1543		3.87544e-11	38.7544		3.7048e-11	37.048
3.88479e-11	38.8479		4.00489e-11	40.0489		3.99195e-11	39.9195		3.94705e-11	39.4705		3.83977e-11	38.3977		3.79042e-11	37.9042		3.81469e-11	38.1469		3.81696e-11	38.1696		3.91788e-11	39.1788		3.67042e-11	36.7042		3.85356e-11	38.5356
4.04079e-11	40.4079		3.81672e-11	38.1672		3.87874e-11	38.7874		3.8492e-11	38.492		3.86232e-11	38.6232		3.88159e-11	38.8159		3.90258e-11	39.0258		3.88237e-11	38.8237		3.70085e-11	37.0085		3.86785e-11	38.6785		3.67052e-11	36.7052
3.84515e-11	38.4515		4.03484e-11	40.3484		3.88705e-11	38.8705		3.88381e-11	38.8381		3.95683e-11	39.5683		3.85909e-11	38.5909		3.73488e-11	37.3488		3.73343e-11	37.3343		3.81131e-11	38.1131		3.70878e-11	37.0878		3.88668e-11	38.8668
4.05479e-11	40.5479		3.85855e-11	38.5855		4.00713e-11	40.0713		3.97127e-11	39.7127		3.78126e-11	37.8126		3.83357e-11	38.3357		3.96198e-11	39.6198		3.9261e-11	39.261		3.83172e-11	38.3172		3.8411e-11	38.411		3.64688e-11	36.4689
3.90398e-11	39.0398		3.9404e-11	39.404		3.80264e-11	38.0264		3.81338e-11	38.1338		4.03893e-11	40.3892		3.95505e-11	39.5505		3.74223e-11	37.4223		3.74828e-11	37.4828		3.7493e-11	37.493		3.77596e-11	37.7596		3.81315e-11	38.1315
3.94102e-11	39.4102		3.93686e-11	39.3686		4.01461e-11	40.1461		4.05029e-11	40.5029		3.76997e-11	37.6998		3.74573e-11	37.4573		3.93389e-11	39.3389		3.90319e-11	39.0319		3.88393e-11	38.8393		3.74733e-11	37.4733		3.73835e-11	37.3835
3.94731e-11	39.4731		3.86701e-11	38.6701		3.82265e-11	38.2265		3.81938e-11	38.1938		3.9633e-11	39.633		3.95675e-11	39.5675		3.81877e-11	38.1877		3.75789e-11	37.5789		3.70222e-11	37.0222		3.85783e-11	38.5783		3.72385e-11	37.2385
3.84881e-11	38.4881		4.02252e-11	40.2253		3.99404e-11	39.9404		3.96363e-11	39.6363		3.85574e-11	38.5574		3.75799e-11	37.5799		3.80092e-11	38.0092		3.81819e-11	38.1819		3.90833e-11	39.0833		3.66302e-11	36.6302		3.83781e-11	38.3781
4.04269e-11	40.4269		3.8206e-11	38.206		3.86425e-11	38.6425		3.87334e-11	38.7334		3.85001e-11	38.5001		3.93055e-11	39.3055		3.88054e-11	38.8055		3.86443e-11	38.6442		3.73509e-11	37.3509		3.89353e-11	38.9353		3.65277e-11	36.5277
3.80544e-11	38.0544		4.02091e-11	40.2091		3.88795e-11	38.8795		3.84642e-11	38.4642		3.89042e-11	38.9042		3.85717e-11	38.5717		3.74247e-11	37.4248		3.74491e-11	37.4492		3.8205e-11	38.205		3.71321e-11	37.1321		3.87752e-11	38.7752
4.03046e-11	40.3046		3.8406e-11	38.406		3.97066e-11	39.7066		3.97414e-11	39.7413		3.78748e-11	37.8747		3.84776e-11	38.4776		3.95352e-11	39.5352		3.9264e-11	39.264		3.76695e-11	37.6695		3.82924e-11	38.2924		3.68597e-11	36.8597
3.90606e-11	39.0606		3.98221e-11	39.8221		3.81252e-11	38.1252		3.76677e-11	37.6677		3.99285e-11	39.9285		3.91328e-11	39.1328		3.7271e-11	37.271		3.70846e-11	37.0846		3.78027e-11	37.8026		3.77293e-11	37.7293		3.86116e-11	38.6116
3.97951e-11	39.7951		3.91312e-11	39.1312		4.03318e-11	40.3318		3.9917e-11	39.917		3.75482e-11	37.5481		3.7337e-11	37.337		3.99093e-11	39.9093		3.89885e-11	38.9885		3.88059e-11	38.8059		3.75624e-11	37.5624		3.72023e-11	37.2023
3.96378e-11	39.6378		3.87007e-11	38.7007		3.80296e-11	38.0296		3.79138e-11	37.9138		3.97488e-11	39.7488		3.99999e-11	39.9999		3.78394e-11	37.8394		3.77973e-11	37.7974		3.67311e-11	36.7311		3.8761e-11	38.761		3.7244e-11	37.244
3.86599e-11	38.6599		4.03219e-11	40.3219		4.00166e-11	40.0166		3.97417e-11	39.7417		3.81623e-11	38.1623		3.78095e-11	37.8095		3.82485e-11	38.2485		3.79362e-11	37.9362		3.92369e-11	39.2369		3.69763e-11	36.9763		3.80062e-11	38.0061
4.00012e-11	40.0012		3.81111e-11	38.1111		3.84127e-11	38.4127		3.87646e-11	38.7646		3.89669e-11	38.9669		3.92426e-11	39.2426		3.87311e-11	38.7311		3.83225e-11	38.3225		3.70025e-11	37.0025		3.90344e-11	39.0344		3.6782e-11	36.782
3.82365e-11	38.2365		4.06109e-11	40.6109		3.92272e-11	39.2272		3.89101e-11	38.9101		3.9148e-11	39.148		3.82623e-11	38.2623		3.74348e-11	37.4348		3.72674e-11	37.2674		3.81181e-11	38.1181		3.68479e-11	36.8479		3.8379e-11	38.379
4.0629e-11	40.629		3.84522e-11	38.4522		3.9685e-11	39.685		3.94713e-11	39.4713		3.7957e-11	37.957		3.82554e-11	38.2554		3.94535e-11	39.4535		3.94691e-11	39.4691		3.78535e-11	37.8535		3.90621e-11	39.0621		3.63276e-11	36.3276
3.90181e-11	39.0181		3.96766e-11	39.6766		3.82069e-11	38.2069		3.79559e-11	37.9559		4.00089e-11	40.0089		3.92345e-11	39.2345		3.73931e-11	37.3931		3.71931e-11	37.1931		3.76758e-11	37.6758		3.74329e-11	37.4329		3.86237e-11	38.6237
3.93916e-11	39.3916		3.94114e-11	39.4114		4.01597e-11	40.1597		4.00096e-11	40.0096		3.75101e-11	37.5101		3.74212e-11	37.4212		3.95455e-11	39.5455		3.9085e-11	39.085		3.87853e-11	38.7853		3.78324e-11	37.8324		3.7184e-11	37.184
3.95928e-11	39.5928		3.88586e-11	38.8586		3.81002e-11	38.1002		3.80497e-11	38.0497		3.98084e-11	39.8084		3.97884e-11	39.7884		3.76854e-11	37.6854		3.75562e-11	37.5562		3.66169e-11	36.6169		3.84684e-11	38.4684		3.76501e-11	37.6501
3.85992e-11	38.5992		3.9999e-11	39.999		3.98767e-11	39.8767		3.96903e-11	39.6903		3.82852e-11	38.2852		3.77114e-11	37.7114		3.85842e-11	38.5842		3.84668e-11	38.4668		3.9116e-11	39.116		3.69661e-11	36.9661		3.80232e-11	38.0232
4.05418e-11	40.5418		3.85103e-11	38.5103		3.84158e-11	38.4158		3.84395e-11	38.4395		3.87662e-11	38.7662		3.96509e-11	39.6509		3.85291e-11	38.5291		3.86089e-11	38.6089		3.71407e-11	37.1407		3.84021e-11	38.4021		3.66471e-11	36.6471
3.85676e-11	38.5676		4.03543e-11	40.3543		3.87207e-11	38.7207		3.86896e-11	38.6896		3.90454e-11	39.0454		3.84675e-11	38.4675		3.77988e-11	37.7988		3.72532e-11	37.2532		3.84042e-11	38.4042		3.67306e-11	36.7306		3.86186e-11	38.6185
4.05023e-11	40.5023		3.84776e-11	38.4776		3.96901e-11	39.6901		3.9485e-11	39.485		3.84105e-11	38.4105		3.85328e-11	38.5328		3.93235e-11	39.3235		3.90176e-11	39.0176		3.74896e-11	37.4896		3.83718e-11	38.3718		3.64361e-11	36.4361
3.87669e-11	38.7669		3.96475e-11	39.6475		3.81837e-11	38.1837		3.81304e-11	38.1304		3.99275e-11	39.9275		3.93152e-11	39.3152		3.71631e-11	37.1631		3.70469e-11	37.0469		3.76178e-11	37.6178		3.72272e-11	37.2272		3.86349e-11	38.6349
3.90718e-11	39.0718		3.92668e-11	39.2668		3.98396e-11	39.8396		4.03162e-11	40.3162		3.75055e-11	37.5055		3.78121e-11	37.8121		3.95457e-11	39.5457		3.94095e-11	39.4095		3.8414e-11	38.4141		3.78562e-11	37.8562		3.66925e-11	36.6925
3.9952e-11	39.952		3.88779e-11	38.8779		3.8164e-11	38.164		3.77965e-11	37.7965		3.99175e-11	39.9175		3.98892e-11	39.8892		3.7928e-11	37.928		3.73399e-11	37.3399		3.68743e-11	36.8743		3.81587e-11	38.1587		3.75774e-11	37.5774
3.86425e-11	38.6425		4.02798e-11	40.2798		3.99664e-11	39.9664		4.02389e-11	40.2389		3.83199e-11	38.3199		3.75758e-11	37.5758		3.8666e-11	38.666		3.83317e-11	38.3317		3.87855e-11	38.7855		3.72415e-11	37.2415		3.74858e-11	37.4858
4.04659e-11	40.4659		3.82482e-11	38.2482		3.87222e-11	38.7222		3.8403e-11	38.403		3.90141e-11	39.0141		3.93859e-11	39.3859		3.86643e-11	38.6643		3.82666e-11	38.2666		3.69194e-11	36.9194		3.88916e-11	38.8916		3.70474e-11	37.0474
3.85448e-11	38.5448		4.02804e-11	40.2804		3.88645e-11	38.8645		3.88396e-11	38.8396		3.92392e-11	39.2392		3.80942e-11	38.0942		3.77234e-11	37.7234		3.77188e-11	37.7188		3.87913e-11	38.7912		3.69121e-11	36.9121		3.82533e-11	38.2533
4.01551e-11	40.1551		3.86922e-11	38.6922		3.95482e-11	39.5483		3.91124e-11	39.1124		3.81045e-11	38.1046		3.8424e-11	38.424		3.95613e-11	39.5613		3.87964e-11	38.7964		3.74113e-11	37.4113		3.91109e-11	39.1109		3.6491e-11	36.491
3.88041e-11	38.8041		3.97143e-11	39.7143		3.79389e-11	37.9389		3.7965e-11	37.965		4.00282e-11	40.0282		3.91774e-11	39.1774		3.73974e-11	37.3974		3.71172e-11	37.1172		3.78453e-11	37.8453		3.73562e-11	37.3562		3.87785e-11	38.7785
3.93409e-11	39.3409		3.92159e-11	39.2159		4.00854e-11	40.0854		3.99099e-11	39.9099		3.75771e-11	37.577		3.79308e-11	37.9308		3.94602e-11	39.4602		3.91928e-11	39.1928		3.84729e-11	38.4729		3.82829e-11	38.2829		3.67137e-11	36.7137
3.97899e-11	39.7899		3.85358e-11	38.5358		3.82781e-11	38.2781		3.80322e-11	38.0322		4.0192e-11	40.192		3.97085e-11	39.7085		3.77018e-11	37.7018		3.74846e-11	37.4846		3.69141e-11	36.9141		3.78026e-11	37.8026		3.80229e-11	38.0229
3.85232e-11	38.5232		4.04048e-11	40.4048		3.98856e-11	39.8856		3.99956e-11	39.9956		3.83595e-11	38.3595		3.75821e-11	37.5821		3.89051e-11	38.9051		3.874e-11	38.74		3.9348e-11	39.348		3.69717e-11	36.9717		3.73459e-11	37.3459
4.06144e-11	40.6144		3.83538e-11	38.3538		3.84904e-11	38.4904		3.84587e-11	38.4587		3.92739e-11	39.2739		3.95383e-11	39.5383		3.86685e-11	38.6685		3.80977e-11	38.0977		3.70608e-11	37.0608		3.90689e-11	39.0688		3.74324e-11	37.4324
3.82513e-11	38.2513		4.07639e-11	40.7639		3.93868e-11	39.3868		3.84853e-11	38.4853		3.89267e-11	38.9267		3.83063e-11	38.3063		3.76108e-11	37.6108		3.80294e-11	38.0294		3.88305e-11	38.8305		3.66924e-11	36.6924		3.83408e-11	38.3408
4.0248e-11	40.248		3.85078e-11	38.5078		3.95993e-11	39.5993		3.93751e-11	39.3751		3.81964e-11	38.1964		3.86335e-11	38.6335		3.92534e-11	39.2534		3.89389e-11	38.9389		3.71724e-11	37.1724		3.92745e-11	39.2745		3.65306e-11	36.5306
3.8868e-11	38.868		3.99247e-11	39.9247		3.81029e-11	38.1029		3.83252e-11	38.3252		4.0131e-11	40.131		3.89668e-11	38.9668		3.74316e-11	37.4316		3.74058e-11	37.4058		3.7494e-11	37.494		3.70494e-11	37.0494		3.90557e-11	39.0557
3.96126e-11	39.6126		3.90576e-11	39.0576		3.99026e-11	39.9026		4.00456e-11	40.0456		3.78867e-11	37.8867		3.79397e-11	37.9397		3.97451e-11	39.7451		3.91364e-11	39.1365		3.82161e-11	38.2161		3.85083e-11	38.5083		3.65031e-11	36.5031
3.95155e-11	39.5155		3.87728e-11	38.7728		3.77233e-11	37.7233		3.80888e-11	38.0888		4.01286e-11	40.1286		3.96829e-11	39.6829		3.74749e-11	37.4749		3.7148e-11	37.148		3.71799e-11	37.1799		3.77349e-11	37.7349		3.84513e-11	38.4513
3.87453e-11	38.7453		3.99938e-11	39.9938		4.01939e-11	40.1939		4.01598e-11	40.1598		3.79954e-11	37.9954		3.74542e-11	37.4542		3.89413e-11	38.9413		3.89716e-11	38.9716		3.87657e-11	38.7657		3.73914e-11	37.3914		3.71767e-11	37.1767
4.02658e-11	40.2657		3.80305e-11	38.0305		3.84177e-11	38.4177		3.84372e-11	38.4372		3.90995e-11	39.0995		3.95069e-11	39.5069		3.86933e-11	38.6933		3.79142e-11	37.9141		3.67344e-11	36.7344		3.85645e-11	38.5645		3.7734e-11	37.734
3.83999e-11	38.3999		4.01119e-11	40.1119		3.91185e-11	39.1185		3.92258e-11	39.2258		3.89022e-11	38.9022		3.77621e-11	37.7621		3.77339e-11	37.734		3.78721e-11	37.8721		3.88194e-11	38.8195		3.69683e-11	36.9683		3.81536e-11	38.1536
4.01824e-11	40.1824		3.83469e-11	38.3469		3.95982e-11	39.5982		3.93425e-11	39.3425		3.84708e-11	38.4708		3.86915e-11	38.6915		3.89476e-11	38.9475		3.89829e-11	38.9829		3.73744e-11	37.3744		3.9255e-11	39.255		3.66096e-11	36.6096
3.87631e-11	38.7631		3.99019e-11	39.9019		3.82119e-11	38.2119		3.81642e-11	38.1642		3.96908e-11	39.6908		3.89896e-11	38.9896		3.69758e-11	36.9758		3.70663e-11	37.0663		3.77234e-11	37.7234		3.66845e-11	36.6845		3.8981e-11	38.981
3.94718e-11	39.4718		3.92813e-11	39.2813		4.0154e-11	40.154		4.00952e-11	40.0952		3.76107e-11	37.6107		3.79302e-11	37.9302		3.97318e-11	39.7318		3.91837e-11	39.1837		3.78382e-11	37.8382		3.85237e-11	38.5237		3.67373e-11	36.7373
3.95844e-11	39.5844		3.88638e-11	38.8638		3.79001e-11	37.9001		3.79865e-11	37.9865		3.99773e-11	39.9773		3.95316e-11	39.5316		3.73078e-11	37.3078		3.73671e-11	37.3671		3.70354e-11	37.0354		3.76167e-11	37.6167		3.88406e-11	38.8406
3.86973e-11	38.6973		4.02655e-11	40.2655		4.00289e-11	40.0289		4.01015e-11	40.1015		3.7832e-11	37.832		3.77399e-11	37.7399		3.92656e-11	39.2657		3.902e-11	39.02		3.89257e-11	38.9257		3.77077e-11	37.7077		3.70144e-11	37.0144
4.02327e-11	40.2327		3.79781e-11	37.9781		3.86646e-11	38.6646		3.81867e-11	38.1867		3.90311e-11	39.0311		3.95673e-11	39.5673		3.82347e-11	38.2347		3.80631e-11	38.0631		3.66904e-11	36.6904		3.8438e-11	38.438		3.77683e-11	37.7683
3.79691e-11	37.9691		4.02285e-11	40.2285		3.92694e-11	39.2694		3.91514e-11	39.1514		3.86505e-11	38.6505		3.7895e-11	37.895		3.78427e-11	37.8428		3.80368e-11	38.0368		3.8812e-11	38.812		3.71561e-11	37.1561		3.78778e-11	37.8778
4.0456e-11	40.456		3.8476e-11	38.476		3.96264e-11	39.6264		3.9482e-11	39.482		3.83638e-11	38.3638		3.89695e-11	38.9695		3.92014e-11	39.2014		3.89227e-11	38.9227		3.71307e-11	37.1307		3.89457e-11	38.9457		3.68049e-11	36.8049
3.88747e-11	38.8747		4.01534e-11	40.1534		3.84869e-11	38.4869		3.84731e-11	38.4731		3.99137e-11	39.9137		3.86046e-11	38.6046		3.7375e-11	37.375		3.72202e-11	37.2202		3.83954e-11	38.3954		3.69752e-11	36.9752		3.85247e-11	38.5247
3.95082e-11	39.5082		3.9327e-11	39.327		4.02603e-11	40.2603		3.99101e-11	39.9101		3.77638e-11	37.7638		3.80719e-11	38.0719		3.91129e-11	39.1129		3.93392e-11	39.3392		3.78694e-11	37.8694		3.87923e-11	38.7923		3.58158e-11	35.8158
3.97582e-11	39.7582		3.8887e-11	38.887		3.80944e-11	38.0944		3.77509e-11	37.7509		4.04506e-11	40.4506		3.96052e-11	39.6052		3.73666e-11	37.3666		3.73228e-11	37.3228		3.74074e-11	37.4074		3.73797e-11	37.3797		3.86396e-11	38.6396
3.90803e-11	39.0803		4.00325e-11	40.0324		4.00098e-11	40.0098		4.01624e-11	40.1624		3.75173e-11	37.5173		3.75497e-11	37.5497		3.90869e-11	39.0868		3.92701e-11	39.2701		3.86788e-11	38.6788		3.78415e-11	37.8415		3.68303e-11	36.8303
4.05004e-11	40.5004		3.8405e-11	38.405		3.85871e-11	38.5871		3.81309e-11	38.1309		3.97869e-11	39.7869		3.9974e-11	39.974		3.80549e-11	38.0549		3.7676e-11	37.676		3.67188e-11	36.7188		3.8148e-11	38.148		3.82861e-11	38.2861
3.81977e-11	38.1977		4.0636e-11	40.636		3.9334e-11	39.334		3.89735e-11	38.9734		3.86039e-11	38.6039		3.82074e-11	38.2074		3.82706e-11	38.2706		3.83545e-11	38.3545		3.89014e-11	38.9014		3.71511e-11	37.1511		3.78406e-11	37.8406
4.02308e-11	40.2308		3.85078e-11	38.5078		3.9204e-11	39.204		3.90847e-11	39.0847		3.85619e-11	38.5619		3.89195e-11	38.9195		3.88508e-11	38.8508		3.88425e-11	38.8425		3.71069e-11	37.1069		3.91018e-11	39.1018		3.73719e-11	37.3719
3.87876e-11	38.7876		3.9929e-11	39.929		3.8494e-11	38.494		3.8354e-11	38.354		3.96751e-11	39.6751		3.85461e-11	38.5461		3.71766e-11	37.1766		3.74396e-11	37.4396		3.82413e-11	38.2413		3.7016e-11	37.016		3.84425e-11	38.4425
3.95506e-11	39.5506		3.89935e-11	38.9935		4.01968e-11	40.1968		3.983e-11	39.8299		3.78536e-11	37.8536		3.81738e-11	38.1738		3.91419e-11	39.1419		3.92111e-11	39.2111		3.77785e-11	37.7785		3.88457e-11	38.8457		3.66663e-11	36.6663
3.97929e-11	39.7929		3.90987e-11	39.0987		3.82959e-11	38.2959		3.78357e-11	37.8357		3.9543e-11	39.543		3.93962e-11	39.3962		3.71197e-11	37.1197		3.72637e-11	37.2637		3.75016e-11	37.5016		3.76407e-11	37.6407		3.86992e-11	38.6992
3.84149e-11	38.4149		3.99478e-11	39.9479		4.02038e-11	40.2038		4.03071e-11	40.3071		3.79491e-11	37.9491		3.75017e-11	37.5017		3.93866e-11	39.3867		3.93945e-11	39.3946		3.88143e-11	38.8143		3.82115e-11	38.2115		3.69358e-11	36.9358
4.06453e-11	40.6453		3.85074e-11	38.5074		3.86307e-11	38.6307		3.86033e-11	38.6033		3.95284e-11	39.5284		3.9876e-11	39.876		3.79737e-11	37.9737		3.75431e-11	37.5431		3.70212e-11	37.0212		3.82314e-11	38.2313		3.82497e-11	38.2497
3.82514e-11	38.2514		4.04506e-11	40.4506		3.93893e-11	39.3893		3.93458e-11	39.3458		3.84058e-11	38.4058		3.78213e-11	37.8213		3.85393e-11	38.5393		3.81183e-11	38.1183		3.8895e-11	38.895		3.69683e-11	36.9683		3.75816e-11	37.5816
4.04324e-11	40.4324		3.84746e-11	38.4746		3.92683e-11	39.2683		3.91019e-11	39.1019		3.84624e-11	38.4624		3.91242e-11	39.1242		3.88859e-11	38.8859		3.86139e-11	38.6138		3.72557e-11	37.2557		3.90759e-11	39.0759		3.71257e-11	37.1257
3.86774e-11	38.6774		3.979e-11	39.79		3.84317e-11	38.4317		3.87728e-11	38.7728		3.98162e-11	39.8162		3.8519e-11	38.519		3.74744e-11	37.4744		3.73253e-11	37.3253		3.86455e-11	38.6455		3.7009e-11	37.009		3.84437e-11	38.4437
3.96521e-11	39.6521		3.92842e-11	39.2842		4.01669e-11	40.1669		4.00615e-11	40.0615		3.79175e-11	37.9175		3.79915e-11	37.9915		3.91671e-11	39.1671		3.94147e-11	39.4147		3.76382e-11	37.6382		3.91633e-11	39.1633		3.66711e-11	36.6711
3.98114e-11	39.8114		3.88446e-11	38.8446		3.82482e-11	38.2482		3.79513e-11	37.9513		4.02602e-11	40.2602		3.96112e-11	39.6112		3.73524e-11	37.3524		3.73569e-11	37.3569		3.73995e-11	37.3995		3.68633e-11	36.8633		3.90038e-11	39.0038
3.88896e-11	38.8896		3.97849e-11	39.7849		4.03349e-11	40.3349		4.00366e-11	40.0366		3.8108e-11	38.108		3.7467e-11	37.467		3.89529e-11	38.9529		3.92252e-11	39.2252		3.83896e-11	38.3896		3.80373e-11	38.0373		3.67282e-11	36.7282
4.05079e-11	40.5079		3.8264e-11	38.264		3.83951e-11	38.3951		3.82368e-11	38.2368		3.95098e-11	39.5098		4.00742e-11	40.0742		3.79441e-11	37.9441		3.77631e-11	37.7631		3.70121e-11	37.0121		3.7967e-11	37.967		3.80245e-11	38.0245
3.85018e-11	38.5018		4.07955e-11	40.7955		3.90911e-11	39.0911		3.96729e-11	39.6729		3.86849e-11	38.6849		3.78386e-11	37.8386		3.85694e-11	38.5694		3.84117e-11	38.4117		3.89474e-11	38.9474		3.69942e-11	36.9942		3.68738e-11	36.8738
4.04147e-11	40.4147		3.82626e-11	38.2626		3.90983e-11	39.0983		3.91846e-11	39.1846		3.88133e-11	38.8133		3.89701e-11	38.9701		3.88666e-11	38.8666		3.82498e-11	38.2498		3.70285e-11	37.0285		3.88663e-11	38.8663		3.73439e-11	37.3439
3.90022e-11	39.0022		3.98129e-11	39.8129		3.87212e-11	38.7212		3.80326e-11	38.0326		3.95447e-11	39.5447		3.886e-11	38.86		3.76575e-11	37.6575		3.75361e-11	37.5361		3.87596e-11	38.7596		3.68861e-11	36.8861		3.83068e-11	38.3068
3.93093e-11	39.3093		3.91134e-11	39.1134		4.00859e-11	40.0859		3.96831e-11	39.6831		3.779e-11	37.79		3.84143e-11	38.4143		3.91929e-11	39.1929		3.89286e-11	38.9286		3.76117e-11	37.6117		3.8626e-11	38.626		3.68432e-11	36.8432
3.98729e-11	39.8729		3.88365e-11	38.8365		3.78226e-11	37.8225		3.77356e-11	37.7356		3.99679e-11	39.9679		3.96664e-11	39.6664		3.68386e-11	36.8386		3.69331e-11	36.9331		3.78046e-11	37.8046		3.70477e-11	37.0477		3.87764e-11	38.7764
3.87245e-11	38.7245		3.9998e-11	39.998		4.00535e-11	40.0535		3.98495e-11	39.8495		3.75924e-11	37.5924		3.74773e-11	37.4773		3.91068e-11	39.1068		3.90878e-11	39.0878		3.85164e-11	38.5164		3.82436e-11	38.2437		3.62406e-11	36.2406
4.02437e-11	40.2437		3.81937e-11	38.1937		3.82406e-11	38.2406		3.81967e-11	38.1967		3.94847e-11	39.4847		3.98084e-11	39.8084		3.78173e-11	37.8173		3.72737e-11	37.2737		3.6927e-11	36.9271		3.80383e-11	38.0383		3.86489e-11	38.6489
3.84772e-11	38.4772		4.03334e-11	40.3334		3.95898e-11	39.5898		3.92326e-11	39.2326		3.84285e-11	38.4285		3.77433e-11	37.7433		3.83507e-11	38.3507		3.87718e-11	38.7718		3.88805e-11	38.8805		3.71686e-11	37.1686		3.69763e-11	36.9763
4.03199e-11	40.3199		3.83175e-11	38.3175		3.92517e-11	39.2517		3.92748e-11	39.2748		3.89294e-11	38.9294		3.94479e-11	39.4479		3.8613e-11	38.613		3.83351e-11	38.3351		3.705e-11	37.05		3.8639e-11	38.639		3.76795e-11	37.6795
3.91147e-11	39.1147		3.98332e-11	39.8332		3.83336e-11	38.3336		3.82626e-11	38.2626		3.94975e-11	39.4975		3.82311e-11	38.2311		3.78972e-11	37.8972		3.77861e-11	37.7861		3.87964e-11	38.7964		3.67686e-11	36.7686		3.79742e-11	37.9742
3.95623e-11	39.5624		3.91693e-11	39.1693		4.03462e-11	40.3462		3.98343e-11	39.8343		3.76968e-11	37.6968		3.82599e-11	38.2599		3.93162e-11	39.3162		3.91502e-11	39.1502		3.76537e-11	37.6537		3.90181e-11	39.0181		3.68754e-11	36.8754
3.95349e-11	39.5349		3.91631e-11	39.1631		3.81704e-11	38.1704		3.79193e-11	37.9192		4.01333e-11	40.1333		3.95342e-11	39.5342		3.73817e-11	37.3817		3.72293e-11	37.2293		3.78144e-11	37.8144		3.66971e-11	36.6971		3.88186e-11	38.8186
3.87369e-11	38.7368		3.99514e-11	39.9514		3.98636e-11	39.8635		4.05327e-11	40.5327		3.80117e-11	38.0117		3.76898e-11	37.6898		3.93129e-11	39.3129		3.94551e-11	39.4551		3.80288e-11	38.0288		3.8413e-11	38.413		3.66061e-11	36.6061
4.08035e-11	40.8035		3.82901e-11	38.2901		3.85994e-11	38.5994		3.79628e-11	37.9628		3.94529e-11	39.4529		3.97901e-11	39.7901		3.78862e-11	37.8862		3.75203e-11	37.5203		3.73269e-11	37.3269		3.76247e-11	37.6247		3.87192e-11	38.7192
3.80828e-11	38.0828		4.0233e-11	40.233		3.94907e-11	39.4907		3.9411e-11	39.411		3.82416e-11	38.2416		3.72923e-11	37.2923		3.86785e-11	38.6785		3.86349e-11	38.6349		3.89153e-11	38.9153		3.74893e-11	37.4893		3.68249e-11	36.8249
4.00433e-11	40.0433		3.83014e-11	38.3014		3.91647e-11	39.1647		3.93157e-11	39.3156		3.88219e-11	38.8219		3.92101e-11	39.2101		3.84971e-11	38.4971		3.79076e-11	37.9076		3.71407e-11	37.1407		3.85575e-11	38.5575		3.77034e-11	37.7034
3.89725e-11	38.9725		3.97066e-11	39.7066		3.8437e-11	38.437		3.85592e-11	38.5592		3.9519e-11	39.519		3.82316e-11	38.2317		3.76593e-11	37.6593		3.77112e-11	37.7112		3.88634e-11	38.8634		3.66452e-11	36.6452		3.77901e-11	37.7901
3.91968e-11	39.1968		3.8918e-11	38.918		3.96841e-11	39.6841		3.9921e-11	39.921		3.76054e-11	37.6054		3.84667e-11	38.4667		3.92276e-11	39.2276		3.89733e-11	38.9733		3.71536e-11	37.1536		3.93143e-11	39.3143		3.7238e-11	37.2379
3.98073e-11	39.8073		3.92789e-11	39.2789		3.78134e-11	37.8134		3.81307e-11	38.1307		4.00371e-11	40.0371		3.91821e-11	39.1821		3.71602e-11	37.1602		3.70391e-11	37.0391		3.81191e-11	38.1191		3.66115e-11	36.6115		3.8693e-11	38.693
3.89434e-11	38.9434		3.9654e-11	39.654		3.9994e-11	39.994		3.97688e-11	39.7688		3.79271e-11	37.9271		3.73218e-11	37.3218		3.96302e-11	39.6302		3.92153e-11	39.2152		3.79096e-11	37.9096		3.85673e-11	38.5673		3.65598e-11	36.5598
4.03521e-11	40.3521		3.82189e-11	38.2189		3.82514e-11	38.2514		3.83436e-11	38.3436		4.00073e-11	40.0073		4.00797e-11	40.0797		3.75435e-11	37.5435		3.72903e-11	37.2903		3.69411e-11	36.9411		3.75181e-11	37.5181		3.85088e-11	38.5088
3.8002e-11	38.002		4.06649e-11	40.6649		3.96722e-11	39.6722		3.92152e-11	39.2152		3.8217e-11	38.217		3.75418e-11	37.5418		3.87783e-11	38.7783		3.89857e-11	38.9857		3.92965e-11	39.2965		3.77978e-11	37.7978		3.67288e-11	36.7288
4.03693e-11	40.3693		3.83609e-11	38.3609		3.92591e-11	39.2591		3.89444e-11	38.9444		3.89188e-11	38.9188		3.97217e-11	39.7216		3.83471e-11	38.3471		3.78681e-11	37.8681		3.66974e-11	36.6974		3.84642e-11	38.4642		3.79326e-11	37.9326
3.86497e-11	38.6497		4.03063e-11	40.3063		3.86282e-11	38.6282		3.83322e-11	38.3322		3.93331e-11	39.3331		3.82489e-11	38.2489		3.79391e-11	37.9391		3.79969e-11	37.9969		3.91954e-11	39.1954		3.68969e-11	36.8969		3.75503e-11	37.5503
3.94901e-11	39.4901		3.89949e-11	38.9948		3.97436e-11	39.7436		3.98721e-11	39.8721		3.812e-11	38.12		3.85615e-11	38.5615		3.94057e-11	39.4057		3.90427e-11	39.0427		3.71868e-11	37.1868		3.91312e-11	39.1312		3.72789e-11	37.2789
3.9774e-11	39.774		3.89286e-11	38.9286		3.81444e-11	38.1444		3.78724e-11	37.8724		3.98133e-11	39.8133		3.93369e-11	39.3369		3.72981e-11	37.2981		3.70878e-11	37.0878		3.80313e-11	38.0313		3.69486e-11	36.9486		3.8364e-11	38.364
3.87099e-11	38.7099		3.96884e-11	39.6884		4.00262e-11	40.0262		3.98608e-11	39.8608		3.76782e-11	37.6782		3.76832e-11	37.6832		3.89835e-11	38.9835		3.94654e-11	39.4654		3.80068e-11	38.0068		3.91762e-11	39.1762		3.6533e-11	36.533
4.03549e-11	40.3549		3.8156e-11	38.156		3.83029e-11	38.3029		3.80198e-11	38.0198		3.9865e-11	39.865		3.97818e-11	39.7818		3.73689e-11	37.3689		3.7091e-11	37.091		3.72987e-11	37.2987		3.74259e-11	37.4259		3.90494e-11	39.0494
3.81467e-11	38.1467		4.04857e-11	40.4857		3.92825e-11	39.2826		3.92199e-11	39.2199		3.82646e-11	38.2646		3.75022e-11	37.5022		3.88232e-11	38.8232		3.89732e-11	38.9732		3.85445e-11	38.5445		3.8028e-11	38.028		3.66478e-11	36.6478
4.0226e-11	40.226		3.86068e-11	38.6068		3.88643e-11	38.8643		3.87805e-11	38.7805		3.87011e-11	38.7011		3.96872e-11	39.6872		3.80804e-11	38.0804		3.78644e-11	37.8644		3.70618e-11	37.0618		3.81201e-11	38.1201		3.83464e-11	38.3464
3.88586e-11	38.8586		4.0308e-11	40.308		3.86049e-11	38.6049		3.86209e-11	38.6209		3.93224e-11	39.3224		3.80048e-11	38.0048		3.79914e-11	37.9914		3.80663e-11	38.0663		3.87739e-11	38.7739		3.70774e-11	37.0774		3.7517e-11	37.517
3.93048e-11	39.3048		3.88857e-11	38.8857		4.01111e-11	40.1111		4.00652e-11	40.0652		3.82682e-11	38.2682		3.84334e-11	38.4333		3.89299e-11	38.9299		3.87123e-11	38.7123		3.71179e-11	37.1179		3.85806e-11	38.5806		3.73395e-11	37.3395
3.97774e-11	39.7774		3.91002e-11	39.1002		3.81679e-11	38.1679		3.80098e-11	38.0098		3.99849e-11	39.9849		3.90092e-11	39.0091		3.71061e-11	37.1061		3.74206e-11	37.4206		3.82834e-11	38.2834		3.67097e-11	36.7097		3.81585e-11	38.1585
3.87278e-11	38.7278		3.97319e-11	39.7319		4.05083e-11	40.5083		4.04104e-11	40.4104		3.76504e-11	37.6504		3.77471e-11	37.7471		3.95149e-11	39.5149		3.90511e-11	39.0511		3.78002e-11	37.8002		3.91476e-11	39.1476		3.65544e-11	36.5544
4.05615e-11	40.5615		3.84885e-11	38.4885		3.81543e-11	38.1543		3.79857e-11	37.9857		3.97297e-11	39.7296		3.95343e-11	39.5343		3.72606e-11	37.2606		3.71088e-11	37.1088		3.76714e-11	37.6714		3.71282e-11	37.1282		3.8499e-11	38.499
3.83355e-11	38.3355		4.01907e-11	40.1908		3.95812e-11	39.5812		3.95366e-11	39.5366		3.82131e-11	38.2131		3.76031e-11	37.6031		3.91515e-11	39.1515		3.93031e-11	39.3032		3.83009e-11	38.3009		3.82432e-11	38.2431		3.66377e-11	36.6377
4.05591e-11	40.5591		3.8409e-11	38.409		3.89253e-11	38.9253		3.89089e-11	38.9089		3.88317e-11	38.8317		3.93757e-11	39.3757		3.80256e-11	38.0256		3.75961e-11	37.596		3.68387e-11	36.8387		3.81132e-11	38.1132		3.86646e-11	38.6646
3.8909e-11	38.909		4.01947e-11	40.1947		3.87741e-11	38.7741		3.84111e-11	38.4111		3.90318e-11	39.0318		3.81635e-11	38.1635		3.82381e-11	38.2381		3.82156e-11	38.2156		3.91594e-11	39.1594		3.71522e-11	37.1522		3.69192e-11	36.9192
3.93321e-11	39.3321		3.91587e-11	39.1587		3.99972e-11	39.9972		3.98079e-11	39.8079		3.81557e-11	38.1557		3.87616e-11	38.7616		3.89873e-11	38.9873		3.83572e-11	38.3573		3.68119e-11	36.8118		3.88479e-11	38.8479		3.7523e-11	37.523
3.97246e-11	39.7246		3.89978e-11	38.9978		3.79911e-11	37.9911		3.77638e-11	37.7638		4.00012e-11	40.0012		3.86427e-11	38.6427		3.75139e-11	37.5139		3.72984e-11	37.2984		3.85079e-11	38.5079		3.6652e-11	36.652		3.80666e-11	38.0666
3.86831e-11	38.6831		4.00072e-11	40.0072		4.02348e-11	40.2348		4.01622e-11	40.1622		3.77973e-11	37.7973		3.78751e-11	37.8751		3.93938e-11	39.3938		3.91206e-11	39.1206		3.75962e-11	37.5962		3.88225e-11	38.8225		3.6905e-11	36.9051
4.05314e-11	40.5314		3.82235e-11	38.2235		3.82567e-11	38.2567		3.82834e-11	38.2834		4.03449e-11	40.3449		3.95275e-11	39.5275		3.73318e-11	37.3318		3.70583e-11	37.0583		3.76004e-11	37.6004		3.70499e-11	37.0499		3.83205e-11	38.3205
3.82925e-11	38.2925		4.0451e-11	40.451		3.95764e-11	39.5764		3.96458e-11	39.6458		3.81146e-11	38.1146		3.74781e-11	37.4781		3.94328e-11	39.4328		3.92593e-11	39.2593		3.82313e-11	38.2313		3.81654e-11	38.1654		3.62201e-11	36.2201
4.02743e-11	40.2743		3.83732e-11	38.3732		3.92012e-11	39.2013		3.91128e-11	39.1128		3.90521e-11	39.0521		3.93104e-11	39.3104		3.80093e-11	38.0093		3.73217e-11	37.3217		3.66376e-11	36.6376		3.78151e-11	37.8151		3.84704e-11	38.4704
3.8713e-11	38.713		4.00837e-11	40.0837		3.84508e-11	38.4508		3.86172e-11	38.6172		3.8864e-11	38.864		3.78032e-11	37.8032		3.83519e-11	38.3519		3.85793e-11	38.5793		3.9415e-11	39.4151		3.79363e-11	37.9363		3.7054e-11	37.054
3.93699e-11	39.3699		3.87337e-11	38.7337		3.97459e-11	39.746		3.99076e-11	39.9076		3.86797e-11	38.6797		3.87352e-11	38.7352		3.86857e-11	38.6857		3.85681e-11	38.5681		3.6843e-11	36.843		3.86555e-11	38.6555		3.79601e-11	37.9601
3.99635e-11	39.9635		3.94575e-11	39.4575		3.80909e-11	38.0909		3.77587e-11	37.7587		3.9884e-11	39.884		3.88216e-11	38.8216		3.73696e-11	37.3696		3.75529e-11	37.5529		3.89274e-11	38.9274		3.67818e-11	36.7818		3.7587e-11	37.587
3.87443e-11	38.7443		3.98248e-11	39.8248		4.04731e-11	40.4731		4.03206e-11	40.3206		3.78153e-11	37.8153		3.81969e-11	38.1969		3.94251e-11	39.4251		3.92121e-11	39.2121		3.72805e-11	37.2805		3.87994e-11	38.7994		3.71241e-11	37.1241
4.0441e-11	40.441		3.83793e-11	38.3793		3.80783e-11	38.0783		3.82638e-11	38.2638		3.9993e-11	39.993		3.93699e-11	39.3699		3.71615e-11	37.1615		3.70903e-11	37.0904		3.79023e-11	37.9023		3.66294e-11	36.6294		3.86776e-11	38.6776
3.8363e-11	38.363		4.02936e-11	40.2936		3.98962e-11	39.8962		3.96121e-11	39.6121		3.7956e-11	37.956		3.76432e-11	37.6432		3.92692e-11	39.2692		3.92163e-11	39.2163		3.80896e-11	38.0896		3.87352e-11	38.7352		3.64532e-11	36.4532
4.06283e-11	40.6283		3.84329e-11	38.4329		3.88161e-11	38.816		3.89949e-11	38.9949		3.94636e-11	39.4636		3.95594e-11	39.5594		3.75136e-11	37.5136		3.74028e-11	37.4028		3.69659e-11	36.9659		3.74959e-11	37.4959		3.90638e-11	39.0639
3.88321e-11	38.8321		4.02826e-11	40.2826		3.90241e-11	39.0241		3.86345e-11	38.6345		3.86945e-11	38.6945		3.75722e-11	37.5722		3.84703e-11	38.4703		3.85685e-11	38.5684		3.8722e-11	38.722		3.77985e-11	37.7985		3.65813e-11	36.5813
3.92348e-11	39.2348		3.87281e-11	38.7281		3.96883e-11	39.6883		3.97296e-11	39.7296		3.85792e-11	38.5792		3.93325e-11	39.3325		3.8433e-11	38.433		3.87599e-11	38.7599		3.67607e-11	36.7607		3.83909e-11	38.3909		3.82679e-11	38.2679
3.96262e-11	39.6262		3.93475e-11	39.3475		3.80716e-11	38.0716		3.7643e-11	37.643		3.97673e-11	39.7673		3.8558e-11	38.558		3.79423e-11	37.9423		3.76013e-11	37.6013		3.90689e-11	39.0689		3.69226e-11	36.9226		3.72962e-11	37.2962
3.82283e-11	38.2283		3.97441e-11	39.7441		4.00855e-11	40.0855		3.99265e-11	39.9265		3.75294e-11	37.5294		3.84397e-11	38.4397		3.95035e-11	39.5035		3.91309e-11	39.1309		3.7371e-11	37.371		3.89987e-11	38.9987		3.73029e-11	37.3029
4.02605e-11	40.2604		3.84532e-11	38.4532		3.8121e-11	38.121		3.80982e-11	38.0982		3.9666e-11	39.666		3.95052e-11	39.5052		3.7355e-11	37.355		3.72352e-11	37.2352		3.79397e-11	37.9397		3.68903e-11	36.8903		3.82847e-11	38.2847
3.8472e-11	38.472		4.00358e-11	40.0358		3.98884e-11	39.8884		3.95019e-11	39.5019		3.8009e-11	38.009		3.74117e-11	37.4117		3.93124e-11	39.3124		3.94529e-11	39.4529		3.82666e-11	38.2666		3.87946e-11	38.7946		3.65527e-11	36.5526
4.02048e-11	40.2048		3.83146e-11	38.3146		3.8826e-11	38.826		3.91215e-11	39.1215		3.92576e-11	39.2576		3.95279e-11	39.5279		3.79132e-11	37.9132		3.72748e-11	37.2748		3.69594e-11	36.9594		3.73123e-11	37.3123		3.89166e-11	38.9166
3.8731e-11	38.731		4.02179e-11	40.2179		3.89708e-11	38.9708		3.87004e-11	38.7004		3.88585e-11	38.8585		3.73985e-11	37.3985		3.86511e-11	38.651		3.86856e-11	38.6856		3.87049e-11	38.7049		3.76573e-11	37.6574		3.70272e-11	37.0273
3.91923e-11	39.1923		3.87144e-11	38.7144		3.95813e-11	39.5813		3.98864e-11	39.8864		3.83566e-11	38.3566		3.97957e-11	39.7957		3.84243e-11	38.4243		3.80851e-11	38.0851		3.65318e-11	36.5318		3.83618e-11	38.3618		3.87252e-11	38.7252
3.95667e-11	39.5667		3.94133e-11	39.4133		3.82727e-11	38.2727		3.79917e-11	37.9917		3.98811e-11	39.8811		3.82647e-11	38.2647		3.80282e-11	38.0282		3.77191e-11	37.7191		3.91146e-11	39.1146		3.69829e-11	36.9829		3.719e-11	37.19
3.87099e-11	38.7099		3.98829e-11	39.8829		4.02102e-11	40.2103		4.05867e-11	40.5867		3.76043e-11	37.6043		3.86573e-11	38.6573		3.94125e-11	39.4124		3.88093e-11	38.8093		3.69378e-11	36.9378		3.91397e-11	39.1397		3.74989e-11	37.4989
4.028e-11	40.28		3.8623e-11	38.623		3.82953e-11	38.2953		3.81464e-11	38.1464		4.01454e-11	40.1454		3.92398e-11	39.2398		3.74963e-11	37.4963		3.70874e-11	37.0874		3.82151e-11	38.215		3.6872e-11	36.872		3.81199e-11	38.1199
3.82172e-11	38.2172		4.03961e-11	40.3961		4.00099e-11	40.0099		3.95248e-11	39.5248		3.79692e-11	37.9692		3.77342e-11	37.7342		3.92919e-11	39.2919		3.92752e-11	39.2752		3.79917e-11	37.9917		3.8966e-11	38.966		3.68876e-11	36.8876
4.00325e-11	40.0325		3.83513e-11	38.3513		3.84689e-11	38.4689		3.86585e-11	38.6585		3.92918e-11	39.2918		3.95857e-11	39.5857		3.75476e-11	37.5476		3.72447e-11	37.2447		3.7446e-11	37.446		3.71074e-11	37.1074		3.89687e-11	38.9687
3.86911e-11	38.6911		4.017e-11	40.17		3.88503e-11	38.8503		3.88282e-11	38.8282		3.84945e-11	38.4945		3.78713e-11	37.8713		3.86594e-11	38.6594		3.8918e-11	38.918		3.86883e-11	38.6883		3.79427e-11	37.9427		3.63981e-11	36.3981
3.91687e-11	39.1687		3.89182e-11	38.9182		3.95776e-11	39.5776		3.95942e-11	39.5942		3.82135e-11	38.2135		3.93759e-11	39.3759		3.83301e-11	38.3301		3.83193e-11	38.3193		3.70468e-11	37.0468		3.81004e-11	38.1004		3.88269e-11	38.8269
3.95586e-11	39.5586		3.97683e-11	39.7683		3.81503e-11	38.1503		3.79636e-11	37.9636		3.93446e-11	39.3446		3.83806e-11	38.3806		3.78415e-11	37.8415		3.78909e-11	37.8909		3.88311e-11	38.8311		3.71714e-11	37.1714		3.71384e-11	37.1384
3.86096e-11	38.6096		3.96219e-11	39.6219		4.03549e-11	40.3549		4.03695e-11	40.3695		3.79969e-11	37.9969		3.86774e-11	38.6774		3.89677e-11	38.9677		3.91046e-11	39.1046		3.69406e-11	36.9406		3.86636e-11	38.6636		3.76707e-11	37.6707
4.01532e-11	40.1532		3.83986e-11	38.3987		3.79812e-11	37.9812		3.8185e-11	38.185		3.98227e-11	39.8227		3.90653e-11	39.0653		3.74122e-11	37.4122		3.72558e-11	37.2558		3.828e-11	38.28		3.70268e-11	37.0268		3.81349e-11	38.1349
3.80945e-11	38.0945		4.02451e-11	40.2451		3.97929e-11	39.7929		3.9835e-11	39.835		3.77863e-11	37.7863		3.73902e-11	37.3901		3.95342e-11	39.5342		3.9442e-11	39.442		3.7671e-11	37.671		3.89576e-11	38.9576		3.66838e-11	36.6838
4.05951e-11	40.5951		3.82218e-11	38.2218		3.87176e-11	38.7176		3.87808e-11	38.7808		3.95396e-11	39.5396		3.95547e-11	39.5547		3.72764e-11	37.2764		3.73282e-11	37.3282		3.77172e-11	37.7172		3.6983e-11	36.983		3.86591e-11	38.6591
3.86406e-11	38.6406		4.01566e-11	40.1566		3.87997e-11	38.7998		3.90227e-11	39.0227		3.84351e-11	38.4351		3.75163e-11	37.5163		3.87111e-11	38.7111		3.8883e-11	38.883		3.86595e-11	38.6595		3.81636e-11	38.1636		3.67157e-11	36.7157
3.95373e-11	39.5373		3.89294e-11	38.9294		3.94694e-11	39.4694		3.95703e-11	39.5703		3.84683e-11	38.4683		3.95233e-11	39.5232		3.79999e-11	37.9999		3.79653e-11	37.9653		3.66479e-11	36.6479		3.79032e-11	37.9032		3.88151e-11	38.8151
3.96878e-11	39.6878		3.94383e-11	39.4383		3.80812e-11	38.0812		3.80384e-11	38.0384		3.92916e-11	39.2916		3.78738e-11	37.8738		3.80345e-11	38.0345		3.80131e-11	38.0131		3.93169e-11	39.3169		3.72617e-11	37.2617		3.67984e-11	36.7984
3.86572e-11	38.6572		3.98363e-11	39.8363		4.05113e-11	40.5113		4.00594e-11	40.0594		3.77295e-11	37.7295		3.82007e-11	38.2007		3.95625e-11	39.5624		3.8698e-11	38.698		3.65886e-11	36.5886		3.83309e-11	38.3309		3.78761e-11	37.8761
4.05462e-11	40.5462		3.87991e-11	38.7991		3.77395e-11	37.7395		3.78648e-11	37.8648		4.00407e-11	40.0407		3.91754e-11	39.1754		3.7176e-11	37.176		3.70147e-11	37.0147		3.90024e-11	39.0025		3.67605e-11	36.7605		3.76577e-11	37.6577
3.82403e-11	38.2403		4.01093e-11	40.1093		4.01045e-11	40.1045		3.96224e-11	39.6224		3.75951e-11	37.5951		3.76463e-11	37.6463		3.97861e-11	39.7861		3.928e-11	39.28		3.72637e-11	37.2638		3.91445e-11	39.1445		3.68494e-11	36.8494
4.0179e-11	40.179		3.82032e-11	38.2032		3.85722e-11	38.5722		3.86343e-11	38.6343		3.99094e-11	39.9094		3.96528e-11	39.6527		3.75805e-11	37.5805		3.71845e-11	37.1845		3.79999e-11	37.9999		3.72283e-11	37.2283		3.85064e-11	38.5064
3.87224e-11	38.7224		3.97329e-11	39.7329		3.88178e-11	38.8178		3.86032e-11	38.6032		3.87232e-11	38.7232		3.73727e-11	37.3727		3.87246e-11	38.7246		3.90745e-11	39.0745		3.83014e-11	38.3015		3.86789e-11	38.6789		3.64145e-11	36.4145
3.96274e-11	39.6274		3.86081e-11	38.6081		3.99292e-11	39.9292		3.93158e-11	39.3158		3.88134e-11	38.8134		3.98861e-11	39.8861		3.81918e-11	38.1918		3.76268e-11	37.6268		3.71015e-11	37.1015		3.78251e-11	37.8251		3.89591e-11	38.9591
3.93196e-11	39.3196		3.89254e-11	38.9254		3.84214e-11	38.4214		3.76312e-11	37.6312		3.92442e-11	39.2442		3.78943e-11	37.8943		3.80108e-11	38.0108		3.80019e-11	38.0019		3.91089e-11	39.1089		3.78707e-11	37.8707		3.65295e-11	36.5295
3.87755e-11	38.7755		3.98624e-11	39.8624		3.99612e-11	39.9612		4.03206e-11	40.3206		3.78534e-11	37.8534		3.86854e-11	38.6854		3.90672e-11	39.0672		3.86663e-11	38.6663		3.68145e-11	36.8145		3.88708e-11	38.8708		3.82554e-11	38.2554
4.03745e-11	40.3745		3.86546e-11	38.6546		3.80426e-11	38.0425		3.78879e-11	37.8879		4.00098e-11	40.0098		3.89771e-11	38.9771		3.74047e-11	37.4047		3.76283e-11	37.6283		3.88976e-11	38.8976		3.65463e-11	36.5463		3.75264e-11	37.5264
3.82311e-11	38.2311		4.03965e-11	40.3965		3.97769e-11	39.7769		3.9832e-11	39.832		3.75483e-11	37.5483		3.80529e-11	38.0529		3.98669e-11	39.8669		3.92199e-11	39.2199		3.70764e-11	37.0765		3.87406e-11	38.7407		3.73748e-11	37.3748
4.06345e-11	40.6345		3.81851e-11	38.1851		3.84793e-11	38.4793		3.8534e-11	38.534		3.96161e-11	39.6161		3.97827e-11	39.7827		3.71611e-11	37.1611		3.67802e-11	36.7802		3.80111e-11	38.0111		3.7078e-11	37.078		3.85352e-11	38.5352
3.85322e-11	38.5322		4.02772e-11	40.2772		3.93062e-11	39.3062		3.90484e-11	39.0484		3.8177e-11	38.177		3.75489e-11	37.5489		3.88553e-11	38.8553		3.96619e-11	39.6619		3.83508e-11	38.3507		3.852e-11	38.52		3.63515e-11	36.3515
3.97523e-11	39.7522		3.8656e-11	38.656		3.99752e-11	39.9752		3.97762e-11	39.7762		3.87847e-11	38.7847		3.99435e-11	39.9435		3.79398e-11	37.9398		3.76454e-11	37.6454		3.7125e-11	37.125		3.76141e-11	37.6141		3.85066e-11	38.5066
3.96166e-11	39.6166		3.92256e-11	39.2256		3.82539e-11	38.2539		3.82114e-11	38.2114		3.95812e-11	39.5812		3.77445e-11	37.7445		3.84346e-11	38.4346		3.82871e-11	38.2871		3.87258e-11	38.7258		3.7743e-11	37.743		3.65086e-11	36.5086
3.85441e-11	38.5441		3.9784e-11	39.784		4.00495e-11	40.0495		4.01427e-11	40.1427		3.78157e-11	37.8158		3.88165e-11	38.8165		3.87655e-11	38.7655		3.86893e-11	38.6893		3.66993e-11	36.6993		3.85324e-11	38.5324		3.84611e-11	38.4611
4.04975e-11	40.4975		3.84681e-11	38.4681		3.80717e-11	38.0717		3.78744e-11	37.8744		3.99022e-11	39.9022		3.88276e-11	38.8276		3.74959e-11	37.4959		3.76345e-11	37.6345		3.87764e-11	38.7764		3.67358e-11	36.7358		3.72622e-11	37.2622
3.8092e-11	38.092		4.04547e-11	40.4547		3.99609e-11	39.9609		3.97777e-11	39.7777		3.77529e-11	37.7529		3.77775e-11	37.7775		3.93851e-11	39.3851		3.93869e-11	39.3869		3.70841e-11	37.0841		3.88851e-11	38.8851		3.73347e-11	37.3347
4.03825e-11	40.3825		3.80464e-11	38.0464		3.8747e-11	38.747		3.86008e-11	38.6008		3.96545e-11	39.6545		3.96535e-11	39.6535		3.73443e-11	37.3443		3.69037e-11	36.9037		3.78864e-11	37.8864		3.69613e-11	36.9613		3.82011e-11	38.2011
3.89472e-11	38.9472		4.04815e-11	40.4815		3.90826e-11	39.0826		3.89759e-11	38.9759		3.8199e-11	38.199		3.77472e-11	37.7472		3.92995e-11	39.2995		3.92053e-11	39.2053		3.78163e-11	37.8163		3.89303e-11	38.9303		3.66465e-11	36.6465
3.95758e-11	39.5758		3.86908e-11	38.6908		3.93416e-11	39.3416		3.96244e-11	39.6244		3.8853e-11	38.853		3.96859e-11	39.6859		3.76883e-11	37.6883		3.76716e-11	37.6716		3.72509e-11	37.2509		3.73513e-11	37.3513		3.90019e-11	39.0019
3.95663e-11	39.5663		3.91282e-11	39.1282		3.8079e-11	38.0791		3.84411e-11	38.4411		3.89556e-11	38.9556		3.78272e-11	37.8272		3.81758e-11	38.1758		3.83394e-11	38.3394		3.87091e-11	38.7091		3.77442e-11	37.7442		3.66205e-11	36.6205
3.88917e-11	38.8917		3.9583e-11	39.583		4.00489e-11	40.0489		3.9997e-11	39.997		3.79427e-11	37.9427		3.93806e-11	39.3806		3.8814e-11	38.814		3.82118e-11	38.2118		3.69469e-11	36.9469		3.83324e-11	38.3325		3.85988e-11	38.5988
4.03306e-11	40.3306		3.86127e-11	38.6127		3.79123e-11	37.9123		3.81007e-11	38.1007		3.96647e-11	39.6647		3.89333e-11	38.9333		3.77828e-11	37.7828		3.76299e-11	37.6299		3.88915e-11	38.8915		3.69707e-11	36.9707		3.7005e-11	37.005
3.82539e-11	38.2539		4.06144e-11	40.6144		4.02926e-11	40.2926		3.99424e-11	39.9424		3.79883e-11	37.9883		3.78149e-11	37.8149		3.93565e-11	39.3565		3.92408e-11	39.2408		3.71969e-11	37.1969		3.88808e-11	38.8808		3.74659e-11	37.4659
4.04379e-11	40.4378		3.80755e-11	38.0755		3.85516e-11	38.5516		3.86049e-11	38.6049		4.00375e-11	40.0375		3.94021e-11	39.4021		3.7196e-11	37.196		3.7162e-11	37.162		3.81541e-11	38.1541		3.65055e-11	36.5055		3.79645e-11	37.9645
3.88554e-11	38.8554		4.03587e-11	40.3587		3.91289e-11	39.1289		3.91552e-11	39.1552		3.84013e-11	38.4013		3.74531e-11	37.4531		3.93034e-11	39.3034		3.92875e-11	39.2875		3.77375e-11	37.7375		3.91536e-11	39.1536		3.68951e-11	36.8951
3.93335e-11	39.3335		3.86355e-11	38.6355		3.97486e-11	39.7486		3.9471e-11	39.471		3.88264e-11	38.8264		3.96289e-11	39.6289		3.77312e-11	37.7312		3.75209e-11	37.5209		3.73622e-11	37.3622		3.72102e-11	37.2102		3.87652e-11	38.7651
3.96454e-11	39.6454		3.955e-11	39.55		3.83531e-11	38.3531		3.82576e-11	38.2576		3.93311e-11	39.3311		3.78601e-11	37.8601		3.79836e-11	37.9836		3.8628e-11	38.628		3.87421e-11	38.7421		3.79129e-11	37.9129		3.62348e-11	36.2348
3.86419e-11	38.6418		3.95035e-11	39.5035		3.99891e-11	39.9891		4.00959e-11	40.0959		3.80843e-11	38.0843		3.90358e-11	39.0358		3.86329e-11	38.6329		3.81488e-11	38.1488		3.68908e-11	36.8908		3.8094e-11	38.094		3.85863e-11	38.5863
4.02092e-11	40.2092		3.83271e-11	38.3271		3.77964e-11	37.7964		3.80679e-11	38.0679		3.96602e-11	39.6602		3.83789e-11	38.3789		3.7725e-11	37.725		3.79799e-11	37.9799		3.90515e-11	39.0515		3.71612e-11	37.1612		3.68389e-11	36.8389
3.84266e-11	38.4266		4.05891e-11	40.5891		4.02e-11	40.2		3.99919e-11	39.9919		3.78928e-11	37.8928		3.81958e-11	38.1958		3.94473e-11	39.4474		3.89182e-11	38.9182		3.67564e-11	36.7564		3.87803e-11	38.7803		3.7662e-11	37.662
4.02252e-11	40.2252		3.82177e-11	38.2177		3.88554e-11	38.8554		3.85567e-11	38.5567		4.00945e-11	40.0945		3.93589e-11	39.3589		3.74047e-11	37.4047		3.73267e-11	37.3267		3.82881e-11	38.2881		3.67335e-11	36.7335		3.7665e-11	37.665
3.86812e-11	38.6812		4.00707e-11	40.0707		3.9371e-11	39.371		3.90605e-11	39.0605		3.84995e-11	38.4995		3.75907e-11	37.5907		3.97759e-11	39.7759		3.91626e-11	39.1626		3.7589e-11	37.589		3.89584e-11	38.9584		3.70311e-11	37.0311
3.94114e-11	39.4113		3.86241e-11	38.6241		3.91876e-11	39.1876		3.94637e-11	39.4637		3.88707e-11	38.8707		3.98084e-11	39.8084		3.7426e-11	37.426		3.73077e-11	37.3077		3.75484e-11	37.5484		3.7073e-11	37.073		3.84237e-11	38.4237
3.94318e-11	39.4318		3.9407e-11	39.407		3.83413e-11	38.3413		3.82022e-11	38.2022		3.93137e-11	39.3137		3.78169e-11	37.8169		3.87031e-11	38.7031		3.84638e-11	38.4638		3.8501e-11	38.501		3.82118e-11	38.2118		3.63308e-11	36.3308
3.88725e-11	38.8725		3.95046e-11	39.5046		4.00365e-11	40.0365		3.99044e-11	39.9044		3.82816e-11	38.2816		3.92515e-11	39.2515		3.82395e-11	38.2395		3.81796e-11	38.1796		3.68148e-11	36.8148		3.7607e-11	37.607		3.89706e-11	38.9706
4.02892e-11	40.2892		3.8796e-11	38.796		3.76937e-11	37.6937		3.77061e-11	37.7061		3.99466e-11	39.9466		3.84057e-11	38.4057		3.79601e-11	37.9601		3.77715e-11	37.7715		3.8897e-11	38.897		3.79681e-11	37.9681		3.67429e-11	36.7429
3.86331e-11	38.6331		3.99609e-11	39.9609		4.04126e-11	40.4126		4.01407e-11	40.1407		3.78031e-11	37.8031		3.838e-11	38.38		3.95309e-11	39.5309		3.87925e-11	38.7925		3.67875e-11	36.7875		3.88841e-11	38.8841		3.79537e-11	37.9537
4.03665e-11	40.3665		3.79573e-11	37.9573		3.84318e-11	38.4318		3.85336e-11	38.5336		3.99361e-11	39.9361		3.92494e-11	39.2494		3.73948e-11	37.3948		3.71389e-11	37.1389		3.88982e-11	38.8982		3.67886e-11	36.7886		3.73667e-11	37.3667
3.86867e-11	38.6867		3.99343e-11	39.9343		3.90629e-11	39.0629		3.93015e-11	39.3015		3.84423e-11	38.4423		3.76705e-11	37.6705		3.97209e-11	39.7208		3.92022e-11	39.2022		3.72424e-11	37.2424		3.89814e-11	38.9814		3.71362e-11	37.1362
3.95122e-11	39.5122		3.86808e-11	38.6808		3.94323e-11	39.4323		3.93369e-11	39.3369		3.91019e-11	39.1019		3.96879e-11	39.6879		3.76864e-11	37.6864		3.73419e-11	37.3419		3.76814e-11	37.6814		3.70311e-11	37.0311		3.85596e-11	38.5596
3.98187e-11	39.8187		3.93737e-11	39.3736		3.84283e-11	38.4283		3.8543e-11	38.543		3.87543e-11	38.7542		3.77389e-11	37.7389		3.85703e-11	38.5703		3.90361e-11	39.0361		3.87005e-11	38.7005		3.8755e-11	38.755		3.65584e-11	36.5584
3.88216e-11	38.8216		3.93987e-11	39.3987		4.02868e-11	40.2868		4.01405e-11	40.1405		3.82338e-11	38.2338		3.9594e-11	39.594		3.81644e-11	38.1644		3.79815e-11	37.9815		3.68846e-11	36.8846		3.78179e-11	37.8179		3.87936e-11	38.7936
4.03534e-11	40.3534		3.84738e-11	38.4738		3.77558e-11	37.7558		3.79312e-11	37.9312		3.99377e-11	39.9377		3.81948e-11	38.1948		3.80356e-11	38.0356		3.77123e-11	37.7123		3.89681e-11	38.9681		3.73723e-11	37.3723		3.66301e-11	36.6301
3.82905e-11	38.2905		4.04425e-11	40.4425		4.01563e-11	40.1563		3.99541e-11	39.9541		3.74173e-11	37.4173		3.82736e-11	38.2736		3.90594e-11	39.0594		3.87356e-11	38.7356		3.67183e-11	36.7183		3.89341e-11	38.9341		3.85143e-11	38.5143
4.01718e-11	40.1718		3.82709e-11	38.2709		3.8381e-11	38.381		3.84001e-11	38.4001		4.00683e-11	40.0683		3.95399e-11	39.5399		3.76469e-11	37.6469		3.72278e-11	37.2278		3.8998e-11	38.998		3.68365e-11	36.8365		3.71558e-11	37.1558
3.85733e-11	38.5733		4.01426e-11	40.1426		3.93127e-11	39.3127		3.91731e-11	39.1731		3.80552e-11	38.0552		3.78404e-11	37.8404		3.93615e-11	39.3615		3.91948e-11	39.1947		3.69754e-11	36.9754		3.88002e-11	38.8002		3.72766e-11	37.2766
3.97285e-11	39.7285		3.87833e-11	38.7833		3.91524e-11	39.1524		3.91208e-11	39.1208		3.93019e-11	39.3019		3.98559e-11	39.8559		3.74492e-11	37.4492		3.69104e-11	36.9104		3.77023e-11	37.7023		3.69782e-11	36.9782		3.86247e-11	38.6247
3.96226e-11	39.6226		3.96459e-11	39.6459		3.87824e-11	38.7824		3.83087e-11	38.3087		3.86411e-11	38.6411		3.74774e-11	37.4774		3.88907e-11	38.8907		3.89594e-11	38.9594		3.83624e-11	38.3624		3.89873e-11	38.9873		3.68646e-11	36.8646
3.87403e-11	38.7403		3.95599e-11	39.5599		4.01824e-11	40.1824		3.98437e-11	39.8437		3.81047e-11	38.1047		3.97658e-11	39.7658		3.79498e-11	37.9498		3.75862e-11	37.5862		3.70108e-11	37.0108		3.74376e-11	37.4376		3.8645e-11	38.645
4.03982e-11	40.3982		3.85547e-11	38.5547		3.804e-11	38.04		3.82589e-11	38.2589		3.9904e-11	39.904		3.81987e-11	38.1987		3.76176e-11	37.6176		3.79641e-11	37.9641		3.86348e-11	38.6348		3.78339e-11	37.8339		3.65467e-11	36.5466
3.80567e-11	38.0567		4.02257e-11	40.2257		4.02107e-11	40.2107		4.00562e-11	40.0562		3.74853e-11	37.4853		3.84955e-11	38.4955		3.89161e-11	38.9161		3.87295e-11	38.7295		3.64388e-11	36.4388		3.8331e-11	38.331		3.87842e-11	38.7842
4.02914e-11	40.2914		3.81549e-11	38.1549		3.84144e-11	38.4144		3.84473e-11	38.4473		3.99877e-11	39.9877		3.9409e-11	39.409		3.74002e-11	37.4002		3.71474e-11	37.1474		3.88826e-11	38.8826		3.68501e-11	36.8501		3.68873e-11	36.8873
3.87287e-11	38.7287		4.06644e-11	40.6644		3.92878e-11	39.2878		3.91305e-11	39.1305		3.7882e-11	37.882		3.76215e-11	37.6215		3.97769e-11	39.7769		3.91968e-11	39.1968		3.72033e-11	37.2033		3.89906e-11	38.9906		3.77412e-11	37.7412
3.97278e-11	39.7278		3.86941e-11	38.6941		3.89614e-11	38.9614		3.93554e-11	39.3554		3.96954e-11	39.6954		3.98007e-11	39.8008		3.76328e-11	37.6328		3.70892e-11	37.0892		3.79072e-11	37.9072		3.6704e-11	36.704		3.79465e-11	37.9465
3.98172e-11	39.8172		3.95375e-11	39.5375		3.82228e-11	38.2227		3.83562e-11	38.3563		3.89211e-11	38.9211		3.77488e-11	37.7488		3.93123e-11	39.3123		3.9223e-11	39.223		3.78353e-11	37.8353		3.90742e-11	39.0742		3.67541e-11	36.7541
3.87553e-11	38.7553		3.90815e-11	39.0815		4.00551e-11	40.0551		3.99601e-11	39.9601		3.83867e-11	38.3867		3.93655e-11	39.3655		3.79947e-11	37.9947		3.76258e-11	37.6258		3.72285e-11	37.2285		3.74368e-11	37.4368		3.89163e-11	38.9163
4.01787e-11	40.1787		3.87097e-11	38.7097		3.76446e-11	37.6446		3.76427e-11	37.6427		3.99842e-11	39.9841		3.79891e-11	37.9891		3.79909e-11	37.9909		3.83821e-11	38.3821		3.87484e-11	38.7484		3.78067e-11	37.8067		3.67e-11	36.7
3.8366e-11	38.366		4.01073e-11	40.1073		4.03231e-11	40.3231		4.02766e-11	40.2766		3.77482e-11	37.7482		3.85278e-11	38.5278		3.89233e-11	38.9233		3.85039e-11	38.5039		3.68687e-11	36.8687		3.80844e-11	38.0844		3.89132e-11	38.9132
4.06145e-11	40.6145		3.84592e-11	38.4592		3.81952e-11	38.1952		3.84697e-11	38.4697		3.98736e-11	39.8736		3.90897e-11	39.0897		3.75263e-11	37.5264		3.74472e-11	37.4472		3.87017e-11	38.7017		3.70866e-11	37.0866		3.68657e-11	36.8657
3.83855e-11	38.3855		4.00246e-11	40.0246		3.93055e-11	39.3055		3.91531e-11	39.1531		3.80019e-11	38.0019		3.79613e-11	37.9614		3.96122e-11	39.6122		3.91079e-11	39.1079		3.69777e-11	36.9777		3.89194e-11	38.9194		3.7824e-11	37.824
3.96758e-11	39.6758		3.86162e-11	38.6162		3.91374e-11	39.1374		3.88564e-11	38.8564		3.94083e-11	39.4083		3.95631e-11	39.5631		3.73937e-11	37.3937		3.70764e-11	37.0764		3.7942e-11	37.942		3.65468e-11	36.5468		3.75791e-11	37.5791
3.91846e-11	39.1846		3.97516e-11	39.7516		3.87824e-11	38.7824		3.81109e-11	38.1109		3.8757e-11	38.757		3.75486e-11	37.5486		3.89322e-11	38.9322		3.90736e-11	39.0735		3.79182e-11	37.9182		3.87153e-11	38.7152		3.72116e-11	37.2116
3.87513e-11	38.7513		3.94893e-11	39.4893		3.99843e-11	39.9843		4.02427e-11	40.2427		3.81594e-11	38.1594		3.94764e-11	39.4764		3.82359e-11	38.2359		3.78071e-11	37.8071		3.74507e-11	37.4507		3.7029e-11	37.029		3.85251e-11	38.5251
4.03794e-11	40.3794		3.86664e-11	38.6664		3.80222e-11	38.0222		3.80435e-11	38.0435		3.99881e-11	39.9881		3.80896e-11	38.0896		3.81753e-11	38.1752		3.83952e-11	38.3952		3.88777e-11	38.8777		3.8049e-11	38.0489		3.61351e-11	36.1351
3.80931e-11	38.0931		4.03606e-11	40.3606		3.99335e-11	39.9335		4.00253e-11	40.0253		3.7699e-11	37.699		3.86613e-11	38.6613		3.88503e-11	38.8503		3.83578e-11	38.3578		3.65761e-11	36.5761		3.80034e-11	38.0034		3.87646e-11	38.7646
4.03234e-11	40.3234		3.79305e-11	37.9305		3.86377e-11	38.6377		3.82247e-11	38.2247		4.01096e-11	40.1096		3.89727e-11	38.9727		3.70667e-11	37.0667		3.76961e-11	37.6961		3.86906e-11	38.6906		3.72569e-11	37.2569		3.69657e-11	36.9657
3.85948e-11	38.5948		4.02138e-11	40.2138		3.93779e-11	39.3779		3.94432e-11	39.4432		3.79641e-11	37.9641		3.79104e-11	37.9104		3.93862e-11	39.3862		3.92009e-11	39.2009		3.70464e-11	37.0464		3.88914e-11	38.8914		3.8176e-11	38.176
3.95392e-11	39.5392		3.86186e-11	38.6186		3.90325e-11	39.0325		3.94159e-11	39.4159		3.92875e-11	39.2875		3.9837e-11	39.837		3.71374e-11	37.1374		3.67692e-11	36.7692		3.8643e-11	38.643		3.67203e-11	36.7203		3.72577e-11	37.2577
3.94704e-11	39.4704		3.96042e-11	39.6042		3.87015e-11	38.7015		3.85277e-11	38.5277		3.8547e-11	38.547		3.74739e-11	37.4739		3.91466e-11	39.1466		3.92823e-11	39.2823		3.77094e-11	37.7094		3.88224e-11	38.8224		3.71513e-11	37.1513
3.89372e-11	38.9372		3.92863e-11	39.2863		3.98816e-11	39.8816		3.97017e-11	39.7017		3.85284e-11	38.5284		3.9719e-11	39.719		3.79045e-11	37.9045		3.75515e-11	37.5515		3.73657e-11	37.3657		3.73475e-11	37.3475		3.8377e-11	38.377
4.00937e-11	40.0937		3.87604e-11	38.7604		3.81958e-11	38.1958		3.77069e-11	37.7069		3.95277e-11	39.5277		3.80598e-11	38.0598		3.82009e-11	38.2009		3.8586e-11	38.586		3.86963e-11	38.6963		3.81499e-11	38.1499		3.67758e-11	36.7758
3.83818e-11	38.3818		4.00065e-11	40.0065		4.0641e-11	40.641		4.00354e-11	40.0354		3.79647e-11	37.9646		3.88622e-11	38.8622		3.90574e-11	39.0574		3.79917e-11	37.9917		3.68282e-11	36.8282		3.77369e-11	37.7369		3.87871e-11	38.7871
4.07322e-11	40.7322		3.80762e-11	38.0762		3.81809e-11	38.1809		3.83426e-11	38.3426		3.99879e-11	39.9879		3.87661e-11	38.7661		3.73169e-11	37.3169		3.73502e-11	37.3502		3.8693e-11	38.693		3.75248e-11	37.5248		3.6796e-11	36.796
3.85243e-11	38.5243		4.06053e-11	40.6053		3.96251e-11	39.6251		3.90607e-11	39.0607		3.7874e-11	37.874		3.79116e-11	37.9116		3.94995e-11	39.4995		3.91075e-11	39.1075		3.69026e-11	36.9026		3.87331e-11	38.7331		3.81783e-11	38.1783
3.9603e-11	39.603		3.86456e-11	38.6456		3.90524e-11	39.0525		3.90495e-11	39.0495		3.99566e-11	39.9566		3.98023e-11	39.8023		3.72021e-11	37.2021		3.70807e-11	37.0807		3.87068e-11	38.7068		3.67483e-11	36.7483		3.73723e-11	37.3723
3.93581e-11	39.3581		3.95223e-11	39.5223		3.84303e-11	38.4303		3.8472e-11	38.472		3.86344e-11	38.6344		3.75191e-11	37.5191		3.94695e-11	39.4695		3.90127e-11	39.0127		3.70922e-11	37.0922		3.90777e-11	39.0777		3.78053e-11	37.8053
3.87491e-11	38.7491		3.89487e-11	38.9487		4.00532e-11	40.0532		4.00684e-11	40.0684		3.86972e-11	38.6972		3.99666e-11	39.9666		3.79068e-11	37.9068		3.76027e-11	37.6027		3.78794e-11	37.8794		3.71333e-11	37.1333		3.82707e-11	38.2707
4.0142e-11	40.142		3.87446e-11	38.7446		3.77726e-11	37.7726		3.7951e-11	37.951		3.9277e-11	39.277		3.78513e-11	37.8513		3.85012e-11	38.5012		3.88417e-11	38.8417		3.86197e-11	38.6197		3.86851e-11	38.6851		3.66983e-11	36.6983
3.85877e-11	38.5877		4.02825e-11	40.2825		4.04707e-11	40.4707		4.00191e-11	40.0191		3.7921e-11	37.921		3.89277e-11	38.9276		3.88244e-11	38.8244		3.8097e-11	38.097		3.72141e-11	37.2141		3.74679e-11	37.4679		3.90762e-11	39.0762
4.06425e-11	40.6425		3.81607e-11	38.1607		3.81291e-11	38.1291		3.8141e-11	38.141		3.99261e-11	39.9261		3.86654e-11	38.6654		3.78191e-11	37.8191		3.77271e-11	37.7271		3.86594e-11	38.6594		3.74716e-11	37.4716		3.6534e-11	36.5339
3.81546e-11	38.1546		4.01689e-11	40.1689		3.96736e-11	39.6736		3.96648e-11	39.6648		3.77627e-11	37.7627		3.80399e-11	38.0399		3.92927e-11	39.2927		3.89735e-11	38.9735		3.65076e-11	36.5076		3.8664e-11	38.664		3.86925e-11	38.6925
3.99372e-11	39.9372		3.85605e-11	38.5605		3.90899e-11	39.0899		3.90224e-11	39.0224		3.93708e-11	39.3708		3.94767e-11	39.4767		3.7369e-11	37.369		3.72493e-11	37.2493		3.86537e-11	38.6537		3.67191e-11	36.7191		3.70103e-11	37.0103
3.9055e-11	39.055		4.01283e-11	40.1283		3.87816e-11	38.7816		3.8518e-11	38.518		3.85001e-11	38.5001		3.78154e-11	37.8154		3.95919e-11	39.5919		3.914e-11	39.14		3.74995e-11	37.4995		3.89602e-11	38.9602		3.76416e-11	37.6416
3.89604e-11	38.9604		3.92598e-11	39.2599		4.00652e-11	40.0652		3.99313e-11	39.9313		3.86532e-11	38.6532		3.98411e-11	39.8411		3.77795e-11	37.7795		3.73687e-11	37.3687		3.78156e-11	37.8156		3.66069e-11	36.6069		3.80843e-11	38.0843
4.02136e-11	40.2136		3.90029e-11	39.0029		3.82271e-11	38.2271		3.79139e-11	37.9139		3.91611e-11	39.1611		3.74616e-11	37.4616		3.89438e-11	38.9438		3.86599e-11	38.6598		3.80531e-11	38.053		3.89018e-11	38.9018		3.69415e-11	36.9415
3.83516e-11	38.3516		3.98829e-11	39.8829		3.98681e-11	39.8681		4.01079e-11	40.1079		3.79887e-11	37.9887		3.91025e-11	39.1025		3.86018e-11	38.6018		3.78464e-11	37.8464		3.70904e-11	37.0904		3.74675e-11	37.4675		3.8471e-11	38.471
4.05828e-11	40.5828		3.84208e-11	38.4208		3.83556e-11	38.3556		3.80137e-11	38.0137		4.03815e-11	40.3815		3.83881e-11	38.3881		3.78735e-11	37.8735		3.79421e-11	37.9421		3.8838e-11	38.838		3.80505e-11	38.0505		3.62789e-11	36.2789
3.83811e-11	38.3811		4.06312e-11	40.6312		3.98387e-11	39.8387		3.94629e-11	39.4629		3.76835e-11	37.6835		3.82658e-11	38.2658		3.95952e-11	39.5952		3.86474e-11	38.6474		3.65038e-11	36.5038		3.84814e-11	38.4814		3.87226e-11	38.7226
3.99046e-11	39.9046		3.82931e-11	38.2931		3.90064e-11	39.0065		3.90566e-11	39.0566		3.99002e-11	39.9002		3.93723e-11	39.3723		3.74723e-11	37.4723		3.71186e-11	37.1186		3.897e-11	38.97		3.74356e-11	37.4356		3.68614e-11	36.8614
3.92311e-11	39.2311		3.97999e-11	39.7999		3.87457e-11	38.7458		3.84307e-11	38.4307		3.82716e-11	38.2716		3.726e-11	37.26		3.9635e-11	39.635		3.90052e-11	39.0052		3.71274e-11	37.1274		3.88204e-11	38.8204		3.81068e-11	38.1068
3.91725e-11	39.1725		3.91347e-11	39.1347		3.99641e-11	39.9641		3.97598e-11	39.7598		3.89017e-11	38.9017		4.00596e-11	40.0596		3.78447e-11	37.8447		3.71972e-11	37.1972		3.79348e-11	37.9348		3.68071e-11	36.8071		3.77141e-11	37.7141
4.05445e-11	40.5445		3.90934e-11	39.0934		3.82255e-11	38.2255		3.80794e-11	38.0794		3.9385e-11	39.385		3.79845e-11	37.9845		3.90588e-11	39.0588		3.88694e-11	38.8694		3.78775e-11	37.8775		3.898e-11	38.98		3.71229e-11	37.1229
3.82694e-11	38.2694		3.99885e-11	39.9885		4.04288e-11	40.4288		3.9858e-11	39.858		3.81233e-11	38.1233		3.93806e-11	39.3806		3.86699e-11	38.6699		3.79896e-11	37.9896		3.72218e-11	37.2218		3.74068e-11	37.4068		3.84628e-11	38.4628
4.05429e-11	40.5429		3.81347e-11	38.1347		3.81881e-11	38.1881		3.81728e-11	38.1728		3.95492e-11	39.5492		3.84404e-11	38.4404		3.77146e-11	37.7146		3.78951e-11	37.8951		3.87552e-11	38.7552		3.78914e-11	37.8914		3.61859e-11	36.1859
3.83684e-11	38.3684		4.05242e-11	40.5242		4.00554e-11	40.0554		3.96856e-11	39.6856		3.77144e-11	37.7144		3.8404e-11	38.404		3.93217e-11	39.3217		3.86518e-11	38.6517		3.64897e-11	36.4897		3.82204e-11	38.2204		3.83272e-11	38.3272
3.99587e-11	39.9587		3.83047e-11	38.3047		3.87744e-11	38.7744		3.87815e-11	38.7815		3.97475e-11	39.7475		3.95849e-11	39.5849		3.73803e-11	37.3803		3.74546e-11	37.4546		3.88989e-11	38.8989		3.70838e-11	37.0838		3.68122e-11	36.8122
3.91108e-11	39.1108		3.99761e-11	39.9761		3.8799e-11	38.799		3.85452e-11	38.5452		3.83406e-11	38.3406		3.73241e-11	37.3241		3.92831e-11	39.2831		3.91191e-11	39.1191		3.73118e-11	37.3118		3.88092e-11	38.8092		3.82409e-11	38.2409
3.90701e-11	39.0701		3.92187e-11	39.2187		3.98396e-11	39.8396		3.98399e-11	39.8399		3.86812e-11	38.6812		4.01411e-11	40.1411		3.76121e-11	37.6121		3.69825e-11	36.9825		3.8332e-11	38.332		3.69384e-11	36.9384		3.74799e-11	37.4799
4.01031e-11	40.1031		3.89011e-11	38.9011		3.79671e-11	37.9671		3.78581e-11	37.8581		3.92702e-11	39.2702		3.76986e-11	37.6986		3.88912e-11	38.8912		3.8989e-11	38.989		3.78258e-11	37.8258		3.88029e-11	38.8029		3.73619e-11	37.3618
3.81736e-11	38.1736		4.01633e-11	40.1633		4.04181e-11	40.4181		4.02436e-11	40.2436		3.79824e-11	37.9824		3.94462e-11	39.4462		3.80932e-11	38.0932		3.76145e-11	37.6145		3.72223e-11	37.2223		3.73226e-11	37.3226		3.8343e-11	38.343
4.02666e-11	40.2666		3.83749e-11	38.3749		3.80112e-11	38.0112		3.79992e-11	37.9992		3.95965e-11	39.5964		3.84683e-11	38.4683		3.79277e-11	37.9277		3.79874e-11	37.9873		3.87095e-11	38.7096		3.82574e-11	38.2574		3.65214e-11	36.5214
3.86405e-11	38.6405		4.03487e-11	40.3487		3.99888e-11	39.9888		3.96077e-11	39.6077		3.77292e-11	37.7292		3.82389e-11	38.2389		3.91912e-11	39.1912		3.8713e-11	38.713		3.65025e-11	36.5025		3.78755e-11	37.8755		3.85739e-11	38.574
3.98815e-11	39.8815		3.85054e-11	38.5054		3.87743e-11	38.7743		3.8726e-11	38.726		3.96853e-11	39.6853		3.91413e-11	39.1413		3.74987e-11	37.4987		3.76828e-11	37.6828		3.88931e-11	38.8931		3.73085e-11	37.3085		3.64309e-11	36.4309
3.91241e-11	39.1241		4.00991e-11	40.0991		3.89172e-11	38.9172		3.87762e-11	38.7762		3.83588e-11	38.3588		3.76362e-11	37.6362		3.95653e-11	39.5653		3.90357e-11	39.0357		3.69116e-11	36.9116		3.87563e-11	38.7563		3.82616e-11	38.2616
3.89522e-11	38.9522		3.90264e-11	39.0264		3.95963e-11	39.5963		3.97959e-11	39.7959		3.89715e-11	38.9715		3.96476e-11	39.6476		3.76558e-11	37.6558		3.72746e-11	37.2746		3.86109e-11	38.6109		3.68206e-11	36.8206		3.68408e-11	36.8408
4.02951e-11	40.2951		3.95047e-11	39.5048		3.83599e-11	38.3599		3.78726e-11	37.8726		3.90642e-11	39.0642		3.77014e-11	37.7014		3.89996e-11	38.9996		3.92743e-11	39.2743		3.76307e-11	37.6307		3.8704e-11	38.704		3.75453e-11	37.5453
3.82853e-11	38.2853		3.99326e-11	39.9326		4.00495e-11	40.0495		4.02032e-11	40.2032		3.80144e-11	38.0144		3.95216e-11	39.5216		3.82177e-11	38.2177		3.72718e-11	37.2718		3.75132e-11	37.5132		3.70866e-11	37.0866		3.81269e-11	38.1269
4.05619e-11	40.5619		3.82132e-11	38.2132		3.82917e-11	38.2917		3.81454e-11	38.1454		3.97438e-11	39.7438		3.82679e-11	38.2679		3.85844e-11	38.5844		3.81938e-11	38.1938		3.87429e-11	38.7429		3.82937e-11	38.2937		3.686e-11	36.86
3.8478e-11	38.478		4.0548e-11	40.548		3.99998e-11	39.9998		3.93347e-11	39.3347		3.73632e-11	37.3633		3.86948e-11	38.6947		3.88744e-11	38.8744		3.86511e-11	38.6511		3.67832e-11	36.7832		3.78944e-11	37.8944		3.84201e-11	38.4201
3.99971e-11	39.9971		3.81897e-11	38.1897		3.87267e-11	38.7267		3.85851e-11	38.5851		3.99874e-11	39.9875		3.90066e-11	39.0066		3.73393e-11	37.3393		3.73906e-11	37.3906		3.8768e-11	38.768		3.74433e-11	37.4434		3.65707e-11	36.5707
3.93264e-11	39.3264		4.00029e-11	40.0029		3.88637e-11	38.8637		3.85612e-11	38.5612		3.82906e-11	38.2906		3.80014e-11	38.0014		3.94099e-11	39.4099		3.91873e-11	39.1873		3.64827e-11	36.4827		3.86647e-11	38.6647		3.87456e-11	38.7456
3.87507e-11	38.7507		3.88764e-11	38.8764		3.96708e-11	39.6708		3.947e-11	39.47		3.90016e-11	39.0016		3.96595e-11	39.6596		3.72771e-11	37.2771		3.67888e-11	36.7888		3.89403e-11	38.9403		3.67067e-11	36.7067		3.70139e-11	37.0139
4.04139e-11	40.4139		3.90505e-11	39.0505		3.83916e-11	38.3916		3.82242e-11	38.2242		3.88853e-11	38.8853		3.77936e-11	37.7936		3.89018e-11	38.9018		3.97343e-11	39.7343		3.777e-11	37.77		3.92077e-11	39.2077		3.78589e-11	37.8589
3.85077e-11	38.5078		3.97782e-11	39.7782		3.98483e-11	39.8483		4.00595e-11	40.0595		3.84406e-11	38.4406		3.94645e-11	39.4645		3.80178e-11	38.0179		3.73107e-11	37.3107		3.77573e-11	37.7573		3.71585e-11	37.1585		3.79487e-11	37.9487
4.02928e-11	40.2928		3.82329e-11	38.2329		3.80554e-11	38.0554		3.77472e-11	37.7472		3.9769e-11	39.769		3.78758e-11	37.8758		3.81744e-11	38.1745		3.82691e-11	38.2691		3.83267e-11	38.3267		3.86415e-11	38.6415		3.69012e-11	36.9012
3.86513e-11	38.6513		4.04022e-11	40.4022		3.99723e-11	39.9723		3.98315e-11	39.8314		3.77259e-11	37.7259		3.85216e-11	38.5216		3.89422e-11	38.9422		3.83708e-11	38.3708		3.71292e-11	37.1292		3.76986e-11	37.6986		3.85347e-11	38.5348
4.00856e-11	40.0856		3.79845e-11	37.9845		3.84757e-11	38.4757		3.87849e-11	38.7849		3.98858e-11	39.8858		3.89897e-11	38.9897		3.72102e-11	37.2102		3.76229e-11	37.6229		3.91566e-11	39.1566		3.76688e-11	37.6688		3.66288e-11	36.6288
3.93394e-11	39.3394		4.01067e-11	40.1067		3.89942e-11	38.9941		3.87862e-11	38.7861		3.81192e-11	38.1192		3.81313e-11	38.1313		3.95409e-11	39.5409		3.91975e-11	39.1975		3.65786e-11	36.5786		3.86532e-11	38.6532		3.87791e-11	38.7791
3.87569e-11	38.7569		3.89707e-11	38.9707		3.94181e-11	39.4181		3.96715e-11	39.6715		3.93879e-11	39.3879		3.98389e-11	39.8389		3.69031e-11	36.9031		3.7087e-11	37.087		3.90733e-11	39.0733		3.69917e-11	36.9918		3.63569e-11	36.3569
4.04654e-11	40.4654		3.88241e-11	38.8241		3.84431e-11	38.4431		3.81563e-11	38.1563		3.89148e-11	38.9148		3.76333e-11	37.6333		3.92268e-11	39.2268		3.97081e-11	39.7081		3.73422e-11	37.3422		3.90134e-11	39.0134		3.80076e-11	38.0076
3.82799e-11	38.2799		3.95627e-11	39.5627		4.0123e-11	40.123		4.00224e-11	40.0224		3.85023e-11	38.5023		3.95408e-11	39.5408		3.77601e-11	37.7601		3.73859e-11	37.3859		3.78662e-11	37.8662		3.66461e-11	36.6461		3.7668e-11	37.668
4.03951e-11	40.3951		3.81148e-11	38.1148		3.80977e-11	38.0977		3.77678e-11	37.7679		3.98305e-11	39.8306		3.80421e-11	38.0421		3.84073e-11	38.4073		3.86787e-11	38.6787		3.83235e-11	38.3235		3.84032e-11	38.4032		3.70896e-11	37.0896
3.83519e-11	38.352		4.05169e-11	40.5169		3.96126e-11	39.6125		3.98396e-11	39.8396		3.77468e-11	37.7468		3.87837e-11	38.7837		3.88659e-11	38.8659		3.8092e-11	38.092		3.74591e-11	37.4591		3.74916e-11	37.4916		3.83856e-11	38.3856
3.99239e-11	39.9239		3.84685e-11	38.4685		3.83579e-11	38.3579		3.85443e-11	38.5443		4.00065e-11	40.0065		3.87413e-11	38.7413		3.74634e-11	37.4634		3.77754e-11	37.7754		3.91133e-11	39.1133		3.78085e-11	37.8085		3.64822e-11	36.4822
3.89819e-11	38.9819		4.03727e-11	40.3727		3.89901e-11	38.9901		3.89468e-11	38.9468		3.79971e-11	37.9971		3.77061e-11	37.7061		3.93099e-11	39.3099		3.90307e-11	39.0307		3.65434e-11	36.5434		3.81319e-11	38.1319		3.83672e-11	38.3672
3.89986e-11	38.9986		3.9022e-11	39.0219		3.94667e-11	39.4667		3.94786e-11	39.4786		3.95421e-11	39.5421		3.93041e-11	39.3041		3.75957e-11	37.5957		3.70374e-11	37.0374		3.89226e-11	38.9226		3.72224e-11	37.2224		3.67243e-11	36.7243
4.02694e-11	40.2694		3.87693e-11	38.7692		3.8495e-11	38.495		3.8115e-11	38.115		3.86182e-11	38.6182		3.73268e-11	37.3268		3.93932e-11	39.3932		3.91837e-11	39.1837		3.72685e-11	37.2685		3.87974e-11	38.7974		3.81879e-11	38.1879
3.80785e-11	38.0785		3.97429e-11	39.7429		4.01993e-11	40.1993		4.02816e-11	40.2816		3.85333e-11	38.5333		3.98419e-11	39.8419		3.77778e-11	37.7778		3.74876e-11	37.4876		3.79513e-11	37.9513		3.67717e-11	36.7717		3.70094e-11	37.0094
4.0566e-11	40.566		3.79451e-11	37.9451		3.81946e-11	38.1946		3.79445e-11	37.9445		3.94945e-11	39.4945		3.79664e-11	37.9665		3.86495e-11	38.6495		3.85882e-11	38.5882		3.80795e-11	38.0795		3.86087e-11	38.6087		3.75182e-11	37.5182
3.87102e-11	38.7102		3.99919e-11	39.9919		3.99347e-11	39.9347		4.00226e-11	40.0226		3.75645e-11	37.5645		3.90343e-11	39.0343		3.86651e-11	38.6651		3.80467e-11	38.0467		3.71116e-11	37.1116		3.7417e-11	37.417		3.83276e-11	38.3276
3.99969e-11	39.9969		3.83921e-11	38.3921		3.86604e-11	38.6604		3.85668e-11	38.5668		3.96355e-11	39.6355		3.88105e-11	38.8105		3.77241e-11	37.7241		3.78766e-11	37.8766		3.86904e-11	38.6904		3.78602e-11	37.8602		3.6657e-11	36.657
3.90844e-11	39.0844		4.03187e-11	40.3187		3.94611e-11	39.4611		3.86949e-11	38.6949		3.80359e-11	38.0359		3.82019e-11	38.2019		3.91511e-11	39.1511		3.88836e-11	38.8835		3.69477e-11	36.9477		3.84454e-11	38.4454		3.87447e-11	38.7447
3.91291e-11	39.1291		3.91929e-11	39.1929		3.9596e-11	39.596		3.94984e-11	39.4984		3.95585e-11	39.5585		3.92997e-11	39.2997		3.73572e-11	37.3572		3.71355e-11	37.1355		3.89887e-11	38.9887		3.71071e-11	37.1071		3.64695e-11	36.4695
4.02423e-11	40.2423		3.91794e-11	39.1793		3.80764e-11	38.0764		3.78648e-11	37.8648		3.86853e-11	38.6853		3.74502e-11	37.4502		3.95269e-11	39.5269		3.9326e-11	39.326		3.74506e-11	37.4506		3.88793e-11	38.8793		3.86825e-11	38.6825
3.84072e-11	38.4072		3.99963e-11	39.9963		4.02902e-11	40.2902		3.99875e-11	39.9875		3.84122e-11	38.4122		3.96219e-11	39.6219		3.79938e-11	37.9938		3.75272e-11	37.5272		3.79492e-11	37.9492		3.67263e-11	36.7263		3.72304e-11	37.2304
4.02687e-11	40.2687		3.8506e-11	38.506		3.79976e-11	37.9976		3.78122e-11	37.8122		3.97302e-11	39.7302		3.75476e-11	37.5476		3.87291e-11	38.7291		3.89182e-11	38.9182		3.77841e-11	37.7841		3.87449e-11	38.7449		3.77634e-11	37.7634
3.84092e-11	38.4092		4.0258e-11	40.258		3.99202e-11	39.9202		4.00166e-11	40.0166		3.76716e-11	37.6716		3.90739e-11	39.0739		3.82922e-11	38.2922		3.76727e-11	37.6727		3.72473e-11	37.2473		3.70434e-11	37.0434		3.81064e-11	38.1064
3.95532e-11	39.5532		3.84052e-11	38.4051		3.86276e-11	38.6276		3.86447e-11	38.6447		4.01135e-11	40.1135		3.85527e-11	38.5528		3.77254e-11	37.7254		3.77766e-11	37.7766		3.87195e-11	38.7195		3.80091e-11	38.0091		3.69959e-11	36.9959
3.9312e-11	39.312		4.00702e-11	40.0702		3.89852e-11	38.9852		3.89624e-11	38.9624		3.80984e-11	38.0984		3.82111e-11	38.2111		3.90539e-11	39.0539		3.88622e-11	38.8622		3.68698e-11	36.8698		3.81175e-11	38.1175		3.83354e-11	38.3354
3.90953e-11	39.0953		3.89653e-11	38.9653		3.96289e-11	39.6289		3.96641e-11	39.6641		4.00354e-11	40.0354		3.96604e-11	39.6604		3.71293e-11	37.1293		3.71963e-11	37.1963		3.90442e-11	39.0442		3.72796e-11	37.2796		3.6207e-11	36.207
4.01028e-11	40.1028		3.91147e-11	39.1147		3.8118e-11	38.118		3.82646e-11	38.2646		3.84223e-11	38.4223		3.75462e-11	37.5462		3.95988e-11	39.5988		3.94538e-11	39.4538		3.68495e-11	36.8495		3.85719e-11	38.5719		3.8692e-11	38.692
3.8257e-11	38.257		3.9778e-11	39.778		3.99671e-11	39.9671		4.00414e-11	40.0414		3.83888e-11	38.3888		3.99906e-11	39.9906		3.74139e-11	37.4139		3.7264e-11	37.264		3.85699e-11	38.5699		3.68158e-11	36.8158		3.71015e-11	37.1015
4.07048e-11	40.7048		3.84623e-11	38.4623		3.82459e-11	38.2459		3.81165e-11	38.1165		3.94403e-11	39.4403		3.75889e-11	37.5889		3.91307e-11	39.1307		3.91102e-11	39.1102		3.75397e-11	37.5397		3.9036e-11	39.036		3.76779e-11	37.6779
3.84405e-11	38.4405		4.04377e-11	40.4377		4.03374e-11	40.3374		3.99358e-11	39.9358		3.78257e-11	37.8257		3.93941e-11	39.3941		3.82727e-11	38.2726		3.79869e-11	37.9869		3.76985e-11	37.6985		3.69912e-11	36.9912		3.78914e-11	37.8914
4.00143e-11	40.0143		3.86394e-11	38.6394		3.83082e-11	38.3081		3.84816e-11	38.4817		4.0018e-11	40.018		3.85219e-11	38.5219		3.79869e-11	37.9869		3.79053e-11	37.9053		3.83896e-11	38.3896		3.84272e-11	38.4272		3.68704e-11	36.8704
3.90342e-11	39.0342		4.02275e-11	40.2275		3.9305e-11	39.305		3.90684e-11	39.0684		3.7672e-11	37.672		3.83226e-11	38.3226		3.91305e-11	39.1305		3.88354e-11	38.8354		3.67484e-11	36.7484		3.79397e-11	37.9397		3.85763e-11	38.5763
3.8875e-11	38.875		3.87244e-11	38.7244		3.9234e-11	39.234		3.9337e-11	39.337		3.95749e-11	39.5749		3.95342e-11	39.5342		3.71065e-11	37.1065		3.72339e-11	37.2339		3.93179e-11	39.3179		3.76192e-11	37.6192		3.65356e-11	36.5356
3.99881e-11	39.9881		3.91483e-11	39.1483		3.83176e-11	38.3176		3.82183e-11	38.2183		3.8686e-11	38.686		3.74524e-11	37.4524		3.94426e-11	39.4426		3.96523e-11	39.6523		3.69672e-11	36.9672		3.88596e-11	38.8596		3.90019e-11	39.0019
3.8431e-11	38.431		3.97468e-11	39.7468		3.99725e-11	39.9725		3.98613e-11	39.8613		3.85278e-11	38.5278		3.96591e-11	39.6591		3.73748e-11	37.3748		3.71048e-11	37.1048		3.85604e-11	38.5604		3.69354e-11	36.9354		3.70322e-11	37.0322
4.05594e-11	40.5594		3.8254e-11	38.254		3.796e-11	37.96		3.78356e-11	37.8356		3.92081e-11	39.2081		3.78952e-11	37.8952		3.89478e-11	38.9478		3.93335e-11	39.3335		3.76824e-11	37.6824		3.9201e-11	39.201		3.78965e-11	37.8965
3.85165e-11	38.5165		4.03223e-11	40.3223		3.99845e-11	39.9845		4.00858e-11	40.0858		3.78287e-11	37.8287		3.9381e-11	39.381		3.80372e-11	38.0372		3.78503e-11	37.8503		3.75162e-11	37.5162		3.65379e-11	36.5379		3.76572e-11	37.6572
3.99287e-11	39.9287		3.82004e-11	38.2004		3.83302e-11	38.3302		3.87959e-11	38.7959		3.9949e-11	39.949		3.83029e-11	38.3029		3.78052e-11	37.8052		3.82253e-11	38.2253		3.8337e-11	38.337		3.86804e-11	38.6804		3.70127e-11	37.0127
3.89995e-11	38.9995		4.00925e-11	40.0925		3.92025e-11	39.2025		3.87801e-11	38.7801		3.75929e-11	37.5929		3.85395e-11	38.5395		3.89844e-11	38.9844		3.87222e-11	38.7222		3.67372e-11	36.7372		3.7769e-11	37.769		3.84108e-11	38.4108
3.89937e-11	38.9937		3.90564e-11	39.0564		3.94761e-11	39.4761		3.91344e-11	39.1344		3.97846e-11	39.7846		3.93003e-11	39.3004		3.74616e-11	37.4616		3.72549e-11	37.2549		3.9157e-11	39.157		3.73084e-11	37.3084		3.60894e-11	36.0894
4.00984e-11	40.0984		3.92078e-11	39.2078		3.82652e-11	38.2652		3.84046e-11	38.4046		3.81322e-11	38.1322		3.76817e-11	37.6817		3.96118e-11	39.6118		3.92282e-11	39.2282		3.64155e-11	36.4155		3.83869e-11	38.3869		3.87666e-11	38.7666
3.82574e-11	38.2574		3.98273e-11	39.8273		3.99128e-11	39.9128		4.01186e-11	40.1187		3.89438e-11	38.9438		3.97531e-11	39.7531		3.72202e-11	37.2202		3.6973e-11	36.973		3.88908e-11	38.8908		3.68921e-11	36.8921		3.67307e-11	36.7307
4.01417e-11	40.1418		3.81038e-11	38.1038		3.79896e-11	37.9896		3.81683e-11	38.1683		3.93191e-11	39.3191		3.79264e-11	37.9264		3.90744e-11	39.0744		3.93412e-11	39.3412		3.73026e-11	37.3026		3.88837e-11	38.8837		3.85158e-11	38.5158
3.86286e-11	38.6286		4.02142e-11	40.2142		4.04258e-11	40.4258		3.97239e-11	39.7239		3.80673e-11	38.0673		3.9385e-11	39.385		3.78927e-11	37.8927		3.79168e-11	37.9168		3.79658e-11	37.9658		3.69432e-11	36.9432		3.72698e-11	37.2698
4.00172e-11	40.0172		3.84063e-11	38.4063		3.81878e-11	38.1878		3.83142e-11	38.3142		4.01306e-11	40.1306		3.8607e-11	38.6071		3.8454e-11	38.454		3.81235e-11	38.1234		3.83132e-11	38.3132		3.90356e-11	39.0356		3.72231e-11	37.2231
3.92673e-11	39.2673		3.99805e-11	39.9805		3.92453e-11	39.2453		3.91359e-11	39.136		3.8154e-11	38.154		3.84568e-11	38.4568		3.90942e-11	39.0942		3.88853e-11	38.8853		3.68654e-11	36.8654		3.75497e-11	37.5497		3.85947e-11	38.5947
3.92702e-11	39.2702		3.89665e-11	38.9665		3.91309e-11	39.1309		3.96161e-11	39.6161		3.99801e-11	39.9801		3.92828e-11	39.2828		3.75946e-11	37.5946		3.73465e-11	37.3465		3.90133e-11	39.0133		3.7785e-11	37.785		3.65951e-11	36.5951
