# Supplementary material for: Imperceptible, designable, and scalable braided electronic cord
Source: Nat Commun. 2022 Nov 19;13:7097. doi: 10.1038/s41467-022-34918-x (PMC9675780; doi:10.1038/s41467-022-34918-x)
Supplement: Supplementary file 6 — Source Data [file 41467_2022_34918_MOESM6_ESM.zip › Supplementary Source Data/SI/figure S4/figureS4b.xlsx]

## Sheet: Sheet1
3.45557e-11	0.15	3.54064e-11	0.2	3.48292e-11	0.25	3.52343e-11	0.3	3.40928e-11	0.35	3.63165e-11	0.4	3.63855e-11	0.45	3.58272e-11	0.5	3.49168e-11	0.55	3.43826e-11	0.6	3.4742e-11	0.65	3.57615e-11	0.7	3.5821e-11	0.75	3.44352e-11	0.8
3.65224e-11	35.4868	3.64315e-11	35.55	3.66419e-11	35.6041	3.65967e-11	35.6745	3.62861e-11	35.3666	3.46536e-11	35.3479	3.4428e-11	35.315	3.46777e-11	35.2386	3.59826e-11	35.2859	3.61539e-11	35.2554	3.59447e-11	35.1656	3.47241e-11	35.1618	3.47144e-11	35.1429	3.6168e-11	35.0771
3.45309e-11	0.832015	3.48596e-11	0.836457	3.46013e-11	0.848708	3.46331e-11	0.85309	3.46942e-11	0.839951	3.55883e-11	0.843443	3.5759e-11	0.844766	3.55105e-11	0.829781	3.43707e-11	0.842544	3.4463e-11	0.837663	3.40946e-11	0.824218	3.51544e-11	0.821448	3.49872e-11	0.828935	3.38844e-11	0.814616
3.60269e-11		3.67469e-11		3.67289e-11		3.68097e-11		3.58382e-11		3.55735e-11		3.53218e-11		3.55696e-11		3.66594e-11		3.65366e-11		3.64132e-11		3.61444e-11		3.5678e-11		3.58956e-11
3.50945e-11		3.45434e-11		3.46482e-11		3.50515e-11		3.56155e-11		3.519e-11		3.47757e-11		3.42083e-11		3.4078e-11		3.4558e-11		3.43492e-11		3.42578e-11		3.41454e-11		3.46589e-11
3.54396e-11		3.67865e-11		3.63795e-11		3.63715e-11		3.48068e-11		3.61828e-11		3.62062e-11		3.62923e-11		3.6179e-11		3.56419e-11		3.5691e-11		3.64138e-11		3.64628e-11		3.51249e-11
3.59952e-11		3.45547e-11		3.5414e-11		3.55663e-11		3.64437e-11		3.43505e-11		3.40225e-11		3.42845e-11		3.46712e-11		3.49389e-11		3.45566e-11		3.42382e-11		3.41603e-11		3.54656e-11
3.4525e-11		3.58697e-11		3.53403e-11		3.54588e-11		3.39812e-11		3.63629e-11		3.67077e-11		3.60686e-11		3.55254e-11		3.50175e-11		3.49674e-11		3.60219e-11		3.60878e-11		3.44373e-11
3.6836e-11		3.57605e-11		3.65737e-11		3.63724e-11		3.63287e-11		3.44075e-11		3.45033e-11		3.46784e-11		3.51741e-11		3.58799e-11		3.5663e-11		3.44369e-11		3.41308e-11		3.61352e-11
3.41119e-11		3.50481e-11		3.47089e-11		3.4814e-11		3.46165e-11		3.58157e-11		3.60007e-11		3.5703e-11		3.46028e-11		3.43143e-11		3.41907e-11		3.52832e-11		3.55014e-11		3.37475e-11
3.64784e-11		3.62978e-11		3.66825e-11		3.69355e-11		3.59807e-11		3.50499e-11		3.49852e-11		3.51978e-11		3.61898e-11		3.65394e-11		3.63976e-11		3.56417e-11		3.50467e-11		3.6201e-11
3.47719e-11		3.43802e-11		3.48455e-11		3.43012e-11		3.50094e-11		3.52264e-11		3.50887e-11		3.49581e-11		3.42017e-11		3.39549e-11		3.41061e-11		3.45602e-11		3.47943e-11		3.44166e-11
3.53547e-11		3.66243e-11		3.67736e-11		3.64326e-11		3.51441e-11		3.57289e-11		3.61079e-11		3.57889e-11		3.66226e-11		3.59149e-11		3.604e-11		3.60476e-11		3.60878e-11		3.53608e-11
3.54549e-11		3.44347e-11		3.48978e-11		3.51891e-11		3.62461e-11		3.44583e-11		3.42781e-11		3.41036e-11		3.4783e-11		3.43231e-11		3.4167e-11		3.39939e-11		3.41047e-11		3.48167e-11
3.4806e-11		3.61708e-11		3.58617e-11		3.57838e-11		3.45772e-11		3.65569e-11		3.66912e-11		3.61505e-11		3.58007e-11		3.54519e-11		3.53887e-11		3.63143e-11		3.6171e-11		3.48721e-11
3.62598e-11		3.51349e-11		3.57808e-11		3.61119e-11		3.67161e-11		3.38517e-11		3.41128e-11		3.43432e-11		3.49601e-11		3.53281e-11		3.51189e-11		3.4171e-11		3.40857e-11		3.58084e-11
3.42024e-11		3.5247e-11		3.49947e-11		3.50761e-11		3.46175e-11		3.61647e-11		3.61791e-11		3.63812e-11		3.50344e-11		3.48713e-11		3.47487e-11		3.59303e-11		3.59439e-11		3.41658e-11
3.67556e-11		3.61378e-11		3.64676e-11		3.6716e-11		3.65216e-11		3.44939e-11		3.47565e-11		3.48953e-11		3.60873e-11		3.61226e-11		3.60476e-11		3.51356e-11		3.44745e-11		3.63803e-11
3.47154e-11		3.45039e-11		3.45905e-11		3.43449e-11		3.43641e-11		3.57937e-11		3.5736e-11		3.53809e-11		3.42596e-11		3.40795e-11		3.43088e-11		3.48906e-11		3.55433e-11		3.41564e-11
3.5736e-11		3.66063e-11		3.70065e-11		3.67868e-11		3.55205e-11		3.5278e-11		3.53601e-11		3.53377e-11		3.66822e-11		3.63362e-11		3.61706e-11		3.58435e-11		3.53864e-11		3.61139e-11
3.54955e-11		3.44663e-11		3.46637e-11		3.46739e-11		3.56407e-11		3.48103e-11		3.48251e-11		3.45304e-11		3.39382e-11		3.42306e-11		3.40554e-11		3.41468e-11		3.43454e-11		3.42007e-11
3.51623e-11		3.69232e-11		3.61463e-11		3.59751e-11		3.47335e-11		3.62398e-11		3.62248e-11		3.62778e-11		3.63092e-11		3.5818e-11		3.58688e-11		3.63534e-11		3.60877e-11		3.52056e-11
3.60247e-11		3.45647e-11		3.51088e-11		3.5628e-11		3.6136e-11		3.4233e-11		3.42541e-11		3.41401e-11		3.49369e-11		3.4983e-11		3.46045e-11		3.41098e-11		3.4372e-11		3.52012e-11
3.44755e-11		3.57799e-11		3.56493e-11		3.53222e-11		3.417e-11		3.69055e-11		3.6802e-11		3.66453e-11		3.54976e-11		3.50582e-11		3.52524e-11		3.62827e-11		3.65097e-11		3.44934e-11
3.67308e-11		3.57517e-11		3.64505e-11		3.67295e-11		3.67391e-11		3.45564e-11		3.41883e-11		3.4362e-11		3.53242e-11		3.61143e-11		3.53447e-11		3.47187e-11		3.40311e-11		3.56106e-11
3.44231e-11		3.49359e-11		3.45236e-11		3.46806e-11		3.45131e-11		3.60345e-11		3.59265e-11		3.61382e-11		3.48983e-11		3.41094e-11		3.4572e-11		3.53973e-11		3.57148e-11		3.40491e-11
3.64414e-11		3.61836e-11		3.63425e-11		3.69109e-11		3.63437e-11		3.53043e-11		3.48415e-11		3.49767e-11		3.5997e-11		3.62088e-11		3.60455e-11		3.551e-11		3.52214e-11		3.64818e-11
3.49591e-11		3.4727e-11		3.45328e-11		3.4988e-11		3.50445e-11		3.50481e-11		3.54102e-11		3.49068e-11		3.42343e-11		3.39837e-11		3.4234e-11		3.47236e-11		3.48847e-11		3.38635e-11
3.55078e-11		3.66612e-11		3.67546e-11		3.64553e-11		3.53138e-11		3.58068e-11		3.5865e-11		3.58236e-11		3.65541e-11		3.63415e-11		3.60287e-11		3.61995e-11		3.5906e-11		3.54964e-11
3.60776e-11		3.46123e-11		3.47902e-11		3.52365e-11		3.61599e-11		3.4542e-11		3.42066e-11		3.41193e-11		3.45651e-11		3.43786e-11		3.4142e-11		3.41447e-11		3.40562e-11		3.4981e-11
3.50298e-11		3.63809e-11		3.5668e-11		3.54565e-11		3.43146e-11		3.64269e-11		3.6566e-11		3.65402e-11		3.61347e-11		3.5894e-11		3.53741e-11		3.63741e-11		3.61715e-11		3.50687e-11
3.62776e-11		3.48618e-11		3.59809e-11		3.60475e-11		3.62996e-11		3.41721e-11		3.39264e-11		3.40325e-11		3.45714e-11		3.54234e-11		3.48835e-11		3.43421e-11		3.40808e-11		3.56862e-11
3.42613e-11		3.56348e-11		3.5168e-11		3.48188e-11		3.4474e-11		3.64883e-11		3.62215e-11		3.62389e-11		3.53326e-11		3.46109e-11		3.49727e-11		3.55685e-11		3.61121e-11		3.38552e-11
3.66576e-11		3.60607e-11		3.64946e-11		3.68762e-11		3.65678e-11		3.45203e-11		3.46106e-11		3.47574e-11		3.57509e-11		3.60164e-11		3.58693e-11		3.48996e-11		3.44232e-11		3.65067e-11
3.43308e-11		3.46499e-11		3.43591e-11		3.43723e-11		3.45481e-11		3.56134e-11		3.55266e-11		3.54448e-11		3.42268e-11		3.40233e-11		3.41203e-11		3.50551e-11		3.51229e-11		3.4146e-11
3.5828e-11		3.6673e-11		3.66947e-11		3.66538e-11		3.55161e-11		3.51789e-11		3.54846e-11		3.54251e-11		3.61392e-11		3.61876e-11		3.60673e-11		3.58724e-11		3.55101e-11		3.59372e-11
3.53438e-11		3.43543e-11		3.46967e-11		3.50278e-11		3.52921e-11		3.47623e-11		3.45576e-11		3.47368e-11		3.40791e-11		3.41029e-11		3.42494e-11		3.41238e-11		3.43312e-11		3.46699e-11
3.52332e-11		3.65629e-11		3.61903e-11		3.59369e-11		3.48602e-11		3.6187e-11		3.65098e-11		3.65295e-11		3.6297e-11		3.63088e-11		3.59854e-11		3.64998e-11		3.59656e-11		3.52524e-11
3.62344e-11		3.45995e-11		3.53165e-11		3.56223e-11		3.62283e-11		3.40439e-11		3.42888e-11		3.38991e-11		3.43905e-11		3.48684e-11		3.43741e-11		3.40504e-11		3.40169e-11		3.53126e-11
3.43228e-11		3.6023e-11		3.5391e-11		3.52962e-11		3.42785e-11		3.66375e-11		3.64221e-11		3.65177e-11		3.5469e-11		3.50196e-11		3.51891e-11		3.59626e-11		3.63932e-11		3.43857e-11
3.6608e-11		3.53776e-11		3.6223e-11		3.62364e-11		3.6369e-11		3.43607e-11		3.44463e-11		3.45138e-11		3.48386e-11		3.57852e-11		3.55225e-11		3.45332e-11		3.42016e-11		3.58011e-11
3.45202e-11		3.52329e-11		3.46466e-11		3.43823e-11		3.43206e-11		3.62706e-11		3.61056e-11		3.576e-11		3.48619e-11		3.44163e-11		3.4403e-11		3.51886e-11		3.57185e-11		3.39046e-11
3.64419e-11		3.64134e-11		3.65617e-11		3.6807e-11		3.58982e-11		3.4549e-11		3.48558e-11		3.46693e-11		3.60166e-11		3.63042e-11		3.56951e-11		3.53817e-11		3.49305e-11		3.63241e-11
3.45149e-11		3.46415e-11		3.50011e-11		3.44156e-11		3.53141e-11		3.53475e-11		3.52009e-11		3.48945e-11		3.42063e-11		3.39696e-11		3.41116e-11		3.44743e-11		3.50093e-11		3.41292e-11
3.55194e-11		3.67701e-11		3.65639e-11		3.63693e-11		3.52577e-11		3.59046e-11		3.58609e-11		3.59255e-11		3.65127e-11		3.63851e-11		3.62697e-11		3.59137e-11		3.59178e-11		3.57222e-11
3.60477e-11		3.42594e-11		3.51156e-11		3.51215e-11		3.59783e-11		3.43556e-11		3.45142e-11		3.44741e-11		3.40984e-11		3.42694e-11		3.40849e-11		3.37409e-11		3.42334e-11		3.46845e-11
3.47642e-11		3.64742e-11		3.5697e-11		3.59801e-11		3.4544e-11		3.65672e-11		3.62129e-11		3.60604e-11		3.60514e-11		3.55418e-11		3.55422e-11		3.62695e-11		3.63608e-11		3.48925e-11
3.65455e-11		3.49414e-11		3.5867e-11		3.62075e-11		3.65369e-11		3.43932e-11		3.42264e-11		3.43413e-11		3.45743e-11		3.52128e-11		3.47294e-11		3.4479e-11		3.4355e-11		3.56547e-11
3.45811e-11		3.56602e-11		3.50112e-11		3.47741e-11		3.44925e-11		3.65776e-11		3.65219e-11		3.61801e-11		3.53076e-11		3.48838e-11		3.49328e-11		3.55853e-11		3.64744e-11		3.43689e-11
3.67527e-11		3.63146e-11		3.66543e-11		3.66231e-11		3.65831e-11		3.47217e-11		3.43243e-11		3.45908e-11		3.56484e-11		3.60525e-11		3.55059e-11		3.45557e-11		3.43071e-11		3.63566e-11
3.49196e-11		3.47802e-11		3.44114e-11		3.42605e-11		3.43591e-11		3.55471e-11		3.57722e-11		3.55065e-11		3.46994e-11		3.43136e-11		3.41011e-11		3.49971e-11		3.53677e-11		3.38082e-11
3.59631e-11		3.6434e-11		3.70066e-11		3.63651e-11		3.56765e-11		3.53339e-11		3.54209e-11		3.52879e-11		3.62136e-11		3.63886e-11		3.64222e-11		3.5738e-11		3.50038e-11		3.60021e-11
3.53721e-11		3.44366e-11		3.48768e-11		3.48266e-11		3.55049e-11		3.50693e-11		3.48058e-11		3.47352e-11		3.38131e-11		3.39454e-11		3.39328e-11		3.42218e-11		3.46509e-11		3.45504e-11
3.53032e-11		3.66234e-11		3.61115e-11		3.58782e-11		3.45785e-11		3.63344e-11		3.61342e-11		3.5849e-11		3.64314e-11		3.61256e-11		3.6278e-11		3.63788e-11		3.5811e-11		3.53237e-11
3.62531e-11		3.48524e-11		3.51961e-11		3.56432e-11		3.63485e-11		3.41615e-11		3.42854e-11		3.43361e-11		3.44349e-11		3.46532e-11		3.45648e-11		3.41979e-11		3.39168e-11		3.51516e-11
3.43846e-11		3.59433e-11		3.53644e-11		3.52661e-11		3.41862e-11		3.66733e-11		3.64937e-11		3.62099e-11		3.58349e-11		3.52139e-11		3.53493e-11		3.60992e-11		3.64477e-11		3.43573e-11
3.68495e-11		3.54561e-11		3.61521e-11		3.62323e-11		3.64489e-11		3.43768e-11		3.41435e-11		3.4363e-11		3.50209e-11		3.54794e-11		3.55298e-11		3.4407e-11		3.41995e-11		3.60706e-11
3.43066e-11		3.50612e-11		3.44893e-11		3.47502e-11		3.44516e-11		3.61048e-11		3.59471e-11		3.56469e-11		3.50145e-11		3.48086e-11		3.43302e-11		3.55795e-11		3.57425e-11		3.38908e-11
3.63286e-11		3.61408e-11		3.66978e-11		3.72555e-11		3.59191e-11		3.45079e-11		3.47197e-11		3.49071e-11		3.58727e-11		3.63947e-11		3.62915e-11		3.50941e-11		3.48466e-11		3.64578e-11
3.5011e-11		3.45841e-11		3.44468e-11		3.44868e-11		3.50027e-11		3.50977e-11		3.52734e-11		3.51923e-11		3.42981e-11		3.38767e-11		3.41241e-11		3.44039e-11		3.51655e-11		3.42081e-11
3.58965e-11		3.67583e-11		3.64431e-11		3.64427e-11		3.52069e-11		3.5872e-11		3.5529e-11		3.58362e-11		3.69137e-11		3.64747e-11		3.622e-11		3.6039e-11		3.57729e-11		3.57895e-11
3.58834e-11		3.47051e-11		3.51322e-11		3.53145e-11		3.59855e-11		3.43785e-11		3.43669e-11		3.423e-11		3.44471e-11		3.47029e-11		3.40188e-11		3.41275e-11		3.42581e-11		3.46229e-11
3.46994e-11		3.61775e-11		3.56898e-11		3.53925e-11		3.42028e-11		3.65467e-11		3.61496e-11		3.65559e-11		3.60194e-11		3.58634e-11		3.56804e-11		3.63063e-11		3.64751e-11		3.48006e-11
3.6855e-11		3.50775e-11		3.57903e-11		3.62108e-11		3.68619e-11		3.43656e-11		3.4234e-11		3.37196e-11		3.44822e-11		3.46706e-11		3.47944e-11		3.42531e-11		3.41793e-11		3.56068e-11
3.43068e-11		3.54565e-11		3.47397e-11		3.45999e-11		3.42813e-11		3.64341e-11		3.636e-11		3.62586e-11		3.53959e-11		3.50276e-11		3.48492e-11		3.57877e-11		3.6051e-11		3.42835e-11
3.68214e-11		3.59373e-11		3.66133e-11		3.62863e-11		3.6161e-11		3.42819e-11		3.44898e-11		3.4595e-11		3.5461e-11		3.59611e-11		3.58569e-11		3.44831e-11		3.42832e-11		3.6043e-11
3.46425e-11		3.45381e-11		3.41639e-11		3.45468e-11		3.49236e-11		3.58843e-11		3.58956e-11		3.54796e-11		3.45551e-11		3.43099e-11		3.41392e-11		3.49699e-11		3.52752e-11		3.39e-11
3.5976e-11		3.67296e-11		3.65753e-11		3.68375e-11		3.54161e-11		3.55454e-11		3.535e-11		3.52346e-11		3.62418e-11		3.6479e-11		3.61239e-11		3.59931e-11		3.49199e-11		3.60918e-11
3.57867e-11		3.4428e-11		3.44438e-11		3.47445e-11		3.55056e-11		3.50647e-11		3.50142e-11		3.49658e-11		3.42511e-11		3.41384e-11		3.43037e-11		3.43612e-11		3.48666e-11		3.41071e-11
3.51875e-11		3.66217e-11		3.62475e-11		3.56126e-11		3.46312e-11		3.59909e-11		3.61714e-11		3.61233e-11		3.65231e-11		3.62238e-11		3.6135e-11		3.59545e-11		3.5627e-11		3.52571e-11
3.58058e-11		3.47899e-11		3.55276e-11		3.56504e-11		3.63497e-11		3.42093e-11		3.4227e-11		3.39887e-11		3.43981e-11		3.46057e-11		3.44006e-11		3.39776e-11		3.41199e-11		3.48733e-11
3.46254e-11		3.58485e-11		3.55985e-11		3.51006e-11		3.41813e-11		3.6879e-11		3.64239e-11		3.63119e-11		3.58505e-11		3.54562e-11		3.52723e-11		3.64271e-11		3.63363e-11		3.45971e-11
3.6911e-11		3.56484e-11		3.62618e-11		3.66257e-11		3.67703e-11		3.42966e-11		3.40189e-11		3.4324e-11		3.52319e-11		3.54789e-11		3.53344e-11		3.38921e-11		3.42626e-11		3.59436e-11
3.45157e-11		3.48812e-11		3.44667e-11		3.41758e-11		3.46314e-11		3.58293e-11		3.61039e-11		3.60912e-11		3.50558e-11		3.44723e-11		3.45489e-11		3.55488e-11		3.58583e-11		3.40356e-11
3.62906e-11		3.65188e-11		3.66318e-11		3.69001e-11		3.60321e-11		3.49136e-11		3.49886e-11		3.45378e-11		3.58798e-11		3.61035e-11		3.60274e-11		3.51125e-11		3.4569e-11		3.66025e-11
3.52295e-11		3.43951e-11		3.39745e-11		3.47771e-11		3.53071e-11		3.54001e-11		3.53898e-11		3.50461e-11		3.4171e-11		3.41782e-11		3.40413e-11		3.47421e-11		3.48998e-11		3.40969e-11
3.5573e-11		3.66578e-11		3.68533e-11		3.6378e-11		3.50035e-11		3.54875e-11		3.57825e-11		3.58611e-11		3.65062e-11		3.63707e-11		3.59906e-11		3.58245e-11		3.53534e-11		3.60526e-11
3.61023e-11		3.4666e-11		3.47914e-11		3.54153e-11		3.59082e-11		3.44501e-11		3.41254e-11		3.45631e-11		3.41313e-11		3.43249e-11		3.41729e-11		3.43257e-11		3.47222e-11		3.48289e-11
3.4521e-11		3.62493e-11		3.56201e-11		3.563e-11		3.43085e-11		3.66665e-11		3.61601e-11		3.6008e-11		3.6333e-11		3.59961e-11		3.57686e-11		3.64116e-11		3.60175e-11		3.50218e-11
3.60891e-11		3.50174e-11		3.59035e-11		3.615e-11		3.64782e-11		3.40926e-11		3.42101e-11		3.45588e-11		3.49139e-11		3.51709e-11		3.4767e-11		3.39302e-11		3.38302e-11		3.54437e-11
3.43075e-11		3.54139e-11		3.46927e-11		3.48428e-11		3.43683e-11		3.63605e-11		3.64396e-11		3.63847e-11		3.54739e-11		3.52705e-11		3.50306e-11		3.61875e-11		3.60624e-11		3.41592e-11
3.68434e-11		3.61963e-11		3.66009e-11		3.69038e-11		3.62629e-11		3.44922e-11		3.42904e-11		3.43148e-11		3.57483e-11		3.60211e-11		3.55981e-11		3.4674e-11		3.42971e-11		3.62181e-11
3.46104e-11		3.46241e-11		3.46576e-11		3.43996e-11		3.4852e-11		3.57012e-11		3.57454e-11		3.5574e-11		3.47785e-11		3.45061e-11		3.41396e-11		3.52595e-11		3.57105e-11		3.3846e-11
3.58543e-11		3.69501e-11		3.67739e-11		3.66819e-11		3.54173e-11		3.49572e-11		3.52471e-11		3.5177e-11		3.61727e-11		3.65702e-11		3.64861e-11		3.5222e-11		3.48378e-11		3.60466e-11
3.54346e-11		3.42916e-11		3.48755e-11		3.49482e-11		3.58932e-11		3.46435e-11		3.5163e-11		3.4917e-11		3.43031e-11		3.39699e-11		3.40811e-11		3.45736e-11		3.47184e-11		3.4283e-11
3.51688e-11		3.64431e-11		3.6088e-11		3.61502e-11		3.4744e-11		3.60798e-11		3.62775e-11		3.59681e-11		3.63402e-11		3.62833e-11		3.64995e-11		3.60702e-11		3.57805e-11		3.55792e-11
3.61052e-11		3.47622e-11		3.52851e-11		3.56728e-11		3.64139e-11		3.42481e-11		3.41172e-11		3.4196e-11		3.43888e-11		3.45202e-11		3.42986e-11		3.40655e-11		3.40896e-11		3.50112e-11
3.43917e-11		3.58913e-11		3.52429e-11		3.5238e-11		3.41031e-11		3.64567e-11		3.62644e-11		3.64631e-11		3.55697e-11		3.53446e-11		3.54061e-11		3.62659e-11		3.63129e-11		3.48481e-11
3.6536e-11		3.58367e-11		3.62597e-11		3.67358e-11		3.64224e-11		3.44202e-11		3.4285e-11		3.40569e-11		3.52399e-11		3.52801e-11		3.5195e-11		3.43948e-11		3.39039e-11		3.60223e-11
3.4409e-11		3.50937e-11		3.44821e-11		3.44528e-11		3.43737e-11		3.61827e-11		3.6201e-11		3.61279e-11		3.50593e-11		3.48191e-11		3.44891e-11		3.5633e-11		3.59851e-11		3.38664e-11
3.63306e-11		3.62862e-11		3.68546e-11		3.68366e-11		3.57418e-11		3.48176e-11		3.46139e-11		3.48223e-11		3.58962e-11		3.59802e-11		3.606e-11		3.49911e-11		3.42835e-11		3.60251e-11
3.51871e-11		3.46459e-11		3.46795e-11		3.45731e-11		3.50298e-11		3.54258e-11		3.5283e-11		3.51162e-11		3.42774e-11		3.41039e-11		3.40099e-11		3.51302e-11		3.53441e-11		3.42296e-11
3.53442e-11		3.65707e-11		3.67187e-11		3.61705e-11		3.50203e-11		3.5659e-11		3.57909e-11		3.56302e-11		3.64644e-11		3.65408e-11		3.6493e-11		3.59141e-11		3.55734e-11		3.60076e-11
3.57651e-11		3.44456e-11		3.49523e-11		3.52599e-11		3.60681e-11		3.46402e-11		3.44368e-11		3.45114e-11		3.41181e-11		3.41712e-11		3.40448e-11		3.43636e-11		3.43868e-11		3.46061e-11
3.46525e-11		3.63634e-11		3.5306e-11		3.58138e-11		3.43036e-11		3.65807e-11		3.64804e-11		3.62853e-11		3.63868e-11		3.57682e-11		3.5873e-11		3.63038e-11		3.59961e-11		3.51216e-11
3.63361e-11		3.55887e-11		3.5758e-11		3.614e-11		3.63732e-11		3.40305e-11		3.40409e-11		3.40512e-11		3.46561e-11		3.49824e-11		3.4909e-11		3.43482e-11		3.37758e-11		3.55752e-11
3.42581e-11		3.51216e-11		3.47757e-11		3.47733e-11		3.44475e-11		3.63283e-11		3.62818e-11		3.63589e-11		3.56503e-11		3.51449e-11		3.48707e-11		3.61708e-11		3.61336e-11		3.42237e-11
3.65046e-11		3.62872e-11		3.6228e-11		3.69565e-11		3.61908e-11		3.44432e-11		3.41536e-11		3.45315e-11		3.54413e-11		3.56395e-11		3.56209e-11		3.44911e-11		3.459e-11		3.60828e-11
3.47387e-11		3.4562e-11		3.43968e-11		3.45274e-11		3.45266e-11		3.58232e-11		3.588e-11		3.56092e-11		3.45152e-11		3.43901e-11		3.4463e-11		3.53669e-11		3.57543e-11		3.39535e-11
3.5977e-11		3.68948e-11		3.70134e-11		3.69541e-11		3.54308e-11		3.50218e-11		3.49952e-11		3.48284e-11		3.62594e-11		3.64771e-11		3.62766e-11		3.56056e-11		3.47771e-11		3.59179e-11
3.55136e-11		3.45029e-11		3.46507e-11		3.49572e-11		3.5917e-11		3.50927e-11		3.51084e-11		3.51445e-11		3.40652e-11		3.38868e-11		3.42484e-11		3.43755e-11		3.51055e-11		3.40955e-11
3.50379e-11		3.63999e-11		3.63521e-11		3.57863e-11		3.44461e-11		3.59754e-11		3.60593e-11		3.5779e-11		3.67537e-11		3.63029e-11		3.6518e-11		3.63203e-11		3.59373e-11		3.54799e-11
3.63641e-11		3.46518e-11		3.55121e-11		3.59731e-11		3.63424e-11		3.4305e-11		3.43507e-11		3.41423e-11		3.42358e-11		3.44874e-11		3.43413e-11		3.38606e-11		3.41406e-11		3.49756e-11
3.47411e-11		3.5664e-11		3.53373e-11		3.49091e-11		3.42773e-11		3.64891e-11		3.62667e-11		3.64045e-11		3.60866e-11		3.53185e-11		3.56595e-11		3.61327e-11		3.63415e-11		3.4556e-11
3.64164e-11		3.60734e-11		3.63143e-11		3.66553e-11		3.65919e-11		3.45342e-11		3.45072e-11		3.43193e-11		3.50548e-11		3.52545e-11		3.52229e-11		3.41386e-11		3.40622e-11		3.58606e-11
3.44441e-11		3.49641e-11		3.47452e-11		3.44553e-11		3.43449e-11		3.61808e-11		3.59466e-11		3.62879e-11		3.54336e-11		3.46315e-11		3.47572e-11		3.57236e-11		3.64874e-11		3.42167e-11
3.62814e-11		3.63792e-11		3.67243e-11		3.69254e-11		3.57256e-11		3.49122e-11		3.47032e-11		3.43682e-11		3.59403e-11		3.63936e-11		3.59313e-11		3.48437e-11		3.42598e-11		3.62788e-11
3.51862e-11		3.43145e-11		3.44268e-11		3.42991e-11		3.48914e-11		3.54969e-11		3.54607e-11		3.52915e-11		3.42722e-11		3.40124e-11		3.39481e-11		3.49033e-11		3.55385e-11		3.42842e-11
3.54591e-11		3.66293e-11		3.64339e-11		3.63767e-11		3.49013e-11		3.57841e-11		3.57047e-11		3.52789e-11		3.65877e-11		3.65068e-11		3.64737e-11		3.60476e-11		3.52725e-11		3.5722e-11
3.61196e-11		3.45821e-11		3.50172e-11		3.52108e-11		3.59657e-11		3.46215e-11		3.45824e-11		3.45996e-11		3.40342e-11		3.4176e-11		3.40417e-11		3.37766e-11		3.45577e-11		3.44676e-11
3.47436e-11		3.62012e-11		3.53645e-11		3.54341e-11		3.40364e-11		3.64433e-11		3.64796e-11		3.62968e-11		3.61056e-11		3.60959e-11		3.57693e-11		3.6382e-11		3.59288e-11		3.5003e-11
3.66779e-11		3.54703e-11		3.59907e-11		3.64149e-11		3.67287e-11		3.44256e-11		3.42085e-11		3.37743e-11		3.45679e-11		3.48829e-11		3.44168e-11		3.40492e-11		3.40582e-11		3.55936e-11
3.42943e-11		3.56463e-11		3.50322e-11		3.49723e-11		3.44807e-11		3.66461e-11		3.67515e-11		3.65095e-11		3.55283e-11		3.54047e-11		3.52036e-11		3.63083e-11		3.63605e-11		3.41912e-11
3.66576e-11		3.61828e-11		3.63944e-11		3.65157e-11		3.61696e-11		3.44813e-11		3.44742e-11		3.44751e-11		3.53658e-11		3.56497e-11		3.5437e-11		3.44852e-11		3.41843e-11		3.61989e-11
3.4348e-11		3.46584e-11		3.44164e-11		3.4512e-11		3.44975e-11		3.57111e-11		3.55227e-11		3.57118e-11		3.44801e-11		3.43388e-11		3.43962e-11		3.55784e-11		3.5611e-11		3.39979e-11
3.57504e-11		3.67845e-11		3.6768e-11		3.67587e-11		3.5316e-11		3.54435e-11		3.51639e-11		3.44043e-11		3.61135e-11		3.63794e-11		3.63622e-11		3.52128e-11		3.48669e-11		3.61913e-11
3.52732e-11		3.44894e-11		3.46829e-11		3.48524e-11		3.55719e-11		3.47922e-11		3.48578e-11		3.48888e-11		3.41652e-11		3.41035e-11		3.39522e-11		3.42626e-11		3.5066e-11		3.42353e-11
3.50779e-11		3.64177e-11		3.594e-11		3.6048e-11		3.46492e-11		3.61228e-11		3.61838e-11		3.61213e-11		3.681e-11		3.6093e-11		3.61356e-11		3.57528e-11		3.53475e-11		3.52883e-11
3.62757e-11		3.50176e-11		3.54714e-11		3.53945e-11		3.6178e-11		3.44579e-11		3.42884e-11		3.43655e-11		3.45124e-11		3.44541e-11		3.43246e-11		3.40233e-11		3.41918e-11		3.50439e-11
3.43467e-11		3.58461e-11		3.52126e-11		3.51145e-11		3.43024e-11		3.64135e-11		3.62514e-11		3.6564e-11		3.61245e-11		3.58505e-11		3.56073e-11		3.61395e-11		3.61475e-11		3.45181e-11
3.69282e-11		3.57885e-11		3.65522e-11		3.62898e-11		3.64554e-11		3.4518e-11		3.42054e-11		3.41504e-11		3.49843e-11		3.49903e-11		3.47591e-11		3.41458e-11		3.41835e-11		3.59642e-11
3.44381e-11		3.48493e-11		3.44532e-11		3.46433e-11		3.43609e-11		3.57879e-11		3.63929e-11		3.58901e-11		3.49951e-11		3.48939e-11		3.50659e-11		3.54959e-11		3.61049e-11		3.38933e-11
3.62209e-11		3.67152e-11		3.68744e-11		3.68925e-11		3.57029e-11		3.46592e-11		3.46412e-11		3.44287e-11		3.57651e-11		3.58287e-11		3.59382e-11		3.50337e-11		3.40809e-11		3.59992e-11
3.50686e-11		3.46416e-11		3.47813e-11		3.46601e-11		3.54557e-11		3.52954e-11		3.54166e-11		3.54313e-11		3.44393e-11		3.40904e-11		3.42507e-11		3.52002e-11		3.5443e-11		3.42987e-11
3.56053e-11		3.65808e-11		3.61601e-11		3.64649e-11		3.52644e-11		3.55311e-11		3.58111e-11		3.53033e-11		3.62276e-11		3.68341e-11		3.6003e-11		3.58307e-11		3.50762e-11		3.59428e-11
3.60581e-11		3.42977e-11		3.46371e-11		3.53461e-11		3.59822e-11		3.47808e-11		3.4441e-11		3.42754e-11		3.40871e-11		3.41315e-11		3.42258e-11		3.41899e-11		3.4778e-11		3.4459e-11
3.47388e-11		3.61425e-11		3.56067e-11		3.5381e-11		3.45398e-11		3.635e-11		3.60917e-11		3.62214e-11		3.6598e-11		3.63589e-11		3.60105e-11		3.61976e-11		3.60648e-11		3.51196e-11
3.65555e-11		3.53443e-11		3.61144e-11		3.60891e-11		3.65936e-11		3.42341e-11		3.39519e-11		3.39375e-11		3.43666e-11		3.47439e-11		3.46729e-11		3.41157e-11		3.40452e-11		3.58299e-11
3.42144e-11		3.52546e-11		3.50091e-11		3.4656e-11		3.41543e-11		3.63946e-11		3.6666e-11		3.6538e-11		3.56562e-11		3.53244e-11		3.51395e-11		3.59779e-11		3.63456e-11		3.42418e-11
3.64631e-11		3.6145e-11		3.64799e-11		3.70469e-11		3.60049e-11		3.46444e-11		3.43339e-11		3.41507e-11		3.53925e-11		3.55132e-11		3.57195e-11		3.40322e-11		3.39694e-11		3.56983e-11
3.46363e-11		3.46932e-11		3.46366e-11		3.45002e-11		3.44884e-11		3.57332e-11		3.58807e-11		3.58112e-11		3.49985e-11		3.4268e-11		3.459e-11		3.55033e-11		3.61168e-11		3.43377e-11
3.58372e-11		3.65747e-11		3.67311e-11		3.63173e-11		3.53144e-11		3.51563e-11		3.52548e-11		3.48338e-11		3.59513e-11		3.64632e-11		3.58926e-11		3.541e-11		3.47073e-11		3.62785e-11
3.54024e-11		3.45406e-11		3.43357e-11		3.47306e-11		3.55366e-11		3.51783e-11		3.5122e-11		3.50322e-11		3.41607e-11		3.44025e-11		3.41703e-11		3.47141e-11		3.51923e-11		3.41875e-11
3.5086e-11		3.65978e-11		3.58824e-11		3.60326e-11		3.46221e-11		3.58947e-11		3.5903e-11		3.59251e-11		3.64205e-11		3.60918e-11		3.64607e-11		3.60716e-11		3.56098e-11		3.56412e-11
3.60967e-11		3.45265e-11		3.52397e-11		3.56352e-11		3.63101e-11		3.39209e-11		3.43011e-11		3.43274e-11		3.46371e-11		3.44411e-11		3.43769e-11		3.40739e-11		3.42553e-11		3.51232e-11
3.46384e-11		3.55835e-11		3.51974e-11		3.50549e-11		3.45445e-11		3.65998e-11		3.65257e-11		3.61743e-11		3.60992e-11		3.59463e-11		3.54419e-11		3.64213e-11		3.60485e-11		3.46542e-11
3.67192e-11		3.57321e-11		3.63594e-11		3.66883e-11		3.66855e-11		3.42806e-11		3.45383e-11		3.40049e-11		3.47184e-11		3.50866e-11		3.50052e-11		3.4207e-11		3.41836e-11		3.57996e-11
3.44474e-11		3.51643e-11		3.45967e-11		3.41e-11		3.4315e-11		3.63533e-11		3.61673e-11		3.61567e-11		3.52662e-11		3.50272e-11		3.48184e-11		3.57177e-11		3.64585e-11		3.41014e-11
3.64342e-11		3.65332e-11		3.66844e-11		3.73199e-11		3.55698e-11		3.47994e-11		3.46597e-11		3.44156e-11		3.59809e-11		3.60308e-11		3.57265e-11		3.49097e-11		3.41931e-11		3.63137e-11
3.51008e-11		3.44014e-11		3.48312e-11		3.47417e-11		3.50055e-11		3.56933e-11		3.51524e-11		3.52813e-11		3.42725e-11		3.42335e-11		3.43798e-11		3.51106e-11		3.54032e-11		3.37931e-11
3.52922e-11		3.68709e-11		3.65092e-11		3.62861e-11		3.49561e-11		3.56671e-11		3.55933e-11		3.53071e-11		3.61989e-11		3.6502e-11		3.63745e-11		3.58797e-11		3.52044e-11		3.59229e-11
3.60518e-11		3.43185e-11		3.49276e-11		3.5563e-11		3.57552e-11		3.4616e-11		3.45741e-11		3.45575e-11		3.41661e-11		3.45743e-11		3.38258e-11		3.42237e-11		3.47803e-11		3.45585e-11
3.46708e-11		3.60833e-11		3.57103e-11		3.55358e-11		3.42676e-11		3.6199e-11		3.60823e-11		3.60055e-11		3.64086e-11		3.61838e-11		3.61616e-11		3.60995e-11		3.58557e-11		3.52097e-11
3.62907e-11		3.5426e-11		3.59069e-11		3.63634e-11		3.63399e-11		3.43039e-11		3.44633e-11		3.40782e-11		3.45396e-11		3.44697e-11		3.46082e-11		3.42057e-11		3.41878e-11		3.54406e-11
3.43508e-11		3.55168e-11		3.46248e-11		3.46905e-11		3.42844e-11		3.6427e-11		3.65331e-11		3.66043e-11		3.57361e-11		3.54569e-11		3.53503e-11		3.62139e-11		3.648e-11		3.4236e-11
3.6589e-11		3.58088e-11		3.66474e-11		3.68769e-11		3.62989e-11		3.45882e-11		3.43834e-11		3.40859e-11		3.55829e-11		3.55232e-11		3.51151e-11		3.43644e-11		3.38095e-11		3.58743e-11
3.46582e-11		3.46907e-11		3.43894e-11		3.45657e-11		3.48346e-11		3.59139e-11		3.58799e-11		3.59366e-11		3.49424e-11		3.46144e-11		3.44332e-11		3.54717e-11		3.58004e-11		3.40068e-11
3.57766e-11		3.63896e-11		3.68359e-11		3.66783e-11		3.5553e-11		3.49829e-11		3.51866e-11		3.48618e-11		3.60644e-11		3.62707e-11		3.60811e-11		3.53548e-11		3.48541e-11		3.61823e-11
3.54846e-11		3.44631e-11		3.45876e-11		3.50376e-11		3.54085e-11		3.54457e-11		3.4826e-11		3.49998e-11		3.41265e-11		3.42333e-11		3.42853e-11		3.4534e-11		3.51383e-11		3.44007e-11
3.49089e-11		3.67532e-11		3.61188e-11		3.58185e-11		3.49487e-11		3.60021e-11		3.56257e-11		3.55628e-11		3.67056e-11		3.64985e-11		3.62493e-11		3.61219e-11		3.5654e-11		3.53143e-11
3.63656e-11		3.49438e-11		3.55079e-11		3.57005e-11		3.632e-11		3.42657e-11		3.41649e-11		3.42811e-11		3.41274e-11		3.4009e-11		3.41701e-11		3.40765e-11		3.44333e-11		3.49729e-11
3.4196e-11		3.57855e-11		3.54904e-11		3.50225e-11		3.43786e-11		3.66481e-11		3.68093e-11		3.63945e-11		3.62699e-11		3.56237e-11		3.58804e-11		3.63841e-11		3.61732e-11		3.45046e-11
3.65461e-11		3.59749e-11		3.64408e-11		3.65201e-11		3.66213e-11		3.44597e-11		3.39685e-11		3.41868e-11		3.49389e-11		3.52233e-11		3.47076e-11		3.41521e-11		3.38235e-11		3.56559e-11
3.4524e-11		3.47978e-11		3.42903e-11		3.43406e-11		3.43568e-11		3.59987e-11		3.6174e-11		3.62104e-11		3.53073e-11		3.50469e-11		3.49019e-11		3.59574e-11		3.63159e-11		3.43901e-11
3.62176e-11		3.63795e-11		3.66393e-11		3.70759e-11		3.61196e-11		3.47558e-11		3.49649e-11		3.4579e-11		3.55389e-11		3.60814e-11		3.57215e-11		3.4772e-11		3.43361e-11		3.65435e-11
3.50349e-11		3.42915e-11		3.45499e-11		3.47071e-11		3.51631e-11		3.55028e-11		3.56818e-11		3.54125e-11		3.44165e-11		3.43538e-11		3.42409e-11		3.52043e-11		3.58519e-11		3.38122e-11
3.5275e-11		3.68515e-11		3.65193e-11		3.61692e-11		3.50333e-11		3.5367e-11		3.5649e-11		3.53055e-11		3.65311e-11		3.64854e-11		3.59854e-11		3.58003e-11		3.47536e-11		3.59217e-11
3.64059e-11		3.46536e-11		3.50285e-11		3.55654e-11		3.58142e-11		3.4694e-11		3.46737e-11		3.48694e-11		3.3983e-11		3.39976e-11		3.41675e-11		3.43253e-11		3.48849e-11		3.46639e-11
3.44848e-11		3.62243e-11		3.56507e-11		3.55229e-11		3.43021e-11		3.6417e-11		3.66315e-11		3.61197e-11		3.63482e-11		3.63098e-11		3.63566e-11		3.63521e-11		3.57851e-11		3.53259e-11
3.66567e-11		3.52761e-11		3.62634e-11		3.64022e-11		3.67815e-11		3.41751e-11		3.40066e-11		3.44007e-11		3.45833e-11		3.48218e-11		3.42242e-11		3.38005e-11		3.39561e-11		3.52717e-11
3.45005e-11		3.55485e-11		3.45353e-11		3.43488e-11		3.41539e-11		3.64458e-11		3.65175e-11		3.63365e-11		3.5821e-11		3.53986e-11		3.54153e-11		3.63137e-11		3.63598e-11		3.41774e-11
3.64948e-11		3.61238e-11		3.6699e-11		3.68342e-11		3.62492e-11		3.43529e-11		3.44132e-11		3.40733e-11		3.51779e-11		3.54532e-11		3.5268e-11		3.42918e-11		3.41807e-11		3.61951e-11
3.51424e-11		3.44936e-11		3.45112e-11		3.46028e-11		3.49811e-11		3.6104e-11		3.55856e-11		3.61208e-11		3.51434e-11		3.45998e-11		3.44866e-11		3.52183e-11		3.61604e-11		3.38841e-11
3.57723e-11		3.66988e-11		3.66588e-11		3.66215e-11		3.55442e-11		3.52834e-11		3.48699e-11		3.48899e-11		3.58452e-11		3.63674e-11		3.59246e-11		3.52228e-11		3.42555e-11		3.62394e-11
3.56545e-11		3.49394e-11		3.48213e-11		3.48719e-11		3.56129e-11		3.50471e-11		3.51345e-11		3.50394e-11		3.42911e-11		3.4148e-11		3.37775e-11		3.47574e-11		3.50793e-11		3.41455e-11
3.48398e-11		3.64988e-11		3.58056e-11		3.60398e-11		3.49268e-11		3.58127e-11		3.59035e-11		3.5769e-11		3.66864e-11		3.63467e-11		3.64504e-11		3.59282e-11		3.55364e-11		3.55019e-11
3.64261e-11		3.46805e-11		3.54041e-11		3.6012e-11		3.62723e-11		3.44785e-11		3.42236e-11		3.43932e-11		3.40715e-11		3.44223e-11		3.43241e-11		3.42325e-11		3.43021e-11		3.49416e-11
3.42183e-11		3.56781e-11		3.54389e-11		3.50811e-11		3.42568e-11		3.66289e-11		3.62543e-11		3.62994e-11		3.60647e-11		3.58778e-11		3.59456e-11		3.65569e-11		3.61046e-11		3.47067e-11
3.6534e-11		3.57947e-11		3.6402e-11		3.66887e-11		3.64412e-11		3.41598e-11		3.39987e-11		3.43053e-11		3.49147e-11		3.49853e-11		3.45332e-11		3.42429e-11		3.41957e-11		3.5761e-11
3.43728e-11		3.52003e-11		3.47786e-11		3.46868e-11		3.43303e-11		3.64261e-11		3.65439e-11		3.63949e-11		3.54472e-11		3.49836e-11		3.5243e-11		3.58571e-11		3.63747e-11		3.39689e-11
3.6095e-11		3.65725e-11		3.69875e-11		3.6829e-11		3.58798e-11		3.44406e-11		3.4675e-11		3.42699e-11		3.53701e-11		3.60366e-11		3.55828e-11		3.46231e-11		3.40369e-11		3.6462e-11
3.51426e-11		3.4501e-11		3.47548e-11		3.48091e-11		3.52889e-11		3.56645e-11		3.52975e-11		3.58011e-11		3.44387e-11		3.4212e-11		3.42076e-11		3.48897e-11		3.56301e-11		3.41753e-11
3.55736e-11		3.67499e-11		3.62744e-11		3.64953e-11		3.50528e-11		3.54928e-11		3.53953e-11		3.52304e-11		3.6485e-11		3.61445e-11		3.63e-11		3.57523e-11		3.51229e-11		3.57147e-11
3.61043e-11		3.43979e-11		3.53627e-11		3.51792e-11		3.63511e-11		3.47322e-11		3.48537e-11		3.47911e-11		3.40457e-11		3.41711e-11		3.40591e-11		3.42283e-11		3.51101e-11		3.43207e-11
3.4619e-11		3.60151e-11		3.57432e-11		3.54652e-11		3.41336e-11		3.62188e-11		3.62407e-11		3.58781e-11		3.6386e-11		3.65036e-11		3.61841e-11		3.63539e-11		3.58162e-11		3.51981e-11
3.65921e-11		3.52487e-11		3.60774e-11		3.64444e-11		3.63305e-11		3.42e-11		3.43096e-11		3.41346e-11		3.45516e-11		3.45659e-11		3.42765e-11		3.39624e-11		3.4079e-11		3.53223e-11
3.45184e-11		3.54423e-11		3.45288e-11		3.45619e-11		3.4304e-11		3.67927e-11		3.65603e-11		3.60984e-11		3.57432e-11		3.56963e-11		3.56293e-11		3.59572e-11		3.63413e-11		3.38656e-11
3.63194e-11		3.64235e-11		3.64908e-11		3.68213e-11		3.63931e-11		3.41207e-11		3.44499e-11		3.41091e-11		3.53797e-11		3.54883e-11		3.53443e-11		3.38402e-11		3.42763e-11		3.61578e-11
3.47901e-11		3.48046e-11		3.44849e-11		3.45386e-11		3.43149e-11		3.58267e-11		3.62193e-11		3.59377e-11		3.51689e-11		3.45046e-11		3.4691e-11		3.53628e-11		3.61344e-11		3.41053e-11
3.57594e-11		3.66026e-11		3.66283e-11		3.66615e-11		3.55629e-11		3.52089e-11		3.49699e-11		3.47655e-11		3.62824e-11		3.59789e-11		3.58536e-11		3.51696e-11		3.46361e-11		3.63686e-11
3.53468e-11		3.45046e-11		3.46445e-11		3.51703e-11		3.60808e-11		3.54857e-11		3.49126e-11		3.52941e-11		3.43857e-11		3.40458e-11		3.42308e-11		3.47643e-11		3.53674e-11		3.4419e-11
3.51024e-11		3.67622e-11		3.58652e-11		3.60048e-11		3.47051e-11		3.57371e-11		3.58574e-11		3.55114e-11		3.65976e-11		3.65696e-11		3.65007e-11		3.5713e-11		3.52082e-11		3.55588e-11
3.63912e-11		3.48117e-11		3.56894e-11		3.56489e-11		3.62741e-11		3.44801e-11		3.43412e-11		3.44611e-11		3.43509e-11		3.42728e-11		3.40566e-11		3.44704e-11		3.45944e-11		3.49606e-11
3.424e-11		3.56153e-11		3.50388e-11		3.48626e-11		3.42653e-11		3.66697e-11		3.6534e-11		3.65449e-11		3.60479e-11		3.5835e-11		3.59396e-11		3.6361e-11		3.59901e-11		3.47659e-11
3.63793e-11		3.56473e-11		3.6693e-11		3.66733e-11		3.66444e-11		3.41523e-11		3.40444e-11		3.40606e-11		3.48636e-11		3.47387e-11		3.46033e-11		3.38743e-11		3.39425e-11		3.56115e-11
3.48044e-11		3.51556e-11		3.43128e-11		3.45415e-11		3.41739e-11		3.64028e-11		3.65268e-11		3.62461e-11		3.52723e-11		3.51827e-11		3.53015e-11		3.57761e-11		3.64156e-11		3.37417e-11
3.61982e-11		3.60652e-11		3.65088e-11		3.70406e-11		3.58124e-11		3.45319e-11		3.45338e-11		3.47409e-11		3.56899e-11		3.57853e-11		3.56207e-11		3.45769e-11		3.40627e-11		3.6497e-11
3.48191e-11		3.45076e-11		3.45231e-11		3.47998e-11		3.53375e-11		3.56443e-11		3.56385e-11		3.58381e-11		3.47308e-11		3.42789e-11		3.43546e-11		3.52702e-11		3.57261e-11		3.40567e-11
3.56506e-11		3.69559e-11		3.65269e-11		3.61372e-11		3.51866e-11		3.54725e-11		3.5251e-11		3.50567e-11		3.65937e-11		3.64854e-11		3.62145e-11		3.54766e-11		3.47402e-11		3.57576e-11
3.60021e-11		3.50693e-11		3.52185e-11		3.555e-11		3.62229e-11		3.46435e-11		3.4686e-11		3.51239e-11		3.39447e-11		3.39888e-11		3.40058e-11		3.46718e-11		3.49537e-11		3.43626e-11
3.47837e-11		3.60977e-11		3.55896e-11		3.54087e-11		3.44266e-11		3.6078e-11		3.64404e-11		3.60242e-11		3.64396e-11		3.60872e-11		3.64002e-11		3.60931e-11		3.57996e-11		3.52498e-11
3.65822e-11		3.52001e-11		3.60734e-11		3.64154e-11		3.64914e-11		3.43878e-11		3.3682e-11		3.42257e-11		3.43496e-11		3.43175e-11		3.42598e-11		3.39396e-11		3.42209e-11		3.49412e-11
3.43978e-11		3.51413e-11		3.48189e-11		3.46811e-11		3.4294e-11		3.64276e-11		3.66305e-11		3.62165e-11		3.57375e-11		3.56331e-11		3.56203e-11		3.63595e-11		3.63305e-11		3.45585e-11
3.64482e-11		3.61911e-11		3.6849e-11		3.70119e-11		3.61753e-11		3.43512e-11		3.44059e-11		3.40191e-11		3.50969e-11		3.54094e-11		3.53333e-11		3.4226e-11		3.40298e-11		3.59582e-11
3.44283e-11		3.44907e-11		3.46677e-11		3.43743e-11		3.51327e-11		3.60035e-11		3.59974e-11		3.59072e-11		3.49871e-11		3.47816e-11		3.50426e-11		3.56309e-11		3.64515e-11		3.40095e-11
3.58308e-11		3.66674e-11		3.65705e-11		3.65908e-11		3.53986e-11		3.52315e-11		3.47859e-11		3.47155e-11		3.60176e-11		3.61571e-11		3.58599e-11		3.51464e-11		3.43262e-11		3.62979e-11
3.5602e-11		3.45417e-11		3.46908e-11		3.50448e-11		3.55292e-11		3.53491e-11		3.51041e-11		3.5266e-11		3.41434e-11		3.38041e-11		3.42829e-11		3.49624e-11		3.56222e-11		3.40131e-11
3.50449e-11		3.62096e-11		3.59105e-11		3.58329e-11		3.47635e-11		3.58499e-11		3.58678e-11		3.5125e-11		3.64597e-11		3.63596e-11		3.63538e-11		3.58329e-11		3.53431e-11		3.58316e-11
3.61533e-11		3.49982e-11		3.57373e-11		3.60367e-11		3.62066e-11		3.43271e-11		3.42313e-11		3.45701e-11		3.43528e-11		3.41675e-11		3.40329e-11		3.39301e-11		3.45542e-11		3.47021e-11
3.45039e-11		3.58016e-11		3.51793e-11		3.50346e-11		3.42239e-11		3.65346e-11		3.64412e-11		3.62902e-11		3.626e-11		3.59535e-11		3.59843e-11		3.64754e-11		3.60758e-11		3.4948e-11
3.68017e-11		3.56505e-11		3.65722e-11		3.65334e-11		3.65162e-11		3.44098e-11		3.42154e-11		3.40392e-11		3.45077e-11		3.48247e-11		3.46432e-11		3.41258e-11		3.4221e-11		3.54506e-11
3.43088e-11		3.49007e-11		3.43288e-11		3.46242e-11		3.449e-11		3.64203e-11		3.64585e-11		3.65054e-11		3.57586e-11		3.53009e-11		3.53533e-11		3.59812e-11		3.62955e-11		3.40746e-11
3.63327e-11		3.6436e-11		3.68096e-11		3.68678e-11		3.56034e-11		3.43796e-11		3.42924e-11		3.43747e-11		3.56985e-11		3.55424e-11		3.53672e-11		3.46025e-11		3.4048e-11		3.6118e-11
3.48751e-11		3.42073e-11		3.45369e-11		3.49695e-11		3.54295e-11		3.56343e-11		3.56802e-11		3.56972e-11		3.4526e-11		3.42813e-11		3.46403e-11		3.51282e-11		3.56814e-11		3.36723e-11
3.58238e-11		3.66527e-11		3.6318e-11		3.60735e-11		3.53066e-11		3.53375e-11		3.56039e-11		3.48873e-11		3.62613e-11		3.63293e-11		3.63141e-11		3.51602e-11		3.45924e-11		3.60333e-11
3.58398e-11		3.44889e-11		3.55466e-11		3.57492e-11		3.61291e-11		3.49169e-11		3.52123e-11		3.50194e-11		3.42054e-11		3.40611e-11		3.37953e-11		3.4453e-11		3.50343e-11		3.42853e-11
3.46564e-11		3.61866e-11		3.54569e-11		3.55224e-11		3.42592e-11		3.64127e-11		3.58947e-11		3.59076e-11		3.64825e-11		3.6017e-11		3.61092e-11		3.60463e-11		3.56894e-11		3.55475e-11
3.64018e-11		3.54469e-11		3.60331e-11		3.64895e-11		3.66203e-11		3.41011e-11		3.43558e-11		3.4181e-11		3.43521e-11		3.43378e-11		3.4533e-11		3.42987e-11		3.43774e-11		3.49549e-11
3.43695e-11		3.52005e-11		3.49563e-11		3.47691e-11		3.40146e-11		3.63252e-11		3.65177e-11		3.61964e-11		3.57691e-11		3.57134e-11		3.58221e-11		3.65408e-11		3.65353e-11		3.4702e-11
3.65928e-11		3.61169e-11		3.70288e-11		3.67664e-11		3.61565e-11		3.43792e-11		3.41876e-11		3.40964e-11		3.49954e-11		3.51882e-11		3.49562e-11		3.44256e-11		3.39784e-11		3.58469e-11
3.49081e-11		3.43938e-11		3.45748e-11		3.46698e-11		3.51119e-11		3.6144e-11		3.6047e-11		3.64243e-11		3.50478e-11		3.49339e-11		3.46847e-11		3.56153e-11		3.6128e-11		3.40951e-11
3.57848e-11		3.66851e-11		3.68213e-11		3.66324e-11		3.55579e-11		3.49272e-11		3.46533e-11		3.46553e-11		3.6017e-11		3.60253e-11		3.59334e-11		3.51393e-11		3.42758e-11		3.62827e-11
3.56529e-11		3.44126e-11		3.4921e-11		3.54367e-11		3.58087e-11		3.541e-11		3.53932e-11		3.56681e-11		3.41686e-11		3.41047e-11		3.42266e-11		3.48727e-11		3.5572e-11		3.4105e-11
3.49761e-11		3.64065e-11		3.58024e-11		3.54946e-11		3.42857e-11		3.58741e-11		3.60566e-11		3.51023e-11		3.6261e-11		3.67501e-11		3.64302e-11		3.56244e-11		3.48971e-11		3.58369e-11
3.64966e-11		3.50052e-11		3.57107e-11		3.60924e-11		3.66541e-11		3.44617e-11		3.43234e-11		3.50174e-11		3.43787e-11		3.43717e-11		3.44023e-11		3.40853e-11		3.44123e-11		3.45763e-11
3.45011e-11		3.57325e-11		3.50739e-11		3.46904e-11		3.41008e-11		3.64923e-11		3.64318e-11		3.61361e-11		3.65664e-11		3.59674e-11		3.59971e-11		3.62991e-11		3.58565e-11		3.49751e-11
3.64335e-11		3.55672e-11		3.64553e-11		3.69151e-11		3.652e-11		3.42753e-11		3.3887e-11		3.41275e-11		3.45179e-11		3.45068e-11		3.4516e-11		3.41227e-11		3.38659e-11		3.55902e-11
3.47094e-11		3.48877e-11		3.43256e-11		3.46248e-11		3.46348e-11		3.65581e-11		3.63438e-11		3.63985e-11		3.5608e-11		3.50384e-11		3.52772e-11		3.6005e-11		3.60879e-11		3.41621e-11
3.60419e-11		3.68634e-11		3.67408e-11		3.67677e-11		3.57411e-11		3.41293e-11		3.43196e-11		3.42414e-11		3.57051e-11		3.56967e-11		3.55462e-11		3.45343e-11		3.42633e-11		3.57552e-11
3.50664e-11		3.43954e-11		3.46358e-11		3.45413e-11		3.54459e-11		3.56745e-11		3.60025e-11		3.60772e-11		3.47579e-11		3.43143e-11		3.43731e-11		3.52988e-11		3.58347e-11		3.41407e-11
3.57267e-11		3.65371e-11		3.62838e-11		3.60079e-11		3.49804e-11		3.54562e-11		3.5297e-11		3.47187e-11		3.61812e-11		3.62245e-11		3.59116e-11		3.5335e-11		3.45904e-11		3.63183e-11
3.58904e-11		3.43713e-11		3.54186e-11		3.57003e-11		3.63501e-11		3.51739e-11		3.49778e-11		3.49662e-11		3.41211e-11		3.41329e-11		3.4016e-11		3.43753e-11		3.51093e-11		3.41329e-11
3.47604e-11		3.60295e-11		3.54824e-11		3.51902e-11		3.45677e-11		3.65296e-11		3.62209e-11		3.59374e-11		3.64483e-11		3.62029e-11		3.63194e-11		3.60104e-11		3.5777e-11		3.53666e-11
3.64134e-11		3.52025e-11		3.61344e-11		3.6562e-11		3.64692e-11		3.43011e-11		3.41342e-11		3.44003e-11		3.41437e-11		3.45147e-11		3.42207e-11		3.40017e-11		3.44902e-11		3.50643e-11
3.4433e-11		3.52437e-11		3.46393e-11		3.43163e-11		3.40019e-11		3.65116e-11		3.6272e-11		3.61632e-11		3.6055e-11		3.57229e-11		3.55811e-11		3.63348e-11		3.61675e-11		3.46958e-11
3.67927e-11		3.64888e-11		3.67259e-11		3.69695e-11		3.59945e-11		3.43381e-11		3.44096e-11		3.44963e-11		3.51227e-11		3.4878e-11		3.50708e-11		3.41839e-11		3.42832e-11		3.55154e-11
3.45232e-11		3.47619e-11		3.42128e-11		3.45525e-11		3.49607e-11		3.599e-11		3.64144e-11		3.63696e-11		3.54328e-11		3.47818e-11		3.49199e-11		3.56782e-11		3.6465e-11		3.40355e-11
3.58023e-11		3.67466e-11		3.67016e-11		3.66056e-11		3.51767e-11		3.49602e-11		3.46628e-11		3.43583e-11		3.57342e-11		3.59339e-11		3.57329e-11		3.46445e-11		3.4263e-11		3.62283e-11
3.55292e-11		3.45024e-11		3.50527e-11		3.52581e-11		3.58968e-11		3.52928e-11		3.55374e-11		3.54501e-11		3.43384e-11		3.43974e-11		3.42082e-11		3.47773e-11		3.57339e-11		3.40836e-11
3.51689e-11		3.66465e-11		3.5833e-11		3.55879e-11		3.46965e-11		3.56999e-11		3.5596e-11		3.54122e-11		3.67094e-11		3.61936e-11		3.62351e-11		3.57997e-11		3.52515e-11		3.59321e-11
3.61259e-11		3.45132e-11		3.58224e-11		3.59293e-11		3.65375e-11		3.4201e-11		3.4689e-11		3.47941e-11		3.41559e-11		3.41277e-11		3.40271e-11		3.43529e-11		3.45294e-11		3.46348e-11
3.44571e-11		3.56275e-11		3.50957e-11		3.47683e-11		3.44171e-11		3.61174e-11		3.61836e-11		3.59802e-11		3.64756e-11		3.60835e-11		3.62045e-11		3.62014e-11		3.5878e-11		3.51884e-11
3.65402e-11		3.57552e-11		3.62745e-11		3.70709e-11		3.65253e-11		3.4282e-11		3.41291e-11		3.39834e-11		3.45826e-11		3.48282e-11		3.44789e-11		3.41086e-11		3.39897e-11		3.56998e-11
3.46936e-11		3.51261e-11		3.4308e-11		3.4463e-11		3.44448e-11		3.65198e-11		3.66467e-11		3.64309e-11		3.54979e-11		3.5248e-11		3.54016e-11		3.61046e-11		3.61996e-11		3.4138e-11
3.60571e-11		3.62341e-11		3.67779e-11		3.69431e-11		3.59338e-11		3.44153e-11		3.45759e-11		3.4046e-11		3.53401e-11		3.59272e-11		3.52742e-11		3.41403e-11		3.43223e-11		3.61203e-11
3.49457e-11		3.43831e-11		3.45788e-11		3.47336e-11		3.54812e-11		3.58146e-11		3.58185e-11		3.62896e-11		3.461e-11		3.45359e-11		3.44134e-11		3.51864e-11		3.60578e-11		3.3955e-11
3.54339e-11		3.66733e-11		3.62177e-11		3.57181e-11		3.4868e-11		3.53868e-11		3.50454e-11		3.48379e-11		3.59845e-11		3.60477e-11		3.61228e-11		3.5356e-11		3.46603e-11		3.63379e-11
3.62183e-11		3.45795e-11		3.54134e-11		3.60052e-11		3.63698e-11		3.51176e-11		3.5099e-11		3.53919e-11		3.44617e-11		3.39037e-11		3.42955e-11		3.44576e-11		3.51397e-11		3.39641e-11
3.46988e-11		3.62517e-11		3.54463e-11		3.52433e-11		3.42836e-11		3.5907e-11		3.57478e-11		3.54756e-11		3.62078e-11		3.65792e-11		3.63052e-11		3.6192e-11		3.56039e-11		3.55252e-11
3.65328e-11		3.4978e-11		3.64193e-11		3.65942e-11		3.6461e-11		3.43234e-11		3.44306e-11		3.44886e-11		3.41414e-11		3.41697e-11		3.41179e-11		3.41662e-11		3.43068e-11		3.49441e-11
3.43358e-11		3.54464e-11		3.43024e-11		3.44398e-11		3.43742e-11		3.66293e-11		3.65482e-11		3.61485e-11		3.56721e-11		3.60748e-11		3.58942e-11		3.64274e-11		3.59023e-11		3.49478e-11
3.65424e-11		3.60857e-11		3.67206e-11		3.70237e-11		3.60241e-11		3.42263e-11		3.38497e-11		3.39217e-11		3.51947e-11		3.51167e-11		3.4991e-11		3.42259e-11		3.41377e-11		3.56608e-11
3.45804e-11		3.46431e-11		3.45059e-11		3.48312e-11		3.47877e-11		3.61974e-11		3.64537e-11		3.63162e-11		3.5255e-11		3.53497e-11		3.51922e-11		3.58195e-11		3.65113e-11		3.3968e-11
3.59527e-11		3.68501e-11		3.66001e-11		3.65524e-11		3.5232e-11		3.50663e-11		3.46301e-11		3.45305e-11		3.59754e-11		3.57867e-11		3.53306e-11		3.49875e-11		3.41639e-11		3.60103e-11
3.54987e-11		3.43935e-11		3.49551e-11		3.52655e-11		3.58393e-11		3.56654e-11		3.54592e-11		3.58882e-11		3.41717e-11		3.42045e-11		3.42804e-11		3.50236e-11		3.55758e-11		3.39336e-11
3.51374e-11		3.68025e-11		3.57533e-11		3.52359e-11		3.46224e-11		3.5723e-11		3.54085e-11		3.51387e-11		3.67791e-11		3.65107e-11		3.60502e-11		3.55844e-11		3.51739e-11		3.60398e-11
3.61265e-11		3.48346e-11		3.5804e-11		3.61212e-11		3.63634e-11		3.46599e-11		3.45699e-11		3.48119e-11		3.36599e-11		3.40367e-11		3.39851e-11		3.41453e-11		3.47129e-11		3.46052e-11
3.46817e-11		3.59554e-11		3.49731e-11		3.47641e-11		3.40881e-11		3.66284e-11		3.61837e-11		3.59508e-11		3.64456e-11		3.60493e-11		3.59986e-11		3.63791e-11		3.5843e-11		3.49385e-11
3.68919e-11		3.58116e-11		3.66401e-11		3.68786e-11		3.659e-11		3.37213e-11		3.42117e-11		3.41924e-11		3.4484e-11		3.44435e-11		3.47581e-11		3.37806e-11		3.41222e-11		3.55724e-11
3.4056e-11		3.50414e-11		3.45278e-11		3.46527e-11		3.43175e-11		3.65223e-11		3.64256e-11		3.63975e-11		3.53564e-11		3.53663e-11		3.55698e-11		3.63061e-11		3.62889e-11		3.42103e-11
3.64068e-11		3.64322e-11		3.66902e-11		3.68419e-11		3.55634e-11		3.46037e-11		3.42926e-11		3.43073e-11		3.54355e-11		3.52996e-11		3.50443e-11		3.46672e-11		3.42038e-11		3.62732e-11
3.51393e-11		3.46548e-11		3.44825e-11		3.49076e-11		3.53453e-11		3.57147e-11		3.59226e-11		3.61785e-11		3.46958e-11		3.4344e-11		3.47616e-11		3.5455e-11		3.59638e-11		3.40213e-11
3.54372e-11		3.68975e-11		3.61369e-11		3.58481e-11		3.51981e-11		3.538e-11		3.48841e-11		3.45119e-11		3.61195e-11		3.61133e-11		3.61351e-11		3.51142e-11		3.46633e-11		3.59614e-11
3.60732e-11		3.46549e-11		3.55685e-11		3.5793e-11		3.59938e-11		3.509e-11		3.51223e-11		3.52944e-11		3.42237e-11		3.42807e-11		3.41178e-11		3.45245e-11		3.52431e-11		3.44459e-11
3.4922e-11		3.61537e-11		3.54023e-11		3.5094e-11		3.42898e-11		3.61245e-11		3.60015e-11		3.56697e-11		3.63118e-11		3.64727e-11		3.64115e-11		3.59166e-11		3.56239e-11		3.55766e-11
3.63191e-11		3.51778e-11		3.60713e-11		3.65838e-11		3.65841e-11		3.42924e-11		3.418e-11		3.44765e-11		3.43754e-11		3.44164e-11		3.43492e-11		3.42961e-11		3.43982e-11		3.47571e-11
3.42689e-11		3.53009e-11		3.46234e-11		3.47331e-11		3.42103e-11		3.62407e-11		3.63808e-11		3.58304e-11		3.60889e-11		3.56453e-11		3.60356e-11		3.63049e-11		3.57983e-11		3.4573e-11
3.65684e-11		3.59778e-11		3.6849e-11		3.69159e-11		3.62783e-11		3.45594e-11		3.39081e-11		3.42805e-11		3.45951e-11		3.52635e-11		3.46933e-11		3.43537e-11		3.39712e-11		3.58452e-11
3.44249e-11		3.45905e-11		3.42654e-11		3.47423e-11		3.48154e-11		3.60469e-11		3.62002e-11		3.64907e-11		3.52386e-11		3.52975e-11		3.49991e-11		3.57414e-11		3.64947e-11		3.4213e-11
3.58733e-11		3.66848e-11		3.64775e-11		3.64736e-11		3.51232e-11		3.49371e-11		3.46491e-11		3.4171e-11		3.58143e-11		3.5766e-11		3.55707e-11		3.485e-11		3.41483e-11		3.62638e-11
3.55179e-11		3.41667e-11		3.50997e-11		3.50442e-11		3.60803e-11		3.52175e-11		3.56248e-11		3.57354e-11		3.44335e-11		3.41469e-11		3.42528e-11		3.5321e-11		3.57447e-11		3.42889e-11
3.48754e-11		3.64311e-11		3.57716e-11		3.53559e-11		3.46013e-11		3.56433e-11		3.54466e-11		3.49865e-11		3.60759e-11		3.65373e-11		3.64581e-11		3.56756e-11		3.50842e-11		3.62494e-11
3.62213e-11		3.48234e-11		3.58438e-11		3.62172e-11		3.66816e-11		3.46427e-11		3.46172e-11		3.49438e-11		3.41917e-11		3.40719e-11		3.40279e-11		3.45048e-11		3.49622e-11		3.44064e-11
3.44003e-11		3.57728e-11		3.49237e-11		3.45393e-11		3.4488e-11		3.668e-11		3.61094e-11		3.57665e-11		3.64048e-11		3.63858e-11		3.6554e-11		3.60285e-11		3.5802e-11		3.50589e-11
3.68966e-11		3.58353e-11		3.63931e-11		3.69174e-11		3.66034e-11		3.42211e-11		3.41455e-11		3.41235e-11		3.40504e-11		3.47294e-11		3.42111e-11		3.44334e-11		3.39479e-11		3.55839e-11
3.44855e-11		3.50468e-11		3.47887e-11		3.44689e-11		3.42655e-11		3.64883e-11		3.66329e-11		3.67468e-11		3.55712e-11		3.54e-11		3.54985e-11		3.63444e-11		3.64749e-11		3.46438e-11
3.60497e-11		3.63037e-11		3.67448e-11		3.65652e-11		3.56407e-11		3.47087e-11		3.40355e-11		3.41567e-11		3.52295e-11		3.5433e-11		3.50627e-11		3.44062e-11		3.40093e-11		3.55838e-11
3.48167e-11		3.44385e-11		3.48203e-11		3.51789e-11		3.53463e-11		3.59279e-11		3.57316e-11		3.60965e-11		3.49925e-11		3.49585e-11		3.4757e-11		3.54203e-11		3.62384e-11		3.4082e-11
3.54396e-11		3.68989e-11		3.56459e-11		3.59076e-11		3.4881e-11		3.50587e-11		3.5085e-11		3.45706e-11		3.60288e-11		3.63184e-11		3.56652e-11		3.50214e-11		3.43162e-11		3.61893e-11
3.60264e-11		3.43794e-11		3.54764e-11		3.6001e-11		3.62485e-11		3.50765e-11		3.5229e-11		3.54098e-11		3.45739e-11		3.42946e-11		3.42598e-11		3.49148e-11		3.52405e-11		3.4263e-11
3.46268e-11		3.61567e-11		3.51022e-11		3.46894e-11		3.41788e-11		3.60894e-11		3.59158e-11		3.54494e-11		3.62793e-11		3.65569e-11		3.63798e-11		3.58161e-11		3.5545e-11		3.56699e-11
3.62407e-11		3.53513e-11		3.63147e-11		3.65505e-11		3.6537e-11		3.41677e-11		3.43125e-11		3.43429e-11		3.43465e-11		3.40099e-11		3.40894e-11		3.40678e-11		3.44674e-11		3.49956e-11
3.43334e-11		3.52474e-11		3.44859e-11		3.449e-11		3.45402e-11		3.64909e-11		3.67128e-11		3.61729e-11		3.63476e-11		3.58134e-11		3.61581e-11		3.61898e-11		3.59391e-11		3.47212e-11
3.66879e-11		3.59099e-11		3.71239e-11		3.68667e-11		3.61749e-11		3.43701e-11		3.40685e-11		3.40853e-11		3.46761e-11		3.48176e-11		3.46405e-11		3.40675e-11		3.40648e-11		3.55795e-11
3.45312e-11		3.47141e-11		3.42026e-11		3.45051e-11		3.48882e-11		3.62186e-11		3.6301e-11		3.68036e-11		3.55651e-11		3.51034e-11		3.52324e-11		3.60051e-11		3.64058e-11		3.39007e-11
3.57833e-11		3.68622e-11		3.63362e-11		3.65147e-11		3.51943e-11		3.4958e-11		3.45696e-11		3.40055e-11		3.56505e-11		3.55823e-11		3.55571e-11		3.47421e-11		3.41306e-11		3.65015e-11
3.56712e-11		3.43478e-11		3.48799e-11		3.55095e-11		3.61868e-11		3.55808e-11		3.5486e-11		3.59236e-11		3.43854e-11		3.44994e-11		3.44482e-11		3.52657e-11		3.57305e-11		3.41225e-11
3.48951e-11		3.66771e-11		3.5758e-11		3.52831e-11		3.44034e-11		3.56246e-11		3.51114e-11		3.50336e-11		3.626e-11		3.62191e-11		3.63427e-11		3.5532e-11		3.49183e-11		3.60659e-11
3.60506e-11		3.46653e-11		3.64561e-11		3.61589e-11		3.65564e-11		3.49162e-11		3.48148e-11		3.50299e-11		3.40473e-11		3.40979e-11		3.39317e-11		3.44832e-11		3.52385e-11		3.45109e-11
3.44987e-11		3.56201e-11		3.47797e-11		3.44863e-11		3.43261e-11		3.64073e-11		3.61115e-11		3.57001e-11		3.67272e-11		3.66777e-11		3.64544e-11		3.60757e-11		3.57674e-11		3.53745e-11
3.68326e-11		3.56609e-11		3.63794e-11		3.66022e-11		3.64577e-11		3.42855e-11		3.41107e-11		3.45809e-11		3.43257e-11		3.4321e-11		3.43387e-11		3.39631e-11		3.42554e-11		3.51088e-11
3.44201e-11		3.49634e-11		3.44969e-11		3.46707e-11		3.44832e-11		3.65675e-11		3.63801e-11		3.67684e-11		3.57108e-11		3.55178e-11		3.56471e-11		3.64039e-11		3.62542e-11		3.45697e-11
3.63757e-11		3.64351e-11		3.68349e-11		3.65002e-11		3.55232e-11		3.44759e-11		3.45487e-11		3.41301e-11		3.49262e-11		3.52017e-11		3.50781e-11		3.44507e-11		3.4139e-11		3.59866e-11
3.47869e-11		3.45898e-11		3.45517e-11		3.4958e-11		3.53588e-11		3.56549e-11		3.60547e-11		3.637e-11		3.4808e-11		3.5053e-11		3.48052e-11		3.56935e-11		3.6359e-11		3.38427e-11
3.53152e-11		3.69096e-11		3.61126e-11		3.5765e-11		3.51022e-11		3.49819e-11		3.47493e-11		3.44732e-11		3.61453e-11		3.58313e-11		3.58117e-11		3.49481e-11		3.42611e-11		3.62959e-11
3.60897e-11		3.43805e-11		3.54018e-11		3.58262e-11		3.6241e-11		3.5182e-11		3.54977e-11		3.5555e-11		3.41742e-11		3.40018e-11		3.4124e-11		3.4961e-11		3.53677e-11		3.42515e-11
3.46367e-11		3.61208e-11		3.55024e-11		3.53104e-11		3.43622e-11		3.61931e-11		3.58521e-11		3.5564e-11		3.63421e-11		3.64939e-11		3.62658e-11		3.64228e-11		3.51203e-11		3.58288e-11
3.66149e-11		3.51454e-11		3.6355e-11		3.63147e-11		3.63668e-11		3.41917e-11		3.44906e-11		3.50692e-11		3.47331e-11		3.41782e-11		3.42881e-11		3.41822e-11		3.4757e-11		3.46709e-11
3.45188e-11		3.52742e-11		3.42959e-11		3.42843e-11		3.40678e-11		3.64762e-11		3.65198e-11		3.60807e-11		3.6354e-11		3.59298e-11		3.60925e-11		3.62579e-11		3.59859e-11		3.49062e-11
3.65353e-11		3.63058e-11		3.68147e-11		3.68172e-11		3.63774e-11		3.43487e-11		3.41464e-11		3.42277e-11		3.44384e-11		3.49133e-11		3.46438e-11		3.4243e-11		3.405e-11		3.55772e-11
3.48044e-11		3.47365e-11		3.45946e-11		3.46848e-11		3.48109e-11		3.63872e-11		3.62011e-11		3.63914e-11		3.53526e-11		3.51971e-11		3.52405e-11		3.60194e-11		3.6397e-11		3.42783e-11
3.58083e-11		3.66074e-11		3.62717e-11		3.62754e-11		3.53848e-11		3.46086e-11		3.47008e-11		3.41937e-11		3.567e-11		3.56075e-11		3.53218e-11		3.49682e-11		3.39904e-11		3.60085e-11
3.55115e-11		3.44222e-11		3.53378e-11		3.54583e-11		3.57125e-11		3.53959e-11		3.59566e-11		3.60478e-11		3.46022e-11		3.45695e-11		3.44598e-11		3.5371e-11		3.57963e-11		3.42039e-11
3.48665e-11		3.63904e-11		3.57935e-11		3.52606e-11		3.4373e-11		3.56236e-11		3.51592e-11		3.51851e-11		3.62907e-11		3.63505e-11		3.63373e-11		3.54234e-11		3.45195e-11		3.60993e-11
3.64455e-11		3.46173e-11		3.58777e-11		3.65109e-11		3.67595e-11		3.49025e-11		3.50618e-11		3.53329e-11		3.42195e-11		3.39455e-11		3.39427e-11		3.44635e-11		3.50478e-11		3.44187e-11
3.428e-11		3.5812e-11		3.4747e-11		3.45582e-11		3.41007e-11		3.62444e-11		3.61184e-11		3.5622e-11		3.65264e-11		3.64627e-11		3.64501e-11		3.61401e-11		3.54016e-11		3.51217e-11
3.65559e-11		3.57321e-11		3.65861e-11		3.72754e-11		3.64461e-11		3.4625e-11		3.39132e-11		3.4298e-11		3.43945e-11		3.4554e-11		3.43361e-11		3.3603e-11		3.44374e-11		3.50582e-11
3.45738e-11		3.50935e-11		3.44332e-11		3.4614e-11		3.47084e-11		3.67028e-11		3.64164e-11		3.65626e-11		3.55527e-11		3.57759e-11		3.56743e-11		3.6094e-11		3.61224e-11		3.46582e-11
3.62334e-11		3.63479e-11		3.66993e-11		3.68533e-11		3.58696e-11		3.44713e-11		3.42827e-11		3.37617e-11		3.5295e-11		3.4849e-11		3.49562e-11		3.45177e-11		3.3881e-11		3.5933e-11
3.50143e-11		3.43783e-11		3.48865e-11		3.50039e-11		3.55077e-11		3.59591e-11		3.61604e-11		3.61953e-11		3.50854e-11		3.47194e-11		3.4852e-11		3.5534e-11		3.61504e-11		3.40104e-11
3.54303e-11		3.68848e-11		3.58438e-11		3.59895e-11		3.48618e-11		3.49726e-11		3.48657e-11		3.47545e-11		3.58116e-11		3.6022e-11		3.59287e-11		3.49766e-11		3.43391e-11		3.6177e-11
3.61096e-11		3.46031e-11		3.57392e-11		3.60807e-11		3.62398e-11		3.50496e-11		3.50566e-11		3.56298e-11		3.41044e-11		3.41153e-11		3.40881e-11		3.47075e-11		3.55647e-11		3.39973e-11
3.44397e-11		3.63665e-11		3.51856e-11		3.52037e-11		3.42411e-11		3.63146e-11		3.56689e-11		3.49092e-11		3.62953e-11		3.62952e-11		3.63891e-11		3.60511e-11		3.49549e-11		3.56918e-11
3.67251e-11		3.5352e-11		3.61838e-11		3.66184e-11		3.67049e-11		3.42716e-11		3.45713e-11		3.48105e-11		3.39663e-11		3.39743e-11		3.40869e-11		3.41422e-11		3.45463e-11		3.49001e-11
3.40077e-11		3.52966e-11		3.46205e-11		3.49333e-11		3.41202e-11		3.65915e-11		3.64589e-11		3.62102e-11		3.62255e-11		3.61529e-11		3.60709e-11		3.61653e-11		3.56715e-11		3.48696e-11
3.6433e-11		3.60563e-11		3.68056e-11		3.70651e-11		3.59613e-11		3.42206e-11		3.40473e-11		3.38554e-11		3.46862e-11		3.47432e-11		3.43334e-11		3.41449e-11		3.41061e-11		3.5701e-11
3.49345e-11		3.42609e-11		3.46275e-11		3.45614e-11		3.47565e-11		3.63382e-11		3.65382e-11		3.66054e-11		3.56559e-11		3.55864e-11		3.53598e-11		3.60579e-11		3.62393e-11		3.4175e-11
3.57867e-11		3.66949e-11		3.6126e-11		3.61629e-11		3.52007e-11		3.48123e-11		3.4506e-11		3.43462e-11		3.53293e-11		3.60095e-11		3.55853e-11		3.43524e-11		3.43209e-11		3.61884e-11
3.54945e-11		3.43236e-11		3.52074e-11		3.52908e-11		3.58755e-11		3.54763e-11		3.56929e-11		3.59348e-11		3.4785e-11		3.46886e-11		3.46572e-11		3.52203e-11		3.58698e-11		3.39388e-11
3.50101e-11		3.68746e-11		3.55637e-11		3.54757e-11		3.4424e-11		3.58969e-11		3.5221e-11		3.47057e-11		3.59197e-11		3.58718e-11		3.61473e-11		3.55744e-11		3.45127e-11		3.59622e-11
3.65841e-11		3.46543e-11		3.5684e-11		3.62462e-11		3.65743e-11		3.42909e-11		3.4851e-11		3.53267e-11		3.4245e-11		3.42867e-11		3.38078e-11		3.46669e-11		3.54819e-11		3.4585e-11
3.45176e-11		3.56772e-11		3.48933e-11		3.45974e-11		3.40971e-11		3.62919e-11		3.58958e-11		3.60099e-11		3.67321e-11		3.6365e-11		3.62998e-11		3.62072e-11		3.54023e-11		3.53042e-11
3.6806e-11		3.55217e-11		3.69797e-11		3.64127e-11		3.60489e-11		3.4332e-11		3.42787e-11		3.45294e-11		3.40347e-11		3.43085e-11		3.44394e-11		3.40916e-11		3.46297e-11		3.52546e-11
3.46805e-11		3.49175e-11		3.46425e-11		3.49307e-11		3.48458e-11		3.674e-11		3.63321e-11		3.62983e-11		3.59015e-11		3.59091e-11		3.57531e-11		3.64245e-11		3.62416e-11		3.45753e-11
3.61373e-11		3.65478e-11		3.67792e-11		3.67433e-11		3.58382e-11		3.45178e-11		3.43415e-11		3.43746e-11		3.50398e-11		3.49972e-11		3.51885e-11		3.43524e-11		3.40338e-11		3.57943e-11
3.50517e-11		3.4093e-11		3.48947e-11		3.49622e-11		3.53953e-11		3.59203e-11		3.62517e-11		3.63861e-11		3.51438e-11		3.50507e-11		3.48982e-11		3.54914e-11		3.61118e-11		3.4097e-11
3.51827e-11		3.61605e-11		3.60087e-11		3.57706e-11		3.52604e-11		3.53112e-11		3.47721e-11		3.42421e-11		3.62e-11		3.58165e-11		3.57856e-11		3.47702e-11		3.42362e-11		3.62629e-11
3.60964e-11		3.437e-11		3.54575e-11		3.60163e-11		3.6029e-11		3.4885e-11		3.54299e-11		3.57723e-11		3.44659e-11		3.41916e-11		3.38516e-11		3.46367e-11		3.56974e-11		3.41629e-11
3.46132e-11		3.59669e-11		3.54335e-11		3.51261e-11		3.44625e-11		3.62904e-11		3.56208e-11		3.53462e-11		3.6405e-11		3.62494e-11		3.63266e-11		3.59581e-11		3.4993e-11		3.58173e-11
3.66793e-11		3.50432e-11		3.64676e-11		3.67057e-11		3.66091e-11		3.43443e-11		3.46009e-11		3.46257e-11		3.39637e-11		3.39602e-11		3.38685e-11		3.40637e-11		3.46591e-11		3.47327e-11
3.44247e-11		3.5321e-11		3.45479e-11		3.43563e-11		3.453e-11		3.65749e-11		3.6503e-11		3.59732e-11		3.61526e-11		3.65445e-11		3.62836e-11		3.6134e-11		3.54656e-11		3.47267e-11
3.67802e-11		3.62308e-11		3.68662e-11		3.6625e-11		3.60672e-11		3.42632e-11		3.42335e-11		3.42782e-11		3.4625e-11		3.42724e-11		3.42848e-11		3.41629e-11		3.43404e-11		3.53905e-11
3.48103e-11		3.44887e-11		3.44225e-11		3.49225e-11		3.5042e-11		3.61568e-11		3.66601e-11		3.62536e-11		3.54726e-11		3.5326e-11		3.5183e-11		3.60412e-11		3.63316e-11		3.40815e-11
3.58194e-11		3.65651e-11		3.66297e-11		3.63884e-11		3.52545e-11		3.48804e-11		3.44663e-11		3.39558e-11		3.53056e-11		3.55785e-11		3.50523e-11		3.42944e-11		3.41706e-11		3.619e-11
3.56031e-11		3.46999e-11		3.52271e-11		3.54658e-11		3.59567e-11		3.53333e-11		3.58905e-11		3.61148e-11		3.48115e-11		3.45517e-11		3.47618e-11		3.55069e-11		3.64097e-11		3.40507e-11
3.47859e-11		3.64078e-11		3.53715e-11		3.55537e-11		3.43943e-11		3.57783e-11		3.50836e-11		3.50345e-11		3.63359e-11		3.61878e-11		3.60281e-11		3.55046e-11		3.45592e-11		3.6267e-11
3.64438e-11		3.46568e-11		3.59714e-11		3.66515e-11		3.62513e-11		3.43686e-11		3.50537e-11		3.47714e-11		3.42068e-11		3.42099e-11		3.40244e-11		3.45607e-11		3.55369e-11		3.41301e-11
3.42925e-11		3.58004e-11		3.47333e-11		3.46211e-11		3.4295e-11		3.64112e-11		3.61771e-11		3.57842e-11		3.64231e-11		3.67682e-11		3.64005e-11		3.60889e-11		3.52776e-11		3.52307e-11
3.65749e-11		3.59499e-11		3.67557e-11		3.69596e-11		3.65861e-11		3.40718e-11		3.39503e-11		3.43492e-11		3.43612e-11		3.41701e-11		3.40388e-11		3.3996e-11		3.46897e-11		3.49433e-11
3.42941e-11		3.50839e-11		3.41823e-11		3.45214e-11		3.47348e-11		3.63048e-11		3.63187e-11		3.6505e-11		3.61791e-11		3.59535e-11		3.5807e-11		3.64054e-11		3.60909e-11		3.47207e-11
3.62036e-11		3.63425e-11		3.6704e-11		3.65766e-11		3.56261e-11		3.44717e-11		3.43865e-11		3.37926e-11		3.47998e-11		3.50284e-11		3.46696e-11		3.40343e-11		3.412e-11		3.57378e-11
3.5115e-11		3.45483e-11		3.47909e-11		3.49295e-11		3.57121e-11		3.58698e-11		3.65383e-11		3.6217e-11		3.53131e-11		3.53874e-11		3.50982e-11		3.57653e-11		3.62707e-11		3.41133e-11
3.56004e-11		3.66508e-11		3.62042e-11		3.60703e-11		3.49108e-11		3.53214e-11		3.48455e-11		3.45991e-11		3.59712e-11		3.58385e-11		3.55606e-11		3.51519e-11		3.42504e-11		3.61383e-11
3.60903e-11		3.46448e-11		3.59136e-11		3.58531e-11		3.62106e-11		3.49254e-11		3.54935e-11		3.58867e-11		3.462e-11		3.43127e-11		3.4397e-11		3.51918e-11		3.57171e-11		3.40782e-11
3.45546e-11		3.60873e-11		3.50557e-11		3.50336e-11		3.42559e-11		3.62439e-11		3.54738e-11		3.49769e-11		3.64418e-11		3.70096e-11		3.65765e-11		3.57961e-11		3.4415e-11		3.60871e-11
3.66099e-11		3.54013e-11		3.62598e-11		3.68707e-11		3.6618e-11		3.44734e-11		3.44424e-11		3.49582e-11		3.40607e-11		3.43218e-11		3.40865e-11		3.40685e-11		3.50014e-11		3.47066e-11
3.4594e-11		3.53989e-11		3.42194e-11		3.44848e-11		3.43253e-11		3.62625e-11		3.66348e-11		3.59757e-11		3.64637e-11		3.62168e-11		3.61875e-11		3.66866e-11		3.54213e-11		3.50528e-11
3.6665e-11		3.61582e-11		3.68122e-11		3.67856e-11		3.59623e-11		3.41762e-11		3.39872e-11		3.43265e-11		3.43722e-11		3.45073e-11		3.45827e-11		3.40734e-11		3.4535e-11		3.57528e-11
3.48275e-11		3.47775e-11		3.43627e-11		3.48478e-11		3.53022e-11		3.63193e-11		3.64348e-11		3.63844e-11		3.58065e-11		3.59245e-11		3.55616e-11		3.61578e-11		3.63169e-11		3.42809e-11
3.59593e-11		3.68277e-11		3.63066e-11		3.62088e-11		3.52889e-11		3.45978e-11		3.43922e-11		3.42892e-11		3.48236e-11		3.53108e-11		3.52218e-11		3.45874e-11		3.42287e-11		3.59774e-11
3.57325e-11		3.43626e-11		3.52782e-11		3.53646e-11		3.62217e-11		3.55042e-11		3.58349e-11		3.62333e-11		3.50729e-11		3.49418e-11		3.42574e-11		3.56139e-11		3.63277e-11		3.41334e-11
3.51403e-11		3.66338e-11		3.5659e-11		3.56589e-11		3.44767e-11		3.57062e-11		3.52363e-11		3.46415e-11		3.60596e-11		3.61938e-11		3.59206e-11		3.51669e-11		3.43688e-11		3.60849e-11
3.60657e-11		3.48502e-11		3.64726e-11		3.66534e-11		3.64816e-11		3.44919e-11		3.51486e-11		3.53614e-11		3.43136e-11		3.43365e-11		3.37424e-11		3.46245e-11		3.54835e-11		3.42698e-11
3.45825e-11		3.56918e-11		3.47224e-11		3.46761e-11		3.39733e-11		3.61376e-11		3.61428e-11		3.57748e-11		3.66256e-11		3.61687e-11		3.65491e-11		3.61486e-11		3.52347e-11		3.53836e-11
3.68474e-11		3.58518e-11		3.67133e-11		3.66962e-11		3.65273e-11		3.44429e-11		3.41839e-11		3.45126e-11		3.40402e-11		3.45163e-11		3.4207e-11		3.40907e-11		3.48956e-11		3.52167e-11
3.43573e-11		3.50703e-11		3.44236e-11		3.46777e-11		3.47374e-11		3.6705e-11		3.64555e-11		3.61419e-11		3.61803e-11		3.6323e-11		3.57787e-11		3.6077e-11		3.57274e-11		3.42959e-11
3.59809e-11		3.65128e-11		3.66089e-11		3.66354e-11		3.56701e-11		3.44079e-11		3.40778e-11		3.45592e-11		3.46917e-11		3.46463e-11		3.49668e-11		3.44436e-11		3.382e-11		3.59327e-11
3.50828e-11		3.41553e-11		3.46697e-11		3.51701e-11		3.54159e-11		3.59608e-11		3.59614e-11		3.64271e-11		3.55908e-11		3.53206e-11		3.51204e-11		3.58366e-11		3.6504e-11		3.42469e-11
3.52574e-11		3.6702e-11		3.59159e-11		3.55443e-11		3.48722e-11		3.51778e-11		3.48296e-11		3.4185e-11		3.56465e-11		3.58513e-11		3.57487e-11		3.522e-11		3.39683e-11		3.63306e-11
3.61247e-11		3.46491e-11		3.57109e-11		3.56717e-11		3.62067e-11		3.52127e-11		3.54545e-11		3.58647e-11		3.44834e-11		3.40835e-11		3.42211e-11		3.49764e-11		3.60869e-11		3.39354e-11
3.46945e-11		3.61671e-11		3.53496e-11		3.4834e-11		3.41014e-11		3.59714e-11		3.5624e-11		3.49835e-11		3.61194e-11		3.64116e-11		3.6401e-11		3.58392e-11		3.4611e-11		3.56149e-11
3.64527e-11		3.52635e-11		3.67658e-11		3.64784e-11		3.65944e-11		3.42629e-11		3.47649e-11		3.48694e-11		3.41683e-11		3.41811e-11		3.39305e-11		3.4269e-11		3.53552e-11		3.47917e-11
3.41978e-11		3.53124e-11		3.44047e-11		3.45402e-11		3.42055e-11		3.65337e-11		3.65778e-11		3.57988e-11		3.66733e-11		3.61e-11		3.64497e-11		3.63452e-11		3.55176e-11		3.50091e-11
3.67879e-11		3.61102e-11		3.67024e-11		3.68572e-11		3.5979e-11		3.4185e-11		3.39102e-11		3.42212e-11		3.44421e-11		3.43641e-11		3.41724e-11		3.38172e-11		3.42103e-11		3.5365e-11
3.47124e-11		3.45211e-11		3.44967e-11		3.47485e-11		3.48828e-11		3.63081e-11		3.64958e-11		3.69004e-11		3.59335e-11		3.56137e-11		3.55634e-11		3.59986e-11		3.60537e-11		3.44207e-11
3.58813e-11		3.6763e-11		3.62689e-11		3.63781e-11		3.5725e-11		3.45977e-11		3.47555e-11		3.38562e-11		3.52433e-11		3.51817e-11		3.51983e-11		3.42893e-11		3.38731e-11		3.59901e-11
3.56436e-11		3.47323e-11		3.53368e-11		3.52683e-11		3.59618e-11		3.54774e-11		3.59803e-11		3.59828e-11		3.49833e-11		3.48939e-11		3.47359e-11		3.52112e-11		3.64291e-11		3.38301e-11
3.50213e-11		3.63328e-11		3.53515e-11		3.53008e-11		3.45999e-11		3.56586e-11		3.51176e-11		3.46284e-11		3.58691e-11		3.64942e-11		3.60637e-11		3.5221e-11		3.41121e-11		3.58914e-11
3.64743e-11		3.48131e-11		3.62889e-11		3.65686e-11		3.64196e-11		3.48232e-11		3.47538e-11		3.54554e-11		3.4315e-11		3.43249e-11		3.41184e-11		3.45312e-11		3.57276e-11		3.42321e-11
3.45268e-11		3.57616e-11		3.46336e-11		3.43687e-11		3.4062e-11		3.61575e-11		3.60221e-11		3.51652e-11		3.65625e-11		3.60214e-11		3.63261e-11		3.59307e-11		3.51559e-11		3.57567e-11
3.64491e-11		3.58858e-11		3.70365e-11		3.65291e-11		3.62626e-11		3.43804e-11		3.41822e-11		3.47576e-11		3.41524e-11		3.44509e-11		3.38071e-11		3.42358e-11		3.4953e-11		3.51733e-11
3.45355e-11		3.48165e-11		3.43784e-11		3.45607e-11		3.44719e-11		3.66395e-11		3.62618e-11		3.61187e-11		3.60844e-11		3.60326e-11		3.61414e-11		3.66047e-11		3.57069e-11		3.47314e-11
3.62765e-11		3.66613e-11		3.69125e-11		3.69149e-11		3.57275e-11		3.45921e-11		3.42341e-11		3.41842e-11		3.46574e-11		3.47904e-11		3.46908e-11		3.42956e-11		3.39069e-11		3.56844e-11
3.50637e-11		3.44478e-11		3.51032e-11		3.49837e-11		3.51992e-11		3.59701e-11		3.63762e-11		3.63805e-11		3.55828e-11		3.53327e-11		3.53537e-11		3.58161e-11		3.65794e-11		3.39608e-11
3.53374e-11		3.69117e-11		3.5855e-11		3.59058e-11		3.47492e-11		3.52964e-11		3.46386e-11		3.42857e-11		3.55645e-11		3.56188e-11		3.53794e-11		3.49986e-11		3.39904e-11		3.62136e-11
3.61052e-11		3.46223e-11		3.56143e-11		3.58728e-11		3.62775e-11		3.52647e-11		3.55871e-11		3.58369e-11		3.44781e-11		3.4508e-11		3.43616e-11		3.49756e-11		3.60374e-11		3.40416e-11
3.42693e-11		3.59211e-11		3.50668e-11		3.49264e-11		3.42121e-11		3.59501e-11		3.59415e-11		3.48703e-11		3.59267e-11		3.62297e-11		3.62262e-11		3.57677e-11		3.45584e-11		3.60226e-11
3.69496e-11		3.54457e-11		3.62596e-11		3.64913e-11		3.67029e-11		3.43123e-11		3.47226e-11		3.49887e-11		3.44366e-11		3.39788e-11		3.40843e-11		3.41208e-11		3.52721e-11		3.44811e-11
3.42517e-11		3.53772e-11		3.46772e-11		3.4472e-11		3.4483e-11		3.68104e-11		3.60877e-11		3.60117e-11		3.68977e-11		3.62706e-11		3.64325e-11		3.64429e-11		3.53036e-11		3.50566e-11
3.63852e-11		3.61302e-11		3.68456e-11		3.66417e-11		3.60234e-11		3.40455e-11		3.42719e-11		3.43272e-11		3.4264e-11		3.46441e-11		3.42264e-11		3.38139e-11		3.44933e-11		3.53646e-11
3.44811e-11		3.45502e-11		3.46729e-11		3.49163e-11		3.52162e-11		3.62299e-11		3.64675e-11		3.60753e-11		3.60093e-11		3.56882e-11		3.55645e-11		3.61885e-11		3.60363e-11		3.415e-11
3.60047e-11		3.70041e-11		3.64098e-11		3.6247e-11		3.51976e-11		3.47312e-11		3.43354e-11		3.43051e-11		3.51055e-11		3.50699e-11		3.47931e-11		3.44324e-11		3.43001e-11		3.62955e-11
3.57289e-11		3.44936e-11		3.53987e-11		3.53155e-11		3.59355e-11		3.54912e-11		3.59179e-11		3.62117e-11		3.49345e-11		3.4773e-11		3.47841e-11		3.54564e-11		3.6534e-11		3.40786e-11
3.48348e-11		3.63791e-11		3.5385e-11		3.55844e-11		3.42877e-11		3.55716e-11		3.51354e-11		3.42497e-11		3.5813e-11		3.61085e-11		3.62001e-11		3.51061e-11		3.38e-11		3.60743e-11
3.65624e-11		3.48282e-11		3.62827e-11		3.64548e-11		3.6569e-11		3.43989e-11		3.53155e-11		3.53766e-11		3.42405e-11		3.42113e-11		3.42751e-11		3.4397e-11		3.56832e-11		3.4044e-11
3.44637e-11		3.57834e-11		3.46381e-11		3.45812e-11		3.42451e-11		3.63118e-11		3.62541e-11		3.56548e-11		3.63368e-11		3.5992e-11		3.63629e-11		3.58895e-11		3.47788e-11		3.54436e-11
3.66305e-11		3.56544e-11		3.658e-11		3.72528e-11		3.64344e-11		3.41859e-11		3.42493e-11		3.47549e-11		3.43666e-11		3.41855e-11		3.43045e-11		3.4373e-11		3.5095e-11		3.48462e-11
3.46318e-11		3.47682e-11		3.44661e-11		3.46831e-11		3.47191e-11		3.66002e-11		3.65478e-11		3.59213e-11		3.64588e-11		3.58531e-11		3.63016e-11		3.59183e-11		3.53858e-11		3.46533e-11
3.62352e-11		3.63856e-11		3.69065e-11		3.68053e-11		3.52945e-11		3.4377e-11		3.40486e-11		3.40814e-11		3.44431e-11		3.47505e-11		3.45529e-11		3.41156e-11		3.44198e-11		3.56631e-11
3.49424e-11		3.46294e-11		3.51876e-11		3.50539e-11		3.5588e-11		3.60651e-11		3.63356e-11		3.62694e-11		3.57175e-11		3.527e-11		3.51096e-11		3.57747e-11		3.61491e-11		3.42095e-11
3.54993e-11		3.67539e-11		3.57343e-11		3.59421e-11		3.48763e-11		3.51759e-11		3.48599e-11		3.42399e-11		3.55956e-11		3.58237e-11		3.5174e-11		3.48192e-11		3.40562e-11		3.61542e-11
3.61627e-11		3.4488e-11		3.59249e-11		3.60065e-11		3.61379e-11		3.52708e-11		3.54525e-11		3.58202e-11		3.46421e-11		3.44443e-11		3.46843e-11		3.52116e-11		3.60697e-11		3.37111e-11
3.46331e-11		3.58739e-11		3.49583e-11		3.48524e-11		3.42949e-11		3.61147e-11		3.54006e-11		3.47808e-11		3.60001e-11		3.63237e-11		3.61303e-11		3.54841e-11		3.45652e-11		3.60311e-11
3.65654e-11		3.53857e-11		3.64726e-11		3.65066e-11		3.66928e-11		3.42041e-11		3.46316e-11		3.47828e-11		3.41765e-11		3.40345e-11		3.40221e-11		3.44076e-11		3.56302e-11		3.43869e-11
3.44837e-11		3.51282e-11		3.44418e-11		3.46167e-11		3.427e-11		3.63113e-11		3.63467e-11		3.59293e-11		3.665e-11		3.63078e-11		3.62128e-11		3.58974e-11		3.52241e-11		3.52089e-11
3.64276e-11		3.65258e-11		3.66309e-11		3.70556e-11		3.5984e-11		3.412e-11		3.42615e-11		3.4473e-11		3.45808e-11		3.44761e-11		3.4219e-11		3.41653e-11		3.47024e-11		3.55213e-11
3.46168e-11		3.48009e-11		3.48591e-11		3.4622e-11		3.52362e-11		3.6447e-11		3.64774e-11		3.59793e-11		3.60971e-11		3.58975e-11		3.55368e-11		3.64002e-11		3.58218e-11		3.4259e-11
3.58891e-11		3.68249e-11		3.61471e-11		3.61001e-11		3.54173e-11		3.45303e-11		3.42472e-11		3.43128e-11		3.49333e-11		3.5291e-11		3.50115e-11		3.41689e-11		3.41517e-11		3.61057e-11
3.5396e-11		3.42347e-11		3.49382e-11		3.56203e-11		3.60501e-11		3.54629e-11		3.58155e-11		3.63009e-11		3.52798e-11		3.49543e-11		3.49802e-11		3.54747e-11		3.6294e-11		3.36953e-11
3.50682e-11		3.6473e-11		3.54923e-11		3.53237e-11		3.42378e-11		3.55757e-11		3.51121e-11		3.43384e-11		3.5931e-11		3.60662e-11		3.57537e-11		3.48482e-11		3.42744e-11		3.62667e-11
3.62375e-11		3.4861e-11		3.6534e-11		3.67151e-11		3.65865e-11		3.46951e-11		3.52027e-11		3.58355e-11		3.45797e-11		3.41723e-11		3.40725e-11		3.4778e-11		3.57833e-11		3.43484e-11
3.46885e-11		3.59318e-11		3.46955e-11		3.43423e-11		3.41056e-11		3.63275e-11		3.58884e-11		3.54749e-11		3.61784e-11		3.66692e-11		3.62554e-11		3.60345e-11		3.48987e-11		3.58083e-11
3.67246e-11		3.6184e-11		3.67812e-11		3.68966e-11		3.64876e-11		3.43257e-11		3.43981e-11		3.4852e-11		3.42305e-11		3.41231e-11		3.39306e-11		3.41809e-11		3.50534e-11		3.5072e-11
3.44672e-11		3.4792e-11		3.44984e-11		3.45018e-11		3.45167e-11		3.63829e-11		3.6409e-11		3.59817e-11		3.64392e-11		3.5926e-11		3.60011e-11		3.65671e-11		3.57065e-11		3.48637e-11
3.61305e-11		3.67048e-11		3.63254e-11		3.67084e-11		3.56488e-11		3.43349e-11		3.43123e-11		3.41359e-11		3.43442e-11		3.44291e-11		3.44628e-11		3.41744e-11		3.44822e-11		3.57407e-11
3.51258e-11		3.44017e-11		3.47631e-11		3.52324e-11		3.53589e-11		3.62307e-11		3.62666e-11		3.66724e-11		3.57571e-11		3.54952e-11		3.54649e-11		3.58237e-11		3.64567e-11		3.41278e-11
3.55243e-11		3.67805e-11		3.59083e-11		3.57618e-11		3.48402e-11		3.49753e-11		3.46602e-11		3.40781e-11		3.52255e-11		3.56954e-11		3.55098e-11		3.46817e-11		3.39097e-11		3.62705e-11
3.60386e-11		3.47942e-11		3.56478e-11		3.59778e-11		3.62302e-11		3.50515e-11		3.56424e-11		3.64397e-11		3.46173e-11		3.48866e-11		3.45138e-11		3.51372e-11		3.62666e-11		3.40332e-11
3.47236e-11		3.60682e-11		3.50009e-11		3.47811e-11		3.44531e-11		3.59696e-11		3.55084e-11		3.48114e-11		3.60217e-11		3.60127e-11		3.6001e-11		3.55378e-11		3.43717e-11		3.592e-11
3.66343e-11		3.52872e-11		3.66213e-11		3.6716e-11		3.66519e-11		3.42764e-11		3.45734e-11		3.5399e-11		3.43869e-11		3.43784e-11		3.3981e-11		3.4674e-11		3.55207e-11		3.41919e-11
3.42797e-11		3.51145e-11		3.44969e-11		3.4522e-11		3.41367e-11		3.64868e-11		3.64332e-11		3.56834e-11		3.66054e-11		3.67085e-11		3.62036e-11		3.6136e-11		3.52989e-11		3.54207e-11
3.66017e-11		3.62608e-11		3.69515e-11		3.67146e-11		3.60325e-11		3.40904e-11		3.40391e-11		3.4504e-11		3.41007e-11		3.44096e-11		3.41745e-11		3.39144e-11		3.4725e-11		3.52903e-11
3.47638e-11		3.43172e-11		3.44829e-11		3.48522e-11		3.51218e-11		3.62728e-11		3.63395e-11		3.63622e-11		3.60586e-11		3.56269e-11		3.57248e-11		3.62812e-11		3.60032e-11		3.44476e-11
3.60394e-11		3.67356e-11		3.60863e-11		3.59711e-11		3.53457e-11		3.45548e-11		3.46558e-11		3.39557e-11		3.464e-11		3.51127e-11		3.48599e-11		3.42947e-11		3.41651e-11		3.61024e-11
3.55937e-11		3.44312e-11		3.51465e-11		3.55924e-11		3.56198e-11		3.55923e-11		3.59341e-11		3.63008e-11		3.52772e-11		3.51195e-11		3.50793e-11		3.54666e-11		3.614e-11		3.3597e-11
3.50651e-11		3.64352e-11		3.53058e-11		3.55489e-11		3.43432e-11		3.53413e-11		3.51797e-11		3.44356e-11		3.58136e-11		3.57906e-11		3.56671e-11		3.47817e-11		3.40304e-11		3.62491e-11
3.63289e-11		3.51265e-11		3.6092e-11		3.66326e-11		3.6503e-11		3.5134e-11		3.5107e-11		3.57571e-11		3.42324e-11		3.40265e-11		3.3998e-11		3.49518e-11		3.58247e-11		3.4412e-11
3.42835e-11		3.57222e-11		3.44568e-11		3.45836e-11		3.38288e-11		3.66745e-11		3.5834e-11		3.49691e-11		3.61047e-11		3.64089e-11		3.63781e-11		3.59158e-11		3.47252e-11		3.58562e-11
3.65548e-11		3.62758e-11		3.67235e-11		3.7053e-11		3.64794e-11		3.41077e-11		3.43612e-11		3.50366e-11		3.41398e-11		3.42842e-11		3.41709e-11		3.40092e-11		3.50318e-11		3.48369e-11
3.44465e-11		3.50896e-11		3.4477e-11		3.43241e-11		3.46686e-11		3.65359e-11		3.63788e-11		3.59744e-11		3.63112e-11		3.613e-11		3.6233e-11		3.60947e-11		3.53095e-11		3.48245e-11
3.6257e-11		3.64471e-11		3.68235e-11		3.63845e-11		3.55427e-11		3.45364e-11		3.4312e-11		3.43001e-11		3.4058e-11		3.49149e-11		3.43535e-11		3.40687e-11		3.42082e-11		3.57506e-11
3.49093e-11		3.45074e-11		3.48401e-11		3.51809e-11		3.56926e-11		3.64195e-11		3.65559e-11		3.62991e-11		3.56281e-11		3.54083e-11		3.53144e-11		3.58627e-11		3.59008e-11		3.40804e-11
3.5525e-11		3.67394e-11		3.58573e-11		3.56108e-11		3.4799e-11		3.48896e-11		3.45458e-11		3.41633e-11		3.52386e-11		3.51873e-11		3.55056e-11		3.46105e-11		3.40691e-11		3.64114e-11
3.61363e-11		3.47175e-11		3.59507e-11		3.63664e-11		3.59864e-11		3.51071e-11		3.53669e-11		3.60655e-11		3.52401e-11		3.4823e-11		3.4605e-11		3.52051e-11		3.64905e-11		3.40828e-11
3.42852e-11		3.60483e-11		3.49198e-11		3.49039e-11		3.41085e-11		3.59192e-11		3.55178e-11		3.4783e-11		3.583e-11		3.60808e-11		3.6155e-11		3.52222e-11		3.42591e-11		3.63702e-11
3.64959e-11		3.52158e-11		3.65306e-11		3.64235e-11		3.63921e-11		3.42544e-11		3.48101e-11		3.53961e-11		3.40589e-11		3.42254e-11		3.41884e-11		3.42972e-11		3.5589e-11		3.42097e-11
3.43863e-11		3.49973e-11		3.44578e-11		3.45193e-11		3.44328e-11		3.6864e-11		3.63022e-11		3.56011e-11		3.65042e-11		3.63279e-11		3.63382e-11		3.63006e-11		3.48389e-11		3.55072e-11
3.65726e-11		3.6235e-11		3.68923e-11		3.6606e-11		3.61167e-11		3.41925e-11		3.41787e-11		3.44094e-11		3.4122e-11		3.45147e-11		3.42322e-11		3.39326e-11		3.47973e-11		3.52803e-11
3.47378e-11		3.4586e-11		3.46291e-11		3.44373e-11		3.49153e-11		3.65618e-11		3.63512e-11		3.62003e-11		3.63132e-11		3.56666e-11		3.59347e-11		3.64063e-11		3.59341e-11		3.47508e-11
3.58259e-11		3.64691e-11		3.63492e-11		3.62163e-11		3.5118e-11		3.48865e-11		3.40911e-11		3.4248e-11		3.45033e-11		3.48554e-11		3.47996e-11		3.4006e-11		3.42588e-11		3.58343e-11
3.55964e-11		3.4507e-11		3.54151e-11		3.56704e-11		3.58161e-11		3.56737e-11		3.60136e-11		3.64174e-11		3.53767e-11		3.52806e-11		3.47786e-11		3.59049e-11		3.65015e-11		3.40695e-11
3.50945e-11		3.66145e-11		3.55345e-11		3.5203e-11		3.42146e-11		3.5172e-11		3.50187e-11		3.45172e-11		3.57516e-11		3.60574e-11		3.57924e-11		3.50436e-11		3.40308e-11		3.60089e-11
3.64023e-11		3.50989e-11		3.64446e-11		3.63804e-11		3.66127e-11		3.46637e-11		3.50008e-11		3.55853e-11		3.46114e-11		3.40815e-11		3.39546e-11		3.4722e-11		3.60856e-11		3.41135e-11
3.43079e-11		3.55096e-11		3.46107e-11		3.44318e-11		3.41618e-11		3.61831e-11		3.57657e-11		3.5253e-11		3.62802e-11		3.62027e-11		3.61783e-11		3.60377e-11		3.46309e-11		3.56899e-11
3.65951e-11		3.60027e-11		3.71381e-11		3.70273e-11		3.64729e-11		3.42294e-11		3.42473e-11		3.50868e-11		3.45908e-11		3.40732e-11		3.4045e-11		3.41952e-11		3.53552e-11		3.46525e-11
3.44631e-11		3.43898e-11		3.46406e-11		3.44188e-11		3.45123e-11		3.65854e-11		3.64482e-11		3.58158e-11		3.64504e-11		3.62984e-11		3.62315e-11		3.63981e-11		3.52688e-11		3.46385e-11
3.58887e-11		3.62765e-11		3.64555e-11		3.65023e-11		3.57657e-11		3.4385e-11		3.41304e-11		3.4094e-11		3.43496e-11		3.46517e-11		3.44005e-11		3.4045e-11		3.43607e-11		3.56324e-11
3.51351e-11		3.44576e-11		3.48276e-11		3.52265e-11		3.53518e-11		3.58993e-11		3.64408e-11		3.65824e-11		3.58195e-11		3.56504e-11		3.54793e-11		3.59965e-11		3.61117e-11		3.44118e-11
3.53933e-11		3.65388e-11		3.59592e-11		3.55771e-11		3.48834e-11		3.50389e-11		3.45546e-11		3.40877e-11		3.5063e-11		3.54879e-11		3.51853e-11		3.47416e-11		3.39144e-11		3.60717e-11
3.61324e-11		3.49614e-11		3.59913e-11		3.64455e-11		3.62069e-11		3.48183e-11		3.55976e-11		3.6625e-11		3.50017e-11		3.47349e-11		3.46312e-11		3.54068e-11		3.62077e-11		3.40286e-11
3.45477e-11		3.61217e-11		3.50459e-11		3.47381e-11		3.43192e-11		3.56967e-11		3.52288e-11		3.48203e-11		3.58182e-11		3.60792e-11		3.60473e-11		3.53656e-11		3.41255e-11		3.60842e-11
3.67453e-11		3.54634e-11		3.66861e-11		3.64989e-11		3.67249e-11		3.43647e-11		3.49512e-11		3.53936e-11		3.43984e-11		3.43429e-11		3.42304e-11		3.44696e-11		3.56985e-11		3.44296e-11
3.43998e-11		3.51887e-11		3.41492e-11		3.47873e-11		3.45643e-11		3.66445e-11		3.63011e-11		3.52987e-11		3.68907e-11		3.67126e-11		3.60511e-11		3.60521e-11		3.48421e-11		3.5187e-11
3.65366e-11		3.6349e-11		3.67152e-11		3.67686e-11		3.59607e-11		3.40841e-11		3.44875e-11		3.46262e-11		3.3936e-11		3.41955e-11		3.43911e-11		3.38297e-11		3.5226e-11		3.50376e-11
3.47747e-11		3.45343e-11		3.4873e-11		3.4775e-11		3.5204e-11		3.6345e-11		3.65239e-11		3.62551e-11		3.63593e-11		3.59079e-11		3.61136e-11		3.64202e-11		3.58087e-11		3.47364e-11
3.57453e-11		3.64856e-11		3.61823e-11		3.60899e-11		3.49458e-11		3.4635e-11		3.43097e-11		3.41308e-11		3.47602e-11		3.49453e-11		3.47577e-11		3.42786e-11		3.40717e-11		3.56871e-11
3.55844e-11		3.45249e-11		3.53527e-11		3.5786e-11		3.61539e-11		3.57206e-11		3.6096e-11		3.65521e-11		3.54051e-11		3.51438e-11		3.50515e-11		3.55987e-11		3.61308e-11		3.39443e-11
3.47163e-11		3.6475e-11		3.53604e-11		3.51501e-11		3.43411e-11		3.54565e-11		3.47755e-11		3.4543e-11		3.55062e-11		3.59061e-11		3.58893e-11		3.47587e-11		3.41261e-11		3.61114e-11
3.65176e-11		3.50555e-11		3.63842e-11		3.67712e-11		3.65332e-11		3.51207e-11		3.51326e-11		3.58917e-11		3.46271e-11		3.44742e-11		3.45166e-11		3.50557e-11		3.64553e-11		3.37471e-11
3.44848e-11		3.55623e-11		3.44787e-11		3.43491e-11		3.4476e-11		3.64009e-11		3.57935e-11		3.47142e-11		3.62175e-11		3.62084e-11		3.63497e-11		3.57139e-11		3.44141e-11		3.57639e-11
3.68138e-11		3.59076e-11		3.67663e-11		3.69484e-11		3.63074e-11		3.41004e-11		3.45586e-11		3.50985e-11		3.40654e-11		3.41021e-11		3.38032e-11		3.42377e-11		3.55047e-11		3.44979e-11
3.42023e-11		3.48132e-11		3.45527e-11		3.47835e-11		3.44676e-11		3.62423e-11		3.6468e-11		3.59591e-11		3.62865e-11		3.62487e-11		3.62612e-11		3.61862e-11		3.52447e-11		3.51798e-11
3.63404e-11		3.67851e-11		3.66323e-11		3.64115e-11		3.57853e-11		3.43232e-11		3.42444e-11		3.42389e-11		3.4228e-11		3.47965e-11		3.42918e-11		3.40707e-11		3.47103e-11		3.53539e-11
3.55559e-11		3.43614e-11		3.4764e-11		3.49925e-11		3.57077e-11		3.61784e-11		3.63661e-11		3.63306e-11		3.60768e-11		3.54962e-11		3.53751e-11		3.61479e-11		3.61094e-11		3.42358e-11
3.5471e-11		3.65989e-11		3.57886e-11		3.5538e-11		3.46659e-11		3.4551e-11		3.44181e-11		3.40166e-11		3.51014e-11		3.52214e-11		3.52099e-11		3.43098e-11		3.3786e-11		3.60952e-11
3.60094e-11		3.46813e-11		3.58294e-11		3.63301e-11		3.61851e-11		3.51994e-11		3.55626e-11		3.63833e-11		3.50358e-11		3.48323e-11		3.49922e-11		3.52314e-11		3.6353e-11		3.37191e-11
3.46859e-11		3.58776e-11		3.49099e-11		3.48059e-11		3.43253e-11		3.58332e-11		3.52579e-11		3.44163e-11		3.56151e-11		3.63709e-11		3.59766e-11		3.52988e-11		3.40571e-11		3.61266e-11
3.69429e-11		3.54825e-11		3.64359e-11		3.65913e-11		3.67295e-11		3.42178e-11		3.47572e-11		3.54795e-11		3.41299e-11		3.44685e-11		3.4085e-11		3.43982e-11		3.60129e-11		3.43937e-11
3.43242e-11		3.51454e-11		3.44948e-11		3.46138e-11		3.44441e-11		3.65058e-11		3.61798e-11		3.5449e-11		3.64451e-11		3.62008e-11		3.63948e-11		3.62036e-11		3.43396e-11		3.5539e-11
3.65554e-11		3.63081e-11		3.69668e-11		3.65873e-11		3.61593e-11		3.43985e-11		3.42033e-11		3.46571e-11		3.38897e-11		3.46118e-11		3.40174e-11		3.42409e-11		3.49409e-11		3.47717e-11
3.49216e-11		3.47345e-11		3.48317e-11		3.48484e-11		3.53204e-11		3.62059e-11		3.60186e-11		3.61571e-11		3.62767e-11		3.60874e-11		3.59404e-11		3.63354e-11		3.55886e-11		3.46647e-11
3.60697e-11		3.68725e-11		3.61642e-11		3.59055e-11		3.5034e-11		3.44476e-11		3.43245e-11		3.37931e-11		3.44324e-11		3.47574e-11		3.47344e-11		3.41111e-11		3.44117e-11		3.57486e-11
3.57237e-11		3.45342e-11		3.54864e-11		3.55416e-11		3.5978e-11		3.57758e-11		3.61981e-11		3.64114e-11		3.57405e-11		3.48874e-11		3.52701e-11		3.58009e-11		3.60867e-11		3.41275e-11
3.51432e-11		3.61485e-11		3.52088e-11		3.52509e-11		3.43016e-11		3.54525e-11		3.47725e-11		3.43669e-11		3.55257e-11		3.61096e-11		3.5664e-11		3.47441e-11		3.39647e-11		3.60967e-11
3.63889e-11		3.50139e-11		3.64536e-11		3.66929e-11		3.64967e-11		3.49815e-11		3.50493e-11		3.58954e-11		3.50199e-11		3.47225e-11		3.44322e-11		3.48984e-11		3.62639e-11		3.41055e-11
3.44041e-11		3.57396e-11		3.44135e-11		3.44828e-11		3.39494e-11		3.64168e-11		3.61553e-11		3.45223e-11		3.60094e-11		3.63454e-11		3.62255e-11		3.6087e-11		3.42229e-11		3.6089e-11
3.6848e-11		3.6052e-11		3.64173e-11		3.69578e-11		3.64138e-11		3.45541e-11		3.44357e-11		3.50723e-11		3.41822e-11		3.43123e-11		3.42502e-11		3.43473e-11		3.56209e-11		3.48038e-11
3.43707e-11		3.44719e-11		3.45361e-11		3.44168e-11		3.48077e-11		3.63219e-11		3.6427e-11		3.57735e-11		3.62597e-11		3.63999e-11		3.6422e-11		3.59966e-11		3.52416e-11		3.50689e-11
3.61771e-11		3.66512e-11		3.68846e-11		3.60978e-11		3.57791e-11		3.41971e-11		3.40464e-11		3.44179e-11		3.39652e-11		3.43728e-11		3.41804e-11		3.43127e-11		3.48622e-11		3.54414e-11
3.54815e-11		3.47975e-11		3.46805e-11		3.56037e-11		3.54465e-11		3.58767e-11		3.63993e-11		3.63597e-11		3.59265e-11		3.57074e-11		3.52997e-11		3.60664e-11		3.59176e-11		3.41296e-11
3.53437e-11		3.70578e-11		3.57367e-11		3.53247e-11		3.48872e-11		3.46803e-11		3.42163e-11		3.39418e-11		3.48256e-11		3.54848e-11		3.52793e-11		3.46413e-11		3.4217e-11		3.6143e-11
3.60875e-11		3.46295e-11		3.57894e-11		3.62126e-11		3.62975e-11		3.53073e-11		3.57194e-11		3.63443e-11		3.49883e-11		3.46484e-11		3.49075e-11		3.55454e-11		3.64875e-11		3.38058e-11
3.45088e-11		3.6214e-11		3.48741e-11		3.46364e-11		3.42161e-11		3.59707e-11		3.53454e-11		3.41593e-11		3.55514e-11		3.59227e-11		3.61391e-11		3.52722e-11		3.38942e-11		3.6069e-11
3.67469e-11		3.55543e-11		3.64021e-11		3.71333e-11		3.66839e-11		3.43937e-11		3.4989e-11		3.5488e-11		3.4667e-11		3.39929e-11		3.4032e-11		3.47054e-11		3.60373e-11		3.44882e-11
3.44036e-11		3.49128e-11		3.4477e-11		3.46245e-11		3.41382e-11		3.64578e-11		3.59869e-11		3.51163e-11		3.63399e-11		3.62167e-11		3.62857e-11		3.61524e-11		3.47578e-11		3.55294e-11
3.65282e-11		3.64969e-11		3.73071e-11		3.67319e-11		3.60066e-11		3.44963e-11		3.37252e-11		3.44016e-11		3.39203e-11		3.40683e-11		3.39792e-11		3.36648e-11		3.50474e-11		3.47118e-11
3.47342e-11		3.44061e-11		3.46293e-11		3.48744e-11		3.51145e-11		3.64677e-11		3.65864e-11		3.63529e-11		3.63536e-11		3.58317e-11		3.61395e-11		3.60835e-11		3.5594e-11		3.47142e-11
3.56777e-11		3.68001e-11		3.61677e-11		3.57814e-11		3.53094e-11		3.46014e-11		3.4266e-11		3.41289e-11		3.444e-11		3.48407e-11		3.44682e-11		3.44317e-11		3.41943e-11		3.58568e-11
3.56213e-11		3.45779e-11		3.54242e-11		3.60301e-11		3.58659e-11		3.59314e-11		3.61154e-11		3.65075e-11		3.58881e-11		3.52096e-11		3.53162e-11		3.56976e-11		3.64216e-11		3.39996e-11
3.51137e-11		3.60916e-11		3.56954e-11		3.49611e-11		3.4343e-11		3.52848e-11		3.46143e-11		3.38592e-11		3.47266e-11		3.54959e-11		3.52603e-11		3.47758e-11		3.37728e-11		3.63246e-11
3.65671e-11		3.55719e-11		3.6455e-11		3.63912e-11		3.66484e-11		3.48435e-11		3.53822e-11		3.63145e-11		3.4972e-11		3.42507e-11		3.43798e-11		3.50043e-11		3.63222e-11		3.39291e-11
3.41477e-11		3.55497e-11		3.48219e-11		3.46003e-11		3.41321e-11		3.61307e-11		3.55845e-11		3.48319e-11		3.60639e-11		3.63693e-11		3.63014e-11		3.58039e-11		3.42177e-11		3.59345e-11
3.66575e-11		3.62303e-11		3.65895e-11		3.71062e-11		3.64424e-11		3.4327e-11		3.45141e-11		3.54819e-11		3.43566e-11		3.4107e-11		3.41803e-11		3.41511e-11		3.56934e-11		3.43852e-11
3.44944e-11		3.45085e-11		3.44228e-11		3.46536e-11		3.46694e-11		3.63843e-11		3.64087e-11		3.57995e-11		3.65162e-11		3.63517e-11		3.63272e-11		3.61588e-11		3.46866e-11		3.49131e-11
3.61422e-11		3.6804e-11		3.63751e-11		3.61976e-11		3.53792e-11		3.42173e-11		3.39694e-11		3.45612e-11		3.44513e-11		3.45333e-11		3.44602e-11		3.40719e-11		3.47907e-11		3.56977e-11
3.52503e-11		3.43957e-11		3.51309e-11		3.56952e-11		3.53964e-11		3.61216e-11		3.63854e-11		3.61126e-11		3.6316e-11		3.57088e-11		3.56237e-11		3.66624e-11		3.59859e-11		3.41647e-11
3.51506e-11		3.64178e-11		3.58276e-11		3.55124e-11		3.47035e-11		3.47493e-11		3.43408e-11		3.39687e-11		3.47911e-11		3.52795e-11		3.45754e-11		3.4407e-11		3.4275e-11		3.64513e-11
3.61026e-11		3.49116e-11		3.58052e-11		3.61271e-11		3.61082e-11		3.5149e-11		3.58899e-11		3.63163e-11		3.57249e-11		3.48811e-11		3.4987e-11		3.52974e-11		3.63882e-11		3.34277e-11
3.45301e-11		3.58967e-11		3.53117e-11		3.45412e-11		3.43406e-11		3.59198e-11		3.51791e-11		3.44082e-11		3.57686e-11		3.60982e-11		3.60702e-11		3.5383e-11		3.42336e-11		3.63215e-11
3.66512e-11		3.57784e-11		3.698e-11		3.67636e-11		3.66436e-11		3.4238e-11		3.49279e-11		3.56171e-11		3.44165e-11		3.43296e-11		3.3906e-11		3.45945e-11		3.60228e-11		3.40432e-11
3.4247e-11		3.48679e-11		3.4349e-11		3.45434e-11		3.43655e-11		3.65468e-11		3.61349e-11		3.52899e-11		3.62594e-11		3.62312e-11		3.61919e-11		3.61903e-11		3.44553e-11		3.55241e-11
3.64612e-11		3.65236e-11		3.6981e-11		3.67835e-11		3.57392e-11		3.42704e-11		3.43967e-11		3.49094e-11		3.46402e-11		3.40941e-11		3.42798e-11		3.40109e-11		3.5508e-11		3.49021e-11
3.46987e-11		3.43784e-11		3.49633e-11		3.47491e-11		3.53312e-11		3.64708e-11		3.65024e-11		3.58269e-11		3.66025e-11		3.58245e-11		3.60477e-11		3.62615e-11		3.57727e-11		3.47141e-11
3.55996e-11		3.66405e-11		3.60008e-11		3.58657e-11		3.50106e-11		3.44049e-11		3.45082e-11		3.44237e-11		3.44562e-11		3.47364e-11		3.46006e-11		3.42672e-11		3.45062e-11		3.5733e-11
3.56082e-11		3.4232e-11		3.54181e-11		3.60954e-11		3.56862e-11		3.56498e-11		3.63641e-11		3.6277e-11		3.59217e-11		3.54111e-11		3.53062e-11		3.59566e-11		3.56905e-11		3.41939e-11
3.49708e-11		3.59553e-11		3.51868e-11		3.51562e-11		3.4298e-11		3.54157e-11		3.47914e-11		3.39238e-11		3.50911e-11		3.55369e-11		3.55907e-11		3.47969e-11		3.41123e-11		3.63571e-11
3.63312e-11		3.5071e-11		3.63151e-11		3.66469e-11		3.64784e-11		3.47384e-11		3.52637e-11		3.60656e-11		3.51413e-11		3.45028e-11		3.41942e-11		3.50957e-11		3.63521e-11		3.40459e-11
3.40488e-11		3.54198e-11		3.44791e-11		3.4488e-11		3.39243e-11		3.6275e-11		3.57021e-11		3.46915e-11		3.58106e-11		3.59486e-11		3.5905e-11		3.56727e-11		3.43506e-11		3.59026e-11
3.67872e-11		3.60724e-11		3.70344e-11		3.69617e-11		3.64744e-11		3.43523e-11		3.43719e-11		3.53367e-11		3.42934e-11		3.43339e-11		3.39815e-11		3.43023e-11		3.56095e-11		3.4869e-11
3.43798e-11		3.45329e-11		3.45264e-11		3.43457e-11		3.46272e-11		3.6845e-11		3.64129e-11		3.53081e-11		3.66339e-11		3.64867e-11		3.64063e-11		3.63877e-11		3.49173e-11		3.54521e-11
3.60108e-11		3.66137e-11		3.64475e-11		3.5853e-11		3.51731e-11		3.41245e-11		3.41566e-11		3.46026e-11		3.39579e-11		3.44624e-11		3.4122e-11		3.40334e-11		3.4768e-11		3.53445e-11
3.51804e-11		3.44248e-11		3.49531e-11		3.53883e-11		3.56381e-11		3.61418e-11		3.64045e-11		3.64897e-11		3.63786e-11		3.60013e-11		3.5741e-11		3.62387e-11		3.58396e-11		3.41629e-11
3.52113e-11		3.63774e-11		3.56391e-11		3.51858e-11		3.48989e-11		3.48099e-11		3.43727e-11		3.42813e-11		3.46541e-11		3.50659e-11		3.52921e-11		3.41895e-11		3.39923e-11		3.634e-11
3.6123e-11		3.4862e-11		3.60659e-11		3.63123e-11		3.64077e-11		3.51226e-11		3.59007e-11		3.64533e-11		3.54851e-11		3.49999e-11		3.50251e-11		3.52773e-11		3.61097e-11		3.38689e-11
3.445e-11		3.55098e-11		3.50556e-11		3.48504e-11		3.43303e-11		3.58897e-11		3.51405e-11		3.45078e-11		3.54444e-11		3.59038e-11		3.5803e-11		3.54039e-11		3.41306e-11		3.62533e-11
3.70473e-11		3.55662e-11		3.6566e-11		3.70174e-11		3.6419e-11		3.43697e-11		3.53149e-11		3.58727e-11		3.45381e-11		3.45388e-11		3.41598e-11		3.47056e-11		3.62283e-11		3.41822e-11
3.40411e-11		3.49301e-11		3.46152e-11		3.43651e-11		3.44541e-11		3.62381e-11		3.607e-11		3.48166e-11		3.61857e-11		3.65178e-11		3.60715e-11		3.56547e-11		3.45434e-11		3.54465e-11
3.66492e-11		3.65451e-11		3.70048e-11		3.6714e-11		3.59941e-11		3.43012e-11		3.41805e-11		3.51548e-11		3.39164e-11		3.45954e-11		3.42959e-11		3.42009e-11		3.54494e-11		3.50327e-11
3.44505e-11		3.44394e-11		3.464e-11		3.52119e-11		3.48297e-11		3.65802e-11		3.64511e-11		3.59359e-11		3.63626e-11		3.63829e-11		3.63252e-11		3.66312e-11		3.52801e-11		3.48885e-11
3.55899e-11		3.63489e-11		3.61104e-11		3.60639e-11		3.51715e-11		3.42948e-11		3.41447e-11		3.4193e-11		3.43989e-11		3.47423e-11		3.45077e-11		3.40939e-11		3.42042e-11		3.58439e-11
3.55458e-11		3.47115e-11		3.5431e-11		3.56596e-11		3.60548e-11		3.5601e-11		3.60576e-11		3.63854e-11		3.58264e-11		3.53595e-11		3.54083e-11		3.5935e-11		3.57857e-11		3.38614e-11
3.49378e-11		3.62872e-11		3.49908e-11		3.51763e-11		3.44085e-11		3.5118e-11		3.46464e-11		3.43379e-11		3.49263e-11		3.55296e-11		3.55076e-11		3.49263e-11		3.41337e-11		3.62672e-11
3.65286e-11		3.54309e-11		3.64989e-11		3.64685e-11		3.65265e-11		3.48352e-11		3.5525e-11		3.61748e-11		3.51484e-11		3.45878e-11		3.43865e-11		3.49488e-11		3.64284e-11		3.40938e-11
3.43367e-11		3.54848e-11		3.43996e-11		3.46568e-11		3.44655e-11		3.59164e-11		3.55688e-11		3.45801e-11		3.5994e-11		3.61809e-11		3.60782e-11		3.56177e-11		3.38931e-11		3.57522e-11
3.65295e-11		3.62692e-11		3.6822e-11		3.67602e-11		3.62282e-11		3.43179e-11		3.45146e-11		3.54258e-11		3.44823e-11		3.40649e-11		3.40116e-11		3.43119e-11		3.56863e-11		3.46943e-11
3.45819e-11		3.45263e-11		3.4262e-11		3.49488e-11		3.44469e-11		3.66638e-11		3.61948e-11		3.55908e-11		3.61388e-11		3.65292e-11		3.67208e-11		3.62622e-11		3.48522e-11		3.51777e-11
3.6051e-11		3.66141e-11		3.65668e-11		3.63025e-11		3.5469e-11		3.44734e-11		3.41569e-11		3.44615e-11		3.39988e-11		3.43497e-11		3.4161e-11		3.39626e-11		3.48643e-11		3.52428e-11
3.51593e-11		3.44614e-11		3.50445e-11		3.53821e-11		3.57088e-11		3.61988e-11		3.62096e-11		3.60983e-11		3.62911e-11		3.57774e-11		3.55091e-11		3.60768e-11		3.56376e-11		3.43002e-11
3.52568e-11		3.65627e-11		3.57997e-11		3.52754e-11		3.47449e-11		3.48794e-11		3.42721e-11		3.3671e-11		3.43242e-11		3.50733e-11		3.49033e-11		3.44568e-11		3.41123e-11		3.64597e-11
3.57347e-11		3.46966e-11		3.60046e-11		3.64107e-11		3.64658e-11		3.54347e-11		3.57761e-11		3.64282e-11		3.55105e-11		3.51839e-11		3.48615e-11		3.54706e-11		3.64379e-11		3.3747e-11
3.45174e-11		3.57714e-11		3.48101e-11		3.47255e-11		3.42392e-11		3.58094e-11		3.53486e-11		3.44801e-11		3.54991e-11		3.56424e-11		3.58233e-11		3.53089e-11		3.38269e-11		3.62266e-11
3.68026e-11		3.61777e-11		3.62624e-11		3.69562e-11		3.68367e-11		3.44194e-11		3.4951e-11		3.59068e-11		3.48865e-11		3.43277e-11		3.42379e-11		3.46582e-11		3.63625e-11		3.42336e-11
3.43695e-11		3.48401e-11		3.44668e-11		3.45422e-11		3.44183e-11		3.61938e-11		3.59745e-11		3.4881e-11		3.62437e-11		3.63854e-11		3.62284e-11		3.59162e-11		3.44245e-11		3.5592e-11
3.65895e-11		3.64403e-11		3.67759e-11		3.67331e-11		3.59359e-11		3.39924e-11		3.4075e-11		3.48939e-11		3.40097e-11		3.41958e-11		3.39864e-11		3.41255e-11		3.57311e-11		3.50605e-11
3.46407e-11		3.4386e-11		3.47461e-11		3.5006e-11		3.49094e-11		3.65808e-11		3.66477e-11		3.5972e-11		3.64884e-11		3.60086e-11		3.60637e-11		3.61351e-11		3.50648e-11		3.46845e-11
3.57615e-11		3.68915e-11		3.60209e-11		3.56083e-11		3.51732e-11		3.42571e-11		3.41641e-11		3.45087e-11		3.43945e-11		3.47857e-11		3.43686e-11		3.40344e-11		3.46196e-11		3.59268e-11
3.55609e-11		3.45618e-11		3.54304e-11		3.6172e-11		3.60902e-11		3.57047e-11		3.63297e-11		3.6095e-11		3.61655e-11		3.55048e-11		3.53547e-11		3.56279e-11		3.5912e-11		3.42602e-11
3.4761e-11		3.62558e-11		3.51893e-11		3.48821e-11		3.42703e-11		3.52514e-11		3.47681e-11		3.41393e-11		3.47041e-11		3.5582e-11		3.51865e-11		3.4758e-11		3.41067e-11		3.59378e-11
3.65027e-11		3.52797e-11		3.6243e-11		3.65496e-11		3.62642e-11		3.5167e-11		3.56458e-11		3.61375e-11		3.53775e-11		3.45913e-11		3.47706e-11		3.50532e-11		3.64677e-11		3.37469e-11
3.40738e-11		3.54911e-11		3.4747e-11		3.44258e-11		3.43127e-11		3.61836e-11		3.53476e-11		3.4237e-11		3.57372e-11		3.59976e-11		3.63404e-11		3.5592e-11		3.43313e-11		3.60451e-11
3.68582e-11		3.62964e-11		3.68341e-11		3.67548e-11		3.62933e-11		3.42829e-11		3.46963e-11		3.55764e-11		3.43159e-11		3.40648e-11		3.42352e-11		3.43455e-11		3.60245e-11		3.44763e-11
3.46011e-11		3.44315e-11		3.44972e-11		3.47261e-11		3.45799e-11		3.64699e-11		3.62135e-11		3.53977e-11		3.62106e-11		3.63813e-11		3.63098e-11		3.62389e-11		3.46555e-11		3.54436e-11
3.61287e-11		3.63805e-11		3.64746e-11		3.62335e-11		3.54971e-11		3.42466e-11		3.39046e-11		3.47388e-11		3.40958e-11		3.43114e-11		3.41508e-11		3.39237e-11		3.49954e-11		3.54408e-11
3.56514e-11		3.44572e-11		3.48393e-11		3.51373e-11		3.53018e-11		3.61949e-11		3.6263e-11		3.65234e-11		3.66016e-11		3.59051e-11		3.56806e-11		3.65412e-11		3.53975e-11		3.43884e-11
3.53068e-11		3.69597e-11		3.56229e-11		3.53506e-11		3.45274e-11		3.47931e-11		3.43797e-11		3.43694e-11		3.43242e-11		3.49434e-11		3.47158e-11		3.42257e-11		3.42976e-11		3.60895e-11
3.58624e-11		3.48449e-11		3.61164e-11		3.6667e-11		3.63408e-11		3.51886e-11		3.60101e-11		3.64132e-11		3.58531e-11		3.46019e-11		3.51905e-11		3.55959e-11		3.62461e-11		3.41116e-11
3.45812e-11		3.58982e-11		3.47865e-11		3.46902e-11		3.39784e-11		3.56462e-11		3.52558e-11		3.42608e-11		3.49808e-11		3.59206e-11		3.58028e-11		3.50321e-11		3.44057e-11		3.6377e-11
3.65447e-11		3.59347e-11		3.64201e-11		3.71916e-11		3.65107e-11		3.4454e-11		3.48923e-11		3.60388e-11		3.48708e-11		3.4202e-11		3.40904e-11		3.47097e-11		3.6236e-11		3.41071e-11
3.43001e-11		3.47177e-11		3.44617e-11		3.42893e-11		3.45402e-11		3.63421e-11		3.59264e-11		3.49046e-11		3.61059e-11		3.64084e-11		3.60986e-11		3.59953e-11		3.39323e-11		3.54996e-11
3.65641e-11		3.65559e-11		3.66553e-11		3.67041e-11		3.61216e-11		3.44045e-11		3.41224e-11		3.50563e-11		3.42971e-11		3.41582e-11		3.41144e-11		3.40032e-11		3.58132e-11		3.50214e-11
3.51255e-11		3.44171e-11		3.46147e-11		3.49907e-11		3.52367e-11		3.63729e-11		3.63101e-11		3.59266e-11		3.64619e-11		3.61961e-11		3.61466e-11		3.6375e-11		3.53218e-11		3.49023e-11
3.55841e-11		3.64471e-11		3.62374e-11		3.60218e-11		3.49831e-11		3.4244e-11		3.43228e-11		3.43339e-11		3.44294e-11		3.45788e-11		3.46616e-11		3.4053e-11		3.51297e-11		3.59342e-11
3.57997e-11		3.44061e-11		3.55846e-11		3.56561e-11		3.60509e-11		3.57543e-11		3.63022e-11		3.6402e-11		3.60225e-11		3.54086e-11		3.54035e-11		3.60876e-11		3.57303e-11		3.41259e-11
3.48469e-11		3.62014e-11		3.53858e-11		3.515e-11		3.42114e-11		3.51704e-11		3.47739e-11		3.41183e-11		3.47617e-11		3.54025e-11		3.54587e-11		3.46418e-11		3.3887e-11		3.61118e-11
3.65637e-11		3.51212e-11		3.65261e-11		3.66625e-11		3.6741e-11		3.48404e-11		3.56377e-11		3.64527e-11		3.52585e-11		3.45839e-11		3.45976e-11		3.53454e-11		3.63585e-11		3.39162e-11
3.42769e-11		3.54367e-11		3.47245e-11		3.47101e-11		3.42448e-11		3.60075e-11		3.55015e-11		3.47351e-11		3.58175e-11		3.61799e-11		3.59221e-11		3.58527e-11		3.40814e-11		3.59676e-11
3.67093e-11		3.62732e-11		3.69508e-11		3.69889e-11		3.63718e-11		3.45349e-11		3.48738e-11		3.55011e-11		3.43736e-11		3.4119e-11		3.40208e-11		3.43551e-11		3.59123e-11		3.45877e-11
3.46906e-11		3.46757e-11		3.48021e-11		3.46332e-11		3.4851e-11		3.6705e-11		3.60823e-11		3.52428e-11		3.59854e-11		3.67467e-11		3.63503e-11		3.59838e-11		3.48059e-11		3.50294e-11
3.62009e-11		3.66591e-11		3.65063e-11		3.60123e-11		3.54618e-11		3.41814e-11		3.42322e-11		3.51842e-11		3.42541e-11		3.42283e-11		3.42513e-11		3.39892e-11		3.49922e-11		3.54047e-11
3.53303e-11		3.45029e-11		3.48941e-11		3.56792e-11		3.53848e-11		3.60359e-11		3.64294e-11		3.62889e-11		3.63763e-11		3.58623e-11		3.57513e-11		3.61713e-11		3.54523e-11		3.4243e-11
3.52641e-11		3.65731e-11		3.57189e-11		3.52988e-11		3.48305e-11		3.47269e-11		3.4622e-11		3.40293e-11		3.40408e-11		3.47462e-11		3.47464e-11		3.42385e-11		3.45537e-11		3.60403e-11
3.61835e-11		3.47856e-11		3.57857e-11		3.65168e-11		3.62433e-11		3.53495e-11		3.59378e-11		3.60112e-11		3.55236e-11		3.52493e-11		3.5153e-11		3.56671e-11		3.61366e-11		3.38994e-11
3.45283e-11		3.57774e-11		3.46232e-11		3.46366e-11		3.42565e-11		3.54193e-11		3.50129e-11		3.42218e-11		3.53595e-11		3.59465e-11		3.57633e-11		3.52558e-11		3.39263e-11		3.63961e-11
3.65302e-11		3.59093e-11		3.68999e-11		3.69886e-11		3.66685e-11		3.41968e-11		3.51801e-11		3.60302e-11		3.51268e-11		3.42802e-11		3.40951e-11		3.47904e-11		3.62977e-11		3.40506e-11
3.4283e-11		3.51184e-11		3.46824e-11		3.46486e-11		3.42861e-11		3.64759e-11		3.62737e-11		3.45616e-11		3.59746e-11		3.60947e-11		3.64267e-11		3.6001e-11		3.42736e-11		3.55703e-11
3.64477e-11		3.6593e-11		3.68027e-11		3.66083e-11		3.56648e-11		3.40895e-11		3.39655e-11		3.52363e-11		3.43007e-11		3.40331e-11		3.40307e-11		3.40512e-11		3.54312e-11		3.49624e-11
3.47446e-11		3.45415e-11		3.49745e-11		3.51424e-11		3.53663e-11		3.65823e-11		3.67275e-11		3.59715e-11		3.6504e-11		3.62125e-11		3.61646e-11		3.61152e-11		3.48926e-11		3.48705e-11
3.59331e-11		3.67998e-11		3.58406e-11		3.57058e-11		3.50218e-11		3.4474e-11		3.4212e-11		3.40905e-11		3.40521e-11		3.46117e-11		3.42207e-11		3.42387e-11		3.46269e-11		3.57915e-11
3.55272e-11		3.47381e-11		3.58258e-11		3.60889e-11		3.60818e-11		3.55312e-11		3.64263e-11		3.62794e-11		3.62243e-11		3.5423e-11		3.52939e-11		3.60718e-11		3.59128e-11		3.40052e-11
3.50136e-11		3.6178e-11		3.50687e-11		3.4841e-11		3.41217e-11		3.53856e-11		3.44575e-11		3.41118e-11		3.48906e-11		3.56881e-11		3.52897e-11		3.47999e-11		3.41023e-11		3.60517e-11
3.64541e-11		3.53813e-11		3.62764e-11		3.64302e-11		3.64511e-11		3.47186e-11		3.56408e-11		3.66079e-11		3.54815e-11		3.49321e-11		3.45474e-11		3.52393e-11		3.62622e-11		3.41163e-11
3.42974e-11		3.5427e-11		3.43059e-11		3.45894e-11		3.44179e-11		3.58843e-11		3.55321e-11		3.44152e-11		3.54329e-11		3.60694e-11		3.57596e-11		3.5629e-11		3.42074e-11		3.63777e-11
3.68251e-11		3.61964e-11		3.69237e-11		3.7084e-11		3.65716e-11		3.4169e-11		3.47876e-11		3.5742e-11		3.46971e-11		3.3971e-11		3.40869e-11		3.45038e-11		3.59113e-11		3.44411e-11
3.4587e-11		3.47255e-11		3.44535e-11		3.46829e-11		3.46333e-11		3.67654e-11		3.612e-11		3.53273e-11		3.61135e-11		3.6501e-11		3.64988e-11		3.6334e-11		3.48293e-11		3.51809e-11
3.63071e-11		3.69728e-11		3.65442e-11		3.61635e-11		3.55976e-11		3.41566e-11		3.41993e-11		3.46148e-11		3.43356e-11		3.38987e-11		3.40177e-11		3.38937e-11		3.51372e-11		3.5442e-11
3.53332e-11		3.43299e-11		3.53389e-11		3.54433e-11		3.54594e-11		3.61299e-11		3.6707e-11		3.61693e-11		3.64703e-11		3.57893e-11		3.58877e-11		3.6386e-11		3.56233e-11		3.43783e-11
3.54581e-11		3.648e-11		3.54188e-11		3.52862e-11		3.48268e-11		3.47198e-11		3.44285e-11		3.42591e-11		3.43077e-11		3.47477e-11		3.44998e-11		3.43228e-11		3.4426e-11		3.59553e-11
3.64652e-11		3.51559e-11		3.60773e-11		3.63451e-11		3.64383e-11		3.52736e-11		3.6173e-11		3.6592e-11		3.58503e-11		3.49669e-11		3.51747e-11		3.56369e-11		3.6093e-11		3.42593e-11
3.45703e-11		3.56285e-11		3.49123e-11		3.47311e-11		3.42302e-11		3.5761e-11		3.51626e-11		3.39742e-11		3.49169e-11		3.57828e-11		3.57902e-11		3.51777e-11		3.40987e-11		3.61531e-11
3.62522e-11		3.609e-11		3.65992e-11		3.65796e-11		3.64603e-11		3.4307e-11		3.52877e-11		3.58244e-11		3.5082e-11		3.43534e-11		3.43215e-11		3.50561e-11		3.64162e-11		3.42093e-11
3.43063e-11		3.48831e-11		3.4493e-11		3.4486e-11		3.44555e-11		3.68172e-11		3.63226e-11		3.48522e-11		3.59295e-11		3.63152e-11		3.63423e-11		3.59174e-11		3.42157e-11		3.57088e-11
3.62312e-11		3.64333e-11		3.67555e-11		3.64873e-11		3.59488e-11		3.40398e-11		3.43597e-11		3.53419e-11		3.41349e-11		3.41342e-11		3.37917e-11		3.40223e-11		3.55429e-11		3.48236e-11
3.47603e-11		3.44346e-11		3.47464e-11		3.51116e-11		3.4779e-11		3.62549e-11		3.62649e-11		3.53943e-11		3.65292e-11		3.63087e-11		3.59663e-11		3.63819e-11		3.50206e-11		3.47198e-11
3.55111e-11		3.67852e-11		3.59528e-11		3.58229e-11		3.49151e-11		3.47347e-11		3.4262e-11		3.44552e-11		3.4161e-11		3.44583e-11		3.42738e-11		3.41003e-11		3.51107e-11		3.59764e-11
3.55349e-11		3.46235e-11		3.56472e-11		3.64008e-11		3.58249e-11		3.58452e-11		3.62486e-11		3.64163e-11		3.63598e-11		3.56765e-11		3.53869e-11		3.61053e-11		3.55756e-11		3.41492e-11
3.51178e-11		3.58678e-11		3.48232e-11		3.47826e-11		3.45324e-11		3.50888e-11		3.45422e-11		3.39168e-11		3.45778e-11		3.48675e-11		3.50135e-11		3.46272e-11		3.42291e-11		3.61188e-11
3.64021e-11		3.51839e-11		3.64386e-11		3.6507e-11		3.68273e-11		3.47069e-11		3.58028e-11		3.63623e-11		3.56138e-11		3.4846e-11		3.48046e-11		3.52167e-11		3.64703e-11		3.37552e-11
3.43188e-11		3.52744e-11		3.43034e-11		3.46816e-11		3.42964e-11		3.63203e-11		3.55823e-11		3.4256e-11		3.54336e-11		3.61481e-11		3.60525e-11		3.56299e-11		3.41771e-11		3.60027e-11
3.65183e-11		3.6249e-11		3.68508e-11		3.68566e-11		3.62654e-11		3.44143e-11		3.47168e-11		3.57654e-11		3.46608e-11		3.38356e-11		3.40992e-11		3.44044e-11		3.59717e-11		3.43718e-11
3.45594e-11		3.47105e-11		3.47044e-11		3.49404e-11		3.46686e-11		3.64697e-11		3.60842e-11		3.49569e-11		3.61562e-11		3.61633e-11		3.64333e-11		3.62415e-11		3.45185e-11		3.55043e-11
3.60133e-11		3.69976e-11		3.64104e-11		3.61701e-11		3.54887e-11		3.41667e-11		3.43755e-11		3.50245e-11		3.42464e-11		3.47006e-11		3.43137e-11		3.43651e-11		3.53828e-11		3.51485e-11
3.53717e-11		3.43672e-11		3.50652e-11		3.55708e-11		3.57455e-11		3.6122e-11		3.65946e-11		3.61348e-11		3.68776e-11		3.60578e-11		3.59803e-11		3.61073e-11		3.53236e-11		3.42896e-11
3.53664e-11		3.65435e-11		3.51716e-11		3.57253e-11		3.45383e-11		3.47107e-11		3.42291e-11		3.40493e-11		3.41941e-11		3.46298e-11		3.46408e-11		3.42323e-11		3.45781e-11		3.59273e-11
3.59445e-11		3.48067e-11		3.62546e-11		3.66347e-11		3.61094e-11		3.54761e-11		3.60658e-11		3.62036e-11		3.56578e-11		3.53103e-11		3.51142e-11		3.58155e-11		3.60789e-11		3.41573e-11
3.43808e-11		3.57225e-11		3.45882e-11		3.45378e-11		3.45038e-11		3.54324e-11		3.50027e-11		3.42268e-11		3.49631e-11		3.59471e-11		3.57987e-11		3.48781e-11		3.42895e-11		3.60741e-11
3.67403e-11		3.61729e-11		3.66193e-11		3.69242e-11		3.67513e-11		3.45032e-11		3.51184e-11		3.62875e-11		3.53086e-11		3.43677e-11		3.41698e-11		3.50688e-11		3.60523e-11		3.42489e-11
3.41068e-11		3.47341e-11		3.41395e-11		3.47533e-11		3.43693e-11		3.63639e-11		3.59099e-11		3.45255e-11		3.56531e-11		3.58772e-11		3.60084e-11		3.57152e-11		3.42572e-11		3.5851e-11
3.62365e-11		3.63821e-11		3.67413e-11		3.66131e-11		3.58617e-11		3.39495e-11		3.44224e-11		3.53464e-11		3.42248e-11		3.43352e-11		3.41127e-11		3.40307e-11		3.58206e-11		3.47587e-11
3.49737e-11		3.44117e-11		3.47012e-11		3.51895e-11		3.51996e-11		3.63644e-11		3.65239e-11		3.57738e-11		3.61561e-11		3.62956e-11		3.6514e-11		3.63051e-11		3.48824e-11		3.45146e-11
3.56257e-11		3.68127e-11		3.60379e-11		3.59393e-11		3.52284e-11		3.46556e-11		3.40445e-11		3.45371e-11		3.40463e-11		3.43372e-11		3.41794e-11		3.39854e-11		3.46424e-11		3.56494e-11
3.58001e-11		3.44947e-11		3.56649e-11		3.64009e-11		3.5987e-11		3.59375e-11		3.64196e-11		3.60057e-11		3.63595e-11		3.54992e-11		3.55005e-11		3.61519e-11		3.57483e-11		3.40992e-11
3.4931e-11		3.62185e-11		3.53216e-11		3.48708e-11		3.43022e-11		3.51601e-11		3.49526e-11		3.44941e-11		3.44831e-11		3.52469e-11		3.5174e-11		3.45664e-11		3.41415e-11		3.60096e-11
3.621e-11		3.54603e-11		3.6302e-11		3.65334e-11		3.68646e-11		3.49585e-11		3.55595e-11		3.66722e-11		3.57961e-11		3.5187e-11		3.47846e-11		3.55541e-11		3.61749e-11		3.39758e-11
3.48014e-11		3.51851e-11		3.45055e-11		3.47335e-11		3.39735e-11		3.61175e-11		3.53122e-11		3.42379e-11		3.51744e-11		3.60818e-11		3.58484e-11		3.54406e-11		3.41517e-11		3.6066e-11
3.67296e-11		3.65025e-11		3.67915e-11		3.69104e-11		3.63876e-11		3.40896e-11		3.48517e-11		3.55116e-11		3.48045e-11		3.39443e-11		3.42087e-11		3.43705e-11		3.62422e-11		3.41125e-11
3.45852e-11		3.45416e-11		3.47748e-11		3.47902e-11		3.49162e-11		3.65992e-11		3.6206e-11		3.53282e-11		3.61502e-11		3.65533e-11		3.63825e-11		3.61746e-11		3.43595e-11		3.52781e-11
3.59916e-11		3.66795e-11		3.64066e-11		3.60915e-11		3.55171e-11		3.42911e-11		3.41492e-11		3.48587e-11		3.44201e-11		3.40643e-11		3.42921e-11		3.42921e-11		3.52744e-11		3.53457e-11
3.52297e-11		3.42854e-11		3.53021e-11		3.53831e-11		3.54206e-11		3.58848e-11		3.65825e-11		3.59895e-11		3.63423e-11		3.61694e-11		3.6152e-11		3.62131e-11		3.52377e-11		3.45708e-11
3.50743e-11		3.63624e-11		3.52687e-11		3.535e-11		3.46792e-11		3.48056e-11		3.43762e-11		3.42387e-11		3.43896e-11		3.46647e-11		3.48591e-11		3.39696e-11		3.44419e-11		3.62056e-11
3.63609e-11		3.47297e-11		3.62325e-11		3.64779e-11		3.64681e-11		3.54134e-11		3.61434e-11		3.66967e-11		3.64588e-11		3.51423e-11		3.53223e-11		3.55646e-11		3.60091e-11		3.39717e-11
3.43977e-11		3.56768e-11		3.4343e-11		3.45865e-11		3.42987e-11		3.56724e-11		3.46202e-11		3.40285e-11		3.48732e-11		3.58032e-11		3.55393e-11		3.50321e-11		3.42212e-11		3.59837e-11
3.65016e-11		3.59376e-11		3.68312e-11		3.68176e-11		3.62292e-11		3.46167e-11		3.52223e-11		3.63036e-11		3.52007e-11		3.42059e-11		3.42511e-11		3.51332e-11		3.64257e-11		3.41102e-11
3.42951e-11		3.49528e-11		3.44586e-11		3.46629e-11		3.44505e-11		3.68463e-11		3.59355e-11		3.46161e-11		3.59476e-11		3.64283e-11		3.6374e-11		3.57655e-11		3.41832e-11		3.59406e-11
3.62001e-11		3.6202e-11		3.6825e-11		3.64225e-11		3.59514e-11		3.39231e-11		3.44454e-11		3.54297e-11		3.44107e-11		3.39662e-11		3.38465e-11		3.43587e-11		3.59594e-11		3.4669e-11
3.48614e-11		3.44768e-11		3.485e-11		3.51664e-11		3.5028e-11		3.65342e-11		3.62144e-11		3.53063e-11		3.61885e-11		3.65838e-11		3.63345e-11		3.63873e-11		3.47913e-11		3.51071e-11
3.57373e-11		3.65655e-11		3.60711e-11		3.57587e-11		3.49326e-11		3.4821e-11		3.42135e-11		3.42982e-11		3.40377e-11		3.41638e-11		3.40953e-11		3.40587e-11		3.47858e-11		3.54492e-11
3.59223e-11		3.45012e-11		3.56297e-11		3.61883e-11		3.5959e-11		3.59798e-11		3.6504e-11		3.61916e-11		3.65372e-11		3.60311e-11		3.55835e-11		3.61741e-11		3.58002e-11		3.41327e-11
3.45585e-11		3.60527e-11		3.50226e-11		3.49512e-11		3.44316e-11		3.50118e-11		3.42552e-11		3.40873e-11		3.43896e-11		3.49566e-11		3.50173e-11		3.46487e-11		3.41998e-11		3.64586e-11
3.64898e-11		3.53714e-11		3.61693e-11		3.69018e-11		3.63064e-11		3.48757e-11		3.59015e-11		3.63906e-11		3.56463e-11		3.46811e-11		3.50893e-11		3.54155e-11		3.64106e-11		3.39937e-11
3.45561e-11		3.50425e-11		3.45728e-11		3.42817e-11		3.44639e-11		3.62562e-11		3.51001e-11		3.43634e-11		3.5279e-11		3.57443e-11		3.58384e-11		3.55924e-11		3.4078e-11		3.60492e-11
3.6724e-11		3.62915e-11		3.70162e-11		3.70124e-11		3.66507e-11		3.42872e-11		3.49346e-11		3.5905e-11		3.49798e-11		3.42052e-11		3.43815e-11		3.45699e-11		3.64597e-11		3.44273e-11
3.47378e-11		3.46149e-11		3.46058e-11		3.49319e-11		3.46217e-11		3.62706e-11		3.6186e-11		3.47158e-11		3.63239e-11		3.64823e-11		3.6478e-11		3.59267e-11		3.39954e-11		3.53952e-11
3.56359e-11		3.63635e-11		3.62969e-11		3.5985e-11		3.56123e-11		3.43026e-11		3.41834e-11		3.50077e-11		3.40528e-11		3.43102e-11		3.40997e-11		3.42659e-11		3.53719e-11		3.52523e-11
3.53401e-11		3.45644e-11		3.53641e-11		3.54007e-11		3.55496e-11		3.62525e-11		3.65694e-11		3.5923e-11		3.66456e-11		3.62146e-11		3.60648e-11		3.61842e-11		3.47295e-11		3.46081e-11
3.53735e-11		3.63243e-11		3.52448e-11		3.55051e-11		3.47311e-11		3.47718e-11		3.42008e-11		3.44076e-11		3.42913e-11		3.44915e-11		3.44871e-11		3.45042e-11		3.49337e-11		3.59302e-11
3.63205e-11		3.51106e-11		3.59833e-11		3.65115e-11		3.62979e-11		3.52755e-11		3.62498e-11		3.65392e-11		3.61157e-11		3.54759e-11		3.51954e-11		3.56422e-11		3.57537e-11		3.4049e-11
3.43401e-11		3.56076e-11		3.47007e-11		3.44651e-11		3.42073e-11		3.5507e-11		3.47001e-11		3.45184e-11		3.51386e-11		3.56703e-11		3.53411e-11		3.48428e-11		3.40151e-11		3.62102e-11
3.65897e-11		3.6217e-11		3.6991e-11		3.7071e-11		3.65401e-11		3.47058e-11		3.54238e-11		3.65003e-11		3.50472e-11		3.47253e-11		3.46969e-11		3.52687e-11		3.63807e-11		3.43479e-11
3.45478e-11		3.4688e-11		3.45939e-11		3.42209e-11		3.44804e-11		3.59813e-11		3.56464e-11		3.46017e-11		3.58161e-11		3.60312e-11		3.60306e-11		3.58223e-11		3.41883e-11		3.61268e-11
3.63381e-11		3.67834e-11		3.67623e-11		3.64989e-11		3.57033e-11		3.43581e-11		3.44241e-11		3.54732e-11		3.45587e-11		3.41865e-11		3.41066e-11		3.42648e-11		3.58421e-11		3.46367e-11
3.52931e-11		3.44674e-11		3.51526e-11		3.49776e-11		3.47924e-11		3.66308e-11		3.60145e-11		3.56393e-11		3.64784e-11		3.65312e-11		3.61503e-11		3.62292e-11		3.47114e-11		3.49405e-11
3.55105e-11		3.6801e-11		3.59209e-11		3.56574e-11		3.49207e-11		3.45261e-11		3.42778e-11		3.4791e-11		3.38048e-11		3.42173e-11		3.45263e-11		3.41963e-11		3.51548e-11		3.55675e-11
3.57264e-11		3.49288e-11		3.58769e-11		3.62198e-11		3.60794e-11		3.57512e-11		3.66281e-11		3.6315e-11		3.65981e-11		3.59449e-11		3.57256e-11		3.63917e-11		3.54666e-11		3.40743e-11
3.46089e-11		3.59252e-11		3.51014e-11		3.47639e-11		3.45244e-11		3.51458e-11		3.46557e-11		3.39461e-11		3.4437e-11		3.47764e-11		3.47456e-11		3.46547e-11		3.44641e-11		3.64062e-11
3.66036e-11		3.54683e-11		3.65509e-11		3.65258e-11		3.65447e-11		3.49106e-11		3.56886e-11		3.65463e-11		3.58159e-11		3.50969e-11		3.50597e-11		3.53895e-11		3.61752e-11		3.37284e-11
3.43173e-11		3.5212e-11		3.41474e-11		3.41337e-11		3.44249e-11		3.61465e-11		3.52577e-11		3.4424e-11		3.5297e-11		3.60026e-11		3.57879e-11		3.55921e-11		3.3977e-11		3.60177e-11
3.65617e-11		3.62108e-11		3.69656e-11		3.66995e-11		3.67861e-11		3.43151e-11		3.50531e-11		3.58467e-11		3.5098e-11		3.42945e-11		3.42405e-11		3.45462e-11		3.65217e-11		3.45582e-11
3.45905e-11		3.45808e-11		3.47429e-11		3.48695e-11		3.46853e-11		3.656e-11		3.60699e-11		3.476e-11		3.60762e-11		3.63422e-11		3.6488e-11		3.60603e-11		3.42216e-11		3.53893e-11
3.5874e-11		3.66644e-11		3.62749e-11		3.59703e-11		3.57377e-11		3.42939e-11		3.44835e-11		3.52889e-11		3.41277e-11		3.42841e-11		3.40784e-11		3.43489e-11		3.57426e-11		3.50246e-11
3.52154e-11		3.4473e-11		3.52406e-11		3.57221e-11		3.56006e-11		3.62602e-11		3.65566e-11		3.56826e-11		3.65165e-11		3.66035e-11		3.6285e-11		3.65643e-11		3.50034e-11		3.4752e-11
3.4691e-11		3.63759e-11		3.51345e-11		3.55383e-11		3.45406e-11		3.48727e-11		3.42069e-11		3.4244e-11		3.42539e-11		3.4137e-11		3.43053e-11		3.39282e-11		3.50843e-11		3.60882e-11
3.64503e-11		3.50752e-11		3.61788e-11		3.65997e-11		3.61067e-11		3.54038e-11		3.6101e-11		3.64714e-11		3.60511e-11		3.55666e-11		3.53409e-11		3.60549e-11		3.55208e-11		3.42262e-11
3.45571e-11		3.53403e-11		3.43908e-11		3.46184e-11		3.45122e-11		3.55028e-11		3.46102e-11		3.39854e-11		3.46502e-11		3.55337e-11		3.54137e-11		3.49133e-11		3.4343e-11		3.60535e-11
3.65711e-11		3.61055e-11		3.68688e-11		3.68482e-11		3.63164e-11		3.44738e-11		3.5569e-11		3.63128e-11		3.55052e-11		3.48936e-11		3.46792e-11		3.51063e-11		3.66115e-11		3.42762e-11
3.45866e-11		3.48788e-11		3.45194e-11		3.49821e-11		3.46132e-11		3.67351e-11		3.54921e-11		3.43548e-11		3.55427e-11		3.59919e-11		3.60152e-11		3.55988e-11		3.40062e-11		3.58795e-11
3.63924e-11		3.65147e-11		3.67245e-11		3.66095e-11		3.59617e-11		3.42707e-11		3.44482e-11		3.55477e-11		3.44949e-11		3.41462e-11		3.40745e-11		3.46155e-11		3.60751e-11		3.48528e-11
3.51455e-11		3.42253e-11		3.52349e-11		3.51027e-11		3.51669e-11		3.67374e-11		3.62217e-11		3.55486e-11		3.61573e-11		3.63368e-11		3.62416e-11		3.64378e-11		3.44434e-11		3.47359e-11
3.55279e-11		3.64896e-11		3.57043e-11		3.58397e-11		3.51479e-11		3.45262e-11		3.40304e-11		3.49331e-11		3.40182e-11		3.42298e-11		3.40077e-11		3.40424e-11		3.54502e-11		3.55994e-11
3.57292e-11		3.4698e-11		3.62225e-11		3.62785e-11		3.62127e-11		3.57919e-11		3.62932e-11		3.60806e-11		3.65251e-11		3.57425e-11		3.57889e-11		3.6301e-11		3.53857e-11		3.42134e-11
3.46867e-11		3.60278e-11		3.48497e-11		3.4933e-11		3.42852e-11		3.49876e-11		3.45342e-11		3.42708e-11		3.42951e-11		3.47256e-11		3.50662e-11		3.44791e-11		3.46107e-11		3.60362e-11
3.64918e-11		3.5421e-11		3.66893e-11		3.64607e-11		3.6675e-11		3.50531e-11		3.58442e-11		3.59432e-11		3.56572e-11		3.49093e-11		3.4941e-11		3.56905e-11		3.61679e-11		3.39238e-11
3.43338e-11		3.54568e-11		3.46131e-11		3.46272e-11		3.39063e-11		3.61695e-11		3.50266e-11		3.4074e-11		3.53985e-11		3.58327e-11		3.57843e-11		3.5043e-11		3.37887e-11		3.63225e-11
3.67111e-11		3.64894e-11		3.66899e-11		3.70337e-11		3.61864e-11		3.42191e-11		3.48638e-11		3.5961e-11		3.4888e-11		3.42679e-11		3.43353e-11		3.46475e-11		3.65072e-11		3.43212e-11
3.44741e-11		3.47768e-11		3.4707e-11		3.47308e-11		3.49494e-11		3.64961e-11		3.58841e-11		3.49997e-11		3.59168e-11		3.61766e-11		3.63316e-11		3.60698e-11		3.42936e-11		3.55706e-11
3.5995e-11		3.66706e-11		3.60944e-11		3.61702e-11		3.55817e-11		3.42427e-11		3.4336e-11		3.49601e-11		3.4235e-11		3.40547e-11		3.39318e-11		3.39426e-11		3.58476e-11		3.50804e-11
3.51921e-11		3.42894e-11		3.53005e-11		3.56783e-11		3.57137e-11		3.63749e-11		3.66785e-11		3.54511e-11		3.6601e-11		3.67433e-11		3.60568e-11		3.63994e-11		3.48217e-11		3.49155e-11
3.52566e-11		3.62103e-11		3.53044e-11		3.50484e-11		3.47951e-11		3.49688e-11		3.40058e-11		3.45522e-11		3.44014e-11		3.45842e-11		3.44803e-11		3.43375e-11		3.4895e-11		3.58716e-11
3.62208e-11		3.49409e-11		3.6217e-11		3.65989e-11		3.59437e-11		3.54106e-11		3.62375e-11		3.6325e-11		3.60996e-11		3.56483e-11		3.56999e-11		3.603e-11		3.56515e-11		3.38525e-11
3.42053e-11		3.54646e-11		3.44838e-11		3.46199e-11		3.44223e-11		3.57355e-11		3.48116e-11		3.41352e-11		3.4503e-11		3.52197e-11		3.53178e-11		3.45774e-11		3.45788e-11		3.66471e-11
3.65461e-11		3.58359e-11		3.66663e-11		3.72022e-11		3.64039e-11		3.4727e-11		3.57106e-11		3.6327e-11		3.54653e-11		3.47869e-11		3.44591e-11		3.50156e-11		3.63876e-11		3.38786e-11
3.46839e-11		3.49254e-11		3.42622e-11		3.46343e-11		3.4318e-11		3.64852e-11		3.5595e-11		3.4557e-11		3.5417e-11		3.60972e-11		3.59684e-11		3.57088e-11		3.39239e-11		3.59602e-11
3.64201e-11		3.66282e-11		3.65448e-11		3.65964e-11		3.55776e-11		3.40698e-11		3.45932e-11		3.56233e-11		3.47718e-11		3.415e-11		3.42589e-11		3.43276e-11		3.62582e-11		3.4656e-11
3.4869e-11		3.41839e-11		3.49255e-11		3.52332e-11		3.52686e-11		3.64278e-11		3.63225e-11		3.47089e-11		3.60954e-11		3.61313e-11		3.60557e-11		3.59375e-11		3.45656e-11		3.52769e-11
3.55888e-11		3.63632e-11		3.5646e-11		3.55203e-11		3.48459e-11		3.44296e-11		3.4275e-11		3.50361e-11		3.41786e-11		3.44396e-11		3.41201e-11		3.39376e-11		3.54354e-11		3.53417e-11
3.56516e-11		3.45467e-11		3.60982e-11		3.61859e-11		3.60366e-11		3.58111e-11		3.63726e-11		3.60508e-11		3.65088e-11		3.58807e-11		3.60065e-11		3.6381e-11		3.51303e-11		3.42852e-11
3.47458e-11		3.58766e-11		3.48321e-11		3.492e-11		3.44392e-11		3.5093e-11		3.44037e-11		3.41688e-11		3.44218e-11		3.45741e-11		3.45992e-11		3.42886e-11		3.46748e-11		3.60211e-11
3.6433e-11		3.51907e-11		3.6549e-11		3.6949e-11		3.64262e-11		3.49032e-11		3.60983e-11		3.63224e-11		3.59905e-11		3.54894e-11		3.52853e-11		3.56013e-11		3.59e-11		3.39438e-11
3.43793e-11		3.53856e-11		3.43013e-11		3.46408e-11		3.42099e-11		3.61309e-11		3.49557e-11		3.41269e-11		3.49341e-11		3.56234e-11		3.5749e-11		3.50879e-11		3.40235e-11		3.61099e-11
3.64892e-11		3.62229e-11		3.66456e-11		3.68899e-11		3.61146e-11		3.41425e-11		3.50309e-11		3.60893e-11		3.54627e-11		3.46298e-11		3.41292e-11		3.46647e-11		3.62691e-11		3.43103e-11
3.47644e-11		3.46713e-11		3.4604e-11		3.50061e-11		3.46714e-11		3.63877e-11		3.60194e-11		3.45285e-11		3.59322e-11		3.62206e-11		3.62908e-11		3.5654e-11		3.41411e-11		3.55795e-11
3.59321e-11		3.65474e-11		3.58233e-11		3.60031e-11		3.5411e-11		3.43349e-11		3.44546e-11		3.55586e-11		3.42199e-11		3.4129e-11		3.41296e-11		3.42521e-11		3.58621e-11		3.5226e-11
3.52807e-11		3.47477e-11		3.55097e-11		3.56096e-11		3.54003e-11		3.63716e-11		3.63346e-11		3.58374e-11		3.63733e-11		3.66402e-11		3.6126e-11		3.63553e-11		3.4692e-11		3.45517e-11
3.49848e-11		3.64406e-11		3.51015e-11		3.51096e-11		3.46457e-11		3.45012e-11		3.41129e-11		3.4316e-11		3.41129e-11		3.50849e-11		3.42526e-11		3.40902e-11		3.49552e-11		3.57971e-11
3.62437e-11		3.50166e-11		3.65167e-11		3.63067e-11		3.64936e-11		3.54829e-11		3.64066e-11		3.59319e-11		3.64954e-11		3.5621e-11		3.56201e-11		3.59428e-11		3.55938e-11		3.40515e-11
3.4558e-11		3.57205e-11		3.46601e-11		3.45874e-11		3.43602e-11		3.57276e-11		3.445e-11		3.40081e-11		3.45126e-11		3.53163e-11		3.5012e-11		3.46416e-11		3.41714e-11		3.5817e-11
3.65312e-11		3.58134e-11		3.69616e-11		3.70033e-11		3.66937e-11		3.4708e-11		3.57843e-11		3.68113e-11		3.5491e-11		3.45073e-11		3.48908e-11		3.5325e-11		3.60086e-11		3.39732e-11
3.44465e-11		3.48265e-11		3.46272e-11		3.43723e-11		3.4163e-11		3.62375e-11		3.55898e-11		3.43699e-11		3.53038e-11		3.62709e-11		3.61135e-11		3.55401e-11		3.37123e-11		3.59851e-11
3.63958e-11		3.6567e-11		3.64993e-11		3.60976e-11		3.58254e-11		3.41582e-11		3.47977e-11		3.58131e-11		3.47178e-11		3.40068e-11		3.40017e-11		3.43829e-11		3.62273e-11		3.45912e-11
3.48671e-11		3.41784e-11		3.52606e-11		3.54367e-11		3.53716e-11		3.64268e-11		3.61223e-11		3.50545e-11		3.59917e-11		3.63829e-11		3.66051e-11		3.58679e-11		3.4326e-11		3.50543e-11
3.56617e-11		3.66741e-11		3.56801e-11		3.56048e-11		3.50812e-11		3.43903e-11		3.42641e-11		3.49302e-11		3.41649e-11		3.39147e-11		3.45151e-11		3.41778e-11		3.55685e-11		3.5285e-11
3.57579e-11		3.48282e-11		3.59274e-11		3.62514e-11		3.60082e-11		3.58347e-11		3.64385e-11		3.5771e-11		3.65539e-11		3.61272e-11		3.58405e-11		3.65671e-11		3.49199e-11		3.43543e-11
3.46225e-11		3.61148e-11		3.50925e-11		3.48312e-11		3.4383e-11		3.53176e-11		3.44436e-11		3.42155e-11		3.45051e-11		3.48773e-11		3.47042e-11		3.42164e-11		3.4949e-11		3.58394e-11
3.61936e-11		3.56427e-11		3.69838e-11		3.67319e-11		3.67393e-11		3.52e-11		3.60002e-11		3.6337e-11		3.59074e-11		3.5239e-11		3.52915e-11		3.56539e-11		3.59578e-11		3.43092e-11
3.45134e-11		3.50994e-11		3.4371e-11		3.43807e-11		3.4363e-11		3.63427e-11		3.50107e-11		3.41656e-11		3.48139e-11		3.58314e-11		3.56972e-11		3.49647e-11		3.39823e-11		3.63802e-11
3.67723e-11		3.65295e-11		3.66442e-11		3.70561e-11		3.62087e-11		3.43371e-11		3.54753e-11		3.63007e-11		3.512e-11		3.46047e-11		3.44764e-11		3.50993e-11		3.66578e-11		3.41049e-11
3.45432e-11		3.47084e-11		3.49783e-11		3.51131e-11		3.49208e-11		3.64376e-11		3.56974e-11		3.43886e-11		3.59766e-11		3.65586e-11		3.60051e-11		3.55086e-11		3.39586e-11		3.54633e-11
3.5991e-11		3.68408e-11		3.60347e-11		3.58772e-11		3.55084e-11		3.42297e-11		3.4585e-11		3.547e-11		3.445e-11		3.4093e-11		3.40452e-11		3.41547e-11		3.60182e-11		3.49829e-11
3.55091e-11		3.44446e-11		3.58304e-11		3.56879e-11		3.56028e-11		3.63366e-11		3.64742e-11		3.5231e-11		3.64851e-11		3.60323e-11		3.62546e-11		3.67389e-11		3.47233e-11		3.50557e-11
3.52275e-11		3.63958e-11		3.49014e-11		3.53929e-11		3.46701e-11		3.47711e-11		3.41382e-11		3.4614e-11		3.43722e-11		3.43393e-11		3.45106e-11		3.39527e-11		3.50335e-11		3.57886e-11
3.64387e-11		3.52152e-11		3.63876e-11		3.68082e-11		3.64022e-11		3.53563e-11		3.63197e-11		3.59177e-11		3.65786e-11		3.56836e-11		3.55191e-11		3.60603e-11		3.55693e-11		3.41105e-11
3.4636e-11		3.55032e-11		3.41435e-11		3.46355e-11		3.42088e-11		3.58525e-11		3.47424e-11		3.41963e-11		3.40525e-11		3.4769e-11		3.50701e-11		3.4526e-11		3.42027e-11		3.63495e-11
3.66245e-11		3.59376e-11		3.66536e-11		3.70742e-11		3.65337e-11		3.46407e-11		3.59459e-11		3.66178e-11		3.56026e-11		3.46954e-11		3.48488e-11		3.55018e-11		3.65268e-11		3.41681e-11
3.44055e-11		3.45387e-11		3.43305e-11		3.4665e-11		3.42957e-11		3.63309e-11		3.57251e-11		3.46493e-11		3.53841e-11		3.59531e-11		3.5816e-11		3.50973e-11		3.37958e-11		3.59747e-11
3.63372e-11		3.67442e-11		3.65608e-11		3.63862e-11		3.57616e-11		3.43162e-11		3.48507e-11		3.56257e-11		3.49134e-11		3.41878e-11		3.40294e-11		3.47326e-11		3.6299e-11		3.46624e-11
3.49791e-11		3.42639e-11		3.50704e-11		3.4864e-11		3.51927e-11		3.65208e-11		3.63831e-11		3.48031e-11		3.61929e-11		3.6908e-11		3.64219e-11		3.61838e-11		3.43959e-11		3.52894e-11
3.56232e-11		3.68594e-11		3.52913e-11		3.56278e-11		3.52051e-11		3.45172e-11		3.43951e-11		3.53702e-11		3.43771e-11		3.40913e-11		3.40209e-11		3.39357e-11		3.555e-11		3.55022e-11
3.61535e-11		3.47101e-11		3.61393e-11		3.63171e-11		3.60288e-11		3.59289e-11		3.67811e-11		3.60042e-11		3.68029e-11		3.59158e-11		3.59947e-11		3.63259e-11		3.47254e-11		3.41726e-11
3.46814e-11		3.60404e-11		3.48822e-11		3.50241e-11		3.43226e-11		3.50181e-11		3.43142e-11		3.41471e-11		3.41902e-11		3.46145e-11		3.47126e-11		3.43838e-11		3.4978e-11		3.57295e-11
3.65864e-11		3.58091e-11		3.68151e-11		3.69879e-11		3.68375e-11		3.50107e-11		3.59807e-11		3.59753e-11		3.59529e-11		3.54368e-11		3.51314e-11		3.57546e-11		3.62964e-11		3.40886e-11
3.44272e-11		3.50023e-11		3.46346e-11		3.45365e-11		3.44105e-11		3.63187e-11		3.49207e-11		3.42245e-11		3.47252e-11		3.52347e-11		3.57539e-11		3.47539e-11		3.39033e-11		3.61102e-11
3.66094e-11		3.62206e-11		3.6496e-11		3.70454e-11		3.64689e-11		3.42785e-11		3.51983e-11		3.6219e-11		3.53631e-11		3.43833e-11		3.44415e-11		3.47859e-11		3.64063e-11		3.40413e-11
3.47216e-11		3.42441e-11		3.47628e-11		3.50105e-11		3.48975e-11		3.65229e-11		3.58894e-11		3.43356e-11		3.58126e-11		3.61033e-11		3.62359e-11		3.57476e-11		3.43668e-11		3.55445e-11
3.61356e-11		3.67983e-11		3.6176e-11		3.59819e-11		3.55911e-11		3.43212e-11		3.44416e-11		3.55829e-11		3.41371e-11		3.41191e-11		3.4005e-11		3.40662e-11		3.60594e-11		3.4837e-11
3.51244e-11		3.44295e-11		3.58008e-11		3.59355e-11		3.59161e-11		3.62815e-11		3.62855e-11		3.53184e-11		3.63336e-11		3.65156e-11		3.64617e-11		3.62267e-11		3.43293e-11		3.49317e-11
3.54473e-11		3.65633e-11		3.48891e-11		3.5231e-11		3.48924e-11		3.48809e-11		3.40676e-11		3.47512e-11		3.41064e-11		3.42925e-11		3.4411e-11		3.40911e-11		3.53929e-11		3.58503e-11
3.63147e-11		3.51035e-11		3.63557e-11		3.67074e-11		3.62448e-11		3.54507e-11		3.65205e-11		3.62693e-11		3.66157e-11		3.59038e-11		3.55976e-11		3.62275e-11		3.55023e-11		3.40655e-11
3.4194e-11		3.55228e-11		3.47108e-11		3.46248e-11		3.43301e-11		3.59131e-11		3.45924e-11		3.43343e-11		3.42801e-11		3.5077e-11		3.50142e-11		3.46677e-11		3.45248e-11		3.64378e-11
3.65902e-11		3.63816e-11		3.6792e-11		3.66781e-11		3.68093e-11		3.43659e-11		3.54563e-11		3.62222e-11		3.56993e-11		3.51936e-11		3.49293e-11		3.50555e-11		3.59551e-11		3.37931e-11
3.42305e-11		3.44865e-11		3.49977e-11		3.46154e-11		3.42446e-11		3.64957e-11		3.51641e-11		3.43572e-11		3.54429e-11		3.5775e-11		3.56244e-11		3.4969e-11		3.42804e-11		3.59837e-11
3.64489e-11		3.64581e-11		3.6375e-11		3.63857e-11		3.57205e-11		3.40099e-11		3.46089e-11		3.58329e-11		3.47257e-11		3.40058e-11		3.41474e-11		3.43984e-11		3.61786e-11		3.43665e-11
3.49616e-11		3.44235e-11		3.51969e-11		3.51796e-11		3.53162e-11		3.64069e-11		3.62668e-11		3.47646e-11		3.59223e-11		3.63626e-11		3.64959e-11		3.62324e-11		3.41093e-11		3.51365e-11
3.55562e-11		3.6663e-11		3.53287e-11		3.5412e-11		3.54694e-11		3.44283e-11		3.4354e-11		3.4987e-11		3.43665e-11		3.40974e-11		3.40845e-11		3.37781e-11		3.54692e-11		3.51676e-11
3.56952e-11		3.49529e-11		3.63635e-11		3.6028e-11		3.63105e-11		3.58237e-11		3.64703e-11		3.57329e-11		3.65308e-11		3.60557e-11		3.61457e-11		3.61672e-11		3.51209e-11		3.43615e-11
3.4773e-11		3.57893e-11		3.48623e-11		3.50468e-11		3.42735e-11		3.50947e-11		3.46114e-11		3.40764e-11		3.42839e-11		3.4374e-11		3.466e-11		3.41093e-11		3.51176e-11		3.60538e-11
3.63967e-11		3.56427e-11		3.67411e-11		3.63061e-11		3.68398e-11		3.48243e-11		3.6097e-11		3.626e-11		3.60785e-11		3.55164e-11		3.51687e-11		3.58864e-11		3.57039e-11		3.38648e-11
3.43671e-11		3.51333e-11		3.43411e-11		3.44228e-11		3.42813e-11		3.6365e-11		3.46737e-11		3.3956e-11		3.48457e-11		3.55647e-11		3.55828e-11		3.45867e-11		3.41476e-11		3.61822e-11
3.66558e-11		3.66821e-11		3.66461e-11		3.6748e-11		3.62881e-11		3.43265e-11		3.53715e-11		3.62348e-11		3.54022e-11		3.4769e-11		3.44849e-11		3.48805e-11		3.63199e-11		3.40585e-11
3.4403e-11		3.45175e-11		3.48393e-11		3.47235e-11		3.48998e-11		3.63064e-11		3.58359e-11		3.45462e-11		3.59039e-11		3.63998e-11		3.60298e-11		3.59406e-11		3.41132e-11		3.58737e-11
3.58948e-11		3.66867e-11		3.59855e-11		3.59386e-11		3.53718e-11		3.43081e-11		3.44915e-11		3.53007e-11		3.45809e-11		3.45931e-11		3.43715e-11		3.41464e-11		3.61483e-11		3.42702e-11
3.53728e-11		3.47466e-11		3.57838e-11		3.5667e-11		3.58275e-11		3.6058e-11		3.6443e-11		3.51184e-11		3.60905e-11		3.64452e-11		3.64364e-11		3.61103e-11		3.45449e-11		3.48379e-11
3.54046e-11		3.60981e-11		3.51185e-11		3.53814e-11		3.46385e-11		3.44804e-11		3.40988e-11		3.48314e-11		3.40211e-11		3.44245e-11		3.43265e-11		3.41008e-11		3.53956e-11		3.58741e-11
3.62146e-11		3.5508e-11		3.64285e-11		3.67096e-11		3.67028e-11		3.5373e-11		3.65474e-11		3.59206e-11		3.62953e-11		3.60319e-11		3.56754e-11		3.6127e-11		3.52792e-11		3.40385e-11
3.46266e-11		3.51926e-11		3.44568e-11		3.47872e-11		3.42871e-11		3.5595e-11		3.43941e-11		3.39565e-11		3.40872e-11		3.48088e-11		3.51445e-11		3.42983e-11		3.4224e-11		3.60383e-11
3.65051e-11		3.60665e-11		3.71022e-11		3.69227e-11		3.65904e-11		3.47232e-11		3.55078e-11		3.65813e-11		3.58214e-11		3.50189e-11		3.50065e-11		3.56e-11		3.63009e-11		3.41551e-11
3.45301e-11		3.45785e-11		3.47382e-11		3.49944e-11		3.44666e-11		3.64187e-11		3.54695e-11		3.41429e-11		3.51858e-11		3.58749e-11		3.56991e-11		3.54387e-11		3.39682e-11		3.63013e-11
3.63336e-11		3.68691e-11		3.62341e-11		3.60706e-11		3.59404e-11		3.42389e-11		3.50365e-11		3.61659e-11		3.51912e-11		3.40649e-11		3.41273e-11		3.45987e-11		3.62304e-11		3.42519e-11
3.4847e-11		3.42852e-11		3.53678e-11		3.51457e-11		3.508e-11		3.64946e-11		3.62758e-11		3.4634e-11		3.5819e-11		3.67907e-11		3.65353e-11		3.62059e-11		3.42923e-11		3.50883e-11
3.54977e-11		3.65515e-11		3.52449e-11		3.56582e-11		3.49777e-11		3.47732e-11		3.45553e-11		3.50235e-11		3.44634e-11		3.40887e-11		3.41452e-11		3.39316e-11		3.56893e-11		3.5098e-11
3.57761e-11		3.45729e-11		3.62088e-11		3.63746e-11		3.62026e-11		3.57211e-11		3.66285e-11		3.57589e-11		3.66894e-11		3.64007e-11		3.61151e-11		3.63124e-11		3.48291e-11		3.45453e-11
3.48791e-11		3.58703e-11		3.45789e-11		3.49195e-11		3.4432e-11		3.51515e-11		3.42224e-11		3.43216e-11		3.40376e-11		3.48537e-11		3.45275e-11		3.42214e-11		3.4914e-11		3.60556e-11
3.65135e-11		3.59873e-11		3.63752e-11		3.67187e-11		3.63132e-11		3.51034e-11		3.59704e-11		3.61959e-11		3.62107e-11		3.56099e-11		3.51824e-11		3.58398e-11		3.59055e-11		3.40558e-11
3.42962e-11		3.51805e-11		3.46522e-11		3.4419e-11		3.42813e-11		3.6204e-11		3.47782e-11		3.41821e-11		3.47192e-11		3.5187e-11		3.55831e-11		3.48971e-11		3.41363e-11		3.63992e-11
3.70046e-11		3.63356e-11		3.66033e-11		3.65779e-11		3.62144e-11		3.42977e-11		3.52998e-11		3.62393e-11		3.55146e-11		3.47839e-11		3.44619e-11		3.50736e-11		3.65717e-11		3.41088e-11
3.48547e-11		3.48737e-11		3.47527e-11		3.51347e-11		3.48009e-11		3.65604e-11		3.59411e-11		3.45288e-11		3.51533e-11		3.60871e-11		3.60397e-11		3.5469e-11		3.38262e-11		3.57462e-11
3.54352e-11		3.6828e-11		3.57622e-11		3.60857e-11		3.52807e-11		3.42115e-11		3.45469e-11		3.56422e-11		3.47355e-11		3.41863e-11		3.40698e-11		3.44835e-11		3.60814e-11		3.47779e-11
3.52616e-11		3.47021e-11		3.58339e-11		3.56341e-11		3.55121e-11		3.64279e-11		3.60911e-11		3.52513e-11		3.59461e-11		3.65343e-11		3.64769e-11		3.65659e-11		3.44859e-11		3.52995e-11
3.5205e-11		3.61316e-11		3.5356e-11		3.52873e-11		3.4549e-11		3.4614e-11		3.38494e-11		3.47014e-11		3.41383e-11		3.40701e-11		3.4246e-11		3.39958e-11		3.55657e-11		3.57829e-11
3.65267e-11		3.52514e-11		3.67454e-11		3.64779e-11		3.67173e-11		3.5454e-11		3.66322e-11		3.5781e-11		3.66057e-11		3.64009e-11		3.54176e-11		3.64098e-11		3.5026e-11		3.42236e-11
3.43555e-11		3.53354e-11		3.45017e-11		3.47792e-11		3.40735e-11		3.56341e-11		3.43533e-11		3.42477e-11		3.4435e-11		3.49039e-11		3.52897e-11		3.44753e-11		3.45346e-11		3.638e-11
3.63014e-11		3.60426e-11		3.68115e-11		3.72476e-11		3.62623e-11		3.46484e-11		3.57761e-11		3.60988e-11		3.61387e-11		3.51578e-11		3.47823e-11		3.55614e-11		3.59411e-11		3.3727e-11
3.44849e-11		3.45468e-11		3.46405e-11		3.45835e-11		3.48516e-11		3.63743e-11		3.52937e-11		3.41856e-11		3.50954e-11		3.58006e-11		3.59203e-11		3.51313e-11		3.41451e-11		3.59817e-11
3.63427e-11		3.6683e-11		3.59645e-11		3.6375e-11		3.57959e-11		3.41864e-11		3.48783e-11		3.60761e-11		3.5335e-11		3.41129e-11		3.41674e-11		3.43641e-11		3.64482e-11		3.44757e-11
3.49482e-11		3.45117e-11		3.51198e-11		3.54524e-11		3.52737e-11		3.64698e-11		3.59315e-11		3.4956e-11		3.59948e-11		3.64883e-11		3.63639e-11		3.60763e-11		3.38195e-11		3.53197e-11
3.53025e-11		3.64903e-11		3.54468e-11		3.54669e-11		3.49669e-11		3.47387e-11		3.43192e-11		3.52006e-11		3.42515e-11		3.40275e-11		3.41291e-11		3.39198e-11		3.61302e-11		3.49564e-11
3.57237e-11		3.47841e-11		3.63224e-11		3.62215e-11		3.60893e-11		3.56648e-11		3.67597e-11		3.56281e-11		3.62446e-11		3.62739e-11		3.6258e-11		3.61845e-11		3.47652e-11		3.45741e-11
3.47655e-11		3.57307e-11		3.45659e-11		3.46638e-11		3.44482e-11		3.51685e-11		3.41651e-11		3.43733e-11		3.3834e-11		3.45106e-11		3.46112e-11		3.41358e-11		3.50752e-11		3.60809e-11
3.65042e-11		3.59168e-11		3.67258e-11		3.67462e-11		3.6509e-11		3.51746e-11		3.5918e-11		3.65109e-11		3.60861e-11		3.59662e-11		3.54415e-11		3.56914e-11		3.56848e-11		3.40282e-11
3.43935e-11		3.48495e-11		3.45809e-11		3.45756e-11		3.41429e-11		3.60752e-11		3.48058e-11		3.39591e-11		3.468e-11		3.51811e-11		3.54848e-11		3.47481e-11		3.44705e-11		3.62224e-11
3.65946e-11		3.63496e-11		3.66681e-11		3.6808e-11		3.59705e-11		3.41491e-11		3.56923e-11		3.6182e-11		3.53494e-11		3.47738e-11		3.43969e-11		3.49012e-11		3.64491e-11		3.40701e-11
3.45251e-11		3.41327e-11		3.47571e-11		3.47209e-11		3.49768e-11		3.65526e-11		3.58338e-11		3.47247e-11		3.48773e-11		3.61754e-11		3.61965e-11		3.58352e-11		3.37581e-11		3.59635e-11
3.58016e-11		3.66175e-11		3.55522e-11		3.57441e-11		3.52875e-11		3.42528e-11		3.4526e-11		3.55381e-11		3.45818e-11		3.41588e-11		3.39294e-11		3.40708e-11		3.6096e-11		3.48181e-11
3.53977e-11		3.45488e-11		3.56763e-11		3.57884e-11		3.57408e-11		3.63543e-11		3.61835e-11		3.53385e-11		3.60999e-11		3.66663e-11		3.62995e-11		3.62661e-11		3.44485e-11		3.50849e-11
3.50873e-11		3.60371e-11		3.4904e-11		3.50561e-11		3.4568e-11		3.48688e-11		3.42941e-11		3.50155e-11		3.41041e-11		3.41688e-11		3.43198e-11		3.42249e-11		3.55249e-11		3.56222e-11
3.64384e-11		3.54393e-11		3.67358e-11		3.6574e-11		3.65191e-11		3.55136e-11		3.61961e-11		3.59359e-11		3.62288e-11		3.61245e-11		3.58644e-11		3.62073e-11		3.48815e-11		3.44986e-11
3.43452e-11		3.53465e-11		3.4428e-11		3.4841e-11		3.44084e-11		3.58605e-11		3.48004e-11		3.40017e-11		3.43216e-11		3.47304e-11		3.48467e-11		3.41543e-11		3.49967e-11		3.61564e-11
3.64347e-11		3.62083e-11		3.70247e-11		3.68178e-11		3.64682e-11		3.44961e-11		3.56207e-11		3.61741e-11		3.60791e-11		3.5415e-11		3.50086e-11		3.55503e-11		3.59111e-11		3.42679e-11
3.45439e-11		3.47569e-11		3.48583e-11		3.45021e-11		3.47573e-11		3.67215e-11		3.50208e-11		3.40436e-11		3.52287e-11		3.58431e-11		3.59334e-11		3.51893e-11		3.41371e-11		3.64932e-11
3.63326e-11		3.64378e-11		3.59859e-11		3.61914e-11		3.56317e-11		3.40116e-11		3.52764e-11		3.59907e-11		3.516e-11		3.45007e-11		3.40286e-11		3.47947e-11		3.63749e-11		3.43723e-11
3.49302e-11		3.46267e-11		3.53709e-11		3.53547e-11		3.5566e-11		3.65246e-11		3.62396e-11		3.49514e-11		3.5923e-11		3.61911e-11		3.62132e-11		3.56914e-11		3.4386e-11		3.52545e-11
3.5403e-11		3.68312e-11		3.51103e-11		3.54393e-11		3.50682e-11		3.46347e-11		3.41752e-11		3.5232e-11		3.45098e-11		3.42473e-11		3.43522e-11		3.43629e-11		3.6176e-11		3.52138e-11
3.61869e-11		3.48481e-11		3.60185e-11		3.64019e-11		3.59916e-11		3.59133e-11		3.64829e-11		3.57346e-11		3.65643e-11		3.65172e-11		3.61213e-11		3.64138e-11		3.44725e-11		3.48786e-11
3.47183e-11		3.57671e-11		3.44929e-11		3.47109e-11		3.44145e-11		3.51393e-11		3.43342e-11		3.42712e-11		3.4176e-11		3.42524e-11		3.44916e-11		3.41401e-11		3.52854e-11		3.57414e-11
3.63789e-11		3.60015e-11		3.72038e-11		3.68161e-11		3.62724e-11		3.51269e-11		3.60898e-11		3.65707e-11		3.61706e-11		3.56526e-11		3.54925e-11		3.58875e-11		3.56474e-11		3.43471e-11
3.44419e-11		3.49511e-11		3.43028e-11		3.44405e-11		3.43411e-11		3.62736e-11		3.48612e-11		3.42289e-11		3.43635e-11		3.53001e-11		3.52975e-11		3.45905e-11		3.45333e-11		3.60817e-11
3.67077e-11		3.65326e-11		3.67292e-11		3.68476e-11		3.62296e-11		3.43128e-11		3.53886e-11		3.63785e-11		3.58028e-11		3.48309e-11		3.47408e-11		3.52876e-11		3.61997e-11		3.40564e-11
3.46044e-11		3.44215e-11		3.5196e-11		3.48701e-11		3.49113e-11		3.6468e-11		3.58386e-11		3.42661e-11		3.5312e-11		3.60817e-11		3.60661e-11		3.57878e-11		3.417e-11		3.59158e-11
3.58932e-11		3.65406e-11		3.5472e-11		3.57248e-11		3.57766e-11		3.42834e-11		3.43626e-11		3.56624e-11		3.47673e-11		3.44918e-11		3.43721e-11		3.41727e-11		3.64853e-11		3.47111e-11
3.5272e-11		3.45476e-11		3.56365e-11		3.59512e-11		3.5783e-11		3.63828e-11		3.6429e-11		3.52239e-11		3.5896e-11		3.66334e-11		3.65057e-11		3.60826e-11		3.42545e-11		3.52489e-11
3.49233e-11		3.62599e-11		3.50977e-11		3.49532e-11		3.46788e-11		3.46793e-11		3.42117e-11		3.4825e-11		3.43358e-11		3.41971e-11		3.41472e-11		3.41032e-11		3.57637e-11		3.53473e-11
3.60088e-11		3.53373e-11		3.67362e-11		3.67389e-11		3.64388e-11		3.55994e-11		3.63272e-11		3.5941e-11		3.64637e-11		3.59225e-11		3.57059e-11		3.61496e-11		3.5114e-11		3.42912e-11
3.4402e-11		3.51509e-11		3.4405e-11		3.45625e-11		3.40546e-11		3.55782e-11		3.45446e-11		3.39049e-11		3.45317e-11		3.46043e-11		3.48545e-11		3.4274e-11		3.49323e-11		3.5949e-11
3.67002e-11		3.62366e-11		3.67873e-11		3.67214e-11		3.67859e-11		3.4459e-11		3.58252e-11		3.66783e-11		3.59718e-11		3.53378e-11		3.47915e-11		3.57301e-11		3.56011e-11		3.39394e-11
3.41509e-11		3.43592e-11		3.46075e-11		3.47464e-11		3.45272e-11		3.65165e-11		3.51553e-11		3.3879e-11		3.4865e-11		3.55782e-11		3.56274e-11		3.48885e-11		3.38956e-11		3.59861e-11
3.64516e-11		3.6588e-11		3.62834e-11		3.60819e-11		3.58005e-11		3.40962e-11		3.46681e-11		3.59795e-11		3.51065e-11		3.46015e-11		3.40958e-11		3.48885e-11		3.64447e-11		3.43603e-11
3.47921e-11		3.43507e-11		3.57425e-11		3.55207e-11		3.53623e-11		3.62697e-11		3.61044e-11		3.45389e-11		3.57388e-11		3.66049e-11		3.66244e-11		3.59698e-11		3.38938e-11		3.54383e-11
3.55778e-11		3.6532e-11		3.5488e-11		3.53819e-11		3.48348e-11		3.43832e-11		3.44625e-11		3.54692e-11		3.44079e-11		3.37502e-11		3.4004e-11		3.4276e-11		3.61324e-11		3.48502e-11
3.56789e-11		3.45578e-11		3.62432e-11		3.62622e-11		3.60824e-11		3.5868e-11		3.64501e-11		3.54041e-11		3.62325e-11		3.64532e-11		3.62767e-11		3.62919e-11		3.44119e-11		3.50576e-11
3.47094e-11		3.57815e-11		3.48662e-11		3.4636e-11		3.43445e-11		3.55026e-11		3.42339e-11		3.46989e-11		3.41148e-11		3.45826e-11		3.44095e-11		3.43345e-11		3.54488e-11		3.55943e-11
3.63001e-11		3.59705e-11		3.70116e-11		3.67355e-11		3.65547e-11		3.50633e-11		3.61837e-11		3.62625e-11		3.65102e-11		3.56607e-11		3.53545e-11		3.62122e-11		3.53603e-11		3.39608e-11
3.41179e-11		3.51073e-11		3.42791e-11		3.49159e-11		3.42824e-11		3.636e-11		3.47028e-11		3.39771e-11		3.44725e-11		3.52139e-11		3.50199e-11		3.45537e-11		3.47897e-11		3.60979e-11
3.65762e-11		3.64822e-11		3.66193e-11		3.68111e-11		3.59661e-11		3.44751e-11		3.55109e-11		3.63202e-11		3.57688e-11		3.47726e-11		3.47187e-11		3.52885e-11		3.60907e-11		3.41931e-11
3.45539e-11		3.42846e-11		3.48936e-11		3.48991e-11		3.51764e-11		3.64022e-11		3.56123e-11		3.42105e-11		3.50054e-11		3.60623e-11		3.59099e-11		3.52394e-11		3.39934e-11		3.60129e-11
3.57644e-11		3.68923e-11		3.56573e-11		3.58119e-11		3.54408e-11		3.43888e-11		3.48185e-11		3.55912e-11		3.49896e-11		3.41222e-11		3.43609e-11		3.43431e-11		3.61278e-11		3.42627e-11
3.53876e-11		3.45093e-11		3.60384e-11		3.56703e-11		3.56949e-11		3.62653e-11		3.6125e-11		3.49413e-11		3.5803e-11		3.65897e-11		3.64681e-11		3.5883e-11		3.41551e-11		3.51606e-11
3.5357e-11		3.63068e-11		3.49063e-11		3.49938e-11		3.44533e-11		3.4802e-11		3.41289e-11		3.52469e-11		3.411e-11		3.42242e-11		3.41556e-11		3.40488e-11		3.59008e-11		3.53537e-11
3.61603e-11		3.52187e-11		3.66546e-11		3.63249e-11		3.6894e-11		3.5479e-11		3.66137e-11		3.59829e-11		3.67738e-11		3.61202e-11		3.57823e-11		3.63669e-11		3.50498e-11		3.43819e-11
3.45072e-11		3.52561e-11		3.46131e-11		3.43747e-11		3.42412e-11		3.55791e-11		3.45967e-11		3.43145e-11		3.41769e-11		3.49509e-11		3.50204e-11		3.4362e-11		3.51765e-11		3.59969e-11
3.67296e-11		3.62286e-11		3.68889e-11		3.68376e-11		3.65651e-11		3.45999e-11		3.59157e-11		3.62473e-11		3.63641e-11		3.52174e-11		3.53889e-11		3.57168e-11		3.54538e-11		3.36511e-11
3.44282e-11		3.46851e-11		3.46105e-11		3.48844e-11		3.46493e-11		3.68054e-11		3.52105e-11		3.4323e-11		3.47145e-11		3.56219e-11		3.57146e-11		3.47807e-11		3.43744e-11		3.62834e-11
3.65207e-11		3.65727e-11		3.59616e-11		3.60375e-11		3.55573e-11		3.41241e-11		3.51048e-11		3.63253e-11		3.52248e-11		3.44798e-11		3.4167e-11		3.50064e-11		3.63987e-11		3.42074e-11
3.49407e-11		3.44119e-11		3.55079e-11		3.52713e-11		3.54226e-11		3.63401e-11		3.60222e-11		3.43266e-11		3.55448e-11		3.60053e-11		3.65164e-11		3.58229e-11		3.40337e-11		3.5803e-11
3.58548e-11		3.66506e-11		3.53357e-11		3.58199e-11		3.5081e-11		3.48383e-11		3.42782e-11		3.54375e-11		3.46324e-11		3.43322e-11		3.39505e-11		3.43253e-11		3.61489e-11		3.47082e-11
3.58391e-11		3.52479e-11		3.63225e-11		3.65189e-11		3.59085e-11		3.56855e-11		3.65377e-11		3.55345e-11		3.6319e-11		3.64638e-11		3.61496e-11		3.61713e-11		3.40794e-11		3.50626e-11
3.47286e-11		3.55188e-11		3.45241e-11		3.43885e-11		3.40553e-11		3.54532e-11		3.40816e-11		3.46014e-11		3.42711e-11		3.43403e-11		3.45895e-11		3.3979e-11		3.54096e-11		3.57125e-11
3.6388e-11		3.55914e-11		3.67147e-11		3.7004e-11		3.65958e-11		3.50858e-11		3.63612e-11		3.58854e-11		3.6231e-11		3.59759e-11		3.53091e-11		3.63041e-11		3.53619e-11		3.40203e-11
3.44891e-11		3.52204e-11		3.46207e-11		3.45746e-11		3.42839e-11		3.61389e-11		3.48226e-11		3.41817e-11		3.44267e-11		3.52648e-11		3.49485e-11		3.42798e-11		3.47053e-11		3.61416e-11
3.67409e-11		3.6531e-11		3.65102e-11		3.68685e-11		3.62201e-11		3.41359e-11		3.54876e-11		3.6338e-11		3.57235e-11		3.5149e-11		3.43439e-11		3.52341e-11		3.59795e-11		3.42364e-11
3.44596e-11		3.44332e-11		3.49166e-11		3.52917e-11		3.49579e-11		3.66351e-11		3.55359e-11		3.42318e-11		3.48868e-11		3.618e-11		3.60522e-11		3.53969e-11		3.42485e-11		3.58579e-11
3.6089e-11		3.69812e-11		3.5558e-11		3.57905e-11		3.54821e-11		3.40856e-11		3.46588e-11		3.60268e-11		3.49338e-11		3.39746e-11		3.40491e-11		3.48012e-11		3.59791e-11		3.4239e-11
3.53755e-11		3.45998e-11		3.60754e-11		3.57689e-11		3.56802e-11		3.6038e-11		3.63716e-11		3.45421e-11		3.59854e-11		3.63417e-11		3.62533e-11		3.6081e-11		3.4031e-11		3.50689e-11
3.54051e-11		3.62986e-11		3.48091e-11		3.50445e-11		3.44624e-11		3.4979e-11		3.42968e-11		3.52804e-11		3.43284e-11		3.38367e-11		3.4286e-11		3.39246e-11		3.60006e-11		3.52446e-11
3.58456e-11		3.50777e-11		3.68364e-11		3.6892e-11		3.67064e-11		3.54679e-11		3.65446e-11		3.59098e-11		3.62699e-11		3.60919e-11		3.60967e-11		3.65216e-11		3.44652e-11		3.47091e-11
3.43751e-11		3.54998e-11		3.44543e-11		3.4508e-11		3.40461e-11		3.58531e-11		3.4505e-11		3.4485e-11		3.45422e-11		3.46558e-11		3.46653e-11		3.43453e-11		3.50615e-11		3.57944e-11
3.67114e-11		3.61806e-11		3.6712e-11		3.69936e-11		3.64763e-11		3.44225e-11		3.58492e-11		3.64222e-11		3.61421e-11		3.53704e-11		3.5216e-11		3.57044e-11		3.53551e-11		3.39514e-11
3.42648e-11		3.46402e-11		3.50273e-11		3.46686e-11		3.45761e-11		3.64769e-11		3.49539e-11		3.40657e-11		3.45205e-11		3.55955e-11		3.56778e-11		3.46812e-11		3.43919e-11		3.63253e-11
3.65982e-11		3.65833e-11		3.59891e-11		3.62805e-11		3.60766e-11		3.4181e-11		3.52143e-11		3.61652e-11		3.53667e-11		3.47097e-11		3.45149e-11		3.50999e-11		3.6078e-11		3.39165e-11
3.525e-11		3.45246e-11		3.56029e-11		3.53036e-11		3.51353e-11		3.6577e-11		3.6068e-11		3.43962e-11		3.55237e-11		3.6081e-11		3.60835e-11		3.57222e-11		3.37324e-11		3.57197e-11
3.5503e-11		3.66636e-11		3.54012e-11		3.53329e-11		3.48665e-11		3.44386e-11		3.44194e-11		3.57654e-11		3.46787e-11		3.4097e-11		3.41781e-11		3.43044e-11		3.6415e-11		3.46535e-11
3.5679e-11		3.49703e-11		3.62193e-11		3.65539e-11		3.58525e-11		3.55752e-11		3.62399e-11		3.52959e-11		3.61584e-11		3.65433e-11		3.61899e-11		3.61546e-11		3.43093e-11		3.49951e-11
3.46647e-11		3.57605e-11		3.45068e-11		3.45037e-11		3.42036e-11		3.52671e-11		3.44972e-11		3.50523e-11		3.45482e-11		3.43362e-11		3.42129e-11		3.3981e-11		3.55913e-11		3.56606e-11
3.62503e-11		3.54365e-11		3.69991e-11		3.70358e-11		3.65469e-11		3.48584e-11		3.62836e-11		3.63106e-11		3.65105e-11		3.59766e-11		3.55789e-11		3.61011e-11		3.50749e-11		3.40938e-11
3.45847e-11		3.49734e-11		3.43241e-11		3.45093e-11		3.44845e-11		3.63382e-11		3.47534e-11		3.4299e-11		3.42548e-11		3.49076e-11		3.49694e-11		3.43408e-11		3.48053e-11		3.62961e-11
3.66678e-11		3.65583e-11		3.66033e-11		3.6641e-11		3.65335e-11		3.4404e-11		3.52815e-11		3.65931e-11		3.57078e-11		3.49262e-11		3.47842e-11		3.56572e-11		3.59137e-11		3.39433e-11
3.46547e-11		3.44891e-11		3.50365e-11		3.51211e-11		3.47131e-11		3.63337e-11		3.54112e-11		3.43829e-11		3.54492e-11		3.6154e-11		3.57541e-11		3.53539e-11		3.44122e-11		3.60701e-11
3.5923e-11		3.66054e-11		3.57424e-11		3.5868e-11		3.54249e-11		3.44924e-11		3.46421e-11		3.61813e-11		3.52228e-11		3.41471e-11		3.40545e-11		3.48228e-11		3.62093e-11		3.42865e-11
3.53324e-11		3.48401e-11		3.62059e-11		3.60152e-11		3.57203e-11		3.6139e-11		3.65939e-11		3.45208e-11		3.59656e-11		3.64774e-11		3.64806e-11		3.60401e-11		3.42519e-11		3.53993e-11
3.54175e-11		3.60264e-11		3.47587e-11		3.49577e-11		3.46403e-11		3.49065e-11		3.42394e-11		3.54129e-11		3.44465e-11		3.41803e-11		3.41566e-11		3.4188e-11		3.61356e-11		3.50776e-11
3.64105e-11		3.53446e-11		3.6785e-11		3.67066e-11		3.67251e-11		3.51811e-11		3.66129e-11		3.54278e-11		3.63349e-11		3.63462e-11		3.60855e-11		3.63902e-11		3.45412e-11		3.46946e-11
3.45023e-11		3.53159e-11		3.47024e-11		3.46898e-11		3.42909e-11		3.6262e-11		3.44491e-11		3.44102e-11		3.41582e-11		3.4663e-11		3.46681e-11		3.39624e-11		3.52708e-11		3.58721e-11
3.66546e-11		3.63177e-11		3.68827e-11		3.72185e-11		3.67331e-11		3.43424e-11		3.58042e-11		3.61205e-11		3.63004e-11		3.57704e-11		3.51435e-11		3.58326e-11		3.55854e-11		3.41124e-11
3.44706e-11		3.45127e-11		3.45625e-11		3.45809e-11		3.45929e-11		3.60567e-11		3.49488e-11		3.42083e-11		3.46424e-11		3.5401e-11		3.5681e-11		3.47489e-11		3.47819e-11		3.59553e-11
3.66013e-11		3.71059e-11		3.58546e-11		3.60819e-11		3.568e-11		3.43294e-11		3.51242e-11		3.62063e-11		3.52911e-11		3.48716e-11		3.45664e-11		3.50484e-11		3.62065e-11		3.42936e-11
3.48849e-11		3.44736e-11		3.58444e-11		3.55683e-11		3.51706e-11		3.66132e-11		3.5751e-11		3.42825e-11		3.52315e-11		3.59612e-11		3.59354e-11		3.54697e-11		3.41711e-11		3.57354e-11
3.55805e-11		3.61059e-11		3.5003e-11		3.53153e-11		3.50281e-11		3.45879e-11		3.41318e-11		3.58677e-11		3.45633e-11		3.4316e-11		3.45645e-11		3.43396e-11		3.66057e-11		3.44848e-11
3.62772e-11		3.48913e-11		3.668e-11		3.62824e-11		3.63305e-11		3.56382e-11		3.66377e-11		3.50393e-11		3.6112e-11		3.61765e-11		3.65638e-11		3.62963e-11		3.44713e-11		3.51055e-11
3.44774e-11		3.55856e-11		3.46851e-11		3.46722e-11		3.43293e-11		3.54056e-11		3.43283e-11		3.53142e-11		3.39359e-11		3.43295e-11		3.43968e-11		3.4063e-11		3.55876e-11		3.55383e-11
3.63586e-11		3.5751e-11		3.68472e-11		3.69085e-11		3.66626e-11		3.50806e-11		3.63515e-11		3.59704e-11		3.65037e-11		3.59732e-11		3.5895e-11		3.6291e-11		3.46653e-11		3.42534e-11
3.43904e-11		3.47659e-11		3.48927e-11		3.48044e-11		3.43779e-11		3.64129e-11		3.46618e-11		3.43143e-11		3.39349e-11		3.49541e-11		3.50807e-11		3.47388e-11		3.48589e-11		3.60487e-11
3.65953e-11		3.65395e-11		3.62985e-11		3.65669e-11		3.61981e-11		3.42288e-11		3.55167e-11		3.63447e-11		3.60691e-11		3.52818e-11		3.49062e-11		3.55104e-11		3.56459e-11		3.3933e-11
3.49458e-11		3.44677e-11		3.54488e-11		3.4976e-11		3.47703e-11		3.62544e-11		3.58024e-11		3.46411e-11		3.50274e-11		3.56735e-11		3.58438e-11		3.53904e-11		3.40207e-11		3.6405e-11
3.60066e-11		3.66788e-11		3.55664e-11		3.58483e-11		3.55066e-11		3.45465e-11		3.48031e-11		3.61461e-11		3.5271e-11		3.44176e-11		3.42913e-11		3.48443e-11		3.65255e-11		3.44074e-11
3.52001e-11		3.44962e-11		3.60006e-11		3.63043e-11		3.60363e-11		3.60427e-11		3.61898e-11		3.45884e-11		3.5875e-11		3.6346e-11		3.64356e-11		3.603e-11		3.39005e-11		3.55464e-11
3.54326e-11		3.5866e-11		3.44947e-11		3.49501e-11		3.46237e-11		3.50203e-11		3.41123e-11		3.55137e-11		3.44698e-11		3.4317e-11		3.40163e-11		3.37081e-11		3.60173e-11		3.48269e-11
3.63035e-11		3.54832e-11		3.69017e-11		3.67673e-11		3.64519e-11		3.5173e-11		3.66559e-11		3.56183e-11		3.66319e-11		3.64357e-11		3.61555e-11		3.64737e-11		3.46709e-11		3.44965e-11
3.46851e-11		3.55395e-11		3.44449e-11		3.46853e-11		3.45041e-11		3.58549e-11		3.41671e-11		3.47345e-11		3.40118e-11		3.44354e-11		3.47118e-11		3.43894e-11		3.50805e-11		3.57182e-11
3.68317e-11		3.6224e-11		3.65183e-11		3.66809e-11		3.64456e-11		3.43546e-11		3.59611e-11		3.6301e-11		3.66624e-11		3.56098e-11		3.54765e-11		3.56761e-11		3.54888e-11		3.39651e-11
3.45426e-11		3.44557e-11		3.49125e-11		3.4634e-11		3.44824e-11		3.6486e-11		3.49077e-11		3.41949e-11		3.46533e-11		3.50857e-11		3.52398e-11		3.4666e-11		3.43653e-11		3.62643e-11
3.64472e-11		3.68364e-11		3.56591e-11		3.60081e-11		3.576e-11		3.41435e-11		3.51067e-11		3.65688e-11		3.542e-11		3.48005e-11		3.45896e-11		3.53465e-11		3.59702e-11		3.43476e-11
3.49084e-11		3.4679e-11		3.54351e-11		3.58142e-11		3.53408e-11		3.65228e-11		3.5861e-11		3.43227e-11		3.50409e-11		3.57746e-11		3.61466e-11		3.5854e-11		3.43071e-11		3.59148e-11
3.54344e-11		3.65516e-11		3.46636e-11		3.54901e-11		3.50296e-11		3.47797e-11		3.42208e-11		3.58965e-11		3.47747e-11		3.4278e-11		3.41219e-11		3.43269e-11		3.63831e-11		3.46593e-11
3.57678e-11		3.49253e-11		3.6518e-11		3.64122e-11		3.60763e-11		3.57596e-11		3.67554e-11		3.47691e-11		3.61927e-11		3.65303e-11		3.64337e-11		3.6162e-11		3.41098e-11		3.53145e-11
3.48914e-11		3.55727e-11		3.42832e-11		3.45716e-11		3.43128e-11		3.56554e-11		3.40491e-11		3.51435e-11		3.41342e-11		3.40023e-11		3.43218e-11		3.40024e-11		3.57475e-11		3.57491e-11
3.62631e-11		3.59348e-11		3.66896e-11		3.67881e-11		3.65351e-11		3.46866e-11		3.64694e-11		3.57838e-11		3.62408e-11		3.61584e-11		3.58317e-11		3.61972e-11		3.45972e-11		3.4322e-11
3.42852e-11		3.48797e-11		3.48207e-11		3.45239e-11		3.41717e-11		3.60491e-11		3.48846e-11		3.41478e-11		3.43905e-11		3.48299e-11		3.47843e-11		3.43575e-11		3.48847e-11		3.60297e-11
3.68715e-11		3.62633e-11		3.63654e-11		3.68525e-11		3.61731e-11		3.46462e-11		3.57393e-11		3.64856e-11		3.62501e-11		3.52077e-11		3.53683e-11		3.57449e-11		3.57939e-11		3.38491e-11
3.48395e-11		3.43337e-11		3.53615e-11		3.49429e-11		3.48057e-11		3.67724e-11		3.51032e-11		3.40062e-11		3.47528e-11		3.57642e-11		3.60317e-11		3.53398e-11		3.41369e-11		3.60719e-11
3.59032e-11		3.70566e-11		3.54674e-11		3.59368e-11		3.54389e-11		3.4189e-11		3.50373e-11		3.63164e-11		3.51553e-11		3.43052e-11		3.41874e-11		3.49025e-11		3.6121e-11		3.42282e-11
3.52967e-11		3.46171e-11		3.61013e-11		3.6247e-11		3.56444e-11		3.59942e-11		3.6047e-11		3.44671e-11		3.59379e-11		3.6605e-11		3.61324e-11		3.5981e-11		3.38571e-11		3.55016e-11
3.51084e-11		3.58629e-11		3.49851e-11		3.48633e-11		3.4636e-11		3.52819e-11		3.43171e-11		3.55211e-11		3.43725e-11		3.39298e-11		3.40923e-11		3.41527e-11		3.58406e-11		3.4819e-11
3.61773e-11		3.53188e-11		3.65327e-11		3.67273e-11		3.64496e-11		3.51065e-11		3.63915e-11		3.50412e-11		3.62521e-11		3.64762e-11		3.61183e-11		3.63932e-11		3.45756e-11		3.51404e-11
3.45331e-11		3.4983e-11		3.45647e-11		3.48116e-11		3.41827e-11		3.57856e-11		3.44826e-11		3.4901e-11		3.39605e-11		3.42634e-11		3.44464e-11		3.38495e-11		3.57938e-11		3.59585e-11
3.65251e-11		3.65106e-11		3.63943e-11		3.68426e-11		3.6323e-11		3.45148e-11		3.63321e-11		3.59496e-11		3.63081e-11		3.56573e-11		3.52476e-11		3.58289e-11		3.52763e-11		3.43039e-11
3.45495e-11		3.45974e-11		3.50315e-11		3.46414e-11		3.44991e-11		3.6643e-11		3.49817e-11		3.44541e-11		3.42553e-11		3.50875e-11		3.53981e-11		3.43649e-11		3.44522e-11		3.62439e-11
3.6572e-11		3.67267e-11		3.61661e-11		3.62595e-11		3.57471e-11		3.42615e-11		3.54143e-11		3.64693e-11		3.57785e-11		3.49514e-11		3.43942e-11		3.51368e-11		3.61987e-11		3.39457e-11
3.46169e-11		3.45438e-11		3.55605e-11		3.56151e-11		3.54478e-11		3.60947e-11		3.62883e-11		3.41166e-11		3.51552e-11		3.59287e-11		3.58973e-11		3.56912e-11		3.38909e-11		3.58425e-11
3.55596e-11		3.63161e-11		3.51175e-11		3.57449e-11		3.51724e-11		3.47432e-11		3.44518e-11		3.61636e-11		3.50285e-11		3.42278e-11		3.41431e-11		3.43975e-11		3.61336e-11		3.46675e-11
3.60533e-11		3.50344e-11		3.65024e-11		3.62825e-11		3.61189e-11		3.55839e-11		3.66423e-11		3.48645e-11		3.60642e-11		3.64735e-11		3.64184e-11		3.61489e-11		3.39903e-11		3.52068e-11
3.46071e-11		3.53827e-11		3.43974e-11		3.46264e-11		3.4372e-11		3.55121e-11		3.4426e-11		3.5329e-11		3.40583e-11		3.43451e-11		3.41433e-11		3.39073e-11		3.57677e-11		3.54459e-11
3.64023e-11		3.58151e-11		3.66677e-11		3.67333e-11		3.65821e-11		3.45506e-11		3.63286e-11		3.5344e-11		3.67031e-11		3.61489e-11		3.56932e-11		3.60157e-11		3.47364e-11		3.43082e-11
3.45317e-11		3.47052e-11		3.45433e-11		3.472e-11		3.42779e-11		3.624e-11		3.44069e-11		3.4355e-11		3.40429e-11		3.4709e-11		3.5093e-11		3.41771e-11		3.5226e-11		3.60162e-11
3.67723e-11		3.66426e-11		3.60003e-11		3.62816e-11		3.61456e-11		3.43873e-11		3.54451e-11		3.61675e-11		3.62811e-11		3.53199e-11		3.5006e-11		3.5557e-11		3.51321e-11		3.40166e-11
3.45611e-11		3.42215e-11		3.49775e-11		3.54296e-11		3.48555e-11		3.65644e-11		3.52903e-11		3.43007e-11		3.48831e-11		3.55874e-11		3.58092e-11		3.53629e-11		3.42931e-11		3.59832e-11
3.58206e-11		3.65842e-11		3.54479e-11		3.5988e-11		3.51812e-11		3.43461e-11		3.49794e-11		3.61586e-11		3.52214e-11		3.44441e-11		3.4271e-11		3.46472e-11		3.58431e-11		3.40535e-11
3.52058e-11		3.45643e-11		3.61619e-11		3.59626e-11		3.55012e-11		3.59833e-11		3.61743e-11		3.40815e-11		3.57436e-11		3.60916e-11		3.62852e-11		3.5502e-11		3.39058e-11		3.55868e-11
3.53485e-11		3.57682e-11		3.44646e-11		3.52742e-11		3.46133e-11		3.49789e-11		3.44772e-11		3.58101e-11		3.43757e-11		3.4255e-11		3.35589e-11		3.37813e-11		3.61736e-11		3.48773e-11
3.61632e-11		3.53881e-11		3.68801e-11		3.67181e-11		3.65787e-11		3.50102e-11		3.65607e-11		3.50094e-11		3.63323e-11		3.66359e-11		3.60742e-11		3.61683e-11		3.41851e-11		3.47788e-11
3.43683e-11		3.52987e-11		3.42222e-11		3.43424e-11		3.44619e-11		3.6028e-11		3.41242e-11		3.51373e-11		3.41981e-11		3.45325e-11		3.46301e-11		3.41232e-11		3.56752e-11		3.55207e-11
3.67977e-11		3.63428e-11		3.65772e-11		3.68173e-11		3.64024e-11		3.41898e-11		3.60309e-11		3.5881e-11		3.66273e-11		3.57664e-11		3.54196e-11		3.5957e-11		3.49856e-11		3.40926e-11
3.45136e-11		3.44572e-11		3.48978e-11		3.49147e-11		3.45017e-11		3.66359e-11		3.47431e-11		3.42831e-11		3.44116e-11		3.53173e-11		3.50282e-11		3.48256e-11		3.48802e-11		3.61983e-11
3.63547e-11		3.67398e-11		3.593e-11		3.64556e-11		3.59332e-11		3.41435e-11		3.50709e-11		3.66178e-11		3.57401e-11		3.50274e-11		3.45852e-11		3.50125e-11		3.56585e-11		3.39481e-11
3.49386e-11		3.47066e-11		3.56384e-11		3.53977e-11		3.54356e-11		3.63767e-11		3.58006e-11		3.42256e-11		3.54814e-11		3.56605e-11		3.61267e-11		3.56732e-11		3.41875e-11		3.60293e-11
3.54519e-11		3.62203e-11		3.52511e-11		3.52299e-11		3.46909e-11		3.44086e-11		3.46101e-11		3.61835e-11		3.48457e-11		3.44503e-11		3.38923e-11		3.44033e-11		3.59772e-11		3.44588e-11
3.60424e-11		3.51122e-11		3.66782e-11		3.62762e-11		3.60527e-11		3.57116e-11		3.62028e-11		3.4826e-11		3.60105e-11		3.64411e-11		3.63221e-11		3.64629e-11		3.42562e-11		3.52926e-11
3.45119e-11		3.5321e-11		3.44109e-11		3.43388e-11		3.44762e-11		3.53049e-11		3.43177e-11		3.54187e-11		3.41752e-11		3.38003e-11		3.41566e-11		3.40138e-11		3.59833e-11		3.51495e-11
3.6668e-11		3.58712e-11		3.68985e-11		3.69188e-11		3.69696e-11		3.49729e-11		3.67352e-11		3.52396e-11		3.63924e-11		3.61462e-11		3.61166e-11		3.6354e-11		3.44486e-11		3.47178e-11
3.42743e-11		3.48399e-11		3.4525e-11		3.46e-11		3.42461e-11		3.6227e-11		3.4701e-11		3.47164e-11		3.43218e-11		3.46991e-11		3.46347e-11		3.44666e-11		3.51879e-11		3.5691e-11
3.65892e-11		3.68543e-11		3.6351e-11		3.66825e-11		3.63572e-11		3.40668e-11		3.55548e-11		3.62259e-11		3.61051e-11		3.54342e-11		3.52677e-11		3.58477e-11		3.55347e-11		3.4334e-11
3.4795e-11		3.45893e-11		3.51222e-11		3.49692e-11		3.48593e-11		3.6403e-11		3.56853e-11		3.39814e-11		3.44104e-11		3.52794e-11		3.56136e-11		3.49679e-11		3.43362e-11		3.62589e-11
3.60726e-11		3.67346e-11		3.53941e-11		3.57711e-11		3.54944e-11		3.41821e-11		3.48312e-11		3.63322e-11		3.54217e-11		3.48428e-11		3.44875e-11		3.49193e-11		3.61706e-11		3.40431e-11
3.54082e-11		3.47714e-11		3.61803e-11		3.62051e-11		3.61429e-11		3.62593e-11		3.60537e-11		3.44088e-11		3.54987e-11		3.6213e-11		3.61439e-11		3.60137e-11		3.36552e-11		3.56622e-11
3.49773e-11		3.57451e-11		3.46369e-11		3.5227e-11		3.46222e-11		3.49825e-11		3.46436e-11		3.59151e-11		3.44646e-11		3.39802e-11		3.41445e-11		3.41182e-11		3.59928e-11		3.49555e-11
3.59294e-11		3.54545e-11		3.70172e-11		3.67709e-11		3.63921e-11		3.49931e-11		3.63816e-11		3.51238e-11		3.63201e-11		3.59857e-11		3.61989e-11		3.63574e-11		3.40991e-11		3.48835e-11
3.4435e-11		3.52983e-11		3.43622e-11		3.46114e-11		3.4481e-11		3.60181e-11		3.40644e-11		3.50281e-11		3.43944e-11		3.45699e-11		3.44882e-11		3.43344e-11		3.53401e-11		3.57541e-11
3.66534e-11		3.63824e-11		3.68644e-11		3.70246e-11		3.67682e-11		3.44093e-11		3.60586e-11		3.58188e-11		3.63728e-11		3.57949e-11		3.54996e-11		3.628e-11		3.4801e-11		3.43032e-11
3.44483e-11		3.42711e-11		3.48086e-11		3.48141e-11		3.44984e-11		3.66205e-11		3.47293e-11		3.42811e-11		3.43791e-11		3.46344e-11		3.52155e-11		3.45441e-11		3.49534e-11		3.63731e-11
3.6125e-11		3.6773e-11		3.59595e-11		3.64673e-11		3.5652e-11		3.40978e-11		3.52985e-11		3.6188e-11		3.57498e-11		3.51272e-11		3.47832e-11		3.52454e-11		3.56342e-11		3.38373e-11
3.50091e-11		3.45934e-11		3.5892e-11		3.53484e-11		3.55097e-11		3.64285e-11		3.59648e-11		3.43046e-11		3.52722e-11		3.60285e-11		3.59051e-11		3.56389e-11		3.42638e-11		3.61513e-11
3.54539e-11		3.6659e-11		3.47104e-11		3.54382e-11		3.50608e-11		3.47003e-11		3.43643e-11		3.63387e-11		3.53591e-11		3.43249e-11		3.4156e-11		3.45868e-11		3.6364e-11		3.45468e-11
3.58475e-11		3.53e-11		3.64702e-11		3.62061e-11		3.61841e-11		3.57416e-11		3.5936e-11		3.43552e-11		3.59139e-11		3.63171e-11		3.63326e-11		3.57403e-11		3.39253e-11		3.54022e-11
3.48029e-11		3.56427e-11		3.45151e-11		3.45057e-11		3.43636e-11		3.52825e-11		3.41391e-11		3.55619e-11		3.40861e-11		3.44381e-11		3.41147e-11		3.40685e-11		3.61195e-11		3.53123e-11
3.6749e-11		3.59878e-11		3.65134e-11		3.67306e-11		3.66266e-11		3.48822e-11		3.66358e-11		3.53561e-11		3.64809e-11		3.63859e-11		3.61692e-11		3.61641e-11		3.47892e-11		3.44543e-11
3.41934e-11		3.48143e-11		3.49367e-11		3.46753e-11		3.43772e-11		3.62734e-11		3.4327e-11		3.44912e-11		3.39863e-11		3.45874e-11		3.48718e-11		3.41365e-11		3.54012e-11		3.56925e-11
3.66483e-11		3.69247e-11		3.62718e-11		3.67104e-11		3.63e-11		3.42888e-11		3.56937e-11		3.62424e-11		3.61954e-11		3.55138e-11		3.53635e-11		3.55746e-11		3.53508e-11		3.41242e-11
3.47366e-11		3.4055e-11		3.52172e-11		3.48509e-11		3.52376e-11		3.65881e-11		3.51569e-11		3.42598e-11		3.46244e-11		3.54538e-11		3.52456e-11		3.48356e-11		3.46342e-11		3.63235e-11
3.60291e-11		3.67471e-11		3.53985e-11		3.5897e-11		3.52222e-11		3.41639e-11		3.48149e-11		3.6495e-11		3.52979e-11		3.4642e-11		3.45269e-11		3.49877e-11		3.61684e-11		3.42669e-11
3.53465e-11		3.48449e-11		3.6004e-11		3.59097e-11		3.55803e-11		3.61636e-11		3.61127e-11		3.40813e-11		3.56699e-11		3.59465e-11		3.61537e-11		3.59411e-11		3.39008e-11		3.53725e-11
3.51015e-11		3.62825e-11		3.44406e-11		3.48586e-11		3.42488e-11		3.49473e-11		3.41564e-11		3.59971e-11		3.47274e-11		3.41172e-11		3.39818e-11		3.41939e-11		3.64227e-11		3.50426e-11
3.64572e-11		3.53398e-11		3.71082e-11		3.65217e-11		3.65968e-11		3.5495e-11		3.61409e-11		3.51645e-11		3.60708e-11		3.6658e-11		3.63338e-11		3.636e-11		3.42118e-11		3.47477e-11
3.45117e-11		3.52548e-11		3.42253e-11		3.44372e-11		3.43036e-11		3.57524e-11		3.42198e-11		3.50409e-11		3.44077e-11		3.44259e-11		3.42543e-11		3.38005e-11		3.58343e-11		3.58245e-11
3.63278e-11		3.62615e-11		3.62816e-11		3.7123e-11		3.65225e-11		3.44393e-11		3.63239e-11		3.55838e-11		3.63547e-11		3.61999e-11		3.52929e-11		3.6023e-11		3.50379e-11		3.40267e-11
3.46115e-11		3.4546e-11		3.5195e-11		3.46675e-11		3.4797e-11		3.66315e-11		3.47969e-11		3.46501e-11		3.43034e-11		3.50956e-11		3.47659e-11		3.47844e-11		3.49569e-11		3.63722e-11
3.64366e-11		3.69248e-11		3.57831e-11		3.61996e-11		3.55086e-11		3.42845e-11		3.53713e-11		3.63281e-11		3.56695e-11		3.51149e-11		3.46736e-11		3.52203e-11		3.56523e-11		3.40598e-11
3.51326e-11		3.45329e-11		3.6115e-11		3.52951e-11		3.54182e-11		3.66863e-11		3.55784e-11		3.40764e-11		3.47134e-11		3.57937e-11		3.57399e-11		3.53097e-11		3.41217e-11		3.62545e-11
3.54064e-11		3.6339e-11		3.45349e-11		3.54841e-11		3.50529e-11		3.46528e-11		3.45623e-11		3.6084e-11		3.50014e-11		3.43028e-11		3.41694e-11		3.43836e-11		3.62661e-11		3.46114e-11
3.61654e-11		3.52097e-11		3.63974e-11		3.62594e-11		3.62068e-11		3.55568e-11		3.61626e-11		3.46158e-11		3.58304e-11		3.65606e-11		3.63844e-11		3.58753e-11		3.44054e-11		3.53143e-11
3.47618e-11		3.54546e-11		3.44673e-11		3.45599e-11		3.43185e-11		3.53362e-11		3.4134e-11		3.56094e-11		3.40368e-11		3.37393e-11		3.40794e-11		3.40992e-11		3.64091e-11		3.50591e-11
3.63754e-11		3.64214e-11		3.68634e-11		3.64855e-11		3.66391e-11		3.47541e-11		3.6444e-11		3.50398e-11		3.66619e-11		3.636e-11		3.61329e-11		3.62508e-11		3.44216e-11		3.45282e-11
3.43051e-11		3.4421e-11		3.4808e-11		3.43842e-11		3.43744e-11		3.58842e-11		3.46424e-11		3.47816e-11		3.42408e-11		3.46165e-11		3.44517e-11		3.43447e-11		3.53445e-11		3.61355e-11
3.65439e-11		3.68648e-11		3.58966e-11		3.69045e-11		3.61951e-11		3.40485e-11		3.55095e-11		3.60189e-11		3.60616e-11		3.54833e-11		3.53616e-11		3.57687e-11		3.51806e-11		3.40842e-11
3.45007e-11		3.42926e-11		3.53809e-11		3.47456e-11		3.48588e-11		3.64222e-11		3.51983e-11		3.40662e-11		3.47267e-11		3.54527e-11		3.5505e-11		3.5128e-11		3.48924e-11		3.6186e-11
3.5893e-11		3.64145e-11		3.55361e-11		3.60868e-11		3.52822e-11		3.43984e-11		3.49246e-11		3.624e-11		3.55664e-11		3.46579e-11		3.45148e-11		3.48586e-11		3.62312e-11		3.42089e-11
3.55734e-11		3.49236e-11		3.64675e-11		3.62008e-11		3.59531e-11		3.61319e-11		3.60787e-11		3.43835e-11		3.52391e-11		3.61317e-11		3.61686e-11		3.56344e-11		3.42445e-11		3.57123e-11
3.49529e-11		3.57819e-11		3.4522e-11		3.50113e-11		3.47694e-11		3.47515e-11		3.41059e-11		3.58324e-11		3.432e-11		3.4341e-11		3.41689e-11		3.3878e-11		3.64853e-11		3.47745e-11
3.62558e-11		3.57115e-11		3.67947e-11		3.68611e-11		3.64129e-11		3.51976e-11		3.68342e-11		3.48399e-11		3.62569e-11		3.64759e-11		3.65149e-11		3.62512e-11		3.40615e-11		3.49816e-11
3.4528e-11		3.52284e-11		3.4479e-11		3.45418e-11		3.4198e-11		3.5869e-11		3.42674e-11		3.54455e-11		3.40257e-11		3.41665e-11		3.43715e-11		3.40827e-11		3.5725e-11		3.5671e-11
3.6606e-11		3.66004e-11		3.63598e-11		3.67531e-11		3.65458e-11		3.45899e-11		3.6317e-11		3.59066e-11		3.64333e-11		3.58924e-11		3.56061e-11		3.60001e-11		3.51496e-11		3.41204e-11
3.42113e-11		3.42732e-11		3.49116e-11		3.49991e-11		3.45653e-11		3.62659e-11		3.46858e-11		3.43452e-11		3.42024e-11		3.46182e-11		3.48768e-11		3.46917e-11		3.52779e-11		3.6266e-11
3.60898e-11		3.63886e-11		3.57416e-11		3.61751e-11		3.57659e-11		3.42838e-11		3.54472e-11		3.58049e-11		3.57715e-11		3.50621e-11		3.50878e-11		3.54337e-11		3.58289e-11		3.40836e-11
3.47413e-11		3.44925e-11		3.58726e-11		3.55073e-11		3.54831e-11		3.65995e-11		3.53934e-11		3.423e-11		3.50024e-11		3.55828e-11		3.56652e-11		3.5426e-11		3.40784e-11		3.59772e-11
3.54667e-11		3.59795e-11		3.48266e-11		3.52267e-11		3.46797e-11		3.45243e-11		3.49112e-11		3.6487e-11		3.51746e-11		3.44989e-11		3.41311e-11		3.456e-11		3.64557e-11		3.42051e-11
3.60858e-11		3.53166e-11		3.68436e-11		3.62432e-11		3.62701e-11		3.56681e-11		3.62839e-11		3.43407e-11		3.56234e-11		3.66175e-11		3.62435e-11		3.61117e-11		3.39566e-11		3.52656e-11
3.44848e-11		3.54515e-11		3.46186e-11		3.45156e-11		3.43107e-11		3.51721e-11		3.42884e-11		3.56147e-11		3.41885e-11		3.40298e-11		3.38345e-11		3.4161e-11		3.61595e-11		3.51216e-11
3.63753e-11		3.61712e-11		3.69408e-11		3.67301e-11		3.63977e-11		3.54494e-11		3.64051e-11		3.52374e-11		3.63235e-11		3.60675e-11		3.6136e-11		3.62444e-11		3.42629e-11		3.4658e-11
3.44546e-11		3.49228e-11		3.4768e-11		3.4627e-11		3.44859e-11		3.58688e-11		3.44132e-11		3.4748e-11		3.41965e-11		3.42386e-11		3.48212e-11		3.43112e-11		3.53313e-11		3.57241e-11
3.66237e-11		3.67823e-11		3.611e-11		3.65338e-11		3.61512e-11		3.42427e-11		3.6148e-11		3.56229e-11		3.6271e-11		3.56711e-11		3.54413e-11		3.59432e-11		3.50768e-11		3.42436e-11
3.45919e-11		3.44601e-11		3.57122e-11		3.53294e-11		3.48759e-11		3.69432e-11		3.46805e-11		3.42932e-11		3.46174e-11		3.52453e-11		3.51499e-11		3.4963e-11		3.44583e-11		3.61707e-11
3.5902e-11		3.66777e-11		3.52906e-11		3.60082e-11		3.54652e-11		3.41587e-11		3.50752e-11		3.64024e-11		3.55482e-11		3.46287e-11		3.46963e-11		3.49237e-11		3.59992e-11		3.40921e-11
3.53904e-11		3.46546e-11		3.61144e-11		3.56708e-11		3.59828e-11		3.63196e-11		3.57583e-11		3.43727e-11		3.51989e-11		3.6188e-11		3.60125e-11		3.57543e-11		3.43904e-11		3.56772e-11
3.50248e-11		3.56817e-11		3.44596e-11		3.50924e-11		3.458e-11		3.46714e-11		3.43124e-11		3.61373e-11		3.4924e-11		3.40106e-11		3.4102e-11		3.40375e-11		3.62349e-11		3.50601e-11
3.64826e-11		3.56781e-11		3.67206e-11		3.67399e-11		3.65377e-11		3.53007e-11		3.66256e-11		3.49188e-11		3.64202e-11		3.65719e-11		3.63375e-11		3.63055e-11		3.40901e-11		3.50112e-11
3.44837e-11		3.50535e-11		3.44411e-11		3.43414e-11		3.46184e-11		3.55306e-11		3.39353e-11		3.52648e-11		3.41766e-11		3.42142e-11		3.43829e-11		3.41682e-11		3.59742e-11		3.54157e-11
3.66995e-11		3.64767e-11		3.65501e-11		3.66015e-11		3.64926e-11		3.4546e-11		3.64792e-11		3.54011e-11		3.66218e-11		3.61828e-11		3.573e-11		3.60356e-11		3.47533e-11		3.41859e-11
3.44912e-11		3.44367e-11		3.54988e-11		3.50122e-11		3.43861e-11		3.63346e-11		3.44342e-11		3.46716e-11		3.45648e-11		3.46824e-11		3.50536e-11		3.45325e-11		3.50464e-11		3.59741e-11
3.63441e-11		3.66085e-11		3.55179e-11		3.63244e-11		3.58953e-11		3.41647e-11		3.55759e-11		3.63174e-11		3.58995e-11		3.5431e-11		3.49293e-11		3.51407e-11		3.55863e-11		3.37155e-11
3.48335e-11		3.46439e-11		3.62779e-11		3.52672e-11		3.55496e-11		3.67932e-11		3.53657e-11		3.39596e-11		3.47254e-11		3.56052e-11		3.57288e-11		3.52508e-11		3.40979e-11		3.62029e-11
3.5558e-11		3.6206e-11		3.474e-11		3.53114e-11		3.50208e-11		3.43413e-11		3.497e-11		3.60147e-11		3.52909e-11		3.45218e-11		3.42178e-11		3.45537e-11		3.62053e-11		3.4469e-11
3.6295e-11		3.52377e-11		3.69143e-11		3.66222e-11		3.64776e-11		3.57294e-11		3.62914e-11		3.45354e-11		3.59725e-11		3.63522e-11		3.62925e-11		3.6142e-11		3.42614e-11		3.52744e-11
3.46805e-11		3.53799e-11		3.42944e-11		3.46984e-11		3.42543e-11		3.52138e-11		3.39022e-11		3.57886e-11		3.41454e-11		3.40239e-11		3.40178e-11		3.37043e-11		3.61621e-11		3.50166e-11
3.62903e-11		3.61781e-11		3.66176e-11		3.66761e-11		3.66103e-11		3.51538e-11		3.63851e-11		3.49052e-11		3.62508e-11		3.64679e-11		3.64542e-11		3.63517e-11		3.4339e-11		3.45911e-11
3.43463e-11		3.42634e-11		3.51615e-11		3.44194e-11		3.44845e-11		3.57558e-11		3.42078e-11		3.48998e-11		3.42365e-11		3.43866e-11		3.45243e-11		3.40371e-11		3.55158e-11		3.58279e-11
3.65656e-11		3.65752e-11		3.56331e-11		3.65093e-11		3.60556e-11		3.41273e-11		3.61132e-11		3.5869e-11		3.62468e-11		3.55364e-11		3.55082e-11		3.57986e-11		3.51095e-11		3.40929e-11
3.43922e-11		3.44367e-11		3.59085e-11		3.52351e-11		3.47953e-11		3.67875e-11		3.49914e-11		3.42034e-11		3.42881e-11		3.5286e-11		3.53993e-11		3.49594e-11		3.46934e-11		3.61842e-11
3.58364e-11		3.68123e-11		3.50462e-11		3.56496e-11		3.50317e-11		3.4082e-11		3.50699e-11		3.66485e-11		3.57068e-11		3.47525e-11		3.47418e-11		3.48225e-11		3.60282e-11		3.44153e-11
3.55124e-11		3.46797e-11		3.64631e-11		3.62319e-11		3.58282e-11		3.6385e-11		3.59042e-11		3.41277e-11		3.50436e-11		3.61934e-11		3.61742e-11		3.58282e-11		3.4187e-11		3.59173e-11
3.47058e-11		3.58596e-11		3.42595e-11		3.51351e-11		3.47213e-11		3.47572e-11		3.44285e-11		3.6098e-11		3.50599e-11		3.44136e-11		3.42143e-11		3.41939e-11		3.63281e-11		3.46083e-11
3.63715e-11		3.55521e-11		3.67985e-11		3.64522e-11		3.63138e-11		3.55632e-11		3.64696e-11		3.47273e-11		3.61232e-11		3.63909e-11		3.6406e-11		3.60641e-11		3.40735e-11		3.48828e-11
3.4164e-11		3.51065e-11		3.46354e-11		3.4939e-11		3.44557e-11		3.5704e-11		3.4193e-11		3.54631e-11		3.41209e-11		3.42394e-11		3.41103e-11		3.37787e-11		3.59108e-11		3.5504e-11
3.67314e-11		3.64389e-11		3.61997e-11		3.68396e-11		3.64765e-11		3.46912e-11		3.65338e-11		3.54328e-11		3.62771e-11		3.62213e-11		3.57519e-11		3.62703e-11		3.47013e-11		3.42406e-11
3.43679e-11		3.44919e-11		3.53262e-11		3.48259e-11		3.4362e-11		3.60688e-11		3.43335e-11		3.47223e-11		3.43206e-11		3.51634e-11		3.47172e-11		3.44862e-11		3.53068e-11		3.58606e-11
3.62921e-11		3.67018e-11		3.56559e-11		3.60207e-11		3.58375e-11		3.47527e-11		3.56351e-11		3.6221e-11		3.64886e-11		3.53137e-11		3.45832e-11		3.53607e-11		3.5512e-11		3.36534e-11
3.49959e-11		3.46412e-11		3.63198e-11		3.59711e-11		3.53458e-11		3.64858e-11		3.5496e-11		3.40254e-11		3.45249e-11		3.58942e-11		3.58645e-11		3.50968e-11		3.43489e-11		3.63958e-11
3.54178e-11		3.62944e-11		3.43033e-11		3.55175e-11		3.47492e-11		3.43153e-11		3.49227e-11		3.62521e-11		3.53878e-11		3.4574e-11		3.4179e-11		3.48578e-11		3.62842e-11		3.41068e-11
3.5935e-11		3.50044e-11		3.67389e-11		3.64379e-11		3.61302e-11		3.57783e-11		3.6405e-11		3.448e-11		3.5553e-11		3.60514e-11		3.60412e-11		3.5996e-11		3.42033e-11		3.53941e-11
3.48121e-11		3.54021e-11		3.44244e-11		3.45472e-11		3.43203e-11		3.53503e-11		3.43695e-11		3.59349e-11		3.45275e-11		3.40684e-11		3.42232e-11		3.39771e-11		3.62841e-11		3.5314e-11
3.63428e-11		3.58507e-11		3.6723e-11		3.68869e-11		3.64955e-11		3.51857e-11		3.65083e-11		3.53545e-11		3.60072e-11		3.64013e-11		3.6274e-11		3.61045e-11		3.43425e-11		3.4686e-11
3.44498e-11		3.43214e-11		3.49193e-11		3.49759e-11		3.40871e-11		3.59769e-11		3.4371e-11		3.5046e-11		3.44348e-11		3.45303e-11		3.45786e-11		3.40555e-11		3.54486e-11		3.6089e-11
3.65917e-11		3.69398e-11		3.58422e-11		3.66853e-11		3.63144e-11		3.44392e-11		3.64882e-11		3.56251e-11		3.68781e-11		3.59176e-11		3.57486e-11		3.58801e-11		3.50834e-11		3.40808e-11
3.47559e-11		3.41707e-11		3.60525e-11		3.5285e-11		3.47239e-11		3.66498e-11		3.46542e-11		3.41088e-11		3.43599e-11		3.50624e-11		3.5217e-11		3.47978e-11		3.48543e-11		3.63095e-11
3.58749e-11		3.67996e-11		3.50138e-11		3.57217e-11		3.51431e-11		3.42998e-11		3.52453e-11		3.66704e-11		3.57231e-11		3.4978e-11		3.47495e-11		3.5074e-11		3.5897e-11		3.35596e-11
3.55904e-11		3.48599e-11		3.63086e-11		3.59996e-11		3.59465e-11		3.62525e-11		3.58161e-11		3.39094e-11		3.51724e-11		3.60456e-11		3.61184e-11		3.58757e-11		3.39428e-11		3.59894e-11
3.52573e-11		3.58467e-11		3.44998e-11		3.49011e-11		3.4224e-11		3.4751e-11		3.44241e-11		3.63558e-11		3.51071e-11		3.41485e-11		3.42432e-11		3.45087e-11		3.60807e-11		3.4654e-11
3.64773e-11		3.54018e-11		3.67977e-11		3.68403e-11		3.63476e-11		3.55595e-11		3.64428e-11		3.44945e-11		3.58922e-11		3.67876e-11		3.64682e-11		3.62199e-11		3.40257e-11		3.50402e-11
3.43692e-11		3.51645e-11		3.44485e-11		3.46002e-11		3.42145e-11		3.57634e-11		3.43515e-11		3.53968e-11		3.45323e-11		3.40851e-11		3.42832e-11		3.42883e-11		3.59772e-11		3.51849e-11
3.66786e-11		3.65422e-11		3.65348e-11		3.6694e-11		3.64267e-11		3.47683e-11		3.6487e-11		3.5367e-11		3.64724e-11		3.61508e-11		3.56487e-11		3.61645e-11		3.45327e-11		3.45176e-11
3.44454e-11		3.42383e-11		3.53155e-11		3.46945e-11		3.45491e-11		3.59708e-11		3.47195e-11		3.47167e-11		3.41221e-11		3.47543e-11		3.48104e-11		3.44286e-11		3.51527e-11		3.61305e-11
3.62034e-11		3.67454e-11		3.54759e-11		3.61731e-11		3.57107e-11		3.41178e-11		3.57822e-11		3.61896e-11		3.61233e-11		3.56729e-11		3.50195e-11		3.55072e-11		3.54994e-11		3.41688e-11
3.50998e-11		3.45406e-11		3.61853e-11		3.55465e-11		3.5454e-11		3.67356e-11		3.53477e-11		3.41298e-11		3.45132e-11		3.54506e-11		3.56808e-11		3.48899e-11		3.44807e-11		3.63774e-11
3.5506e-11		3.62328e-11		3.46799e-11		3.50922e-11		3.49297e-11		3.43365e-11		3.48021e-11		3.62819e-11		3.58173e-11		3.47057e-11		3.44383e-11		3.45595e-11		3.6076e-11		3.4337e-11
3.62582e-11		3.52568e-11		3.67334e-11		3.66202e-11		3.59854e-11		3.60595e-11		3.59733e-11		3.45343e-11		3.55843e-11		3.63175e-11		3.67307e-11		3.62277e-11		3.41374e-11		3.53269e-11
3.46298e-11		3.53417e-11		3.46325e-11		3.42057e-11		3.4568e-11		3.52779e-11		3.42865e-11		3.59706e-11		3.46902e-11		3.4433e-11		3.39487e-11		3.40056e-11		3.60798e-11		3.50091e-11
3.61413e-11		3.59193e-11		3.65345e-11		3.67514e-11		3.65159e-11		3.54114e-11		3.64959e-11		3.48455e-11		3.64221e-11		3.6309e-11		3.63167e-11		3.64023e-11		3.42185e-11		3.48243e-11
3.44454e-11		3.45921e-11		3.50504e-11		3.46783e-11		3.4325e-11		3.58692e-11		3.43117e-11		3.55062e-11		3.39992e-11		3.45493e-11		3.46192e-11		3.44376e-11		3.55836e-11		3.56301e-11
3.65966e-11		3.67091e-11		3.57e-11		3.64497e-11		3.62092e-11		3.41733e-11		3.60005e-11		3.60166e-11		3.63812e-11		3.55618e-11		3.5444e-11		3.58346e-11		3.50262e-11		3.39809e-11
3.45472e-11		3.40534e-11		3.57257e-11		3.50482e-11		3.50717e-11		3.65726e-11		3.49557e-11		3.43678e-11		3.44554e-11		3.50006e-11		3.50657e-11		3.46436e-11		3.48258e-11		3.64815e-11
3.56666e-11		3.64677e-11		3.44895e-11		3.61831e-11		3.5265e-11		3.44918e-11		3.54912e-11		3.61261e-11		3.59009e-11		3.55002e-11		3.4464e-11		3.48962e-11		3.57906e-11		3.41471e-11
3.56411e-11		3.50603e-11		3.66451e-11		3.61587e-11		3.58221e-11		3.61577e-11		3.58464e-11		3.42024e-11		3.51361e-11		3.59289e-11		3.60613e-11		3.5615e-11		3.42387e-11		3.58828e-11
3.49449e-11		3.56221e-11		3.45789e-11		3.49016e-11		3.44715e-11		3.48204e-11		3.4506e-11		3.63927e-11		3.51677e-11		3.42056e-11		3.38812e-11		3.43033e-11		3.63295e-11		3.45702e-11
3.62424e-11		3.59181e-11		3.66346e-11		3.6823e-11		3.64236e-11		3.55881e-11		3.6462e-11		3.44443e-11		3.58317e-11		3.65546e-11		3.6096e-11		3.61912e-11		3.41289e-11		3.50649e-11
3.42595e-11		3.50411e-11		3.48394e-11		3.43284e-11		3.43019e-11		3.52523e-11		3.38392e-11		3.55515e-11		3.44201e-11		3.39562e-11		3.40977e-11		3.43036e-11		3.60923e-11		3.5338e-11
3.68737e-11		3.64843e-11		3.60922e-11		3.67029e-11		3.65788e-11		3.46369e-11		3.6376e-11		3.55513e-11		3.63381e-11		3.59326e-11		3.58069e-11		3.64836e-11		3.4727e-11		3.41985e-11
3.44521e-11		3.45916e-11		3.57868e-11		3.50368e-11		3.44387e-11		3.63054e-11		3.46208e-11		3.46256e-11		3.42292e-11		3.4549e-11		3.49796e-11		3.4027e-11		3.53403e-11		3.61177e-11
3.63457e-11		3.6777e-11		3.54212e-11		3.61502e-11		3.58127e-11		3.39959e-11		3.55467e-11		3.60705e-11		3.64144e-11		3.54746e-11		3.52281e-11		3.54457e-11		3.54142e-11		3.39463e-11
3.48712e-11		3.45074e-11		3.63736e-11		3.55515e-11		3.55698e-11		3.66457e-11		3.53827e-11		3.3676e-11		3.4757e-11		3.54053e-11		3.55276e-11		3.51778e-11		3.45042e-11		3.61981e-11
3.57379e-11		3.61087e-11		3.45885e-11		3.53595e-11		3.49179e-11		3.44276e-11		3.48168e-11		3.63692e-11		3.55494e-11		3.45354e-11		3.42522e-11		3.47473e-11		3.63196e-11		3.45693e-11
3.58431e-11		3.54071e-11		3.68557e-11		3.64296e-11		3.62839e-11		3.59053e-11		3.61796e-11		3.43579e-11		3.53906e-11		3.64574e-11		3.63562e-11		3.57619e-11		3.39103e-11		3.55303e-11
3.45621e-11		3.534e-11		3.4271e-11		3.47521e-11		3.43169e-11		3.50958e-11		3.43494e-11		3.62955e-11		3.45012e-11		3.4075e-11		3.39176e-11		3.44642e-11		3.62676e-11		3.48056e-11
3.64417e-11		3.62898e-11		3.64438e-11		3.71971e-11		3.65061e-11		3.52006e-11		3.66717e-11		3.44385e-11		3.64744e-11		3.63728e-11		3.62628e-11		3.64492e-11		3.40523e-11		3.47163e-11
3.4178e-11		3.45802e-11		3.52232e-11		3.48086e-11		3.41966e-11		3.59283e-11		3.4298e-11		3.50484e-11		3.42238e-11		3.42581e-11		3.45342e-11		3.42413e-11		3.59127e-11		3.57643e-11
3.67662e-11		3.67192e-11		3.5491e-11		3.66573e-11		3.57889e-11		3.44863e-11		3.639e-11		3.59422e-11		3.65469e-11		3.58238e-11		3.56561e-11		3.59772e-11		3.50556e-11		3.3893e-11
3.47138e-11		3.45632e-11		3.59616e-11		3.52852e-11		3.51966e-11		3.68428e-11		3.45321e-11		3.44611e-11		3.41631e-11		3.47485e-11		3.52173e-11		3.46136e-11		3.4833e-11		3.65472e-11
3.57776e-11		3.6778e-11		3.4831e-11		3.54705e-11		3.53422e-11		3.42066e-11		3.52686e-11		3.62691e-11		3.5698e-11		3.52375e-11		3.49122e-11		3.4997e-11		3.58065e-11		3.39979e-11
3.5538e-11		3.48827e-11		3.64779e-11		3.60953e-11		3.573e-11		3.6302e-11		3.58017e-11		3.40685e-11		3.485e-11		3.56965e-11		3.62022e-11		3.55179e-11		3.41486e-11		3.5988e-11
3.49928e-11		3.57544e-11		3.46473e-11		3.47273e-11		3.45316e-11		3.46835e-11		3.45445e-11		3.63227e-11		3.50515e-11		3.42358e-11		3.42423e-11		3.43845e-11		3.62753e-11		3.43654e-11
3.61169e-11		3.56221e-11		3.68679e-11		3.68656e-11		3.60805e-11		3.52574e-11		3.62506e-11		3.45865e-11		3.60647e-11		3.64008e-11		3.61243e-11		3.63928e-11		3.43693e-11		3.52509e-11
3.41466e-11		3.497e-11		3.47703e-11		3.4454e-11		3.42465e-11		3.56107e-11		3.39531e-11		3.58096e-11		3.41042e-11		3.40917e-11		3.44951e-11		3.4018e-11		3.60533e-11		3.54022e-11
3.6744e-11		3.65387e-11		3.60307e-11		3.67101e-11		3.64792e-11		3.48357e-11		3.65491e-11		3.54158e-11		3.63647e-11		3.62291e-11		3.59713e-11		3.6533e-11		3.4301e-11		3.46742e-11
3.44006e-11		3.43978e-11		3.52604e-11		3.46185e-11		3.46904e-11		3.61847e-11		3.44712e-11		3.471e-11		3.42253e-11		3.47343e-11		3.4535e-11		3.42354e-11		3.52056e-11		3.60139e-11
3.62393e-11		3.71547e-11		3.50088e-11		3.60458e-11		3.57157e-11		3.45909e-11		3.59515e-11		3.58835e-11		3.63519e-11		3.54638e-11		3.4925e-11		3.59483e-11		3.53383e-11		3.39478e-11
3.50425e-11		3.47869e-11		3.65835e-11		3.57546e-11		3.51037e-11		3.6499e-11		3.50357e-11		3.41427e-11		3.43845e-11		3.53006e-11		3.56989e-11		3.53614e-11		3.45515e-11		3.63e-11
3.54773e-11		3.62827e-11		3.44756e-11		3.5132e-11		3.48336e-11		3.40605e-11		3.51179e-11		3.65736e-11		3.5369e-11		3.46008e-11		3.43128e-11		3.49011e-11		3.6021e-11		3.42443e-11
3.62233e-11		3.51853e-11		3.64678e-11		3.6223e-11		3.63092e-11		3.57091e-11		3.60274e-11		3.4322e-11		3.53872e-11		3.59869e-11		3.6245e-11		3.58146e-11		3.40307e-11		3.56644e-11
3.46944e-11		3.54102e-11		3.46327e-11		3.48637e-11		3.4174e-11		3.51824e-11		3.4274e-11		3.61984e-11		3.44041e-11		3.40836e-11		3.42672e-11		3.45674e-11		3.62951e-11		3.50569e-11
3.6803e-11		3.59916e-11		3.65848e-11		3.69835e-11		3.6346e-11		3.5224e-11		3.64293e-11		3.48145e-11		3.64162e-11		3.65209e-11		3.65802e-11		3.65263e-11		3.42786e-11		3.47301e-11
3.42279e-11		3.45397e-11		3.51511e-11		3.46002e-11		3.45624e-11		3.59171e-11		3.40623e-11		3.54237e-11		3.44535e-11		3.4287e-11		3.4064e-11		3.40854e-11		3.56614e-11		3.57804e-11
3.67239e-11		3.64879e-11		3.56835e-11		3.62378e-11		3.64254e-11		3.41991e-11		3.62722e-11		3.57554e-11		3.6529e-11		3.60621e-11		3.56265e-11		3.61402e-11		3.46534e-11		3.42179e-11
3.44872e-11		3.43031e-11		3.601e-11		3.49289e-11		3.49683e-11		3.68091e-11		3.4592e-11		3.45583e-11		3.4428e-11		3.45931e-11		3.52232e-11		3.45546e-11		3.52267e-11		3.60427e-11
3.55578e-11		3.67667e-11		3.48827e-11		3.54279e-11		3.53971e-11		3.43028e-11		3.56557e-11		3.62687e-11		3.6225e-11		3.54765e-11		3.46525e-11		3.52656e-11		3.57908e-11		3.42984e-11
3.57239e-11		3.4711e-11		3.6349e-11		3.61921e-11		3.56702e-11		3.64598e-11		3.58063e-11		3.39604e-11		3.4754e-11		3.58005e-11		3.5959e-11		3.57397e-11		3.40891e-11		3.61789e-11
3.52507e-11		3.569e-11		3.45778e-11		3.48854e-11		3.453e-11		3.48041e-11		3.46713e-11		3.65178e-11		3.54217e-11		3.448e-11		3.42098e-11		3.4391e-11		3.63954e-11		3.44014e-11
3.61925e-11		3.59354e-11		3.66446e-11		3.6586e-11		3.63983e-11		3.57166e-11		3.61371e-11		3.46183e-11		3.5902e-11		3.6359e-11		3.63799e-11		3.60285e-11		3.40276e-11		3.55373e-11
3.44016e-11		3.4799e-11		3.45932e-11		3.45844e-11		3.42254e-11		3.56191e-11		3.43193e-11		3.57324e-11		3.42785e-11		3.43971e-11		3.40749e-11		3.41888e-11		3.61439e-11		3.55871e-11
3.67248e-11		3.63336e-11		3.62211e-11		3.68783e-11		3.63333e-11		3.45888e-11		3.68108e-11		3.50066e-11		3.64814e-11		3.63751e-11		3.58737e-11		3.65133e-11		3.41927e-11		3.45748e-11
3.42538e-11		3.4234e-11		3.52914e-11		3.49629e-11		3.45925e-11		3.63764e-11		3.41767e-11		3.51004e-11		3.43816e-11		3.43443e-11		3.472e-11		3.43128e-11		3.53575e-11		3.59216e-11
3.63434e-11		3.71054e-11		3.50631e-11		3.59719e-11		3.58544e-11		3.45015e-11		3.5533e-11		3.61254e-11		3.63938e-11		3.56103e-11		3.50083e-11		3.57134e-11		3.53603e-11		3.41115e-11
3.50621e-11		3.47204e-11		3.64102e-11		3.57261e-11		3.56225e-11		3.67546e-11		3.50945e-11		3.41612e-11		3.43349e-11		3.54079e-11		3.59433e-11		3.50673e-11		3.44519e-11		3.63142e-11
3.56942e-11		3.62256e-11		3.44195e-11		3.52735e-11		3.47601e-11		3.43132e-11		3.51913e-11		3.622e-11		3.59026e-11		3.46593e-11		3.43655e-11		3.48992e-11		3.5995e-11		3.38859e-11
3.58958e-11		3.5067e-11		3.67143e-11		3.68421e-11		3.62948e-11		3.59216e-11		3.58909e-11		3.41578e-11		3.56023e-11		3.57838e-11		3.62996e-11		3.59791e-11		3.40982e-11		3.59601e-11
3.48017e-11		3.51746e-11		3.47109e-11		3.43529e-11		3.42939e-11		3.53231e-11		3.46402e-11		3.60978e-11		3.51509e-11		3.42701e-11		3.38274e-11		3.42029e-11		3.65964e-11		3.47979e-11
3.66141e-11		3.61681e-11		3.65777e-11		3.65987e-11		3.67157e-11		3.51444e-11		3.64611e-11		3.47032e-11		3.60708e-11		3.65079e-11		3.61027e-11		3.61977e-11		3.41919e-11		3.49919e-11
3.40569e-11		3.46611e-11		3.50056e-11		3.45132e-11		3.4021e-11		3.60622e-11		3.43006e-11		3.54225e-11		3.43609e-11		3.42023e-11		3.45794e-11		3.42064e-11		3.58584e-11		3.53455e-11
																						3.61638e-11
